# Supplementary material for: A cell-impermeable kinase inhibitor uncovers outside-in signaling pathways that promote HIV-1 infection
Source: J Virol. 2026 May 11;100(6):e00160-26. doi: 10.1128/jvi.00160-26 (PMC13288470; doi:10.1128/jvi.00160-26)
Supplement: Table S2 — Phosphoproteomic dataset from cells treated with Alkyl-CIMSS for 30 and 60 min. [file jvi.00160-26-s0003.xlsx]

## Sheet: 20250814-KV01-ph-noOutlier-resu
Protein	Protein.Description	Protein.Name	CIMSS_30m-DMSO_30m_log2FC	CIMSS_30m-DMSO_30m_pvalue	CIMSS_30m-DMSO_30m_adj.pvalue	CIMSS_60m-DMSO_60m_log2FC	CIMSS_60m-DMSO_60m_pvalue	CIMSS_60m-DMSO_60m_adj.pvalue
P14921_ph251	ETS1_HUMAN Protein C-ets-1 OS=Homo sapiens OX=9606 GN=ETS1 PE=1 SV=1	ETS1	-1.55271	1.49284e-06	0.00948249	-1.69322	5.0276e-07	0.00548204
P46779_ph37	RL28_HUMAN 60S ribosomal protein L28 OS=Homo sapiens OX=9606 GN=RPL28 PE=1 SV=3	RL28	-1.51753	2.87433e-05	0.0304295	-2.66425	9.49039e-07	0.00548204
Q8TBE0_ph180_ph184	BAHD1_HUMAN Bromo adjacent homology domain-containing 1 protein OS=Homo sapiens OX=9606 GN=BAHD1 PE=1 SV=2	BAHD1	-1.21575	9.91944e-07	0.00948249	-1.46675	1.28225e-06	0.00548204
Q9UJU6_ph291	DBNL_HUMAN Drebrin-like protein OS=Homo sapiens OX=9606 GN=DBNL PE=1 SV=1	DBNL	-3.92392	1.3263e-05	0.0240704	-4.61684	3.02432e-06	0.00969749
Q99567_ph35	NUP88_HUMAN Nuclear pore complex protein Nup88 OS=Homo sapiens OX=9606 GN=NUP88 PE=1 SV=2	NUP88	0.31884	0.00490167	0.207569	-1.2089	4.70823e-06	0.0103362
Q5UIP0_ph1579	RIF1_HUMAN Telomere-associated protein RIF1 OS=Homo sapiens OX=9606 GN=RIF1 PE=1 SV=2	RIF1	-2.19594	4.13356e-06	0.0130834	-1.87808	4.83525e-06	0.0103362
Q01433_ph100	AMPD2_HUMAN AMP deaminase 2 OS=Homo sapiens OX=9606 GN=AMPD2 PE=1 SV=2	AMPD2	-1.12972	0.00022972	0.0883907	-2.12271	6.14789e-06	0.0112647
P06400_ph919	RB_HUMAN Retinoblastoma-associated protein OS=Homo sapiens OX=9606 GN=RB1 PE=1 SV=2	RB	-0.569315	5.23556e-05	0.0415703	-0.721383	8.25833e-06	0.0117572
Q9NQX3_ph305	GEPH_HUMAN Gephyrin OS=Homo sapiens OX=9606 GN=GPHN PE=1 SV=1	GEPH	-0.696583	0.000242379	0.0883907	-1.20442	8.51508e-06	0.0117572
Q9NW64_ph142	RBM22_HUMAN Pre-mRNA-splicing factor RBM22 OS=Homo sapiens OX=9606 GN=RBM22 PE=1 SV=1	RBM22	-0.69584	0.00010193	0.0719397	-0.988434	9.16667e-06	0.0117572
Q8IWB9_ph222	TEX2_HUMAN Testis-expressed protein 2 OS=Homo sapiens OX=9606 GN=TEX2 PE=1 SV=2	TEX2	-1.05606	0.00254197	0.177435	-2.86072	1.15566e-05	0.0119103
O95155_ph105	UBE4B_HUMAN Ubiquitin conjugation factor E4 B OS=Homo sapiens OX=9606 GN=UBE4B PE=1 SV=1	UBE4B	-0.437084	0.00657025	0.220869	-1.50203	1.22338e-05	0.0119103
Q14684_ph452_ph453_ph458	RRP1B_HUMAN Ribosomal RNA processing protein 1 homolog B OS=Homo sapiens OX=9606 GN=RRP1B PE=1 SV=3	RRP1B	-0.0103936	0.777714	0.935237	-0.515634	1.26426e-05	0.0119103
Q5UIP0_ph1688	RIF1_HUMAN Telomere-associated protein RIF1 OS=Homo sapiens OX=9606 GN=RIF1 PE=1 SV=2	RIF1	-0.5064	5.14931e-06	0.0130834	-0.364853	1.30143e-05	0.0119103
P14921_ph254	ETS1_HUMAN Protein C-ets-1 OS=Homo sapiens OX=9606 GN=ETS1 PE=1 SV=1	ETS1	-1.58424	2.75822e-05	0.0304295	-1.62836	1.39291e-05	0.0119103
Q92974_ph174	ARHG2_HUMAN Rho guanine nucleotide exchange factor 2 OS=Homo sapiens OX=9606 GN=ARHGEF2 PE=1 SV=4	ARHG2	-2.0257	0.00024352	0.0883907	-3.05407	1.81376e-05	0.0128792
P35580_ph1952_ph1956	MYH10_HUMAN Myosin-10 OS=Homo sapiens OX=9606 GN=MYH10 PE=1 SV=3	MYH10	-1.96992	0.000131186	0.0793614	-2.60689	1.85807e-05	0.0128792
P27816_ph941	MAP4_HUMAN Microtubule-associated protein 4 OS=Homo sapiens OX=9606 GN=MAP4 PE=1 SV=3	MAP4	-1.08937	0.000252868	0.0892343	-1.65771	1.9209e-05	0.0128792
Q53ET0_ph613	CRTC2_HUMAN CREB-regulated transcription coactivator 2 OS=Homo sapiens OX=9606 GN=CRTC2 PE=1 SV=2	CRTC2	-0.670682	0.000177025	0.081909	-0.934081	2.05699e-05	0.0128792
P27816_ph928	MAP4_HUMAN Microtubule-associated protein 4 OS=Homo sapiens OX=9606 GN=MAP4 PE=1 SV=3	MAP4	-0.763312	8.82554e-05	0.0659528	-0.893412	2.0984e-05	0.0128792
Q9Y520_ph878	PRC2C_HUMAN Protein PRRC2C OS=Homo sapiens OX=9606 GN=PRRC2C PE=1 SV=4	PRC2C	-0.782551	0.00631178	0.220129	-2.38431	2.1087e-05	0.0128792
Q9UGP4_ph233	LIMD1_HUMAN LIM domain-containing protein 1 OS=Homo sapiens OX=9606 GN=LIMD1 PE=1 SV=1	LIMD1	-0.501842	0.000504712	0.108676	-0.854232	2.27213e-05	0.0130345
P78549_ph22	NTH_HUMAN Endonuclease III-like protein 1 OS=Homo sapiens OX=9606 GN=NTHL1 PE=1 SV=2	NTH	-0.487173	0.000933892	0.142011	-0.907992	2.40619e-05	0.0130345
Q6P4F7_ph787	RHGBA_HUMAN Rho GTPase-activating protein 11A OS=Homo sapiens OX=9606 GN=ARHGAP11A PE=1 SV=2	RHGBA	-1.03512	0.00029364	0.0995531	-1.51545	2.43902e-05	0.0130345
Q86WP2_ph49	GPBP1_HUMAN Vasculin OS=Homo sapiens OX=9606 GN=GPBP1 PE=1 SV=1	GPBP1	-0.398155	0.000297782	0.0995531	-0.572469	2.72856e-05	0.0139986
O43399_ph166	TPD54_HUMAN Tumor protein D54 OS=Homo sapiens OX=9606 GN=TPD52L2 PE=1 SV=2	TPD54	-1.42904	0.000178795	0.081909	-1.84646	2.98817e-05	0.0147409
Q8ND83_ph403	SLAI1_HUMAN SLAIN motif-containing protein 1 OS=Homo sapiens OX=9606 GN=SLAIN1 PE=1 SV=3	SLAI1	-1.48328	0.000144065	0.081909	-1.79882	3.19604e-05	0.0151824
Q7Z460_ph1196	CLAP1_HUMAN CLIP-associating protein 1 OS=Homo sapiens OX=9606 GN=CLASP1 PE=1 SV=1	CLAP1	-1.25694	0.000472416	0.108676	-1.88618	3.47647e-05	0.0159247
Q69YQ0_ph385	CYTSA_HUMAN Cytospin-A OS=Homo sapiens OX=9606 GN=SPECC1L PE=1 SV=2	CYTSA	-0.60843	3.17622e-06	0.0130834	-0.317691	3.88762e-05	0.017194
Q15032_ph262	R3HD1_HUMAN R3H domain-containing protein 1 OS=Homo sapiens OX=9606 GN=R3HDM1 PE=1 SV=3	R3HD1	-1.04	0.000373912	0.107959	-1.43553	4.20373e-05	0.0178378
Q8NC51_ph330	PAIRB_HUMAN Plasminogen activator inhibitor 1 RNA-binding protein OS=Homo sapiens OX=9606 GN=SERBP1 PE=1 SV=2	PAIRB	-0.930805	0.00285305	0.180578	-2.01622	4.31133e-05	0.0178378
Q9UBW5_ph411	BIN2_HUMAN Bridging integrator 2 OS=Homo sapiens OX=9606 GN=BIN2 PE=1 SV=3	BIN2	0.475255	1.238e-05	0.0240704	0.314028	4.68923e-05	0.018795
Q6BDS2_ph1101_ph1106	URFB1_HUMAN UHRF1-binding protein 1 OS=Homo sapiens OX=9606 GN=UHRF1BP1 PE=1 SV=1	URFB1	-0.688212	0.00034275	0.107959	-0.889175	5.05289e-05	0.0190619
Q6BDS2_ph1103_ph1106	URFB1_HUMAN UHRF1-binding protein 1 OS=Homo sapiens OX=9606 GN=UHRF1BP1 PE=1 SV=1	URFB1	-0.688206	0.000342774	0.107959	-0.889175	5.05304e-05	0.0190619
Q14C86_ph902	GAPD1_HUMAN GTPase-activating protein and VPS9 domain-containing protein 1 OS=Homo sapiens OX=9606 GN=GAPVD1 PE=1 SV=2	GAPD1	-0.512204	0.000706307	0.126379	-0.790694	5.21341e-05	0.0191049
O14639_ph655	ABLM1_HUMAN Actin-binding LIM protein 1 OS=Homo sapiens OX=9606 GN=ABLIM1 PE=1 SV=3	ABLM1	-0.1851	0.00562958	0.216582	-0.436189	5.73396e-05	0.0200196
Q9NTI5_ph1379_ph1381_ph1383	PDS5B_HUMAN Sister chromatid cohesion protein PDS5 homolog B OS=Homo sapiens OX=9606 GN=PDS5B PE=1 SV=1	PDS5B	-0.226435	0.0517874	0.412671	-0.966212	5.7752e-05	0.0200196
Q8NC51_ph328	PAIRB_HUMAN Plasminogen activator inhibitor 1 RNA-binding protein OS=Homo sapiens OX=9606 GN=SERBP1 PE=1 SV=2	PAIRB	-0.903876	0.00463324	0.202968	-2.04419	6.08244e-05	0.0205298
O15027_ph1327	SC16A_HUMAN Protein transport protein Sec16A OS=Homo sapiens OX=9606 GN=SEC16A PE=1 SV=4	SC16A	-1.21794	0.0009707	0.142011	-1.91169	6.7218e-05	0.0221061
Q8NHM5_ph951	KDM2B_HUMAN Lysine-specific demethylase 2B OS=Homo sapiens OX=9606 GN=KDM2B PE=1 SV=1	KDM2B	-0.863299	0.000669403	0.12506	-1.22244	7.04245e-05	0.0225816
Q9UJU6_ph269	DBNL_HUMAN Drebrin-like protein OS=Homo sapiens OX=9606 GN=DBNL PE=1 SV=1	DBNL	-0.999149	0.0014196	0.156436	-1.62749	8.4144e-05	0.02538
Q14684_ph732	RRP1B_HUMAN Ribosomal RNA processing protein 1 homolog B OS=Homo sapiens OX=9606 GN=RRP1B PE=1 SV=3	RRP1B	0.151688	0.0577459	0.426266	0.638565	8.5556e-05	0.02538
Q8ND83_ph431	SLAI1_HUMAN SLAIN motif-containing protein 1 OS=Homo sapiens OX=9606 GN=SLAIN1 PE=1 SV=3	SLAI1	-1.57711	0.00122615	0.151359	-2.5483	8.59092e-05	0.02538
P52272_ph575	HNRPM_HUMAN Heterogeneous nuclear ribonucleoprotein M OS=Homo sapiens OX=9606 GN=HNRNPM PE=1 SV=3	HNRPM	-0.042487	0.361172	0.738196	-0.433411	8.86956e-05	0.02538
Q99490_ph808	AGAP2_HUMAN Arf-GAP with GTPase, ANK repeat and PH domain-containing protein 2 OS=Homo sapiens OX=9606 GN=AGAP2 PE=1 SV=2	AGAP2	-1.45521	0.000444008	0.108549	-1.81338	9.10477e-05	0.02538
P46013_ph648	KI67_HUMAN Proliferation marker protein Ki-67 OS=Homo sapiens OX=9606 GN=MKI67 PE=1 SV=2	KI67	-1.05339	0.000535557	0.113395	-1.36325	9.20022e-05	0.02538
O95425_ph707	SVIL_HUMAN Supervillin OS=Homo sapiens OX=9606 GN=SVIL PE=1 SV=2	SVIL	-1.83409	0.00171524	0.159093	-3.17216	9.31303e-05	0.02538
P60981_ph3	DEST_HUMAN Destrin OS=Homo sapiens OX=9606 GN=DSTN PE=1 SV=3	DEST	-0.941224	0.00069043	0.126292	-1.25979	9.55854e-05	0.02538
P27816_ph1073	MAP4_HUMAN Microtubule-associated protein 4 OS=Homo sapiens OX=9606 GN=MAP4 PE=1 SV=3	MAP4	-0.83123	0.00762765	0.233258	-1.91672	0.00010031	0.02538
O75427_ph513	LRCH4_HUMAN Leucine-rich repeat and calponin homology domain-containing protein 4 OS=Homo sapiens OX=9606 GN=LRCH4 PE=1 SV=2	LRCH4	-0.428911	0.00300692	0.181042	-0.797393	0.000100402	0.02538
Q6GYQ0_ph754	RGPA1_HUMAN Ral GTPase-activating protein subunit alpha-1 OS=Homo sapiens OX=9606 GN=RALGAPA1 PE=1 SV=1	RGPA1	-1.90294	0.00035626	0.107959	-2.187	0.000101777	0.02538
Q9GZY8_ph155_ph157	MFF_HUMAN Mitochondrial fission factor OS=Homo sapiens OX=9606 GN=MFF PE=1 SV=1	MFF	-1.42714	0.00120918	0.151359	-2.15092	0.000102897	0.02538
Q15435_ph12	PP1R7_HUMAN Protein phosphatase 1 regulatory subunit 7 OS=Homo sapiens OX=9606 GN=PPP1R7 PE=1 SV=1	PP1R7	1.00935	0.00563332	0.216582	2.12418	0.000105056	0.0254237
Q5JTV8_ph135_ph143	TOIP1_HUMAN Torsin-1A-interacting protein 1 OS=Homo sapiens OX=9606 GN=TOR1AIP1 PE=1 SV=2	TOIP1	-1.03493	0.00271652	0.179976	-1.79958	0.000115185	0.0273585
Q14160_ph1508	SCRIB_HUMAN Protein scribble homolog OS=Homo sapiens OX=9606 GN=SCRIB PE=1 SV=4	SCRIB	-1.44851	0.00332614	0.181859	-2.57525	0.00012448	0.0290288
Q6ZUJ8_ph642	BCAP_HUMAN Phosphoinositide 3-kinase adapter protein 1 OS=Homo sapiens OX=9606 GN=PIK3AP1 PE=1 SV=2	BCAP	-1.15908	0.00258156	0.179214	-1.97899	0.000128015	0.0293201
Q9NXE8_ph337	CWC25_HUMAN Pre-mRNA-splicing factor CWC25 homolog OS=Homo sapiens OX=9606 GN=CWC25 PE=1 SV=1	CWC25	-0.153767	0.12897	0.535745	-0.776099	0.000137067	0.0306235
Q9Y6X4_ph526	F169A_HUMAN Soluble lamin-associated protein of 75 kDa OS=Homo sapiens OX=9606 GN=FAM169A PE=1 SV=2	F169A	-0.465135	0.0293052	0.351893	-1.43775	0.000138481	0.0306235
O95721_ph163	SNP29_HUMAN Synaptosomal-associated protein 29 OS=Homo sapiens OX=9606 GN=SNAP29 PE=1 SV=1	SNP29	-1.14304	2.56595e-05	0.0304295	-0.69565	0.000144758	0.0314689
O43768_ph2	ENSA_HUMAN Alpha-endosulfine OS=Homo sapiens OX=9606 GN=ENSA PE=1 SV=1	ENSA	1.67378	0.000203738	0.0854362	1.54991	0.00015415	0.0329522
Q7Z2Z1_ph865	TICRR_HUMAN Treslin OS=Homo sapiens OX=9606 GN=TICRR PE=1 SV=2	TICRR	-0.969141	0.00154305	0.156436	-1.37108	0.000164305	0.0341364
Q9H4L5_ph30	OSBL3_HUMAN Oxysterol-binding protein-related protein 3 OS=Homo sapiens OX=9606 GN=OSBPL3 PE=1 SV=1	OSBL3	-0.290362	0.00216673	0.17147	-0.441029	0.000165679	0.0341364
Q9UGU0_ph1792	TCF20_HUMAN Transcription factor 20 OS=Homo sapiens OX=9606 GN=TCF20 PE=1 SV=3	TCF20	-0.64309	0.00132744	0.156146	-0.894618	0.000167675	0.0341364
Q9UN36_ph330_ph332	NDRG2_HUMAN Protein NDRG2 OS=Homo sapiens OX=9606 GN=NDRG2 PE=1 SV=2	NDRG2	-2.14878	0.000442098	0.108549	-2.34671	0.000171184	0.0343064
Q86XR8_ph55	CEP57_HUMAN Centrosomal protein of 57 kDa OS=Homo sapiens OX=9606 GN=CEP57 PE=1 SV=2	CEP57	-0.631164	0.000579484	0.113834	-0.70587	0.00017446	0.0344251
Q9UGV2_ph327_ph329	NDRG3_HUMAN Protein NDRG3 OS=Homo sapiens OX=9606 GN=NDRG3 PE=1 SV=2	NDRG3	-0.0430146	0.221788	0.634122	0.264063	0.000180872	0.0351495
P48634_ph1085	PRC2A_HUMAN Protein PRRC2A OS=Homo sapiens OX=9606 GN=PRRC2A PE=1 SV=3	PRC2A	0.0701864	0.197809	0.612812	-0.403819	0.000189603	0.0362963
Q8N5G2_ph306	MACOI_HUMAN Macoilin OS=Homo sapiens OX=9606 GN=MACO1 PE=1 SV=1	MACOI	-0.782402	0.000695878	0.126292	-0.906943	0.000197102	0.0371769
Q9NSI8_ph23	SAMN1_HUMAN SAM domain-containing protein SAMSN-1 OS=Homo sapiens OX=9606 GN=SAMSN1 PE=1 SV=1	SAMN1	-0.129594	0.0331817	0.36298	-0.381056	0.000209405	0.038925
O43719_ph403	HTSF1_HUMAN HIV Tat-specific factor 1 OS=Homo sapiens OX=9606 GN=HTATSF1 PE=1 SV=1	HTSF1	-1.37532	1.89568e-05	0.0301034	-0.743498	0.000218544	0.0400436
Q9UMZ2_ph935	SYNRG_HUMAN Synergin gamma OS=Homo sapiens OX=9606 GN=SYNRG PE=1 SV=2	SYNRG	-0.335683	0.0467665	0.400004	-1.06655	0.000226082	0.0408093
Q8WWI1_ph1421	LMO7_HUMAN LIM domain only protein 7 OS=Homo sapiens OX=9606 GN=LMO7 PE=1 SV=3	LMO7	-1.40516	0.00500758	0.208747	-2.43875	0.000231993	0.0408093
P52272_ph513	HNRPM_HUMAN Heterogeneous nuclear ribonucleoprotein M OS=Homo sapiens OX=9606 GN=HNRNPM PE=1 SV=3	HNRPM	-0.206615	0.103506	0.505622	-0.869982	0.000234655	0.0408093
P19174_ph1233	PLCG1_HUMAN 1-phosphatidylinositol 4,5-bisphosphate phosphodiesterase gamma-1 OS=Homo sapiens OX=9606 GN=PLCG1 PE=1 SV=1	PLCG1	-0.936142	0.000122833	0.0780234	-0.722557	0.000241128	0.0408093
Q07666_ph20	KHDR1_HUMAN KH domain-containing, RNA-binding, signal transduction-associated protein 1 OS=Homo sapiens OX=9606 GN=KHDRBS1 PE=1 SV=1	KHDR1	-0.0696908	0.131515	0.541052	-0.312402	0.000241568	0.0408093
Q92608_ph587	DOCK2_HUMAN Dedicator of cytokinesis protein 2 OS=Homo sapiens OX=9606 GN=DOCK2 PE=1 SV=2	DOCK2	-0.711055	0.00762108	0.233258	-1.37141	0.000241814	0.0408093
Q01167_ph373_ph389	FOXK2_HUMAN Forkhead box protein K2 OS=Homo sapiens OX=9606 GN=FOXK2 PE=1 SV=3	FOXK2	0.562904	0.000493287	0.108676	0.582882	0.00024684	0.0411166
Q92614_ph728	MY18A_HUMAN Unconventional myosin-XVIIIa OS=Homo sapiens OX=9606 GN=MYO18A PE=1 SV=3	MY18A	-0.303724	0.0153326	0.290725	-0.689846	0.000257989	0.0424226
Q8WWI1_ph1493	LMO7_HUMAN LIM domain only protein 7 OS=Homo sapiens OX=9606 GN=LMO7 PE=1 SV=3	LMO7	-0.322843	0.0074715	0.233258	-0.59343	0.000264136	0.0425473
P52272_ph432	HNRPM_HUMAN Heterogeneous nuclear ribonucleoprotein M OS=Homo sapiens OX=9606 GN=HNRNPM PE=1 SV=3	HNRPM	-0.334675	0.00888246	0.241633	-0.654395	0.00027113	0.0425473
Q6F5E8_ph1362	CARL2_HUMAN Capping protein, Arp2/3 and myosin-I linker protein 2 OS=Homo sapiens OX=9606 GN=CARMIL2 PE=1 SV=2	CARL2	-0.853184	0.000943272	0.142011	-0.975848	0.000271606	0.0425473
P08670_ph51	VIME_HUMAN Vimentin OS=Homo sapiens OX=9606 GN=VIM PE=1 SV=4	VIME	-0.642634	0.00288673	0.180578	-0.938661	0.000273935	0.0425473
Q96N67_ph894	DOCK7_HUMAN Dedicator of cytokinesis protein 7 OS=Homo sapiens OX=9606 GN=DOCK7 PE=1 SV=4	DOCK7	0.412012	0.00218253	0.17147	0.576645	0.000276399	0.0425473
P85037_ph243_ph257	FOXK1_HUMAN Forkhead box protein K1 OS=Homo sapiens OX=9606 GN=FOXK1 PE=1 SV=1	FOXK1	0.987058	0.00461972	0.202968	1.62807	0.000278651	0.0425473
Q15751_ph1521	HERC1_HUMAN Probable E3 ubiquitin-protein ligase HERC1 OS=Homo sapiens OX=9606 GN=HERC1 PE=1 SV=2	HERC1	1.0402	0.00520681	0.211442	1.75288	0.000291318	0.0439581
Q02790_ph453	FKBP4_HUMAN Peptidyl-prolyl cis-trans isomerase FKBP4 OS=Homo sapiens OX=9606 GN=FKBP4 PE=1 SV=3	FKBP4	2.1287	0.000865995	0.141046	1.96009	0.000295544	0.0440772
Q8N5G2_ph305	MACOI_HUMAN Macoilin OS=Homo sapiens OX=9606 GN=MACO1 PE=1 SV=1	MACOI	-0.816634	0.00265931	0.179976	-1.1741	0.000300834	0.0443505
Q9UMZ2_ph932	SYNRG_HUMAN Synergin gamma OS=Homo sapiens OX=9606 GN=SYNRG PE=1 SV=2	SYNRG	-0.130844	0.592446	0.85145	-1.77474	0.000306552	0.0445695
Q15691_ph155	MARE1_HUMAN Microtubule-associated protein RP/EB family member 1 OS=Homo sapiens OX=9606 GN=MAPRE1 PE=1 SV=3	MARE1	-1.31147	0.000647291	0.122734	-1.37195	0.000310019	0.0445695
Q9ULH0_ph1555	KDIS_HUMAN Kinase D-interacting substrate of 220 kDa OS=Homo sapiens OX=9606 GN=KIDINS220 PE=1 SV=3	KDIS	0.143895	0.296474	0.691577	0.943863	0.000312744	0.0445695
Q00537_ph92	CDK17_HUMAN Cyclin-dependent kinase 17 OS=Homo sapiens OX=9606 GN=CDK17 PE=1 SV=2	CDK17	-0.445132	0.000206092	0.0854362	-0.350629	0.000325267	0.0451124
O95835_ph181	LATS1_HUMAN Serine/threonine-protein kinase LATS1 OS=Homo sapiens OX=9606 GN=LATS1 PE=1 SV=1	LATS1	-1.19694	0.018109	0.30856	-3.56022	0.000327672	0.0451124
Q86W92_ph601	LIPB1_HUMAN Liprin-beta-1 OS=Homo sapiens OX=9606 GN=PPFIBP1 PE=1 SV=2	LIPB1	-0.563597	0.00221459	0.17147	-0.746322	0.000327765	0.0451124
P40763_ph727	STAT3_HUMAN Signal transducer and activator of transcription 3 OS=Homo sapiens OX=9606 GN=STAT3 PE=1 SV=2	STAT3	-0.414911	0.0463677	0.398786	1.1902	0.000330849	0.0451124
Q5SW79_ph1042	CE170_HUMAN Centrosomal protein of 170 kDa OS=Homo sapiens OX=9606 GN=CEP170 PE=1 SV=1	CE170	1.1844	0.00155066	0.156436	1.46902	0.000341249	0.0451124
Q14684_ph728_ph732	RRP1B_HUMAN Ribosomal RNA processing protein 1 homolog B OS=Homo sapiens OX=9606 GN=RRP1B PE=1 SV=3	RRP1B	-0.44735	0.0269127	0.34476	-1.11625	0.000342507	0.0451124
Q9UKE5_ph640	TNIK_HUMAN TRAF2 and NCK-interacting protein kinase OS=Homo sapiens OX=9606 GN=TNIK PE=1 SV=1	TNIK	-0.165439	0.299753	0.694511	-1.10456	0.000344496	0.0451124
Q9Y314_ph107	NOSIP_HUMAN Nitric oxide synthase-interacting protein OS=Homo sapiens OX=9606 GN=NOSIP PE=1 SV=1	NOSIP	-1.14161	0.003578	0.184776	-1.67483	0.000344692	0.0451124
P14921_ph251_ph254	ETS1_HUMAN Protein C-ets-1 OS=Homo sapiens OX=9606 GN=ETS1 PE=1 SV=1	ETS1	-0.925773	0.00431612	0.19842	-1.395	0.000362431	0.0469207
P53999_ph56	TCP4_HUMAN Activated RNA polymerase II transcriptional coactivator p15 OS=Homo sapiens OX=9606 GN=SUB1 PE=1 SV=3	TCP4	-0.306589	0.0197622	0.318032	-0.692335	0.000365825	0.0469207
P43487_ph60	RANG_HUMAN Ran-specific GTPase-activating protein OS=Homo sapiens OX=9606 GN=RANBP1 PE=1 SV=1	RANG	-0.39093	0.0952042	0.491258	-1.41675	0.000377532	0.0479429
Q92974_ph172	ARHG2_HUMAN Rho guanine nucleotide exchange factor 2 OS=Homo sapiens OX=9606 GN=ARHGEF2 PE=1 SV=4	ARHG2	-1.11741	0.00356285	0.184745	-1.51426	0.000389285	0.0489506
P15822_ph1141_ph1147	ZEP1_HUMAN Zinc finger protein 40 OS=Homo sapiens OX=9606 GN=HIVEP1 PE=1 SV=3	ZEP1	-0.593552	0.00617171	0.217815	-0.974306	0.000398455	0.0492838
Q9Y2V2_ph30	CHSP1_HUMAN Calcium-regulated heat-stable protein 1 OS=Homo sapiens OX=9606 GN=CARHSP1 PE=1 SV=2	CHSP1	0.272467	0.025438	0.337949	0.633218	0.000399619	0.0492838
O00571_ph583	DDX3X_HUMAN ATP-dependent RNA helicase DDX3X OS=Homo sapiens OX=9606 GN=DDX3X PE=1 SV=3	DDX3X	-0.29033	0.486026	0.801775	-2.87746	0.000407456	0.0497717
Q7Z628_ph21	ARHG8_HUMAN Neuroepithelial cell-transforming gene 1 protein OS=Homo sapiens OX=9606 GN=NET1 PE=1 SV=1	ARHG8	-0.349719	0.0182318	0.309029	-0.751941	0.000415963	0.0503315
Q9NQT8_ph1381	KI13B_HUMAN Kinesin-like protein KIF13B OS=Homo sapiens OX=9606 GN=KIF13B PE=1 SV=2	KI13B	-0.753144	0.0112807	0.256369	-1.42543	0.000420208	0.05037
O94868_ph675	FCSD2_HUMAN F-BAR and double SH3 domains protein 2 OS=Homo sapiens OX=9606 GN=FCHSD2 PE=1 SV=3	FCSD2	-0.800202	0.00100311	0.143186	-0.736914	0.000455599	0.0541066
P35269_ph389	T2FA_HUMAN General transcription factor IIF subunit 1 OS=Homo sapiens OX=9606 GN=GTF2F1 PE=1 SV=2	T2FA	0.592918	0.00237046	0.173071	0.746952	0.0004663	0.0548694
Q9UKK9_ph3	NUDT5_HUMAN ADP-sugar pyrophosphatase OS=Homo sapiens OX=9606 GN=NUDT5 PE=1 SV=1	NUDT5	1.56685	0.00141095	0.156436	1.76803	0.000482832	0.055915
Q9ULT8_ph1571	HECD1_HUMAN E3 ubiquitin-protein ligase HECTD1 OS=Homo sapiens OX=9606 GN=HECTD1 PE=1 SV=3	HECD1	-0.664275	0.0293035	0.351893	-1.56596	0.000484578	0.055915
O75385_ph544	ULK1_HUMAN Serine/threonine-protein kinase ULK1 OS=Homo sapiens OX=9606 GN=ULK1 PE=1 SV=2	ULK1	0.16622	0.026403	0.341867	0.382164	0.000490887	0.055915
Q6F5E8_ph1246	CARL2_HUMAN Capping protein, Arp2/3 and myosin-I linker protein 2 OS=Homo sapiens OX=9606 GN=CARMIL2 PE=1 SV=2	CARL2	0.258338	0.00044059	0.108549	0.225016	0.000499021	0.055915
Q92613_ph715	JADE3_HUMAN Protein Jade-3 OS=Homo sapiens OX=9606 GN=JADE3 PE=1 SV=1	JADE3	-0.209225	0.142684	0.556301	-0.838995	0.000501387	0.055915
O75376_ph2396	NCOR1_HUMAN Nuclear receptor corepressor 1 OS=Homo sapiens OX=9606 GN=NCOR1 PE=1 SV=2	NCOR1	-0.0276189	0.931316	0.982471	6.07339	0.000504716	0.055915
Q9H8K7_ph254	CJ088_HUMAN Uncharacterized protein C10orf88 OS=Homo sapiens OX=9606 GN=C10orf88 PE=1 SV=2	CJ088	-0.539003	0.00989394	0.245121	-0.923546	0.000506683	0.055915
P30622_ph195	CLIP1_HUMAN CAP-Gly domain-containing linker protein 1 OS=Homo sapiens OX=9606 GN=CLIP1 PE=1 SV=2	CLIP1	-1.04154	0.00276254	0.179976	-1.62314	0.000510062	0.055915
Q6WKZ4_ph232	RFIP1_HUMAN Rab11 family-interacting protein 1 OS=Homo sapiens OX=9606 GN=RAB11FIP1 PE=1 SV=3	RFIP1	-0.50852	0.0261929	0.341637	-1.11795	0.000526425	0.0572198
P85037_ph249_ph257	FOXK1_HUMAN Forkhead box protein K1 OS=Homo sapiens OX=9606 GN=FOXK1 PE=1 SV=1	FOXK1	1.07761	0.00285887	0.180578	1.39206	0.000538426	0.0580323
Q7Z6Z7_ph3757	HUWE1_HUMAN E3 ubiquitin-protein ligase HUWE1 OS=Homo sapiens OX=9606 GN=HUWE1 PE=1 SV=3	HUWE1	-0.68135	0.00274503	0.179976	-0.863748	0.000563022	0.0597486
O94868_ph674	FCSD2_HUMAN F-BAR and double SH3 domains protein 2 OS=Homo sapiens OX=9606 GN=FCHSD2 PE=1 SV=3	FCSD2	-0.798578	0.00113253	0.151359	-0.717812	0.000565338	0.0597486
O75554_ph277	WBP4_HUMAN WW domain-binding protein 4 OS=Homo sapiens OX=9606 GN=WBP4 PE=1 SV=1	WBP4	-1.50196	0.011466	0.25855	-2.64379	0.000568325	0.0597486
P53999_ph58	TCP4_HUMAN Activated RNA polymerase II transcriptional coactivator p15 OS=Homo sapiens OX=9606 GN=SUB1 PE=1 SV=3	TCP4	-0.316744	0.0294085	0.352279	-0.724931	0.000579387	0.0603645
Q96RT1_ph872	ERBIN_HUMAN Erbin OS=Homo sapiens OX=9606 GN=ERBIN PE=1 SV=2	ERBIN	-0.633501	0.00592183	0.216711	-0.95059	0.00058697	0.0603645
O43663_ph472	PRC1_HUMAN Protein regulator of cytokinesis 1 OS=Homo sapiens OX=9606 GN=PRC1 PE=1 SV=2	PRC1	-0.281773	0.0283127	0.348427	-0.630031	0.000588302	0.0603645
Q96N67_ph896	DOCK7_HUMAN Dedicator of cytokinesis protein 7 OS=Homo sapiens OX=9606 GN=DOCK7 PE=1 SV=4	DOCK7	0.32219	0.0098898	0.245121	0.547901	0.000593852	0.0604504
P02686_ph40	MBP_HUMAN Myelin basic protein OS=Homo sapiens OX=9606 GN=MBP PE=1 SV=3	MBP	-1.42074	0.00295657	0.180578	-2.16131	0.000601106	0.0606377
Q6UUV7_ph62	CRTC3_HUMAN CREB-regulated transcription coactivator 3 OS=Homo sapiens OX=9606 GN=CRTC3 PE=1 SV=2	CRTC3	-1.72609	0.001102	0.151359	-1.7474	0.000605148	0.0606377
O94804_ph454	STK10_HUMAN Serine/threonine-protein kinase 10 OS=Homo sapiens OX=9606 GN=STK10 PE=1 SV=1	STK10	1.07127	0.000415644	0.108549	0.880399	0.000617968	0.061285
Q9NQX3_ph295	GEPH_HUMAN Gephyrin OS=Homo sapiens OX=9606 GN=GPHN PE=1 SV=1	GEPH	-0.542513	0.00421031	0.197372	-0.742009	0.000626214	0.061285
P85037_ph239_ph257	FOXK1_HUMAN Forkhead box protein K1 OS=Homo sapiens OX=9606 GN=FOXK1 PE=1 SV=1	FOXK1	1.01658	0.0083192	0.238698	1.63567	0.000629005	0.061285
Q9UBL0_ph410	ARP21_HUMAN cAMP-regulated phosphoprotein 21 OS=Homo sapiens OX=9606 GN=ARPP21 PE=1 SV=2	ARP21	-1.02163	0.00534082	0.21252	-1.47013	0.000641855	0.061285
P31629_ph1048	ZEP2_HUMAN Transcription factor HIVEP2 OS=Homo sapiens OX=9606 GN=HIVEP2 PE=1 SV=2	ZEP2	-0.539627	0.000406334	0.108549	-0.431955	0.000642315	0.061285
Q9UBW5_ph410	BIN2_HUMAN Bridging integrator 2 OS=Homo sapiens OX=9606 GN=BIN2 PE=1 SV=3	BIN2	0.468493	0.000165204	0.081909	0.305213	0.000644739	0.061285
Q13428_ph1350	TCOF_HUMAN Treacle protein OS=Homo sapiens OX=9606 GN=TCOF1 PE=1 SV=3	TCOF	-0.0474037	0.326564	0.713491	-0.288711	0.000645055	0.061285
Q9H1A4_ph1347	APC1_HUMAN Anaphase-promoting complex subunit 1 OS=Homo sapiens OX=9606 GN=ANAPC1 PE=1 SV=1	APC1	-0.412804	0.0288518	0.350079	1.2334	0.000649922	0.0612933
Q6GQQ9_ph100	OTU7B_HUMAN OTU domain-containing protein 7B OS=Homo sapiens OX=9606 GN=OTUD7B PE=1 SV=1	OTU7B	-3.23706	0.000426532	0.108549	-2.95599	0.000665526	0.0620617
Q01167_ph398	FOXK2_HUMAN Forkhead box protein K2 OS=Homo sapiens OX=9606 GN=FOXK2 PE=1 SV=3	FOXK2	0.479945	0.00369251	0.186149	0.613681	0.00067105	0.0620617
Q5VZ89_ph1099	DEN4C_HUMAN DENN domain-containing protein 4C OS=Homo sapiens OX=9606 GN=DENND4C PE=1 SV=3	DEN4C	-0.660826	0.00343663	0.18204	-0.849028	0.000672586	0.0620617
Q5T5Y3_ph498	CAMP1_HUMAN Calmodulin-regulated spectrin-associated protein 1 OS=Homo sapiens OX=9606 GN=CAMSAP1 PE=1 SV=2	CAMP1	-0.627291	0.00513545	0.209777	-0.882558	0.000682567	0.0623521
Q9H4E7_ph387	DEFI6_HUMAN Differentially expressed in FDCP 6 homolog OS=Homo sapiens OX=9606 GN=DEF6 PE=1 SV=1	DEFI6	-0.308649	0.00289495	0.180578	-0.379674	0.000685455	0.0623521
Q96RU3_ph301	FNBP1_HUMAN Formin-binding protein 1 OS=Homo sapiens OX=9606 GN=FNBP1 PE=1 SV=2	FNBP1	-0.0927459	0.160759	0.570849	-0.384111	0.000696037	0.062438
Q96KB5_ph19	TOPK_HUMAN Lymphokine-activated killer T-cell-originated protein kinase OS=Homo sapiens OX=9606 GN=PBK PE=1 SV=3	TOPK	-0.262462	0.248841	0.656596	-1.50246	0.000696508	0.062438
P22626_ph189	ROA2_HUMAN Heterogeneous nuclear ribonucleoproteins A2/B1 OS=Homo sapiens OX=9606 GN=HNRNPA2B1 PE=1 SV=2	ROA2	-0.078738	0.259743	0.665423	-0.411141	0.000701004	0.062438
Q9Y6G9_ph487	DC1L1_HUMAN Cytoplasmic dynein 1 light intermediate chain 1 OS=Homo sapiens OX=9606 GN=DYNC1LI1 PE=1 SV=3	DC1L1	0.166981	0.152373	0.566431	-0.654362	0.000712638	0.0630365
Q7Z401_ph1015	MYCPP_HUMAN C-myc promoter-binding protein OS=Homo sapiens OX=9606 GN=DENND4A PE=1 SV=2	MYCPP	-0.157185	0.0327754	0.36298	-0.353975	0.000723685	0.0632497
P09651_ph337	ROA1_HUMAN Heterogeneous nuclear ribonucleoprotein A1 OS=Homo sapiens OX=9606 GN=HNRNPA1 PE=1 SV=5	ROA1	-0.479095	0.00297312	0.18072	-0.579672	0.000724911	0.0632497
P09564_ph228	CD7_HUMAN T-cell antigen CD7 OS=Homo sapiens OX=9606 GN=CD7 PE=1 SV=1	CD7	-0.240598	0.0929506	0.487634	-0.771645	0.000735014	0.0633177
P27448_ph598	MARK3_HUMAN MAP/microtubule affinity-regulating kinase 3 OS=Homo sapiens OX=9606 GN=MARK3 PE=1 SV=5	MARK3	-0.808221	0.00910573	0.244129	-1.27954	0.000743957	0.0633177
P27694_ph384	RFA1_HUMAN Replication protein A 70 kDa DNA-binding subunit OS=Homo sapiens OX=9606 GN=RPA1 PE=1 SV=2	RFA1	-0.30717	0.0535051	0.413815	-0.780173	0.000749203	0.0633177
Q13094_ph297	LCP2_HUMAN Lymphocyte cytosolic protein 2 OS=Homo sapiens OX=9606 GN=LCP2 PE=1 SV=1	LCP2	0.140739	0.106491	0.507488	0.455157	0.000753678	0.0633177
Q9UBM7_ph14	DHCR7_HUMAN 7-dehydrocholesterol reductase OS=Homo sapiens OX=9606 GN=DHCR7 PE=1 SV=1	DHCR7	-0.531495	0.00861461	0.24	-0.828442	0.000758719	0.0633177
Q99759_ph147	M3K3_HUMAN Mitogen-activated protein kinase kinase kinase 3 OS=Homo sapiens OX=9606 GN=MAP3K3 PE=1 SV=2	M3K3	-0.462335	0.00289577	0.180578	-0.556161	0.00076052	0.0633177
Q13094_ph298	LCP2_HUMAN Lymphocyte cytosolic protein 2 OS=Homo sapiens OX=9606 GN=LCP2 PE=1 SV=1	LCP2	0.14071	0.108271	0.510949	0.4555	0.000773764	0.0633177
P51798_ph9	CLCN7_HUMAN H(+)/Cl(-) exchange transporter 7 OS=Homo sapiens OX=9606 GN=CLCN7 PE=1 SV=2	CLCN7	-0.921896	0.000218942	0.08692	-0.629256	0.000781325	0.0633177
Q9HDC5_ph216_ph220	JPH1_HUMAN Junctophilin-1 OS=Homo sapiens OX=9606 GN=JPH1 PE=1 SV=2	JPH1	-0.219248	0.152229	0.566399	-0.826153	0.000781359	0.0633177
P09651_ph360	ROA1_HUMAN Heterogeneous nuclear ribonucleoprotein A1 OS=Homo sapiens OX=9606 GN=HNRNPA1 PE=1 SV=5	ROA1	0.536019	0.169577	0.578025	-2.1281	0.000787442	0.0633177
Q9UGV2_ph331_ph333	NDRG3_HUMAN Protein NDRG3 OS=Homo sapiens OX=9606 GN=NDRG3 PE=1 SV=2	NDRG3	-0.0381656	0.375683	0.748477	0.246271	0.0007875	0.0633177
Q01167_ph381	FOXK2_HUMAN Forkhead box protein K2 OS=Homo sapiens OX=9606 GN=FOXK2 PE=1 SV=3	FOXK2	0.349496	0.0099119	0.245121	0.549871	0.000792938	0.0633177
P27448_ph601	MARK3_HUMAN MAP/microtubule affinity-regulating kinase 3 OS=Homo sapiens OX=9606 GN=MARK3 PE=1 SV=5	MARK3	-0.80957	0.00953632	0.245121	-1.27955	0.000799722	0.0633177
P51991_ph116	ROA3_HUMAN Heterogeneous nuclear ribonucleoprotein A3 OS=Homo sapiens OX=9606 GN=HNRNPA3 PE=1 SV=2	ROA3	-2.06433	0.000402978	0.108549	-1.54967	0.000802253	0.0633177
P09651_ph338	ROA1_HUMAN Heterogeneous nuclear ribonucleoprotein A1 OS=Homo sapiens OX=9606 GN=HNRNPA1 PE=1 SV=5	ROA1	-0.503301	0.00226185	0.171719	-0.565243	0.000806111	0.0633177
Q13243_ph86	SRSF5_HUMAN Serine/arginine-rich splicing factor 5 OS=Homo sapiens OX=9606 GN=SRSF5 PE=1 SV=1	SRSF5	-0.520157	0.00746898	0.233258	-0.750971	0.000807296	0.0633177
Q9H2G2_ph774	SLK_HUMAN STE20-like serine/threonine-protein kinase OS=Homo sapiens OX=9606 GN=SLK PE=1 SV=1	SLK	-1.15155	0.000579793	0.113834	-0.941145	0.000809614	0.0633177
Q14980_ph2047	NUMA1_HUMAN Nuclear mitotic apparatus protein 1 OS=Homo sapiens OX=9606 GN=NUMA1 PE=1 SV=2	NUMA1	-0.074064	0.744354	0.918251	1.92314	0.000817497	0.0634235
P16949_ph46	STMN1_HUMAN Stathmin OS=Homo sapiens OX=9606 GN=STMN1 PE=1 SV=3	STMN1	-0.25569	0.11033	0.514231	-0.846006	0.000820856	0.0634235
P48634_ph1014	PRC2A_HUMAN Protein PRRC2A OS=Homo sapiens OX=9606 GN=PRRC2A PE=1 SV=3	PRC2A	-1.15789	0.00149826	0.156436	-1.21559	0.000829243	0.0635597
Q7L2E3_ph226	DHX30_HUMAN ATP-dependent RNA helicase DHX30 OS=Homo sapiens OX=9606 GN=DHX30 PE=1 SV=1	DHX30	-0.134979	0.268816	0.674934	-0.693991	0.00083253	0.0635597
Q9BXB4_ph181	OSB11_HUMAN Oxysterol-binding protein-related protein 11 OS=Homo sapiens OX=9606 GN=OSBPL11 PE=1 SV=2	OSB11	0.509352	0.00294929	0.180578	0.59529	0.000845021	0.0635699
Q9NQC1_ph9	JADE2_HUMAN E3 ubiquitin-protein ligase Jade-2 OS=Homo sapiens OX=9606 GN=JADE2 PE=1 SV=2	JADE2	0.555932	0.00415777	0.195631	0.710362	0.000846785	0.0635699
Q92841_ph599	DDX17_HUMAN Probable ATP-dependent RNA helicase DDX17 OS=Homo sapiens OX=9606 GN=DDX17 PE=1 SV=2	DDX17	-0.17313	0.0803254	0.467659	0.49803	0.000847533	0.0635699
Q6ZNB6_ph835	NFXL1_HUMAN NF-X1-type zinc finger protein NFXL1 OS=Homo sapiens OX=9606 GN=NFXL1 PE=1 SV=2	NFXL1	-0.736086	4.94009e-05	0.0415703	-0.36102	0.000865883	0.0643872
Q9UGV2_ph333_ph334	NDRG3_HUMAN Protein NDRG3 OS=Homo sapiens OX=9606 GN=NDRG3 PE=1 SV=2	NDRG3	-0.0347135	0.439608	0.780756	0.253579	0.000876046	0.0643872
Q8WWI1_ph1491	LMO7_HUMAN LIM domain only protein 7 OS=Homo sapiens OX=9606 GN=LMO7 PE=1 SV=3	LMO7	-0.323711	0.0187638	0.311903	-0.585492	0.000884668	0.0643872
Q3KQU3_ph125	MA7D1_HUMAN MAP7 domain-containing protein 1 OS=Homo sapiens OX=9606 GN=MAP7D1 PE=1 SV=1	MA7D1	-0.0396256	0.760069	0.92765	0.752433	0.000885647	0.0643872
Q14980_ph1969	NUMA1_HUMAN Nuclear mitotic apparatus protein 1 OS=Homo sapiens OX=9606 GN=NUMA1 PE=1 SV=2	NUMA1	0.0257552	0.91597	0.978382	1.46411	0.000886126	0.0643872
P48382_ph308	RFX5_HUMAN DNA-binding protein RFX5 OS=Homo sapiens OX=9606 GN=RFX5 PE=1 SV=1	RFX5	0.118088	0.418904	0.772031	1.16483	0.000888549	0.0643872
P49454_ph3079	CENPF_HUMAN Centromere protein F OS=Homo sapiens OX=9606 GN=CENPF PE=1 SV=3	CENPF	0.34305	0.000172036	0.081909	0.210271	0.000900441	0.0648823
P39880_ph1237	CUX1_HUMAN Homeobox protein cut-like 1 OS=Homo sapiens OX=9606 GN=CUX1 PE=1 SV=3	CUX1	0.391377	0.0382685	0.381005	0.87176	0.00090992	0.0648922
Q5T1M5_ph346	FKB15_HUMAN FK506-binding protein 15 OS=Homo sapiens OX=9606 GN=FKBP15 PE=1 SV=2	FKB15	-0.179559	0.0912275	0.484513	-0.539409	0.000910696	0.0648922
Q9HB07_ph39	MYG1_HUMAN UPF0160 protein MYG1, mitochondrial OS=Homo sapiens OX=9606 GN=C12orf10 PE=1 SV=2	MYG1	-0.704781	0.00578246	0.216711	-0.952468	0.000936909	0.0663911
A6NC98_ph1379	CC88B_HUMAN Coiled-coil domain-containing protein 88B OS=Homo sapiens OX=9606 GN=CCDC88B PE=1 SV=1	CC88B	-0.503026	0.01893	0.313543	-0.916472	0.00094293	0.0664507
P18583_ph998	SON_HUMAN Protein SON OS=Homo sapiens OX=9606 GN=SON PE=1 SV=4	SON	-0.978688	0.0142515	0.286021	-1.67383	0.000963442	0.0675252
Q9BXP5_ph51	SRRT_HUMAN Serrate RNA effector molecule homolog OS=Homo sapiens OX=9606 GN=SRRT PE=1 SV=1	SRRT	-0.458838	0.0240836	0.333925	-0.887578	0.000970599	0.0676571
O75122_ph313	CLAP2_HUMAN CLIP-associating protein 2 OS=Homo sapiens OX=9606 GN=CLASP2 PE=1 SV=3	CLAP2	-1.29621	0.00115932	0.151359	-1.1793	0.000982381	0.0681082
P48634_ph1089	PRC2A_HUMAN Protein PRRC2A OS=Homo sapiens OX=9606 GN=PRRC2A PE=1 SV=3	PRC2A	0.696956	0.00114394	0.151359	0.641734	0.00100165	0.0689471
Q92608_ph1731	DOCK2_HUMAN Dedicator of cytokinesis protein 2 OS=Homo sapiens OX=9606 GN=DOCK2 PE=1 SV=2	DOCK2	-0.654152	0.00593245	0.216711	-0.853183	0.00100523	0.0689471
P19338_ph106_ph113	NUCL_HUMAN Nucleolin OS=Homo sapiens OX=9606 GN=NCL PE=1 SV=3	NUCL	-0.232196	0.20891	0.623047	-0.985675	0.00101725	0.0694006
O75122_ph370	CLAP2_HUMAN CLIP-associating protein 2 OS=Homo sapiens OX=9606 GN=CLASP2 PE=1 SV=3	CLAP2	-0.447418	0.00924187	0.24479	-0.664752	0.00102548	0.0695913
Q96NW4_ph962	ANR27_HUMAN Ankyrin repeat domain-containing protein 27 OS=Homo sapiens OX=9606 GN=ANKRD27 PE=1 SV=2	ANR27	-0.484869	0.000452857	0.108549	-0.357863	0.00103596	0.0696782
Q53ET0_ph386	CRTC2_HUMAN CREB-regulated transcription coactivator 2 OS=Homo sapiens OX=9606 GN=CRTC2 PE=1 SV=2	CRTC2	-0.403501	0.0284139	0.348427	-0.804664	0.00104656	0.0696782
P62753_ph240	RS6_HUMAN 40S ribosomal protein S6 OS=Homo sapiens OX=9606 GN=RPS6 PE=1 SV=1	RS6	0.680725	0.00593636	0.216711	0.903572	0.00104728	0.0696782
P52272_ph365	HNRPM_HUMAN Heterogeneous nuclear ribonucleoprotein M OS=Homo sapiens OX=9606 GN=HNRNPM PE=1 SV=3	HNRPM	-0.82874	0.00566649	0.216711	-1.08515	0.0010593	0.0696782
Q15003_ph70	CND2_HUMAN Condensin complex subunit 2 OS=Homo sapiens OX=9606 GN=NCAPH PE=1 SV=3	CND2	-0.642883	0.0220422	0.326789	-1.16311	0.00106393	0.0696782
Q96T37_ph97	RBM15_HUMAN RNA-binding protein 15 OS=Homo sapiens OX=9606 GN=RBM15 PE=1 SV=2	RBM15	0.204876	0.111117	0.514596	-0.694899	0.00106553	0.0696782
Q8N567_ph48	ZCHC9_HUMAN Zinc finger CCHC domain-containing protein 9 OS=Homo sapiens OX=9606 GN=ZCCHC9 PE=1 SV=2	ZCHC9	-0.643532	0.0518813	0.412671	-1.62303	0.00106732	0.0696782
Q14684_ph731_ph732	RRP1B_HUMAN Ribosomal RNA processing protein 1 homolog B OS=Homo sapiens OX=9606 GN=RRP1B PE=1 SV=3	RRP1B	-0.439517	0.0511417	0.412671	-1.10209	0.00107022	0.0696782
Q01167_ph385	FOXK2_HUMAN Forkhead box protein K2 OS=Homo sapiens OX=9606 GN=FOXK2 PE=1 SV=3	FOXK2	0.346482	0.0148887	0.289125	0.565391	0.00108445	0.0698969
O75122_ph541	CLAP2_HUMAN CLIP-associating protein 2 OS=Homo sapiens OX=9606 GN=CLASP2 PE=1 SV=3	CLAP2	0.290633	0.208433	0.622163	1.21404	0.00108889	0.0698969
P27816_ph636	MAP4_HUMAN Microtubule-associated protein 4 OS=Homo sapiens OX=9606 GN=MAP4 PE=1 SV=3	MAP4	-0.178984	0.090244	0.482314	-0.499319	0.00109494	0.0698969
P46013_ph308	KI67_HUMAN Proliferation marker protein Ki-67 OS=Homo sapiens OX=9606 GN=MKI67 PE=1 SV=2	KI67	0.191315	0.00312265	0.181859	0.212813	0.00109537	0.0698969
Q16513_ph583	PKN2_HUMAN Serine/threonine-protein kinase N2 OS=Homo sapiens OX=9606 GN=PKN2 PE=1 SV=1	PKN2	1.01038	0.00247262	0.175487	1.07645	0.00112678	0.0710945
Q7Z309_ph55_ph58	F122B_HUMAN Protein FAM122B OS=Homo sapiens OX=9606 GN=FAM122B PE=1 SV=2	F122B	-0.0726239	0.574264	0.843794	-0.700606	0.00113243	0.0710945
Q13185_ph173	CBX3_HUMAN Chromobox protein homolog 3 OS=Homo sapiens OX=9606 GN=CBX3 PE=1 SV=4	CBX3	0.0421233	0.557032	0.834989	0.391669	0.00114005	0.0710945
Q13185_ph176	CBX3_HUMAN Chromobox protein homolog 3 OS=Homo sapiens OX=9606 GN=CBX3 PE=1 SV=4	CBX3	0.0419384	0.559063	0.83595	0.391639	0.0011456	0.0710945
Q14684_ph728_ph732_ph736	RRP1B_HUMAN Ribosomal RNA processing protein 1 homolog B OS=Homo sapiens OX=9606 GN=RRP1B PE=1 SV=3	RRP1B	-0.408837	0.0294235	0.352279	-0.807396	0.00114579	0.0710945
Q86W42_ph180	THOC6_HUMAN THO complex subunit 6 homolog OS=Homo sapiens OX=9606 GN=THOC6 PE=1 SV=1	THOC6	0.0828445	0.154607	0.567506	0.286513	0.00115376	0.0710945
P17706_ph298	PTN2_HUMAN Tyrosine-protein phosphatase non-receptor type 2 OS=Homo sapiens OX=9606 GN=PTPN2 PE=1 SV=2	PTN2	-0.99247	0.0060574	0.217263	-1.29513	0.00115742	0.0710945
Q9UN36_ph328_ph332	NDRG2_HUMAN Protein NDRG2 OS=Homo sapiens OX=9606 GN=NDRG2 PE=1 SV=2	NDRG2	-2.52977	0.00151419	0.156436	-2.38479	0.00115849	0.0710945
Q13136_ph239_ph242	LIPA1_HUMAN Liprin-alpha-1 OS=Homo sapiens OX=9606 GN=PPFIA1 PE=1 SV=1	LIPA1	0.374377	0.00171566	0.159093	0.35518	0.00118766	0.0723821
P48634_ph1083	PRC2A_HUMAN Protein PRRC2A OS=Homo sapiens OX=9606 GN=PRRC2A PE=1 SV=3	PRC2A	-0.118673	0.286886	0.686154	0.588909	0.00119098	0.0723821
Q96N67_ph894_ph900	DOCK7_HUMAN Dedicator of cytokinesis protein 7 OS=Homo sapiens OX=9606 GN=DOCK7 PE=1 SV=4	DOCK7	-0.576062	0.062913	0.434541	-1.4177	0.0011964	0.0723821
Q5T1M5_ph348	FKB15_HUMAN FK506-binding protein 15 OS=Homo sapiens OX=9606 GN=FKBP15 PE=1 SV=2	FKB15	-0.061005	0.647053	0.877091	-0.737111	0.00122135	0.0735446
P49736_ph41	MCM2_HUMAN DNA replication licensing factor MCM2 OS=Homo sapiens OX=9606 GN=MCM2 PE=1 SV=4	MCM2	0.214451	0.009249	0.24479	0.298029	0.00123712	0.0741462
Q9Y2K2_ph866	SIK3_HUMAN Serine/threonine-protein kinase SIK3 OS=Homo sapiens OX=9606 GN=SIK3 PE=1 SV=4	SIK3	-0.534752	0.00218424	0.17147	-0.539558	0.00126316	0.0753442
Q15345_ph327	LRC41_HUMAN Leucine-rich repeat-containing protein 41 OS=Homo sapiens OX=9606 GN=LRRC41 PE=1 SV=3	LRC41	-1.10689	0.00451317	0.200473	-1.32001	0.00126886	0.0753442
Q5T1M5_ph344	FKB15_HUMAN FK506-binding protein 15 OS=Homo sapiens OX=9606 GN=FKBP15 PE=1 SV=2	FKB15	-0.175388	0.172129	0.580959	-0.639616	0.0012925	0.0763944
O00257_ph415	CBX4_HUMAN E3 SUMO-protein ligase CBX4 OS=Homo sapiens OX=9606 GN=CBX4 PE=1 SV=3	CBX4	-0.0300821	0.736566	0.91421	-0.480601	0.00130484	0.0766849
P37802_ph163	TAGL2_HUMAN Transgelin-2 OS=Homo sapiens OX=9606 GN=TAGLN2 PE=1 SV=3	TAGL2	-1.17944	0.00155871	0.156436	-1.0754	0.00130937	0.0766849
P52272_ph452	HNRPM_HUMAN Heterogeneous nuclear ribonucleoprotein M OS=Homo sapiens OX=9606 GN=HNRNPM PE=1 SV=3	HNRPM	-0.18985	0.475288	0.795879	-1.38838	0.00135241	0.0788454
Q01433_ph76	AMPD2_HUMAN AMP deaminase 2 OS=Homo sapiens OX=9606 GN=AMPD2 PE=1 SV=2	AMPD2	-0.692058	0.00306662	0.181859	-0.741029	0.00137696	0.0795712
Q5T5Y3_ph500	CAMP1_HUMAN Calmodulin-regulated spectrin-associated protein 1 OS=Homo sapiens OX=9606 GN=CAMSAP1 PE=1 SV=2	CAMP1	-0.664697	0.00785545	0.233258	-0.889236	0.00137727	0.0795712
Q6DN90_ph180	IQEC1_HUMAN IQ motif and SEC7 domain-containing protein 1 OS=Homo sapiens OX=9606 GN=IQSEC1 PE=1 SV=1	IQEC1	-1.65953	0.00589143	0.216711	-2.39553	0.00140682	0.0807617
O75152_ph758	ZC11A_HUMAN Zinc finger CCCH domain-containing protein 11A OS=Homo sapiens OX=9606 GN=ZC3H11A PE=1 SV=3	ZC11A	0.169793	0.22588	0.637969	0.684543	0.00141046	0.0807617
Q9UBL0_ph280	ARP21_HUMAN cAMP-regulated phosphoprotein 21 OS=Homo sapiens OX=9606 GN=ARPP21 PE=1 SV=2	ARP21	-0.656646	0.00404294	0.193716	-0.742773	0.00141984	0.0809371
Q6JBY9_ph120_ph127	CPZIP_HUMAN CapZ-interacting protein OS=Homo sapiens OX=9606 GN=RCSD1 PE=1 SV=1	CPZIP	0.944464	0.00445798	0.200121	1.0934	0.00143261	0.0810481
Q3V6T2_ph245	GRDN_HUMAN Girdin OS=Homo sapiens OX=9606 GN=CCDC88A PE=1 SV=2	GRDN	-0.387872	0.00647759	0.220626	-0.476648	0.00143442	0.0810481
Q8NE71_ph105	ABCF1_HUMAN ATP-binding cassette sub-family F member 1 OS=Homo sapiens OX=9606 GN=ABCF1 PE=1 SV=2	ABCF1	0.125124	0.0541867	0.415546	0.276674	0.00144461	0.0812657
Q6UUV9_ph151	CRTC1_HUMAN CREB-regulated transcription coactivator 1 OS=Homo sapiens OX=9606 GN=CRTC1 PE=1 SV=2	CRTC1	-0.412863	0.014185	0.285588	-0.628548	0.0014558	0.0815374
Q13206_ph831	DDX10_HUMAN Probable ATP-dependent RNA helicase DDX10 OS=Homo sapiens OX=9606 GN=DDX10 PE=1 SV=2	DDX10	-0.072048	0.255653	0.662904	-0.309511	0.00147256	0.0821178
O60231_ph103	DHX16_HUMAN Pre-mRNA-splicing factor ATP-dependent RNA helicase DHX16 OS=Homo sapiens OX=9606 GN=DHX16 PE=1 SV=2	DHX16	0.404801	0.00203583	0.166859	0.388718	0.00148019	0.0821855
P25054_ph2442_ph2449	APC_HUMAN Adenomatous polyposis coli protein OS=Homo sapiens OX=9606 GN=APC PE=1 SV=2	APC	-0.984244	0.00122699	0.151359	-0.822573	0.00149293	0.0823627
Q9P2M7_ph149	CING_HUMAN Cingulin OS=Homo sapiens OX=9606 GN=CGN PE=1 SV=2	CING	-2.1881	0.00990263	0.245121	-2.99177	0.00150695	0.0823627
Q96S90_ph24	LYSM1_HUMAN LysM and putative peptidoglycan-binding domain-containing protein 1 OS=Homo sapiens OX=9606 GN=LYSMD1 PE=1 SV=1	LYSM1	-0.396937	0.00196495	0.166419	-0.368865	0.00150905	0.0823627
Q96S90_ph23	LYSM1_HUMAN LysM and putative peptidoglycan-binding domain-containing protein 1 OS=Homo sapiens OX=9606 GN=LYSMD1 PE=1 SV=1	LYSM1	-0.396938	0.00196496	0.166419	-0.368865	0.00150906	0.0823627
Q8N5C8_ph102	TAB3_HUMAN TGF-beta-activated kinase 1 and MAP3K7-binding protein 3 OS=Homo sapiens OX=9606 GN=TAB3 PE=1 SV=3	TAB3	-0.25618	0.00192844	0.166419	-0.233814	0.00155763	0.0846534
Q9UGU0_ph1335	TCF20_HUMAN Transcription factor 20 OS=Homo sapiens OX=9606 GN=TCF20 PE=1 SV=3	TCF20	0.337626	0.00326368	0.181859	-0.343161	0.00161195	0.0872358
Q8IX90_ph318	SKA3_HUMAN Spindle and kinetochore-associated protein 3 OS=Homo sapiens OX=9606 GN=SKA3 PE=1 SV=2	SKA3	-0.451319	0.0218345	0.326789	-0.758513	0.00162555	0.0876019
Q7Z2W4_ph387	ZCCHV_HUMAN Zinc finger CCCH-type antiviral protein 1 OS=Homo sapiens OX=9606 GN=ZC3HAV1 PE=1 SV=3	ZCCHV	-0.404755	0.0226283	0.329669	-0.672832	0.00166878	0.0895555
Q8N6H7_ph240	ARFG2_HUMAN ADP-ribosylation factor GTPase-activating protein 2 OS=Homo sapiens OX=9606 GN=ARFGAP2 PE=1 SV=1	ARFG2	-0.533801	0.0375017	0.376604	-1.04033	0.00168289	0.0899366
Q9H4L7_ph79	SMRCD_HUMAN SWI/SNF-related matrix-associated actin-dependent regulator of chromatin subfamily A containing DEAD/H box 1 OS=Homo sapiens OX=9606 GN=SMARCAD1 PE=1 SV=2	SMRCD	-0.507732	0.209964	0.623512	1.88142	0.00169221	0.0899961
P12694_ph337	ODBA_HUMAN 2-oxoisovalerate dehydrogenase subunit alpha, mitochondrial OS=Homo sapiens OX=9606 GN=BCKDHA PE=1 SV=2	ODBA	-0.0827561	0.283379	0.683912	0.372774	0.00169804	0.0899961
Q14643_ph1764	ITPR1_HUMAN Inositol 1,4,5-trisphosphate receptor type 1 OS=Homo sapiens OX=9606 GN=ITPR1 PE=1 SV=3	ITPR1	-0.132683	0.0655273	0.442898	-0.302059	0.00171771	0.0906638
Q14684_ph732_ph736	RRP1B_HUMAN Ribosomal RNA processing protein 1 homolog B OS=Homo sapiens OX=9606 GN=RRP1B PE=1 SV=3	RRP1B	0.25045	0.166061	0.574305	0.82457	0.00175905	0.0923652
Q6PJT7_ph281	ZC3HE_HUMAN Zinc finger CCCH domain-containing protein 14 OS=Homo sapiens OX=9606 GN=ZC3H14 PE=1 SV=1	ZC3HE	-0.0766774	0.369229	0.743608	-0.421055	0.00177092	0.0923652
P06400_ph249	RB_HUMAN Retinoblastoma-associated protein OS=Homo sapiens OX=9606 GN=RB1 PE=1 SV=2	RB	0.450225	0.0059069	0.216711	0.52972	0.00179918	0.0923652
Q765P7_ph456	MTSS2_HUMAN Protein MTSS 2 OS=Homo sapiens OX=9606 GN=MTSS2 PE=1 SV=1	MTSS2	-0.0983126	0.424307	0.77496	-0.609967	0.00180282	0.0923652
Q9H2G2_ph779	SLK_HUMAN STE20-like serine/threonine-protein kinase OS=Homo sapiens OX=9606 GN=SLK PE=1 SV=1	SLK	-1.14319	0.00234351	0.172848	-1.06844	0.00180714	0.0923652
Q5W0Z9_ph305	ZDH20_HUMAN Palmitoyltransferase ZDHHC20 OS=Homo sapiens OX=9606 GN=ZDHHC20 PE=1 SV=1	ZDH20	-0.472141	0.0485164	0.4039	0.955108	0.00180951	0.0923652
Q6P3S6_ph488	FBX42_HUMAN F-box only protein 42 OS=Homo sapiens OX=9606 GN=FBXO42 PE=1 SV=1	FBX42	-0.0908286	0.534152	0.824697	0.720505	0.00181213	0.0923652
P27448_ph543	MARK3_HUMAN MAP/microtubule affinity-regulating kinase 3 OS=Homo sapiens OX=9606 GN=MARK3 PE=1 SV=5	MARK3	-1.26854	0.00266824	0.179976	-1.23765	0.00181443	0.0923652
P27448_ph400	MARK3_HUMAN MAP/microtubule affinity-regulating kinase 3 OS=Homo sapiens OX=9606 GN=MARK3 PE=1 SV=5	MARK3	0.597469	0.0303155	0.3552	1.05341	0.00181475	0.0923652
Q96E09_ph147	F122A_HUMAN Protein FAM122A OS=Homo sapiens OX=9606 GN=FAM122A PE=1 SV=1	F122A	1.25824	0.00842449	0.239429	1.56698	0.00183507	0.0930299
Q8TC07_ph70	TBC15_HUMAN TBC1 domain family member 15 OS=Homo sapiens OX=9606 GN=TBC1D15 PE=1 SV=2	TBC15	-0.350141	0.0310167	0.358443	-0.630784	0.00186009	0.0937719
P78559_ph319	MAP1A_HUMAN Microtubule-associated protein 1A OS=Homo sapiens OX=9606 GN=MAP1A PE=1 SV=6	MAP1A	-0.750183	0.00900553	0.243937	-0.968969	0.00187789	0.0937719
O75791_ph236	GRAP2_HUMAN GRB2-related adapter protein 2 OS=Homo sapiens OX=9606 GN=GRAP2 PE=1 SV=1	GRAP2	-0.65716	0.00836508	0.238698	-0.82701	0.00187819	0.0937719
Q9UKV3_ph825	ACINU_HUMAN Apoptotic chromatin condensation inducer in the nucleus OS=Homo sapiens OX=9606 GN=ACIN1 PE=1 SV=2	ACINU	-0.348735	0.0952044	0.491258	-0.894124	0.00188306	0.0937719
Q92841_ph601	DDX17_HUMAN Probable ATP-dependent RNA helicase DDX17 OS=Homo sapiens OX=9606 GN=DDX17 PE=1 SV=2	DDX17	-0.535673	0.0893455	0.48171	-1.33986	0.0018889	0.0937719
P08670_ph10	VIME_HUMAN Vimentin OS=Homo sapiens OX=9606 GN=VIM PE=1 SV=4	VIME	-0.692383	0.0245695	0.335479	-1.13641	0.00189357	0.0937719
Q8TBC3_ph662	SHKB1_HUMAN SH3KBP1-binding protein 1 OS=Homo sapiens OX=9606 GN=SHKBP1 PE=1 SV=2	SHKB1	-0.552061	0.0571413	0.425753	-1.1942	0.0019129	0.094365
P49711_ph374	CTCF_HUMAN Transcriptional repressor CTCF OS=Homo sapiens OX=9606 GN=CTCF PE=1 SV=1	CTCF	-0.450476	0.0337759	0.366598	-0.783767	0.00192075	0.0943892
Q9BVJ6_ph445	UT14A_HUMAN U3 small nucleolar RNA-associated protein 14 homolog A OS=Homo sapiens OX=9606 GN=UTP14A PE=1 SV=1	UT14A	0.123994	0.127711	0.53419	0.355863	0.00195759	0.0956136
Q9NZ63_ph17	TLS1_HUMAN Telomere length and silencing protein 1 homolog OS=Homo sapiens OX=9606 GN=C9orf78 PE=1 SV=1	TLS1	0.565708	0.00292669	0.180578	0.554016	0.00196058	0.0956136
Q12789_ph1865	TF3C1_HUMAN General transcription factor 3C polypeptide 1 OS=Homo sapiens OX=9606 GN=GTF3C1 PE=1 SV=4	TF3C1	0.472251	0.00869154	0.24025	0.585224	0.00197457	0.0959312
P09651_ph95	ROA1_HUMAN Heterogeneous nuclear ribonucleoprotein A1 OS=Homo sapiens OX=9606 GN=HNRNPA1 PE=1 SV=5	ROA1	-1.0261	0.0175577	0.305135	-1.53977	0.00198958	0.0961875
Q13469_ph148	NFAC2_HUMAN Nuclear factor of activated T-cells, cytoplasmic 2 OS=Homo sapiens OX=9606 GN=NFATC2 PE=1 SV=2	NFAC2	-0.721412	0.0338032	0.366598	1.63269	0.00199485	0.0961875
Q14C86_ph466	GAPD1_HUMAN GTPase-activating protein and VPS9 domain-containing protein 1 OS=Homo sapiens OX=9606 GN=GAPVD1 PE=1 SV=2	GAPD1	0.293201	0.0285245	0.348768	0.502314	0.0020157	0.0968291
O95819_ph900	M4K4_HUMAN Mitogen-activated protein kinase kinase kinase kinase 4 OS=Homo sapiens OX=9606 GN=MAP4K4 PE=1 SV=2	M4K4	-0.0683301	0.576508	0.844446	0.599364	0.00205947	0.098145
Q9BW71_ph332_ph333	HIRP3_HUMAN HIRA-interacting protein 3 OS=Homo sapiens OX=9606 GN=HIRIP3 PE=1 SV=3	HIRP3	-0.186138	0.601677	0.856238	-1.71997	0.00206415	0.098145
Q8ND56_ph183	LS14A_HUMAN Protein LSM14 homolog A OS=Homo sapiens OX=9606 GN=LSM14A PE=1 SV=3	LS14A	0.307177	0.00870302	0.24025	0.374628	0.00207043	0.098145
Q9UI08_ph345_ph349	EVL_HUMAN Ena/VASP-like protein OS=Homo sapiens OX=9606 GN=EVL PE=1 SV=2	EVL	-0.836083	0.0150049	0.289125	-1.20311	0.0020737	0.098145
Q9Y385_ph266	UB2J1_HUMAN Ubiquitin-conjugating enzyme E2 J1 OS=Homo sapiens OX=9606 GN=UBE2J1 PE=1 SV=2	UB2J1	-0.173956	0.138714	0.551083	0.504431	0.00209353	0.098719
P13639_ph57_ph59	EF2_HUMAN Elongation factor 2 OS=Homo sapiens OX=9606 GN=EEF2 PE=1 SV=4	EF2	0.0232747	0.90878	0.9769	1.00665	0.00210376	0.098838
Q8WY36_ph159	BBX_HUMAN HMG box transcription factor BBX OS=Homo sapiens OX=9606 GN=BBX PE=1 SV=1	BBX	-0.2689	0.00400641	0.192793	0.269547	0.00212228	0.0993442
Q5UIP0_ph1542	RIF1_HUMAN Telomere-associated protein RIF1 OS=Homo sapiens OX=9606 GN=RIF1 PE=1 SV=2	RIF1	-0.114254	0.0445541	0.395384	0.216775	0.00214092	0.0997547
Q92536_ph13	YLAT2_HUMAN Y+L amino acid transporter 2 OS=Homo sapiens OX=9606 GN=SLC7A6 PE=1 SV=3	YLAT2	-0.175357	0.29249	0.689348	-0.768144	0.00215072	0.0997547
Q53ET0_ph393	CRTC2_HUMAN CREB-regulated transcription coactivator 2 OS=Homo sapiens OX=9606 GN=CRTC2 PE=1 SV=2	CRTC2	-0.434637	0.0362274	0.372658	-0.793225	0.00215438	0.0997547
O60307_ph1223	MAST3_HUMAN Microtubule-associated serine/threonine-protein kinase 3 OS=Homo sapiens OX=9606 GN=MAST3 PE=1 SV=2	MAST3	-0.0895402	0.339018	0.722456	-0.438914	0.00216222	0.0997575
O94804_ph450	STK10_HUMAN Serine/threonine-protein kinase 10 OS=Homo sapiens OX=9606 GN=STK10 PE=1 SV=1	STK10	0.818153	0.00504344	0.208747	0.88813	0.00217835	0.100142
P62753_ph236_ph240	RS6_HUMAN 40S ribosomal protein S6 OS=Homo sapiens OX=9606 GN=RPS6 PE=1 SV=1	RS6	0.723348	0.00398407	0.192447	0.738744	0.00219818	0.100692
Q8N1F7_ph767	NUP93_HUMAN Nuclear pore complex protein Nup93 OS=Homo sapiens OX=9606 GN=NUP93 PE=1 SV=2	NUP93	0.162609	0.0524222	0.413253	0.330868	0.00221551	0.101125
P48634_ph782	PRC2A_HUMAN Protein PRRC2A OS=Homo sapiens OX=9606 GN=PRRC2A PE=1 SV=3	PRC2A	0.379236	0.00611151	0.217481	0.417471	0.00224623	0.101976
Q9BRD0_ph187	BUD13_HUMAN BUD13 homolog OS=Homo sapiens OX=9606 GN=BUD13 PE=1 SV=1	BUD13	0.431401	0.00759076	0.233258	-1.54493	0.00226605	0.101976
Q9H2K8_ph331	TAOK3_HUMAN Serine/threonine-protein kinase TAO3 OS=Homo sapiens OX=9606 GN=TAOK3 PE=1 SV=2	TAOK3	-0.0848156	0.404419	0.76409	-0.468308	0.00227118	0.101976
Q92545_ph1871	TM131_HUMAN Transmembrane protein 131 OS=Homo sapiens OX=9606 GN=TMEM131 PE=1 SV=3	TM131	-0.588791	0.0029115	0.180578	-0.55423	0.00227378	0.101976
Q86WB0_ph387_ph395	NIPA_HUMAN Nuclear-interacting partner of ALK OS=Homo sapiens OX=9606 GN=ZC3HC1 PE=1 SV=1	NIPA	-0.0364517	0.776088	0.93441	-0.608334	0.00227391	0.101976
P11274_ph462_ph463	BCR_HUMAN Breakpoint cluster region protein OS=Homo sapiens OX=9606 GN=BCR PE=1 SV=2	BCR	0.412693	0.001251	0.151359	0.316319	0.00230258	0.102902
O14974_ph910	MYPT1_HUMAN Protein phosphatase 1 regulatory subunit 12A OS=Homo sapiens OX=9606 GN=PPP1R12A PE=1 SV=1	MYPT1	-0.426667	0.0102056	0.245121	-0.537273	0.00231697	0.102925
Q9P2Q2_ph800	FRM4A_HUMAN FERM domain-containing protein 4A OS=Homo sapiens OX=9606 GN=FRMD4A PE=1 SV=3	FRM4A	-0.718789	0.00483398	0.206077	-0.756268	0.00234134	0.102925
Q7Z460_ph600	CLAP1_HUMAN CLIP-associating protein 1 OS=Homo sapiens OX=9606 GN=CLASP1 PE=1 SV=1	CLAP1	0.0737544	0.46256	0.791493	-0.471477	0.00234986	0.102925
O95983_ph85	MBD3_HUMAN Methyl-CpG-binding domain protein 3 OS=Homo sapiens OX=9606 GN=MBD3 PE=1 SV=1	MBD3	-0.645005	0.000912711	0.141562	-0.455169	0.00236197	0.102925
O95466_ph184	FMNL1_HUMAN Formin-like protein 1 OS=Homo sapiens OX=9606 GN=FMNL1 PE=1 SV=3	FMNL1	-0.527981	0.0422577	0.389533	-0.975345	0.00236264	0.102925
P49792_ph2804	RBP2_HUMAN E3 SUMO-protein ligase RanBP2 OS=Homo sapiens OX=9606 GN=RANBP2 PE=1 SV=2	RBP2	-0.316242	0.0119933	0.264441	-0.405817	0.00236692	0.102925
Q7Z5R6_ph531	AB1IP_HUMAN Amyloid beta A4 precursor protein-binding family B member 1-interacting protein OS=Homo sapiens OX=9606 GN=APBB1IP PE=1 SV=1	AB1IP	0.576146	0.011231	0.256156	0.746733	0.00236694	0.102925
Q4KMP7_ph148_ph154	TB10B_HUMAN TBC1 domain family member 10B OS=Homo sapiens OX=9606 GN=TBC1D10B PE=1 SV=3	TB10B	0.617057	0.000572064	0.113834	0.3944	0.00236729	0.102925
Q9ULW0_ph121_ph125	TPX2_HUMAN Targeting protein for Xklp2 OS=Homo sapiens OX=9606 GN=TPX2 PE=1 SV=2	TPX2	-0.336556	0.0861147	0.479183	-0.785885	0.00238164	0.103139
Q5SNT2_ph466	TM201_HUMAN Transmembrane protein 201 OS=Homo sapiens OX=9606 GN=TMEM201 PE=1 SV=1	TM201	-0.414049	0.0165274	0.299521	-0.592047	0.00238829	0.103139
Q8WVM7_ph1062_ph1065	STAG1_HUMAN Cohesin subunit SA-1 OS=Homo sapiens OX=9606 GN=STAG1 PE=1 SV=3	STAG1	-0.0401545	0.472326	0.795394	0.253402	0.00241147	0.10379
Q01167_ph373	FOXK2_HUMAN Forkhead box protein K2 OS=Homo sapiens OX=9606 GN=FOXK2 PE=1 SV=3	FOXK2	0.345194	0.0296019	0.352449	0.569493	0.00243467	0.104438
Q7Z2W4_ph386	ZCCHV_HUMAN Zinc finger CCCH-type antiviral protein 1 OS=Homo sapiens OX=9606 GN=ZC3HAV1 PE=1 SV=3	ZCCHV	-0.348309	0.0356137	0.370546	-0.604561	0.00245874	0.104814
Q9Y2U5_ph239	M3K2_HUMAN Mitogen-activated protein kinase kinase kinase 2 OS=Homo sapiens OX=9606 GN=MAP3K2 PE=1 SV=2	M3K2	-0.148114	0.395072	0.760714	-0.801276	0.00245976	0.104814
P49006_ph36	MRP_HUMAN MARCKS-related protein OS=Homo sapiens OX=9606 GN=MARCKSL1 PE=1 SV=2	MRP	-0.544455	0.205251	0.620172	-2.92674	0.00247668	0.105185
Q9NPI6_ph523	DCP1A_HUMAN mRNA-decapping enzyme 1A OS=Homo sapiens OX=9606 GN=DCP1A PE=1 SV=3	DCP1A	0.228298	0.0440983	0.393804	0.428242	0.00248963	0.105341
P14316_ph339	IRF2_HUMAN Interferon regulatory factor 2 OS=Homo sapiens OX=9606 GN=IRF2 PE=1 SV=2	IRF2	-0.506376	0.114034	0.518553	-1.19164	0.00249678	0.105341
Q5JPI9_ph21	EFMT2_HUMAN EEF1A lysine methyltransferase 2 OS=Homo sapiens OX=9606 GN=EEF1AKMT2 PE=1 SV=2	EFMT2	0.433646	0.000761957	0.129065	-0.28943	0.00251294	0.105675
Q14157_ph859	UBP2L_HUMAN Ubiquitin-associated protein 2-like OS=Homo sapiens OX=9606 GN=UBAP2L PE=1 SV=2	UBP2L	-0.644056	0.00608828	0.217263	-0.707225	0.00252539	0.105852
Q9UQR0_ph300	SCML2_HUMAN Sex comb on midleg-like protein 2 OS=Homo sapiens OX=9606 GN=SCML2 PE=1 SV=1	SCML2	-0.383981	0.305264	0.699886	-1.67655	0.00256089	0.10699
Q9UI08_ph354	EVL_HUMAN Ena/VASP-like protein OS=Homo sapiens OX=9606 GN=EVL PE=1 SV=2	EVL	0.169396	0.208313	0.622099	0.583205	0.00259132	0.107811
O43516_ph340	WIPF1_HUMAN WAS/WASL-interacting protein family member 1 OS=Homo sapiens OX=9606 GN=WIPF1 PE=1 SV=3	WIPF1	-0.539243	0.00859675	0.24	-0.639982	0.00259746	0.107811
Q8IYH5_ph89	ZZZ3_HUMAN ZZ-type zinc finger-containing protein 3 OS=Homo sapiens OX=9606 GN=ZZZ3 PE=1 SV=1	ZZZ3	-0.114964	0.153944	0.567506	-0.331952	0.00260576	0.107811
Q9Y388_ph280	RBMX2_HUMAN RNA-binding motif protein, X-linked 2 OS=Homo sapiens OX=9606 GN=RBMX2 PE=1 SV=2	RBMX2	-0.30603	0.0384934	0.381517	0.54412	0.00262166	0.10812
O75122_ph327	CLAP2_HUMAN CLIP-associating protein 2 OS=Homo sapiens OX=9606 GN=CLASP2 PE=1 SV=3	CLAP2	-1.27275	0.110354	0.514231	-3.24371	0.00264762	0.108841
O94782_ph16	UBP1_HUMAN Ubiquitin carboxyl-terminal hydrolase 1 OS=Homo sapiens OX=9606 GN=USP1 PE=1 SV=1	UBP1	0.0160517	0.81236	0.948908	0.308755	0.00266072	0.10903
Q8NG27_ph70	PJA1_HUMAN E3 ubiquitin-protein ligase Praja-1 OS=Homo sapiens OX=9606 GN=PJA1 PE=1 SV=2	PJA1	-0.0355959	0.307267	0.701342	0.150364	0.00267931	0.109442
Q8ND56_ph182	LS14A_HUMAN Protein LSM14 homolog A OS=Homo sapiens OX=9606 GN=LSM14A PE=1 SV=3	LS14A	0.235083	0.0199608	0.318032	0.335985	0.00271827	0.110503
Q9H0K1_ph484	SIK2_HUMAN Serine/threonine-protein kinase SIK2 OS=Homo sapiens OX=9606 GN=SIK2 PE=1 SV=1	SIK2	-0.217614	0.279352	0.681969	0.860368	0.00272252	0.110503
Q14684_ph731_ph736	RRP1B_HUMAN Ribosomal RNA processing protein 1 homolog B OS=Homo sapiens OX=9606 GN=RRP1B PE=1 SV=3	RRP1B	0.22311	0.257779	0.664038	0.839837	0.00273854	0.110803
Q9UBW5_ph259_ph263	BIN2_HUMAN Bridging integrator 2 OS=Homo sapiens OX=9606 GN=BIN2 PE=1 SV=3	BIN2	-3.25222	0.00538588	0.212656	-3.90129	0.0027648	0.111396
Q4KMP7_ph132_ph148	TB10B_HUMAN TBC1 domain family member 10B OS=Homo sapiens OX=9606 GN=TBC1D10B PE=1 SV=3	TB10B	0.18864	0.493014	0.806001	1.22207	0.00279774	0.111396
O95248_ph1752	MTMR5_HUMAN Myotubularin-related protein 5 OS=Homo sapiens OX=9606 GN=SBF1 PE=1 SV=4	MTMR5	-0.320055	0.0803605	0.467659	-1.40817	0.00280297	0.111396
P22626_ph201	ROA2_HUMAN Heterogeneous nuclear ribonucleoproteins A2/B1 OS=Homo sapiens OX=9606 GN=HNRNPA2B1 PE=1 SV=2	ROA2	-0.108019	0.443378	0.783514	-0.631539	0.00280872	0.111396
O75122_ph529	CLAP2_HUMAN CLIP-associating protein 2 OS=Homo sapiens OX=9606 GN=CLASP2 PE=1 SV=3	CLAP2	1.08713	0.0240456	0.333925	1.61626	0.00280944	0.111396
Q9UI08_ph349_ph354	EVL_HUMAN Ena/VASP-like protein OS=Homo sapiens OX=9606 GN=EVL PE=1 SV=2	EVL	0.470995	0.010146	0.245121	0.559502	0.00281335	0.111396
Q01167_ph369	FOXK2_HUMAN Forkhead box protein K2 OS=Homo sapiens OX=9606 GN=FOXK2 PE=1 SV=3	FOXK2	0.268568	0.0781781	0.46606	0.589314	0.00281398	0.111396
P35236_ph143	PTN7_HUMAN Tyrosine-protein phosphatase non-receptor type 7 OS=Homo sapiens OX=9606 GN=PTPN7 PE=1 SV=3	PTN7	2.41539e-05	0.999819	0.999975	-0.492785	0.00283954	0.112061
Q8N7R7_ph95	CCYL1_HUMAN Cyclin-Y-like protein 1 OS=Homo sapiens OX=9606 GN=CCNYL1 PE=1 SV=2	CCYL1	-0.504101	0.00857148	0.23985	-0.571775	0.00285266	0.112234
Q13263_ph439	TIF1B_HUMAN Transcription intermediary factor 1-beta OS=Homo sapiens OX=9606 GN=TRIM28 PE=1 SV=5	TIF1B	-0.371536	0.0460729	0.398713	-0.668612	0.0028722	0.112657
Q9NYL2_ph691	M3K20_HUMAN Mitogen-activated protein kinase kinase kinase 20 OS=Homo sapiens OX=9606 GN=MAP3K20 PE=1 SV=3	M3K20	0.251092	0.0418829	0.389533	0.448018	0.00289099	0.113048
Q7Z4V5_ph454	HDGR2_HUMAN Hepatoma-derived growth factor-related protein 2 OS=Homo sapiens OX=9606 GN=HDGFL2 PE=1 SV=1	HDGR2	-0.355926	0.00155398	0.156436	-0.276599	0.00290233	0.113147
Q4KMP7_ph148	TB10B_HUMAN TBC1 domain family member 10B OS=Homo sapiens OX=9606 GN=TBC1D10B PE=1 SV=3	TB10B	0.420858	0.00652986	0.220626	0.454934	0.00291361	0.113242
Q96RL1_ph29	UIMC1_HUMAN BRCA1-A complex subunit RAP80 OS=Homo sapiens OX=9606 GN=UIMC1 PE=1 SV=2	UIMC1	0.394985	0.272124	0.677988	-1.50396	0.00294435	0.114091
Q96JM3_ph376	CHAP1_HUMAN Chromosome alignment-maintaining phosphoprotein 1 OS=Homo sapiens OX=9606 GN=CHAMP1 PE=1 SV=2	CHAP1	0.575227	0.00131415	0.156028	0.4171	0.00296218	0.114437
Q8NCN4_ph423	RN169_HUMAN E3 ubiquitin-protein ligase RNF169 OS=Homo sapiens OX=9606 GN=RNF169 PE=1 SV=2	RN169	-0.245807	0.357448	0.735031	-1.16836	0.00297954	0.114658
P51957_ph340	NEK4_HUMAN Serine/threonine-protein kinase Nek4 OS=Homo sapiens OX=9606 GN=NEK4 PE=1 SV=2	NEK4	Inf	NA	0	2.32215	0.00299105	0.114658
P17026_ph49	ZNF22_HUMAN Zinc finger protein 22 OS=Homo sapiens OX=9606 GN=ZNF22 PE=1 SV=3	ZNF22	-0.27104	0.0333151	0.36298	-0.447525	0.00300014	0.114658
O00443_ph338	P3C2A_HUMAN Phosphatidylinositol 4-phosphate 3-kinase C2 domain-containing subunit alpha OS=Homo sapiens OX=9606 GN=PIK3C2A PE=1 SV=2	P3C2A	-0.294789	0.0220706	0.326789	-0.432668	0.00300366	0.114658
O95425_ph852	SVIL_HUMAN Supervillin OS=Homo sapiens OX=9606 GN=SVIL PE=1 SV=2	SVIL	-0.391895	0.0209876	0.322945	0.682194	0.00301474	0.114739
Q9BZ67_ph439	FRMD8_HUMAN FERM domain-containing protein 8 OS=Homo sapiens OX=9606 GN=FRMD8 PE=1 SV=1	FRMD8	-0.396969	0.0176207	0.305196	-0.533587	0.00303766	0.11518
Q13469_ph110	NFAC2_HUMAN Nuclear factor of activated T-cells, cytoplasmic 2 OS=Homo sapiens OX=9606 GN=NFATC2 PE=1 SV=2	NFAC2	0.542825	0.451377	0.786712	3.18626	0.00304429	0.11518
Q53GL0_ph7	PKHO1_HUMAN Pleckstrin homology domain-containing family O member 1 OS=Homo sapiens OX=9606 GN=PLEKHO1 PE=1 SV=2	PKHO1	0.0530044	0.667393	0.884197	0.541531	0.00305755	0.115342
O75122_ph585	CLAP2_HUMAN CLIP-associating protein 2 OS=Homo sapiens OX=9606 GN=CLASP2 PE=1 SV=3	CLAP2	-1.48756	0.00726532	0.231906	-2.57601	0.00309449	0.115631
P15498_ph780	VAV_HUMAN Proto-oncogene vav OS=Homo sapiens OX=9606 GN=VAV1 PE=1 SV=4	VAV	-0.479137	0.00145324	0.156436	-0.350917	0.00309862	0.115631
Q7Z417_ph692	NUFP2_HUMAN Nuclear fragile X mental retardation-interacting protein 2 OS=Homo sapiens OX=9606 GN=NUFIP2 PE=1 SV=1	NUFP2	-0.0110131	0.93343	0.98255	-0.596039	0.00309921	0.115631
Q9Y324_ph18	FCF1_HUMAN rRNA-processing protein FCF1 homolog OS=Homo sapiens OX=9606 GN=FCF1 PE=2 SV=1	FCF1	-0.0637346	0.852335	0.961128	-1.53484	0.00310129	0.115631
Q8N5A5_ph373	ZGPAT_HUMAN Zinc finger CCCH-type with G patch domain-containing protein OS=Homo sapiens OX=9606 GN=ZGPAT PE=1 SV=3	ZGPAT	-3.03344	0.0100823	0.245121	-4.05746	0.00316367	0.117615
P09661_ph178	RU2A_HUMAN U2 small nuclear ribonucleoprotein A' OS=Homo sapiens OX=9606 GN=SNRPA1 PE=1 SV=2	RU2A	-0.726102	0.0844403	0.475808	-2.00979	0.00320461	0.118793
P52594_ph293	AGFG1_HUMAN Arf-GAP domain and FG repeat-containing protein 1 OS=Homo sapiens OX=9606 GN=AGFG1 PE=1 SV=2	AGFG1	-0.959765	0.00344085	0.18204	-0.871461	0.00322332	0.119142
Q96HA1_ph378	P121A_HUMAN Nuclear envelope pore membrane protein POM 121 OS=Homo sapiens OX=9606 GN=POM121 PE=1 SV=2	P121A	-0.161614	0.0408011	0.387983	-0.342149	0.00323385	0.119188
Q9C0B5_ph456	ZDHC5_HUMAN Palmitoyltransferase ZDHHC5 OS=Homo sapiens OX=9606 GN=ZDHHC5 PE=1 SV=2	ZDHC5	-1.50212	0.00339636	0.18204	-1.52004	0.00325092	0.119474
Q9Y485_ph1285	DMXL1_HUMAN DmX-like protein 1 OS=Homo sapiens OX=9606 GN=DMXL1 PE=1 SV=3	DMXL1	-0.339544	0.0182927	0.309029	-0.454581	0.00328416	0.120046
P60468_ph49	SC61B_HUMAN Protein transport protein Sec61 subunit beta OS=Homo sapiens OX=9606 GN=SEC61B PE=1 SV=2	SC61B	-0.351321	0.0352054	0.369701	-0.575252	0.00328522	0.120046
Q7Z6Z7_ph1084	HUWE1_HUMAN E3 ubiquitin-protein ligase HUWE1 OS=Homo sapiens OX=9606 GN=HUWE1 PE=1 SV=3	HUWE1	-0.320539	0.0309915	0.358443	-0.505618	0.00333725	0.121013
Q9UK76_ph70	JUPI1_HUMAN Jupiter microtubule associated homolog 1 OS=Homo sapiens OX=9606 GN=JPT1 PE=1 SV=3	JUPI1	0.016502	0.831004	0.955903	-0.342708	0.00333869	0.121013
Q16512_ph533_ph537	PKN1_HUMAN Serine/threonine-protein kinase N1 OS=Homo sapiens OX=9606 GN=PKN1 PE=1 SV=2	PKN1	-0.110928	0.245028	0.652394	-0.384764	0.00333998	0.121013
P12956_ph477	XRCC6_HUMAN X-ray repair cross-complementing protein 6 OS=Homo sapiens OX=9606 GN=XRCC6 PE=1 SV=2	XRCC6	-1.23681	0.136385	0.548649	-3.25241	0.00337258	0.121533
Q9Y388_ph272	RBMX2_HUMAN RNA-binding motif protein, X-linked 2 OS=Homo sapiens OX=9606 GN=RBMX2 PE=1 SV=2	RBMX2	0.0383307	0.550228	0.832749	0.279403	0.00337328	0.121533
Q4G0F5_ph302	VP26B_HUMAN Vacuolar protein sorting-associated protein 26B OS=Homo sapiens OX=9606 GN=VPS26B PE=1 SV=2	VP26B	-0.589363	0.0059884	0.217263	-0.601573	0.00341531	0.122511
Q02790_ph446	FKBP4_HUMAN Peptidyl-prolyl cis-trans isomerase FKBP4 OS=Homo sapiens OX=9606 GN=FKBP4 PE=1 SV=3	FKBP4	1.2829	0.0211911	0.323293	1.78791	0.00342081	0.122511
Q96T60_ph114_ph118	PNKP_HUMAN Bifunctional polynucleotide phosphatase/kinase OS=Homo sapiens OX=9606 GN=PNKP PE=1 SV=1	PNKP	1.589	0.000855878	0.141046	1.04209	0.00343922	0.122511
P23588_ph219	IF4B_HUMAN Eukaryotic translation initiation factor 4B OS=Homo sapiens OX=9606 GN=EIF4B PE=1 SV=2	IF4B	-0.301864	0.151436	0.565915	0.862904	0.00344808	0.122511
Q8IU60_ph329	DCP2_HUMAN m7GpppN-mRNA hydrolase OS=Homo sapiens OX=9606 GN=DCP2 PE=1 SV=3	DCP2	0.538394	0.00430256	0.19842	0.499003	0.0034482	0.122511
Q96JY6_ph123	PDLI2_HUMAN PDZ and LIM domain protein 2 OS=Homo sapiens OX=9606 GN=PDLIM2 PE=1 SV=1	PDLI2	-0.560327	0.0293449	0.352028	-0.844095	0.00348133	0.123347
Q9Y5K6_ph458	CD2AP_HUMAN CD2-associated protein OS=Homo sapiens OX=9606 GN=CD2AP PE=1 SV=1	CD2AP	1.45826	0.0012506	0.151359	1.0283	0.00350106	0.123704
Q86VS8_ph238	HOOK3_HUMAN Protein Hook homolog 3 OS=Homo sapiens OX=9606 GN=HOOK3 PE=1 SV=2	HOOK3	-0.0719196	0.548225	0.831689	-0.50437	0.00354003	0.124635
Q3KQU3_ph271	MA7D1_HUMAN MAP7 domain-containing protein 1 OS=Homo sapiens OX=9606 GN=MAP7D1 PE=1 SV=1	MA7D1	-2.79741	0.00718483	0.230722	-3.21687	0.00354685	0.124635
Q5VT25_ph1629	MRCKA_HUMAN Serine/threonine-protein kinase MRCK alpha OS=Homo sapiens OX=9606 GN=CDC42BPA PE=1 SV=1	MRCKA	-0.0997683	0.453787	0.787556	-0.564236	0.00357113	0.125146
Q9BXB4_ph174	OSB11_HUMAN Oxysterol-binding protein-related protein 11 OS=Homo sapiens OX=9606 GN=OSBPL11 PE=1 SV=2	OSB11	-0.303799	0.0211362	0.323293	-0.422725	0.00359575	0.125665
P30622_ph348	CLIP1_HUMAN CAP-Gly domain-containing linker protein 1 OS=Homo sapiens OX=9606 GN=CLIP1 PE=1 SV=2	CLIP1	-1.20958	0.0033367	0.181859	-1.06218	0.00361292	0.125922
Q9UKS7_ph78	IKZF2_HUMAN Zinc finger protein Helios OS=Homo sapiens OX=9606 GN=IKZF2 PE=1 SV=2	IKZF2	0.0306226	0.795793	0.942766	0.51119	0.00362881	0.126028
Q8TEH3_ph592	DEN1A_HUMAN DENN domain-containing protein 1A OS=Homo sapiens OX=9606 GN=DENND1A PE=1 SV=2	DEN1A	-0.0815613	0.448571	0.785695	-0.456537	0.00363562	0.126028
O95071_ph2483_ph2486	UBR5_HUMAN E3 ubiquitin-protein ligase UBR5 OS=Homo sapiens OX=9606 GN=UBR5 PE=1 SV=2	UBR5	-1.06163	0.0720389	0.455214	-2.1013	0.00366611	0.126225
O15372_ph3	EIF3H_HUMAN Eukaryotic translation initiation factor 3 subunit H OS=Homo sapiens OX=9606 GN=EIF3H PE=1 SV=1	EIF3H	-0.0198945	0.940748	0.984616	-1.56181	0.00366691	0.126225
Q9H910_ph69	JUPI2_HUMAN Jupiter microtubule associated homolog 2 OS=Homo sapiens OX=9606 GN=JPT2 PE=1 SV=1	JUPI2	-0.794832	0.00336078	0.181859	-0.696193	0.00367912	0.126225
Q14684_ph453_ph454_ph458	RRP1B_HUMAN Ribosomal RNA processing protein 1 homolog B OS=Homo sapiens OX=9606 GN=RRP1B PE=1 SV=3	RRP1B	0.0170672	0.878973	0.968887	-0.474317	0.00368065	0.126225
Q9HC52_ph256	CBX8_HUMAN Chromobox protein homolog 8 OS=Homo sapiens OX=9606 GN=CBX8 PE=1 SV=3	CBX8	-0.0565166	0.719638	0.907964	-0.671522	0.00369504	0.12638
Q9H4Z3_ph116	CAPAM_HUMAN mRNA (2'-O-methyladenosine-N(6)-)-methyltransferase OS=Homo sapiens OX=9606 GN=PCIF1 PE=1 SV=1	CAPAM	-0.778568	0.00361024	0.184968	-0.68232	0.00371006	0.126557
P85037_ph441_ph445	FOXK1_HUMAN Forkhead box protein K1 OS=Homo sapiens OX=9606 GN=FOXK1 PE=1 SV=1	FOXK1	-0.0691979	0.522815	0.819057	-0.460496	0.0037409	0.127137
Q8IX90_ph110	SKA3_HUMAN Spindle and kinetochore-associated protein 3 OS=Homo sapiens OX=9606 GN=SKA3 PE=1 SV=2	SKA3	0.795177	0.0137234	0.283837	-0.976141	0.00375585	0.127137
Q14738_ph573	2A5D_HUMAN Serine/threonine-protein phosphatase 2A 56 kDa regulatory subunit delta isoform OS=Homo sapiens OX=9606 GN=PPP2R5D PE=1 SV=1	2A5D	-1.34653	0.00397825	0.192447	-1.22053	0.00375683	0.127137
Q86V48_ph745	LUZP1_HUMAN Leucine zipper protein 1 OS=Homo sapiens OX=9606 GN=LUZP1 PE=1 SV=2	LUZP1	-0.0655447	0.707751	0.901299	0.741717	0.00379039	0.127858
Q6JBY9_ph179	CPZIP_HUMAN CapZ-interacting protein OS=Homo sapiens OX=9606 GN=RCSD1 PE=1 SV=1	CPZIP	-0.231999	0.14321	0.557224	-0.608812	0.00379807	0.127858
P31629_ph1050	ZEP2_HUMAN Transcription factor HIVEP2 OS=Homo sapiens OX=9606 GN=HIVEP2 PE=1 SV=2	ZEP2	-0.433717	0.00395954	0.192447	-0.389505	0.00383635	0.128516
Q6BDS2_ph762	URFB1_HUMAN UHRF1-binding protein 1 OS=Homo sapiens OX=9606 GN=UHRF1BP1 PE=1 SV=1	URFB1	-0.646477	0.00253723	0.177435	-0.511395	0.00384145	0.128516
Q13769_ph307_ph314	THOC5_HUMAN THO complex subunit 5 homolog OS=Homo sapiens OX=9606 GN=THOC5 PE=1 SV=2	THOC5	-0.0869883	0.274408	0.679304	0.311932	0.00384768	0.128516
O43426_ph1385	SYNJ1_HUMAN Synaptojanin-1 OS=Homo sapiens OX=9606 GN=SYNJ1 PE=1 SV=2	SYNJ1	0.382079	0.337106	0.722003	-1.7186	0.00387562	0.129114
Q9P2R6_ph679	RERE_HUMAN Arginine-glutamic acid dipeptide repeats protein OS=Homo sapiens OX=9606 GN=RERE PE=1 SV=2	RERE	0.575654	0.00221385	0.17147	0.441535	0.00391614	0.130125
Q9BRD0_ph139	BUD13_HUMAN BUD13 homolog OS=Homo sapiens OX=9606 GN=BUD13 PE=1 SV=1	BUD13	2.86432	3.8973e-05	0.0380856	0.86625	0.00396643	0.131456
Q9BT23_ph29	LIMD2_HUMAN LIM domain-containing protein 2 OS=Homo sapiens OX=9606 GN=LIMD2 PE=1 SV=1	LIMD2	-0.165111	0.0449984	0.396476	-0.272028	0.00397855	0.131511
Q99501_ph316	GA2L1_HUMAN GAS2-like protein 1 OS=Homo sapiens OX=9606 GN=GAS2L1 PE=1 SV=2	GA2L1	-0.469802	0.0390953	0.383762	0.761374	0.00400242	0.131511
P62263_ph139	RS14_HUMAN 40S ribosomal protein S14 OS=Homo sapiens OX=9606 GN=RPS14 PE=1 SV=3	RS14	-0.190593	0.307054	0.701317	-0.753855	0.00400678	0.131511
Q9P2N6_ph531_ph540	KANL3_HUMAN KAT8 regulatory NSL complex subunit 3 OS=Homo sapiens OX=9606 GN=KANSL3 PE=1 SV=2	KANL3	0.468748	0.0107955	0.250725	0.52997	0.004019	0.131511
Q92769_ph394_ph407	HDAC2_HUMAN Histone deacetylase 2 OS=Homo sapiens OX=9606 GN=HDAC2 PE=1 SV=2	HDAC2	-0.167869	0.344724	0.725586	-0.707524	0.00401937	0.131511
O75152_ph290	ZC11A_HUMAN Zinc finger CCCH domain-containing protein 11A OS=Homo sapiens OX=9606 GN=ZC3H11A PE=1 SV=3	ZC11A	-0.264649	0.201907	0.616893	0.792417	0.00405245	0.13174
Q5JPI9_ph17	EFMT2_HUMAN EEF1A lysine methyltransferase 2 OS=Homo sapiens OX=9606 GN=EEF1AKMT2 PE=1 SV=2	EFMT2	0.0904406	0.00909665	0.244129	0.095409	0.00405323	0.13174
Q8TB72_ph587	PUM2_HUMAN Pumilio homolog 2 OS=Homo sapiens OX=9606 GN=PUM2 PE=1 SV=2	PUM2	0.0587943	0.7779	0.935237	0.885612	0.00405717	0.13174
P85037_ph445	FOXK1_HUMAN Forkhead box protein K1 OS=Homo sapiens OX=9606 GN=FOXK1 PE=1 SV=1	FOXK1	0.442476	0.0344035	0.368207	0.686992	0.0040793	0.132124
O43491_ph89	E41L2_HUMAN Band 4.1-like protein 2 OS=Homo sapiens OX=9606 GN=EPB41L2 PE=1 SV=1	E41L2	-0.0963403	0.102604	0.505149	-0.214122	0.00411988	0.133102
Q16512_ph205	PKN1_HUMAN Serine/threonine-protein kinase N1 OS=Homo sapiens OX=9606 GN=PKN1 PE=1 SV=2	PKN1	0.0523191	0.576256	0.844446	0.378987	0.00416398	0.133839
Q96JH7_ph747	VCIP1_HUMAN Deubiquitinating protein VCIP135 OS=Homo sapiens OX=9606 GN=VCPIP1 PE=1 SV=2	VCIP1	-0.521128	0.123263	0.52701	1.2365	0.00416496	0.133839
Q3V6T2_ph243	GRDN_HUMAN Girdin OS=Homo sapiens OX=9606 GN=CCDC88A PE=1 SV=2	GRDN	-0.380879	0.0184707	0.311209	-0.479869	0.00417728	0.133839
P00519_ph691	ABL1_HUMAN Tyrosine-protein kinase ABL1 OS=Homo sapiens OX=9606 GN=ABL1 PE=1 SV=4	ABL1	-0.554916	0.0702142	0.452792	-1.07642	0.00418581	0.133839
Q8IWX8_ph904	CHERP_HUMAN Calcium homeostasis endoplasmic reticulum protein OS=Homo sapiens OX=9606 GN=CHERP PE=1 SV=3	CHERP	-0.505669	0.0616694	0.432522	-0.919158	0.00420713	0.133839
Q9UGV2_ph334	NDRG3_HUMAN Protein NDRG3 OS=Homo sapiens OX=9606 GN=NDRG3 PE=1 SV=2	NDRG3	0.188841	0.0743775	0.459332	0.373226	0.00421392	0.133839
Q8IZH2_ph1279	XRN1_HUMAN 5'-3' exoribonuclease 1 OS=Homo sapiens OX=9606 GN=XRN1 PE=1 SV=1	XRN1	-1.02543	0.00323177	0.181859	-0.95229	0.00424098	0.133839
Q8N4C6_ph269_ph272	NIN_HUMAN Ninein OS=Homo sapiens OX=9606 GN=NIN PE=1 SV=4	NIN	-1.72904	0.00845374	0.239724	-1.67749	0.00425979	0.133839
Q9H0W8_ph32	SMG9_HUMAN Protein SMG9 OS=Homo sapiens OX=9606 GN=SMG9 PE=1 SV=1	SMG9	0.209733	0.0320519	0.362177	0.315608	0.0042644	0.133839
Q96RK0_ph902	CIC_HUMAN Protein capicua homolog OS=Homo sapiens OX=9606 GN=CIC PE=1 SV=2	CIC	-0.0439083	0.897463	0.973788	-1.42106	0.00426686	0.133839
Q15751_ph1491	HERC1_HUMAN Probable E3 ubiquitin-protein ligase HERC1 OS=Homo sapiens OX=9606 GN=HERC1 PE=1 SV=2	HERC1	-0.544848	0.00440447	0.19842	-0.49049	0.0042846	0.133839
Q9HCE1_ph969	MOV10_HUMAN Helicase MOV-10 OS=Homo sapiens OX=9606 GN=MOV10 PE=1 SV=2	MOV10	-0.0638809	0.875324	0.967226	1.71274	0.00428715	0.133839
P49792_ph2805	RBP2_HUMAN E3 SUMO-protein ligase RanBP2 OS=Homo sapiens OX=9606 GN=RANBP2 PE=1 SV=2	RBP2	-0.514699	0.0032318	0.181859	-0.429487	0.00428979	0.133839
Q8IYW5_ph470	RN168_HUMAN E3 ubiquitin-protein ligase RNF168 OS=Homo sapiens OX=9606 GN=RNF168 PE=1 SV=1	RN168	-0.0638246	0.555041	0.834661	-0.442385	0.00430426	0.133839
Q5QNW6_ph38	H2B2F_HUMAN Histone H2B type 2-F OS=Homo sapiens OX=9606 GN=HIST2H2BF PE=1 SV=3	H2B2F	-0.27415	0.0421321	0.389533	-0.446878	0.004307	0.133839
Q9UPU5_ph1285	UBP24_HUMAN Ubiquitin carboxyl-terminal hydrolase 24 OS=Homo sapiens OX=9606 GN=USP24 PE=1 SV=3	UBP24	-0.52226	0.0047924	0.205684	-0.478934	0.00430965	0.133839
Q9NZJ0_ph511_ph512_ph516	DTL_HUMAN Denticleless protein homolog OS=Homo sapiens OX=9606 GN=DTL PE=1 SV=3	DTL	-0.860182	0.00742867	0.233258	-0.875673	0.00432325	0.133935
P19338_ph113_ph121	NUCL_HUMAN Nucleolin OS=Homo sapiens OX=9606 GN=NCL PE=1 SV=3	NUCL	-0.186141	0.334859	0.720536	-0.77051	0.00433364	0.133935
Q9UKA4_ph1485	AKA11_HUMAN A-kinase anchor protein 11 OS=Homo sapiens OX=9606 GN=AKAP11 PE=1 SV=1	AKA11	-0.373139	0.0139585	0.283837	-0.444218	0.00436529	0.13459
Q86Y91_ph666	KI18B_HUMAN Kinesin-like protein KIF18B OS=Homo sapiens OX=9606 GN=KIF18B PE=1 SV=4	KI18B	0.235149	0.284807	0.684505	0.863177	0.0043901	0.13498
Q12802_ph1929_ph1932	AKP13_HUMAN A-kinase anchor protein 13 OS=Homo sapiens OX=9606 GN=AKAP13 PE=1 SV=2	AKP13	-0.190552	0.346821	0.727258	-0.807749	0.00439901	0.13498
Q14980_ph1840	NUMA1_HUMAN Nuclear mitotic apparatus protein 1 OS=Homo sapiens OX=9606 GN=NUMA1 PE=1 SV=2	NUMA1	0.00853811	0.951807	0.98759	-0.590181	0.00443729	0.135525
Q9NZQ3_ph122	SPN90_HUMAN NCK-interacting protein with SH3 domain OS=Homo sapiens OX=9606 GN=NCKIPSD PE=1 SV=1	SPN90	-0.419853	0.00406855	0.193716	-0.360979	0.00443789	0.135525
O95453_ph557	PARN_HUMAN Poly(A)-specific ribonuclease PARN OS=Homo sapiens OX=9606 GN=PARN PE=1 SV=1	PARN	-0.144049	0.180987	0.59305	-0.406802	0.00445363	0.135682
Q96JY6_ph72_ph74	PDLI2_HUMAN PDZ and LIM domain protein 2 OS=Homo sapiens OX=9606 GN=PDLIM2 PE=1 SV=1	PDLI2	-0.241151	0.123088	0.526857	-0.553092	0.00448562	0.136333
Q9UJ14_ph75	GGT7_HUMAN Glutathione hydrolase 7 OS=Homo sapiens OX=9606 GN=GGT7 PE=1 SV=2	GGT7	-0.309706	0.206003	0.620641	-0.910339	0.00454049	0.137675
P31629_ph1032	ZEP2_HUMAN Transcription factor HIVEP2 OS=Homo sapiens OX=9606 GN=HIVEP2 PE=1 SV=2	ZEP2	-0.954791	0.00768925	0.233258	-0.833353	0.00457922	0.138521
Q7L014_ph246	DDX46_HUMAN Probable ATP-dependent RNA helicase DDX46 OS=Homo sapiens OX=9606 GN=DDX46 PE=1 SV=2	DDX46	-0.268849	0.309707	0.702373	-1.08171	0.00459938	0.138804
O75122_ph368	CLAP2_HUMAN CLIP-associating protein 2 OS=Homo sapiens OX=9606 GN=CLASP2 PE=1 SV=3	CLAP2	-0.518567	0.0191701	0.315926	-0.66273	0.00461844	0.139052
Q96JQ2_ph619	CLMN_HUMAN Calmin OS=Homo sapiens OX=9606 GN=CLMN PE=1 SV=1	CLMN	-0.102735	0.397865	0.761809	0.618692	0.00469664	0.140795
Q8NC56_ph138_ph139	LEMD2_HUMAN LEM domain-containing protein 2 OS=Homo sapiens OX=9606 GN=LEMD2 PE=1 SV=1	LEMD2	0.381971	0.0321868	0.362177	0.553142	0.00470617	0.140795
Q13496_ph593	MTM1_HUMAN Myotubularin OS=Homo sapiens OX=9606 GN=MTM1 PE=1 SV=2	MTM1	0.487747	0.00549284	0.213398	0.508948	0.00470926	0.140795
Q9UHB6_ph362	LIMA1_HUMAN LIM domain and actin-binding protein 1 OS=Homo sapiens OX=9606 GN=LIMA1 PE=1 SV=1	LIMA1	0.0604016	0.390226	0.757199	0.269142	0.00473987	0.141129
O43426_ph1345	SYNJ1_HUMAN Synaptojanin-1 OS=Homo sapiens OX=9606 GN=SYNJ1 PE=1 SV=2	SYNJ1	-0.170323	0.653759	0.880029	1.9992	0.00474246	0.141129
Q92597_ph326	NDRG1_HUMAN Protein NDRG1 OS=Homo sapiens OX=9606 GN=NDRG1 PE=1 SV=1	NDRG1	-0.0261695	0.913354	0.978382	-0.971174	0.00477005	0.141309
Q86Y91_ph662	KI18B_HUMAN Kinesin-like protein KIF18B OS=Homo sapiens OX=9606 GN=KIF18B PE=1 SV=4	KI18B	0.398955	0.164603	0.573772	1.05839	0.00477054	0.141309
Q8TBE0_ph180	BAHD1_HUMAN Bromo adjacent homology domain-containing 1 protein OS=Homo sapiens OX=9606 GN=BAHD1 PE=1 SV=2	BAHD1	-0.158878	0.231232	0.64164	0.638257	0.00478429	0.14139
Q6PIW4_ph157	FIGL1_HUMAN Fidgetin-like protein 1 OS=Homo sapiens OX=9606 GN=FIGNL1 PE=1 SV=2	FIGL1	-0.329536	0.1672	0.576106	-1.19529	0.00480204	0.141588
Q96B97_ph587	SH3K1_HUMAN SH3 domain-containing kinase-binding protein 1 OS=Homo sapiens OX=9606 GN=SH3KBP1 PE=1 SV=2	SH3K1	0.228785	0.0734589	0.458135	0.429903	0.00482553	0.141955
Q4G0F5_ph304	VP26B_HUMAN Vacuolar protein sorting-associated protein 26B OS=Homo sapiens OX=9606 GN=VPS26B PE=1 SV=2	VP26B	-0.706879	0.00471132	0.203806	-0.626142	0.00490914	0.143802
Q9BY12_ph86	SCAPE_HUMAN S phase cyclin A-associated protein in the endoplasmic reticulum OS=Homo sapiens OX=9606 GN=SCAPER PE=1 SV=2	SCAPE	-1.54928	0.150103	0.564174	-3.79971	0.00491777	0.143802
O75122_ph455_ph459_ph461	CLAP2_HUMAN CLIP-associating protein 2 OS=Homo sapiens OX=9606 GN=CLASP2 PE=1 SV=3	CLAP2	-0.167816	0.444604	0.784153	-0.843658	0.00492327	0.143802
Q96S59_ph482_ph483_ph487	RANB9_HUMAN Ran-binding protein 9 OS=Homo sapiens OX=9606 GN=RANBP9 PE=1 SV=1	RANB9	-0.0652315	0.712982	0.904412	-0.700018	0.00493316	0.143802
Q92615_ph498	LAR4B_HUMAN La-related protein 4B OS=Homo sapiens OX=9606 GN=LARP4B PE=1 SV=3	LAR4B	-0.380744	0.00144403	0.156436	-0.251881	0.00494546	0.143833
P16220_ph271	CREB1_HUMAN Cyclic AMP-responsive element-binding protein 1 OS=Homo sapiens OX=9606 GN=CREB1 PE=1 SV=2	CREB1	-0.112986	0.517992	0.816851	0.686686	0.00500148	0.145134
Q9UKA4_ph1611	AKA11_HUMAN A-kinase anchor protein 11 OS=Homo sapiens OX=9606 GN=AKAP11 PE=1 SV=1	AKA11	-0.619847	0.0212492	0.323293	-0.787388	0.00504269	0.145694
Q9BYG3_ph204	MK67I_HUMAN MKI67 FHA domain-interacting nucleolar phosphoprotein OS=Homo sapiens OX=9606 GN=NIFK PE=1 SV=1	MK67I	0.0624976	0.869264	0.965052	-1.51753	0.00504351	0.145694
Q13263_ph437	TIF1B_HUMAN Transcription intermediary factor 1-beta OS=Homo sapiens OX=9606 GN=TRIM28 PE=1 SV=5	TIF1B	-0.42778	0.0493118	0.406605	-0.689774	0.00507011	0.146111
Q96JM3_ph386	CHAP1_HUMAN Chromosome alignment-maintaining phosphoprotein 1 OS=Homo sapiens OX=9606 GN=CHAMP1 PE=1 SV=2	CHAP1	0.482766	0.118385	0.522349	1.06167	0.00508072	0.146111
Q9UNL2_ph105	SSRG_HUMAN Translocon-associated protein subunit gamma OS=Homo sapiens OX=9606 GN=SSR3 PE=1 SV=1	SSRG	-1.09542	0.024358	0.334896	-1.72777	0.00512817	0.147015
Q92597_ph328	NDRG1_HUMAN Protein NDRG1 OS=Homo sapiens OX=9606 GN=NDRG1 PE=1 SV=1	NDRG1	-0.0851405	0.737781	0.914953	-1.00859	0.00514454	0.147015
Q13523_ph368	PRP4B_HUMAN Serine/threonine-protein kinase PRP4 homolog OS=Homo sapiens OX=9606 GN=PRPF4B PE=1 SV=3	PRP4B	-0.49286	0.102576	0.505149	-1.03473	0.00515191	0.147015
Q01167_ph369_ph373	FOXK2_HUMAN Forkhead box protein K2 OS=Homo sapiens OX=9606 GN=FOXK2 PE=1 SV=3	FOXK2	-0.428096	0.0399553	0.385012	-0.657575	0.0051707	0.147015
P18669_ph118	PGAM1_HUMAN Phosphoglycerate mutase 1 OS=Homo sapiens OX=9606 GN=PGAM1 PE=1 SV=2	PGAM1	0.0276047	0.739056	0.915763	0.325092	0.00517786	0.147015
Q86W56_ph139	PARG_HUMAN Poly(ADP-ribose) glycohydrolase OS=Homo sapiens OX=9606 GN=PARG PE=1 SV=1	PARG	0.234532	0.0738516	0.459007	0.54024	0.00518093	0.147015
Q9ULH0_ph1359_ph1361	KDIS_HUMAN Kinase D-interacting substrate of 220 kDa OS=Homo sapiens OX=9606 GN=KIDINS220 PE=1 SV=3	KDIS	-0.167076	0.39676	0.761253	-0.746051	0.00526224	0.148488
Q14676_ph485	MDC1_HUMAN Mediator of DNA damage checkpoint protein 1 OS=Homo sapiens OX=9606 GN=MDC1 PE=1 SV=3	MDC1	-0.229015	0.449639	0.785983	-1.17725	0.00528252	0.148488
Q7Z309_ph50	F122B_HUMAN Protein FAM122B OS=Homo sapiens OX=9606 GN=FAM122B PE=1 SV=2	F122B	-0.0957536	0.109945	0.514072	0.20276	0.00528439	0.148488
Q9UBW5_ph478	BIN2_HUMAN Bridging integrator 2 OS=Homo sapiens OX=9606 GN=BIN2 PE=1 SV=3	BIN2	0.145521	0.157697	0.569546	0.365673	0.00528785	0.148488
P20042_ph2_ph13	IF2B_HUMAN Eukaryotic translation initiation factor 2 subunit 2 OS=Homo sapiens OX=9606 GN=EIF2S2 PE=1 SV=2	IF2B	0.0531673	0.817961	0.950926	-0.913378	0.00529073	0.148488
P50579_ph45	MAP2_HUMAN Methionine aminopeptidase 2 OS=Homo sapiens OX=9606 GN=METAP2 PE=1 SV=1	MAP2	-0.501606	0.0448423	0.396233	-0.772797	0.00531683	0.148894
Q96E39_ph215	RMXL1_HUMAN RNA binding motif protein, X-linked-like-1 OS=Homo sapiens OX=9606 GN=RBMXL1 PE=1 SV=1	RMXL1	0.0749655	0.66722	0.884197	0.680681	0.00536686	0.149968
Q96BY6_ph1295	DOC10_HUMAN Dedicator of cytokinesis protein 10 OS=Homo sapiens OX=9606 GN=DOCK10 PE=1 SV=3	DOC10	0.357335	0.0422044	0.389533	0.552661	0.00539222	0.150349
Q8N122_ph863	RPTOR_HUMAN Regulatory-associated protein of mTOR OS=Homo sapiens OX=9606 GN=RPTOR PE=1 SV=1	RPTOR	0.264029	0.0213779	0.324087	0.334652	0.00542261	0.150869
Q8IWW6_ph215	RHG12_HUMAN Rho GTPase-activating protein 12 OS=Homo sapiens OX=9606 GN=ARHGAP12 PE=1 SV=1	RHG12	0.448754	0.016823	0.300591	0.53282	0.00543451	0.150872
Q9Y4K4_ph433	M4K5_HUMAN Mitogen-activated protein kinase kinase kinase kinase 5 OS=Homo sapiens OX=9606 GN=MAP4K5 PE=1 SV=2	M4K5	-0.170256	0.172178	0.58097	-0.439982	0.00547232	0.151476
Q9UKV3_ph710_ph714	ACINU_HUMAN Apoptotic chromatin condensation inducer in the nucleus OS=Homo sapiens OX=9606 GN=ACIN1 PE=1 SV=2	ACINU	0.246984	0.657239	0.881221	-2.14361	0.00547986	0.151476
P78559_ph2022	MAP1A_HUMAN Microtubule-associated protein 1A OS=Homo sapiens OX=9606 GN=MAP1A PE=1 SV=6	MAP1A	0.0178753	0.824075	0.95409	0.310782	0.00550243	0.151531
Q86V48_ph423	LUZP1_HUMAN Leucine zipper protein 1 OS=Homo sapiens OX=9606 GN=LUZP1 PE=1 SV=2	LUZP1	0.549499	0.173322	0.581815	2.03251	0.00550549	0.151531
Q9UQ35_ph377	SRRM2_HUMAN Serine/arginine repetitive matrix protein 2 OS=Homo sapiens OX=9606 GN=SRRM2 PE=1 SV=2	SRRM2	0.429645	0.00057578	0.113834	0.231457	0.00552697	0.151796
P25205_ph704	MCM3_HUMAN DNA replication licensing factor MCM3 OS=Homo sapiens OX=9606 GN=MCM3 PE=1 SV=3	MCM3	0.512087	0.00222687	0.17147	-0.360656	0.00557553	0.152803
Q13905_ph335	RPGF1_HUMAN Rap guanine nucleotide exchange factor 1 OS=Homo sapiens OX=9606 GN=RAPGEF1 PE=1 SV=3	RPGF1	-0.399673	0.00240066	0.174274	-0.289182	0.00559	0.152873
P22059_ph382	OSBP1_HUMAN Oxysterol-binding protein 1 OS=Homo sapiens OX=9606 GN=OSBP PE=1 SV=1	OSBP1	0.216222	0.0379247	0.378472	0.319569	0.00561949	0.153352
Q92934_ph76	BAD_HUMAN Bcl2-associated agonist of cell death OS=Homo sapiens OX=9606 GN=BAD PE=1 SV=3	BAD	-0.330741	0.140885	0.554805	-0.773156	0.00568904	0.154906
Q96B45_ph45	BORC7_HUMAN BLOC-1-related complex subunit 7 OS=Homo sapiens OX=9606 GN=BORCS7 PE=3 SV=2	BORC7	-0.327029	0.0583634	0.427253	-0.553613	0.00570568	0.154906
P30622_ph312	CLIP1_HUMAN CAP-Gly domain-containing linker protein 1 OS=Homo sapiens OX=9606 GN=CLIP1 PE=1 SV=2	CLIP1	-0.494362	0.00746585	0.233258	-0.463122	0.00571374	0.154906
Q96B45_ph46	BORC7_HUMAN BLOC-1-related complex subunit 7 OS=Homo sapiens OX=9606 GN=BORCS7 PE=3 SV=2	BORC7	-0.327029	0.0578953	0.426788	-0.551682	0.00572526	0.154906
Q9H4L7_ph54_ph57	SMRCD_HUMAN SWI/SNF-related matrix-associated actin-dependent regulator of chromatin subfamily A containing DEAD/H box 1 OS=Homo sapiens OX=9606 GN=SMARCAD1 PE=1 SV=2	SMRCD	0.959257	0.00294083	0.180578	0.720072	0.0057368	0.154906
O43439_ph551	MTG8R_HUMAN Protein CBFA2T2 OS=Homo sapiens OX=9606 GN=CBFA2T2 PE=1 SV=1	MTG8R	-0.0627653	0.396502	0.761253	0.271159	0.00578603	0.155484
Q4KMP7_ph148_ph152	TB10B_HUMAN TBC1 domain family member 10B OS=Homo sapiens OX=9606 GN=TBC1D10B PE=1 SV=3	TB10B	0.537051	0.0069435	0.226761	0.501827	0.00579149	0.155484
Q9Y6X9_ph723	MORC2_HUMAN ATPase MORC2 OS=Homo sapiens OX=9606 GN=MORC2 PE=1 SV=2	MORC2	0.0482292	0.549606	0.832445	0.301191	0.00579866	0.155484
Q9BRD0_ph127	BUD13_HUMAN BUD13 homolog OS=Homo sapiens OX=9606 GN=BUD13 PE=1 SV=1	BUD13	0.769761	0.00169758	0.159093	0.514083	0.00581192	0.155484
Q9P2Y5_ph571	UVRAG_HUMAN UV radiation resistance-associated gene protein OS=Homo sapiens OX=9606 GN=UVRAG PE=1 SV=1	UVRAG	0.41807	0.0688737	0.449677	0.74516	0.00581883	0.155484
Q6GYQ0_ph721	RGPA1_HUMAN Ral GTPase-activating protein subunit alpha-1 OS=Homo sapiens OX=9606 GN=RALGAPA1 PE=1 SV=1	RGPA1	-1.9185	0.00529288	0.21252	-1.67484	0.00584023	0.155731
Q9HDC5_ph162_ph165	JPH1_HUMAN Junctophilin-1 OS=Homo sapiens OX=9606 GN=JPH1 PE=1 SV=2	JPH1	-0.443456	0.00789773	0.233258	-0.4195	0.0058785	0.156038
Q9Y6I3_ph447	EPN1_HUMAN Epsin-1 OS=Homo sapiens OX=9606 GN=EPN1 PE=1 SV=2	EPN1	0.0849839	0.656391	0.880788	-0.72734	0.00589158	0.156038
P85037_ph436_ph441_ph445	FOXK1_HUMAN Forkhead box protein K1 OS=Homo sapiens OX=9606 GN=FOXK1 PE=1 SV=1	FOXK1	-0.311405	0.0147297	0.289125	-0.340753	0.00590637	0.156038
Q9NUW8_ph2	TYDP1_HUMAN Tyrosyl-DNA phosphodiesterase 1 OS=Homo sapiens OX=9606 GN=TDP1 PE=1 SV=2	TYDP1	0.824988	0.0100409	0.245121	0.840226	0.00591169	0.156038
O75592_ph3505	MYCB2_HUMAN E3 ubiquitin-protein ligase MYCBP2 OS=Homo sapiens OX=9606 GN=MYCBP2 PE=1 SV=4	MYCB2	-0.981899	0.00779867	0.233258	-0.939212	0.00591258	0.156038
P47736_ph499	RPGP1_HUMAN Rap1 GTPase-activating protein 1 OS=Homo sapiens OX=9606 GN=RAP1GAP PE=1 SV=2	RPGP1	0.220491	0.118066	0.522349	0.466118	0.00596294	0.157045
Q9NQS7_ph892	INCE_HUMAN Inner centromere protein OS=Homo sapiens OX=9606 GN=INCENP PE=1 SV=3	INCE	-0.13927	0.144479	0.558604	-0.323946	0.00599528	0.157187
Q9NTM9_ph17	CUTC_HUMAN Copper homeostasis protein cutC homolog OS=Homo sapiens OX=9606 GN=CUTC PE=1 SV=1	CUTC	-0.582388	0.0101414	0.245121	-0.592456	0.00600267	0.157187
Q8TB72_ph182	PUM2_HUMAN Pumilio homolog 2 OS=Homo sapiens OX=9606 GN=PUM2 PE=1 SV=2	PUM2	0.475902	0.00337836	0.181859	0.37181	0.00600513	0.157187
Q15555_ph217	MARE2_HUMAN Microtubule-associated protein RP/EB family member 2 OS=Homo sapiens OX=9606 GN=MAPRE2 PE=1 SV=1	MARE2	0.194468	0.013109	0.279424	0.204656	0.00603893	0.157648
Q16643_ph141_ph142	DREB_HUMAN Drebrin OS=Homo sapiens OX=9606 GN=DBN1 PE=1 SV=4	DREB	-0.469434	0.0594928	0.429186	-0.955433	0.00604733	0.157648
Q9UQ35_ph2690	SRRM2_HUMAN Serine/arginine repetitive matrix protein 2 OS=Homo sapiens OX=9606 GN=SRRM2 PE=1 SV=2	SRRM2	-2.43565	0.000740743	0.128909	1.35163	0.00612237	0.15925
O95297_ph221	MPZL1_HUMAN Myelin protein zero-like protein 1 OS=Homo sapiens OX=9606 GN=MPZL1 PE=1 SV=1	MPZL1	-0.789883	0.047152	0.40095	-1.22636	0.00613359	0.15925
Q00839_ph26	HNRPU_HUMAN Heterogeneous nuclear ribonucleoprotein U OS=Homo sapiens OX=9606 GN=HNRNPU PE=1 SV=6	HNRPU	-0.339292	0.0147111	0.289125	-0.369376	0.00617144	0.159551
Q9UQ35_ph829_ph837_ph839	SRRM2_HUMAN Serine/arginine repetitive matrix protein 2 OS=Homo sapiens OX=9606 GN=SRRM2 PE=1 SV=2	SRRM2	0.416533	0.0779356	0.465835	-0.932097	0.00619572	0.159551
O94804_ph450_ph454	STK10_HUMAN Serine/threonine-protein kinase 10 OS=Homo sapiens OX=9606 GN=STK10 PE=1 SV=1	STK10	0.935403	0.000884271	0.141562	0.530879	0.00620397	0.159551
Q6JBY9_ph177	CPZIP_HUMAN CapZ-interacting protein OS=Homo sapiens OX=9606 GN=RCSD1 PE=1 SV=1	CPZIP	-0.164172	0.275655	0.679925	-0.5441	0.0062055	0.159551
Q9UKA4_ph422	AKA11_HUMAN A-kinase anchor protein 11 OS=Homo sapiens OX=9606 GN=AKAP11 PE=1 SV=1	AKA11	0.25104	0.088238	0.480796	0.47166	0.00620737	0.159551
Q96JM3_ph452	CHAP1_HUMAN Chromosome alignment-maintaining phosphoprotein 1 OS=Homo sapiens OX=9606 GN=CHAMP1 PE=1 SV=2	CHAP1	0.16248	0.187112	0.599942	0.428989	0.00625069	0.160343
P09651_ph91	ROA1_HUMAN Heterogeneous nuclear ribonucleoprotein A1 OS=Homo sapiens OX=9606 GN=HNRNPA1 PE=1 SV=5	ROA1	-0.829114	0.106242	0.507488	-1.59038	0.00628394	0.160874
Q12912_ph444_ph447	LRMP_HUMAN Lymphoid-restricted membrane protein OS=Homo sapiens OX=9606 GN=LRMP PE=1 SV=3	LRMP	0.688565	0.00275929	0.179976	-0.300284	0.00632564	0.161619
Q9NQS7_ph894	INCE_HUMAN Inner centromere protein OS=Homo sapiens OX=9606 GN=INCENP PE=1 SV=3	INCE	-0.138675	0.155444	0.567916	-0.328751	0.0063759	0.162579
Q4KMP7_ph141_ph148	TB10B_HUMAN TBC1 domain family member 10B OS=Homo sapiens OX=9606 GN=TBC1D10B PE=1 SV=3	TB10B	0.38769	0.319473	0.708045	1.39001	0.00639906	0.162846
Q16539_ph175	MK14_HUMAN Mitogen-activated protein kinase 14 OS=Homo sapiens OX=9606 GN=MAPK14 PE=1 SV=3	MK14	0.322504	0.0388659	0.383348	0.456535	0.00641468	0.16292
P27448_ph469	MARK3_HUMAN MAP/microtubule affinity-regulating kinase 3 OS=Homo sapiens OX=9606 GN=MARK3 PE=1 SV=5	MARK3	0.728195	0.0166082	0.300073	0.81025	0.00648192	0.163795
Q8WYP5_ph1160	ELYS_HUMAN Protein ELYS OS=Homo sapiens OX=9606 GN=AHCTF1 PE=1 SV=3	ELYS	0.0693761	0.353415	0.732683	0.272176	0.0064873	0.163795
P16333_ph96	NCK1_HUMAN Cytoplasmic protein NCK1 OS=Homo sapiens OX=9606 GN=NCK1 PE=1 SV=1	NCK1	0.043034	0.907635	0.976432	1.41483	0.00648743	0.163795
Q14161_ph592	GIT2_HUMAN ARF GTPase-activating protein GIT2 OS=Homo sapiens OX=9606 GN=GIT2 PE=1 SV=2	GIT2	-1.23601	0.0813618	0.470398	-2.27365	0.00652801	0.164211
O43166_ph1433	SI1L1_HUMAN Signal-induced proliferation-associated 1-like protein 1 OS=Homo sapiens OX=9606 GN=SIPA1L1 PE=1 SV=4	SI1L1	0.0709378	0.708926	0.902135	0.709621	0.00652951	0.164211
Q9Y2W2_ph604	WBP11_HUMAN WW domain-binding protein 11 OS=Homo sapiens OX=9606 GN=WBP11 PE=1 SV=1	WBP11	-0.0147586	0.71198	0.903596	-0.426189	0.00656313	0.164484
P20700_ph401_ph404_ph405	LMNB1_HUMAN Lamin-B1 OS=Homo sapiens OX=9606 GN=LMNB1 PE=1 SV=2	LMNB1	-0.217111	0.141277	0.555557	-0.482331	0.00657621	0.164484
O95819_ph710_ph717	M4K4_HUMAN Mitogen-activated protein kinase kinase kinase kinase 4 OS=Homo sapiens OX=9606 GN=MAP4K4 PE=1 SV=2	M4K4	0.143805	0.340878	0.723365	0.534396	0.00658145	0.164484
Q8N3X1_ph517	FNBP4_HUMAN Formin-binding protein 4 OS=Homo sapiens OX=9606 GN=FNBP4 PE=1 SV=3	FNBP4	0.277987	0.284247	0.684175	1.82956	0.00659168	0.164484
Q9C0B0_ph375	UNK_HUMAN RING finger protein unkempt homolog OS=Homo sapiens OX=9606 GN=UNK PE=1 SV=2	UNK	-1.75519	0.00985051	0.245121	-1.50062	0.00665229	0.165357
O94782_ph13	UBP1_HUMAN Ubiquitin carboxyl-terminal hydrolase 1 OS=Homo sapiens OX=9606 GN=USP1 PE=1 SV=1	UBP1	0.00570917	0.938152	0.983386	0.272275	0.00667963	0.165357
Q9H8U3_ph129	ZFAN3_HUMAN AN1-type zinc finger protein 3 OS=Homo sapiens OX=9606 GN=ZFAND3 PE=1 SV=1	ZFAN3	0.128625	0.62245	0.865289	0.977058	0.00668328	0.165357
Q9UKI8_ph134_ph138	TLK1_HUMAN Serine/threonine-protein kinase tousled-like 1 OS=Homo sapiens OX=9606 GN=TLK1 PE=1 SV=2	TLK1	0.432919	0.022717	0.329669	1.20106	0.00668982	0.165357
Q7L4I2_ph32	RSRC2_HUMAN Arginine/serine-rich coiled-coil protein 2 OS=Homo sapiens OX=9606 GN=RSRC2 PE=1 SV=1	RSRC2	0.19978	0.000972524	0.142011	0.112425	0.00669204	0.165357
P16949_ph16	STMN1_HUMAN Stathmin OS=Homo sapiens OX=9606 GN=STMN1 PE=1 SV=3	STMN1	0.0913937	0.673303	0.886663	-0.79281	0.00671165	0.165357
Q9UKJ3_ph653	GPTC8_HUMAN G patch domain-containing protein 8 OS=Homo sapiens OX=9606 GN=GPATCH8 PE=1 SV=2	GPTC8	0.107027	0.356777	0.734364	0.407518	0.00672051	0.165357
Q9BW71_ph87	HIRP3_HUMAN HIRA-interacting protein 3 OS=Homo sapiens OX=9606 GN=HIRIP3 PE=1 SV=3	HIRP3	0.225691	0.0251912	0.337298	0.284295	0.00672981	0.165357
Q96B97_ph178	SH3K1_HUMAN SH3 domain-containing kinase-binding protein 1 OS=Homo sapiens OX=9606 GN=SH3KBP1 PE=1 SV=2	SH3K1	-0.636439	0.0609234	0.431531	1.1097	0.00675029	0.165543
Q9HB09_ph113_ph117_ph121	B2L12_HUMAN Bcl-2-like protein 12 OS=Homo sapiens OX=9606 GN=BCL2L12 PE=1 SV=1	B2L12	-0.246399	0.151866	0.566027	-0.570593	0.00680111	0.166471
Q5SQI0_ph315	ATAT_HUMAN Alpha-tubulin N-acetyltransferase 1 OS=Homo sapiens OX=9606 GN=ATAT1 PE=1 SV=1	ATAT	0.0261825	0.909411	0.976928	0.866162	0.00685447	0.167458
Q86YV5_ph507	PRAG1_HUMAN Inactive tyrosine-protein kinase PRAG1 OS=Homo sapiens OX=9606 GN=PRAG1 PE=1 SV=4	PRAG1	1.45463	0.00156273	0.156436	0.917734	0.00694497	0.169021
O15439_ph646	MRP4_HUMAN Multidrug resistance-associated protein 4 OS=Homo sapiens OX=9606 GN=ABCC4 PE=1 SV=3	MRP4	0.29959	0.0533726	0.413815	0.469374	0.00696424	0.169021
Q3KQU3_ph113	MA7D1_HUMAN MAP7 domain-containing protein 1 OS=Homo sapiens OX=9606 GN=MAP7D1 PE=1 SV=1	MA7D1	-0.308401	0.0147013	0.289125	-0.327127	0.00696695	0.169021
P46013_ph1193	KI67_HUMAN Proliferation marker protein Ki-67 OS=Homo sapiens OX=9606 GN=MKI67 PE=1 SV=2	KI67	-0.415067	0.00213747	0.17147	-0.273463	0.00697115	0.169021
Q96ER3_ph6	SAAL1_HUMAN Protein SAAL1 OS=Homo sapiens OX=9606 GN=SAAL1 PE=1 SV=2	SAAL1	1.11415	0.00507237	0.208747	-0.90019	0.0069985	0.169301
P32519_ph167_ph168	ELF1_HUMAN ETS-related transcription factor Elf-1 OS=Homo sapiens OX=9606 GN=ELF1 PE=1 SV=2	ELF1	0.0694198	0.783803	0.938495	0.922267	0.0070343	0.169301
Q8NC56_ph134_ph139	LEMD2_HUMAN LEM domain-containing protein 2 OS=Homo sapiens OX=9606 GN=LEMD2 PE=1 SV=1	LEMD2	0.400544	0.0347771	0.369383	0.538417	0.00704074	0.169301
Q9NYZ3_ph326	GTSE1_HUMAN G2 and S phase-expressed protein 1 OS=Homo sapiens OX=9606 GN=GTSE1 PE=1 SV=3	GTSE1	-0.192442	0.425899	0.77554	-0.873299	0.0070505	0.169301
Q8IWY8_ph153	ZSC29_HUMAN Zinc finger and SCAN domain-containing protein 29 OS=Homo sapiens OX=9606 GN=ZSCAN29 PE=1 SV=2	ZSC29	-0.430168	0.0865806	0.479972	0.792209	0.00706145	0.169301
Q9Y6R1_ph254_ph257	S4A4_HUMAN Electrogenic sodium bicarbonate cotransporter 1 OS=Homo sapiens OX=9606 GN=SLC4A4 PE=1 SV=1	S4A4	-0.126609	0.0513075	0.412671	-0.189412	0.00706191	0.169301
O43663_ph481	PRC1_HUMAN Protein regulator of cytokinesis 1 OS=Homo sapiens OX=9606 GN=PRC1 PE=1 SV=2	PRC1	-0.99652	0.0112219	0.256156	-0.986405	0.00708482	0.169533
Q9UBB6_ph2	NCDN_HUMAN Neurochondrin OS=Homo sapiens OX=9606 GN=NCDN PE=1 SV=1	NCDN	-0.429454	0.0411822	0.388313	-0.607812	0.00713755	0.170174
Q7Z7K6_ph18	CENPV_HUMAN Centromere protein V OS=Homo sapiens OX=9606 GN=CENPV PE=1 SV=1	CENPV	-0.550046	0.258936	0.665066	-2.12062	0.00713813	0.170174
P42677_ph74	RS27_HUMAN 40S ribosomal protein S27 OS=Homo sapiens OX=9606 GN=RPS27 PE=1 SV=3	RS27	-0.591847	0.0899417	0.482314	-1.10415	0.0071765	0.170771
Q9P266_ph757	JCAD_HUMAN Junctional protein associated with coronary artery disease OS=Homo sapiens OX=9606 GN=JCAD PE=1 SV=3	JCAD	0.170604	0.0345061	0.36865	0.231535	0.00720167	0.171053
Q13905_ph311	RPGF1_HUMAN Rap guanine nucleotide exchange factor 1 OS=Homo sapiens OX=9606 GN=RAPGEF1 PE=1 SV=3	RPGF1	-0.366795	0.0125735	0.271656	-0.376378	0.00725998	0.172119
Q13017_ph1173	RHG05_HUMAN Rho GTPase-activating protein 5 OS=Homo sapiens OX=9606 GN=ARHGAP5 PE=1 SV=2	RHG05	Inf	NA	0	-0.458412	0.00729216	0.172563
Q04759_ph323	KPCT_HUMAN Protein kinase C theta type OS=Homo sapiens OX=9606 GN=PRKCQ PE=1 SV=3	KPCT	0.837594	0.319684	0.708045	2.62626	0.00731323	0.172743
Q92538_ph1311	GBF1_HUMAN Golgi-specific brefeldin A-resistance guanine nucleotide exchange factor 1 OS=Homo sapiens OX=9606 GN=GBF1 PE=1 SV=2	GBF1	-0.00348181	0.979609	0.994316	-0.504184	0.00736647	0.173681
P14317_ph62	HCLS1_HUMAN Hematopoietic lineage cell-specific protein OS=Homo sapiens OX=9606 GN=HCLS1 PE=1 SV=3	HCLS1	#NAME?	NA	0	-2.41616	0.00739204	0.173964
Q01167_ph369_ph389	FOXK2_HUMAN Forkhead box protein K2 OS=Homo sapiens OX=9606 GN=FOXK2 PE=1 SV=3	FOXK2	0.577513	0.00751125	0.233258	0.504092	0.0074094	0.174053
Q9C0K0_ph375_ph376	BC11B_HUMAN B-cell lymphoma/leukemia 11B OS=Homo sapiens OX=9606 GN=BCL11B PE=1 SV=1	BC11B	-0.349003	0.0168573	0.30078	-0.384223	0.00745099	0.17471
P27816_ph787	MAP4_HUMAN Microtubule-associated protein 4 OS=Homo sapiens OX=9606 GN=MAP4 PE=1 SV=3	MAP4	0.0532098	0.467094	0.793931	0.259177	0.00760907	0.177691
Q9P1Y6_ph1124	PHRF1_HUMAN PHD and RING finger domain-containing protein 1 OS=Homo sapiens OX=9606 GN=PHRF1 PE=1 SV=3	PHRF1	0.103263	0.0390467	0.383762	0.143503	0.00761066	0.177691
Q9H0K1_ph489	SIK2_HUMAN Serine/threonine-protein kinase SIK2 OS=Homo sapiens OX=9606 GN=SIK2 PE=1 SV=1	SIK2	-0.300186	0.250368	0.657299	0.875659	0.00763045	0.177691
Q8N6S5_ph80	AR6P6_HUMAN ADP-ribosylation factor-like protein 6-interacting protein 6 OS=Homo sapiens OX=9606 GN=ARL6IP6 PE=1 SV=1	AR6P6	Inf	NA	0	1.5819	0.00763353	0.177691
Q5T5Y3_ph1398	CAMP1_HUMAN Calmodulin-regulated spectrin-associated protein 1 OS=Homo sapiens OX=9606 GN=CAMSAP1 PE=1 SV=2	CAMP1	-0.264808	0.0357008	0.370844	-0.349365	0.00768585	0.178585
Q86YV0_ph51	RASL3_HUMAN RAS protein activator like-3 OS=Homo sapiens OX=9606 GN=RASAL3 PE=1 SV=2	RASL3	-0.257037	0.0868417	0.479972	-0.464931	0.00771944	0.179041
Q9NSI8_ph347	SAMN1_HUMAN SAM domain-containing protein SAMSN-1 OS=Homo sapiens OX=9606 GN=SAMSN1 PE=1 SV=1	SAMN1	0.223068	0.0017657	0.161377	-0.137275	0.00775011	0.179428
Q9P2Q2_ph872	FRM4A_HUMAN FERM domain-containing protein 4A OS=Homo sapiens OX=9606 GN=FRMD4A PE=1 SV=3	FRM4A	-1.552	0.00729055	0.232128	-1.73471	0.00777521	0.17943
Q8WWI1_ph1510	LMO7_HUMAN LIM domain only protein 7 OS=Homo sapiens OX=9606 GN=LMO7 PE=1 SV=3	LMO7	-1.13754	0.0290303	0.350905	-1.4403	0.0077782	0.17943
Q9Y2V2_ph41	CHSP1_HUMAN Calcium-regulated heat-stable protein 1 OS=Homo sapiens OX=9606 GN=CARHSP1 PE=1 SV=2	CHSP1	0.259171	0.251478	0.658788	0.75074	0.00782095	0.180092
Q14669_ph12	TRIPC_HUMAN E3 ubiquitin-protein ligase TRIP12 OS=Homo sapiens OX=9606 GN=TRIP12 PE=1 SV=1	TRIPC	0.0477339	0.655408	0.880624	-0.382769	0.00789439	0.180821
O75534_ph2	CSDE1_HUMAN Cold shock domain-containing protein E1 OS=Homo sapiens OX=9606 GN=CSDE1 PE=1 SV=2	CSDE1	0.966767	0.24285	0.651558	2.76678	0.00789597	0.180821
O15400_ph126_ph129	STX7_HUMAN Syntaxin-7 OS=Homo sapiens OX=9606 GN=STX7 PE=1 SV=4	STX7	-0.146641	0.543678	0.828955	-0.85219	0.00790801	0.180821
O43318_ph439	M3K7_HUMAN Mitogen-activated protein kinase kinase kinase 7 OS=Homo sapiens OX=9606 GN=MAP3K7 PE=1 SV=1	M3K7	-0.00010896	0.99823	0.999822	0.173724	0.007909	0.180821
P23588_ph192	IF4B_HUMAN Eukaryotic translation initiation factor 4B OS=Homo sapiens OX=9606 GN=EIF4B PE=1 SV=2	IF4B	-0.167966	0.260005	0.665534	-0.504821	0.0079599	0.181661
Q96N67_ph432	DOCK7_HUMAN Dedicator of cytokinesis protein 7 OS=Homo sapiens OX=9606 GN=DOCK7 PE=1 SV=4	DOCK7	-0.133675	0.179624	0.590487	0.326374	0.00803783	0.183047
Q5SW79_ph630	CE170_HUMAN Centrosomal protein of 170 kDa OS=Homo sapiens OX=9606 GN=CEP170 PE=1 SV=1	CE170	-0.174835	0.339479	0.72249	-0.630229	0.00805998	0.183047
Q4KMP7_ph687_ph707	TB10B_HUMAN TBC1 domain family member 10B OS=Homo sapiens OX=9606 GN=TBC1D10B PE=1 SV=3	TB10B	-0.250001	0.146199	0.560814	-0.543282	0.00806344	0.183047
Q13469_ph255	NFAC2_HUMAN Nuclear factor of activated T-cells, cytoplasmic 2 OS=Homo sapiens OX=9606 GN=NFATC2 PE=1 SV=2	NFAC2	0.85823	0.0676168	0.4488	1.35087	0.00808538	0.183221
Q6WKZ4_ph229	RFIP1_HUMAN Rab11 family-interacting protein 1 OS=Homo sapiens OX=9606 GN=RAB11FIP1 PE=1 SV=3	RFIP1	0.0537459	0.846755	0.959516	-1.27421	0.00811976	0.183668
Q9UBW5_ph423_ph430_ph444	BIN2_HUMAN Bridging integrator 2 OS=Homo sapiens OX=9606 GN=BIN2 PE=1 SV=3	BIN2	0.316473	0.0570534	0.425753	0.476507	0.00813374	0.183668
P48634_ph1384	PRC2A_HUMAN Protein PRRC2A OS=Homo sapiens OX=9606 GN=PRRC2A PE=1 SV=3	PRC2A	-0.0564381	0.899911	0.97425	-1.59217	0.00816152	0.183971
Q9UGP4_ph272	LIMD1_HUMAN LIM domain-containing protein 1 OS=Homo sapiens OX=9606 GN=LIMD1 PE=1 SV=1	LIMD1	0.332052	0.00797339	0.233258	0.295144	0.00817865	0.184034
Q14865_ph264	ARI5B_HUMAN AT-rich interactive domain-containing protein 5B OS=Homo sapiens OX=9606 GN=ARID5B PE=1 SV=3	ARI5B	0.0296436	0.833915	0.95632	-0.500625	0.00820174	0.184128
P53667_ph298	LIMK1_HUMAN LIM domain kinase 1 OS=Homo sapiens OX=9606 GN=LIMK1 PE=1 SV=3	LIMK1	-0.961162	0.0138541	0.283837	-0.981248	0.00821155	0.184128
Q01826_ph47	SATB1_HUMAN DNA-binding protein SATB1 OS=Homo sapiens OX=9606 GN=SATB1 PE=1 SV=1	SATB1	-0.014537	0.806534	0.94592	0.207821	0.00825211	0.184483
Q9NTI5_ph1255_ph1257	PDS5B_HUMAN Sister chromatid cohesion protein PDS5 homolog B OS=Homo sapiens OX=9606 GN=PDS5B PE=1 SV=1	PDS5B	-0.321426	0.11489	0.520412	-0.583298	0.00825612	0.184483
P48634_ph160	PRC2A_HUMAN Protein PRRC2A OS=Homo sapiens OX=9606 GN=PRRC2A PE=1 SV=3	PRC2A	0.0698954	0.8422	0.959235	-1.28899	0.00829656	0.185064
Q9Y383_ph347	LC7L2_HUMAN Putative RNA-binding protein Luc7-like 2 OS=Homo sapiens OX=9606 GN=LUC7L2 PE=1 SV=2	LC7L2	0.272452	0.438053	0.779384	1.22133	0.00831687	0.185191
Q53ET0_ph624	CRTC2_HUMAN CREB-regulated transcription coactivator 2 OS=Homo sapiens OX=9606 GN=CRTC2 PE=1 SV=2	CRTC2	0.389042	0.0542245	0.415546	0.585727	0.00834339	0.185191
P11274_ph473	BCR_HUMAN Breakpoint cluster region protein OS=Homo sapiens OX=9606 GN=BCR PE=1 SV=2	BCR	-0.372222	0.108422	0.511473	-0.712171	0.00834556	0.185191
O14974_ph507	MYPT1_HUMAN Protein phosphatase 1 regulatory subunit 12A OS=Homo sapiens OX=9606 GN=PPP1R12A PE=1 SV=1	MYPT1	-1.06669	0.00853049	0.23985	-0.958792	0.00836181	0.185231
Q5JVS0_ph108	HABP4_HUMAN Intracellular hyaluronan-binding protein 4 OS=Homo sapiens OX=9606 GN=HABP4 PE=1 SV=1	HABP4	0.178369	0.0860828	0.479183	0.31465	0.00843486	0.186527
Q96QT4_ph1404	TRPM7_HUMAN Transient receptor potential cation channel subfamily M member 7 OS=Homo sapiens OX=9606 GN=TRPM7 PE=1 SV=1	TRPM7	0.144304	0.316581	0.706065	0.47893	0.00850217	0.187673
Q99501_ph436_ph438	GA2L1_HUMAN GAS2-like protein 1 OS=Homo sapiens OX=9606 GN=GAS2L1 PE=1 SV=2	GA2L1	-0.417176	0.0378913	0.378472	-0.547918	0.00852611	0.187673
P35269_ph433	T2FA_HUMAN General transcription factor IIF subunit 1 OS=Homo sapiens OX=9606 GN=GTF2F1 PE=1 SV=2	T2FA	0.0268483	0.76197	0.928188	-0.314891	0.00853061	0.187673
Q9HC52_ph311	CBX8_HUMAN Chromobox protein homolog 8 OS=Homo sapiens OX=9606 GN=CBX8 PE=1 SV=3	CBX8	-0.420198	0.00429117	0.19842	-0.318451	0.00854888	0.187708
O43566_ph20	RGS14_HUMAN Regulator of G-protein signaling 14 OS=Homo sapiens OX=9606 GN=RGS14 PE=1 SV=4	RGS14	-0.290163	0.0802186	0.467659	-0.599303	0.00856548	0.187708
Q96F15_ph17	GIMA5_HUMAN GTPase IMAP family member 5 OS=Homo sapiens OX=9606 GN=GIMAP5 PE=1 SV=1	GIMA5	-0.7282	0.0237567	0.332731	-0.840284	0.0085761	0.187708
O95402_ph289	MED26_HUMAN Mediator of RNA polymerase II transcription subunit 26 OS=Homo sapiens OX=9606 GN=MED26 PE=1 SV=2	MED26	-0.793886	0.00431481	0.19842	-0.653472	0.00865931	0.189207
Q969K3_ph169	RNF34_HUMAN E3 ubiquitin-protein ligase RNF34 OS=Homo sapiens OX=9606 GN=RNF34 PE=1 SV=1	RNF34	-1.26745	0.0209975	0.322945	-1.08513	0.00872175	0.190071
P17844_ph30	DDX5_HUMAN Probable ATP-dependent RNA helicase DDX5 OS=Homo sapiens OX=9606 GN=DDX5 PE=1 SV=1	DDX5	-0.139407	0.594344	0.852591	-0.915052	0.0087285	0.190071
P25098_ph670	ARBK1_HUMAN Beta-adrenergic receptor kinase 1 OS=Homo sapiens OX=9606 GN=GRK2 PE=1 SV=2	ARBK1	-0.128663	0.28708	0.686154	0.394366	0.00874621	0.190086
Q8NC51_ph202	PAIRB_HUMAN Plasminogen activator inhibitor 1 RNA-binding protein OS=Homo sapiens OX=9606 GN=SERBP1 PE=1 SV=2	PAIRB	-0.438611	0.00355151	0.184745	-0.340996	0.00878035	0.190086
Q5W0Z9_ph330	ZDH20_HUMAN Palmitoyltransferase ZDHHC20 OS=Homo sapiens OX=9606 GN=ZDHHC20 PE=1 SV=1	ZDH20	-0.544021	0.00952942	0.245121	-0.495486	0.00878309	0.190086
Q9GZY8_ph155	MFF_HUMAN Mitochondrial fission factor OS=Homo sapiens OX=9606 GN=MFF PE=1 SV=1	MFF	-0.0657479	0.472059	0.795321	-0.314961	0.00879081	0.190086
Q6UN15_ph492	FIP1_HUMAN Pre-mRNA 3'-end-processing factor FIP1 OS=Homo sapiens OX=9606 GN=FIP1L1 PE=1 SV=1	FIP1	0.113758	0.0139645	0.283837	0.111091	0.00882398	0.190086
Q5T5Y3_ph1396	CAMP1_HUMAN Calmodulin-regulated spectrin-associated protein 1 OS=Homo sapiens OX=9606 GN=CAMSAP1 PE=1 SV=2	CAMP1	-0.24057	0.0554685	0.420198	-0.351989	0.00882511	0.190086
Q4AC94_ph728	C2CD3_HUMAN C2 domain-containing protein 3 OS=Homo sapiens OX=9606 GN=C2CD3 PE=1 SV=4	C2CD3	0.119897	0.468524	0.794291	0.836174	0.00884785	0.190086
Q6P6C2_ph371	ALKB5_HUMAN RNA demethylase ALKBH5 OS=Homo sapiens OX=9606 GN=ALKBH5 PE=1 SV=2	ALKB5	-1.23327	0.0576261	0.426214	-2.22707	0.00886609	0.190086
Q9H6S0_ph1279	YTDC2_HUMAN 3'-5' RNA helicase YTHDC2 OS=Homo sapiens OX=9606 GN=YTHDC2 PE=1 SV=2	YTDC2	0.129871	0.119998	0.524537	0.257668	0.00887521	0.190086
Q15036_ph409_ph415	SNX17_HUMAN Sorting nexin-17 OS=Homo sapiens OX=9606 GN=SNX17 PE=1 SV=1	SNX17	-0.0773249	0.650311	0.878235	-0.596282	0.00887819	0.190086
Q13427_ph397	PPIG_HUMAN Peptidyl-prolyl cis-trans isomerase G OS=Homo sapiens OX=9606 GN=PPIG PE=1 SV=2	PPIG	0.165042	0.108007	0.510274	0.305869	0.00889222	0.190086
Q9H9J4_ph856	UBP42_HUMAN Ubiquitin carboxyl-terminal hydrolase 42 OS=Homo sapiens OX=9606 GN=USP42 PE=1 SV=3	UBP42	0.0941705	0.42027	0.772441	0.391604	0.00890921	0.190132
Q9Y5A9_ph4_ph5	YTHD2_HUMAN YTH domain-containing family protein 2 OS=Homo sapiens OX=9606 GN=YTHDF2 PE=1 SV=2	YTHD2	-0.71916	0.00980938	0.245121	-0.64092	0.00896039	0.190477
Q96PK6_ph520	RBM14_HUMAN RNA-binding protein 14 OS=Homo sapiens OX=9606 GN=RBM14 PE=1 SV=2	RBM14	-1.27777	0.000583555	0.113834	-0.613637	0.00896956	0.190477
Q9NSV4_ph1091_ph1093	DIAP3_HUMAN Protein diaphanous homolog 3 OS=Homo sapiens OX=9606 GN=DIAPH3 PE=1 SV=4	DIAP3	-0.642745	0.00978143	0.245121	-0.572976	0.00899149	0.190477
O43572_ph96	AKA10_HUMAN A-kinase anchor protein 10, mitochondrial OS=Homo sapiens OX=9606 GN=AKAP10 PE=1 SV=2	AKA10	-2.5624	0.0150203	0.289125	-2.81233	0.00899411	0.190477
Q9H2G2_ph777	SLK_HUMAN STE20-like serine/threonine-protein kinase OS=Homo sapiens OX=9606 GN=SLK PE=1 SV=1	SLK	-1.5584	0.00171185	0.159093	-0.945639	0.00899963	0.190477
Q99767_ph480	APBA2_HUMAN Amyloid-beta A4 precursor protein-binding family A member 2 OS=Homo sapiens OX=9606 GN=APBA2 PE=1 SV=3	APBA2	-0.159498	0.181301	0.593775	-0.380202	0.00902349	0.190668
Q92974_ph151	ARHG2_HUMAN Rho guanine nucleotide exchange factor 2 OS=Homo sapiens OX=9606 GN=ARHGEF2 PE=1 SV=4	ARHG2	-2.36505	0.00503267	0.208747	-1.83383	0.00907006	0.191337
O43768_ph109	ENSA_HUMAN Alpha-endosulfine OS=Homo sapiens OX=9606 GN=ENSA PE=1 SV=1	ENSA	-0.0122428	0.924592	0.980145	0.448502	0.0091291	0.192266
Q5W0Z9_ph328	ZDH20_HUMAN Palmitoyltransferase ZDHHC20 OS=Homo sapiens OX=9606 GN=ZDHHC20 PE=1 SV=1	ZDH20	-0.542023	0.0100837	0.245121	-0.494494	0.00925585	0.194616
O95819_ph710_ph715	M4K4_HUMAN Mitogen-activated protein kinase kinase kinase kinase 4 OS=Homo sapiens OX=9606 GN=MAP4K4 PE=1 SV=2	M4K4	0.320236	0.0274727	0.347302	0.381904	0.00929527	0.195021
Q8TDZ2_ph838	MICA1_HUMAN [F-actin]-monooxygenase MICAL1 OS=Homo sapiens OX=9606 GN=MICAL1 PE=1 SV=2	MICA1	-0.554946	0.0785262	0.466821	-0.860073	0.00930556	0.195021
P17706_ph304	PTN2_HUMAN Tyrosine-protein phosphatase non-receptor type 2 OS=Homo sapiens OX=9606 GN=PTPN2 PE=1 SV=2	PTN2	0.0906038	0.382141	0.751853	0.338472	0.00933498	0.195319
Q86Y82_ph139	STX12_HUMAN Syntaxin-12 OS=Homo sapiens OX=9606 GN=STX12 PE=1 SV=1	STX12	-0.109611	0.466971	0.793858	-0.510682	0.0093637	0.195601
Q9BZL6_ph197_ph198	KPCD2_HUMAN Serine/threonine-protein kinase D2 OS=Homo sapiens OX=9606 GN=PRKD2 PE=1 SV=3	KPCD2	-0.494991	0.0253444	0.337949	-0.563912	0.00941374	0.196326
Q9Y3X0_ph137	CCDC9_HUMAN Coiled-coil domain-containing protein 9 OS=Homo sapiens OX=9606 GN=CCDC9 PE=1 SV=1	CCDC9	-0.0389616	0.883617	0.970978	0.924138	0.00949833	0.197769
Q9P2N6_ph536_ph540	KANL3_HUMAN KAT8 regulatory NSL complex subunit 3 OS=Homo sapiens OX=9606 GN=KANSL3 PE=1 SV=2	KANL3	0.438986	0.0139902	0.283837	0.424331	0.00954559	0.197852
Q8TDD1_ph39_ph41	DDX54_HUMAN ATP-dependent RNA helicase DDX54 OS=Homo sapiens OX=9606 GN=DDX54 PE=1 SV=2	DDX54	0.0048579	0.993711	0.998268	2.13638	0.0096085	0.197852
Q15596_ph493	NCOA2_HUMAN Nuclear receptor coactivator 2 OS=Homo sapiens OX=9606 GN=NCOA2 PE=1 SV=2	NCOA2	-1.53617	0.00273544	0.179976	0.998172	0.00962099	0.197852
Q14153_ph266	FA53B_HUMAN Protein FAM53B OS=Homo sapiens OX=9606 GN=FAM53B PE=1 SV=2	FA53B	-0.20159	0.096668	0.494583	-0.359352	0.00964382	0.197852
Q9Y3P8_ph182	SIT1_HUMAN Signaling threshold-regulating transmembrane adapter 1 OS=Homo sapiens OX=9606 GN=SIT1 PE=1 SV=1	SIT1	-0.539712	0.0868244	0.479972	-0.923239	0.00966858	0.197852
Q9H2U1_ph2	DHX36_HUMAN ATP-dependent DNA/RNA helicase DHX36 OS=Homo sapiens OX=9606 GN=DHX36 PE=1 SV=2	DHX36	0.199986	0.460191	0.790784	0.909312	0.00967991	0.197852
Q02790_ph451	FKBP4_HUMAN Peptidyl-prolyl cis-trans isomerase FKBP4 OS=Homo sapiens OX=9606 GN=FKBP4 PE=1 SV=3	FKBP4	0.70646	0.180372	0.591952	1.89744	0.00968055	0.197852
Q9UPU5_ph1141	UBP24_HUMAN Ubiquitin carboxyl-terminal hydrolase 24 OS=Homo sapiens OX=9606 GN=USP24 PE=1 SV=3	UBP24	0.232005	0.141513	0.555557	0.483401	0.00969151	0.197852
O15355_ph183	PPM1G_HUMAN Protein phosphatase 1G OS=Homo sapiens OX=9606 GN=PPM1G PE=1 SV=1	PPM1G	0.327659	0.321378	0.709707	1.07572	0.00969869	0.197852
Q8IZP0_ph323	ABI1_HUMAN Abl interactor 1 OS=Homo sapiens OX=9606 GN=ABI1 PE=1 SV=4	ABI1	-0.0785377	0.385953	0.754447	-0.299719	0.0097002	0.197852
Q9HB20_ph244_ph248	PKHA3_HUMAN Pleckstrin homology domain-containing family A member 3 OS=Homo sapiens OX=9606 GN=PLEKHA3 PE=1 SV=2	PKHA3	-0.0107803	0.952043	0.98759	0.60246	0.00971782	0.197852
O43399_ph149	TPD54_HUMAN Tumor protein D54 OS=Homo sapiens OX=9606 GN=TPD52L2 PE=1 SV=2	TPD54	-0.399624	0.152385	0.566431	-0.860378	0.0097189	0.197852
Q8IWW6_ph213	RHG12_HUMAN Rho GTPase-activating protein 12 OS=Homo sapiens OX=9606 GN=ARHGAP12 PE=1 SV=1	RHG12	0.408881	0.036838	0.374392	0.525355	0.0097299	0.197852
P53999_ph55	TCP4_HUMAN Activated RNA polymerase II transcriptional coactivator p15 OS=Homo sapiens OX=9606 GN=SUB1 PE=1 SV=3	TCP4	-0.210855	0.0463084	0.398786	-1.22899	0.00974637	0.197852
Q8N1K5_ph584	THMS1_HUMAN Protein THEMIS OS=Homo sapiens OX=9606 GN=THEMIS PE=1 SV=3	THMS1	0.122155	0.304483	0.699659	0.387627	0.00974766	0.197852
O60841_ph107_ph113	IF2P_HUMAN Eukaryotic translation initiation factor 5B OS=Homo sapiens OX=9606 GN=EIF5B PE=1 SV=4	IF2P	-0.380393	0.125553	0.530625	-0.751375	0.00974915	0.197852
Q9UGV2_ph361	NDRG3_HUMAN Protein NDRG3 OS=Homo sapiens OX=9606 GN=NDRG3 PE=1 SV=2	NDRG3	0.331579	0.0173853	0.303876	-0.336475	0.00984961	0.199575
Q9C0K0_ph824	BC11B_HUMAN B-cell lymphoma/leukemia 11B OS=Homo sapiens OX=9606 GN=BCL11B PE=1 SV=1	BC11B	0.27822	0.0218501	0.326789	0.300779	0.0098801	0.199868
P29590_ph504_ph505	PML_HUMAN Protein PML OS=Homo sapiens OX=9606 GN=PML PE=1 SV=3	PML	0.534229	0.0221975	0.326838	-0.588119	0.00990191	0.199868
Q12846_ph117	STX4_HUMAN Syntaxin-4 OS=Homo sapiens OX=9606 GN=STX4 PE=1 SV=2	STX4	-0.0554347	0.610882	0.860253	-0.36938	0.00992052	0.199868
Q13427_ph386	PPIG_HUMAN Peptidyl-prolyl cis-trans isomerase G OS=Homo sapiens OX=9606 GN=PPIG PE=1 SV=2	PPIG	0.155119	0.376296	0.748522	0.564125	0.00992637	0.199868
Q92597_ph330	NDRG1_HUMAN Protein NDRG1 OS=Homo sapiens OX=9606 GN=NDRG1 PE=1 SV=1	NDRG1	-0.00175914	0.994156	0.998351	-0.810887	0.0100044	0.201122
Q765P7_ph342	MTSS2_HUMAN Protein MTSS 2 OS=Homo sapiens OX=9606 GN=MTSS2 PE=1 SV=1	MTSS2	0.186573	0.190594	0.602914	-0.432026	0.0100645	0.201685
Q9UQ35_ph1598	SRRM2_HUMAN Serine/arginine repetitive matrix protein 2 OS=Homo sapiens OX=9606 GN=SRRM2 PE=1 SV=2	SRRM2	-0.0167139	0.815014	0.949641	0.244021	0.0100661	0.201685
P42331_ph278	RHG25_HUMAN Rho GTPase-activating protein 25 OS=Homo sapiens OX=9606 GN=ARHGAP25 PE=1 SV=2	RHG25	-0.641488	0.185988	0.599449	-1.48124	0.0100841	0.201685
Q15061_ph77	WDR43_HUMAN WD repeat-containing protein 43 OS=Homo sapiens OX=9606 GN=WDR43 PE=1 SV=3	WDR43	0.158491	0.00799024	0.233258	0.130259	0.0100953	0.201685
Q96FS4_ph55	SIPA1_HUMAN Signal-induced proliferation-associated protein 1 OS=Homo sapiens OX=9606 GN=SIPA1 PE=1 SV=1	SIPA1	0.0628308	0.655158	0.880624	-0.467583	0.0101256	0.201976
O15047_ph468	SET1A_HUMAN Histone-lysine N-methyltransferase SETD1A OS=Homo sapiens OX=9606 GN=SETD1A PE=1 SV=3	SET1A	0.115973	0.429626	0.777123	0.471459	0.0101659	0.202198
Q9UBW5_ph423_ph438	BIN2_HUMAN Bridging integrator 2 OS=Homo sapiens OX=9606 GN=BIN2 PE=1 SV=3	BIN2	0.469625	0.20665	0.620641	-1.16288	0.0101682	0.202198
Q9UQ35_ph1444	SRRM2_HUMAN Serine/arginine repetitive matrix protein 2 OS=Homo sapiens OX=9606 GN=SRRM2 PE=1 SV=2	SRRM2	0.165673	0.0796702	0.467659	0.270861	0.0102132	0.202779
Q9H2K8_ph324	TAOK3_HUMAN Serine/threonine-protein kinase TAO3 OS=Homo sapiens OX=9606 GN=TAOK3 PE=1 SV=2	TAOK3	0.0101185	0.945935	0.986564	-0.50211	0.0102345	0.202886
P98171_ph930	RHG04_HUMAN Rho GTPase-activating protein 4 OS=Homo sapiens OX=9606 GN=ARHGAP4 PE=1 SV=2	RHG04	0.360999	0.0688721	0.449677	0.553223	0.0102632	0.203141
P06748_ph260	NPM_HUMAN Nucleophosmin OS=Homo sapiens OX=9606 GN=NPM1 PE=1 SV=2	NPM	-0.180798	0.0799109	0.467659	-0.291088	0.0103235	0.20378
Q01130_ph212	SRSF2_HUMAN Serine/arginine-rich splicing factor 2 OS=Homo sapiens OX=9606 GN=SRSF2 PE=1 SV=4	SRSF2	-0.134736	0.505438	0.812157	-0.840143	0.0103663	0.20378
P23588_ph418_ph422_ph424	IF4B_HUMAN Eukaryotic translation initiation factor 4B OS=Homo sapiens OX=9606 GN=EIF4B PE=1 SV=2	IF4B	0.307439	0.0361727	0.372658	-0.378757	0.0103672	0.20378
Q14676_ph447_ph448_ph449	MDC1_HUMAN Mediator of DNA damage checkpoint protein 1 OS=Homo sapiens OX=9606 GN=MDC1 PE=1 SV=3	MDC1	-1.98663	0.0179436	0.306804	-1.90806	0.010369	0.20378
Q9ULH0_ph1359_ph1362	KDIS_HUMAN Kinase D-interacting substrate of 220 kDa OS=Homo sapiens OX=9606 GN=KIDINS220 PE=1 SV=3	KDIS	-0.178406	0.444915	0.784415	-0.754416	0.0103749	0.20378
O75122_ph459_ph463	CLAP2_HUMAN CLIP-associating protein 2 OS=Homo sapiens OX=9606 GN=CLASP2 PE=1 SV=3	CLAP2	0.366344	0.0317533	0.360879	-0.442433	0.0104464	0.204871
O60307_ph728	MAST3_HUMAN Microtubule-associated serine/threonine-protein kinase 3 OS=Homo sapiens OX=9606 GN=MAST3 PE=1 SV=2	MAST3	-1.12089	0.00286941	0.180578	-0.734608	0.0105358	0.205309
Q9NYF8_ph257_ph264	BCLF1_HUMAN Bcl-2-associated transcription factor 1 OS=Homo sapiens OX=9606 GN=BCLAF1 PE=1 SV=2	BCLF1	0.18091	0.214205	0.627231	0.446366	0.0105453	0.205309
Q9UGV2_ph329_ph331	NDRG3_HUMAN Protein NDRG3 OS=Homo sapiens OX=9606 GN=NDRG3 PE=1 SV=2	NDRG3	-0.357674	0.0599621	0.430392	-0.523409	0.0105564	0.205309
Q92608_ph1706	DOCK2_HUMAN Dedicator of cytokinesis protein 2 OS=Homo sapiens OX=9606 GN=DOCK2 PE=1 SV=2	DOCK2	-0.398614	0.0143295	0.286526	-0.377951	0.0105589	0.205309
Q14739_ph97_ph99	LBR_HUMAN Delta(14)-sterol reductase LBR OS=Homo sapiens OX=9606 GN=LBR PE=1 SV=2	LBR	-0.25567	0.383675	0.752424	-0.933764	0.0105657	0.205309
Q14684_ph453	RRP1B_HUMAN Ribosomal RNA processing protein 1 homolog B OS=Homo sapiens OX=9606 GN=RRP1B PE=1 SV=3	RRP1B	0.192223	0.0553698	0.420198	-0.270817	0.0105702	0.205309
Q8TBZ3_ph483_ph491	WDR20_HUMAN WD repeat-containing protein 20 OS=Homo sapiens OX=9606 GN=WDR20 PE=1 SV=2	WDR20	-0.872873	0.0494513	0.406706	-1.18417	0.0105833	0.205309
Q7L7X3_ph445	TAOK1_HUMAN Serine/threonine-protein kinase TAO1 OS=Homo sapiens OX=9606 GN=TAOK1 PE=1 SV=1	TAOK1	-0.126972	0.0370624	0.375586	0.155193	0.0105968	0.205309
Q99708_ph315	CTIP_HUMAN DNA endonuclease RBBP8 OS=Homo sapiens OX=9606 GN=RBBP8 PE=1 SV=2	CTIP	0.0998276	0.459456	0.790419	0.442519	0.0106354	0.205541
Q8IXK0_ph751	PHC2_HUMAN Polyhomeotic-like protein 2 OS=Homo sapiens OX=9606 GN=PHC2 PE=1 SV=1	PHC2	0.156686	0.103768	0.505676	-0.280103	0.0106408	0.205541
O60749_ph119	SNX2_HUMAN Sorting nexin-2 OS=Homo sapiens OX=9606 GN=SNX2 PE=1 SV=2	SNX2	-0.810526	0.00162918	0.159093	-0.464017	0.0106759	0.205909
Q5JSZ5_ph764	PRC2B_HUMAN Protein PRRC2B OS=Homo sapiens OX=9606 GN=PRRC2B PE=1 SV=2	PRC2B	-0.467646	0.0400953	0.385012	-0.60118	0.0107536	0.207096
Q8WWM7_ph339	ATX2L_HUMAN Ataxin-2-like protein OS=Homo sapiens OX=9606 GN=ATXN2L PE=1 SV=2	ATX2L	0.32083	0.020688	0.322104	0.336222	0.0108007	0.20769
Q8WYR1_ph458	PI3R5_HUMAN Phosphoinositide 3-kinase regulatory subunit 5 OS=Homo sapiens OX=9606 GN=PIK3R5 PE=1 SV=1	PI3R5	-0.261189	0.195098	0.609122	-0.617633	0.0108174	0.2077
O43399_ph96	TPD54_HUMAN Tumor protein D54 OS=Homo sapiens OX=9606 GN=TPD52L2 PE=1 SV=2	TPD54	-1.07405	0.0159853	0.296325	-1.03744	0.010841	0.207843
Q14152_ph1262	EIF3A_HUMAN Eukaryotic translation initiation factor 3 subunit A OS=Homo sapiens OX=9606 GN=EIF3A PE=1 SV=1	EIF3A	-0.253456	0.353477	0.732683	-0.886627	0.0108789	0.208022
P11387_ph10	TOP1_HUMAN DNA topoisomerase 1 OS=Homo sapiens OX=9606 GN=TOP1 PE=1 SV=2	TOP1	0.156675	0.274607	0.679304	0.450965	0.0108828	0.208022
Q92841_ph571	DDX17_HUMAN Probable ATP-dependent RNA helicase DDX17 OS=Homo sapiens OX=9606 GN=DDX17 PE=1 SV=2	DDX17	-0.562076	0.0314404	0.359701	-0.668835	0.0109508	0.208441
Q9NQW6_ph54	ANLN_HUMAN Anillin OS=Homo sapiens OX=9606 GN=ANLN PE=1 SV=2	ANLN	0.0904355	0.53653	0.825795	0.470826	0.010953	0.208441
Q9Y2X3_ph502	NOP58_HUMAN Nucleolar protein 58 OS=Homo sapiens OX=9606 GN=NOP58 PE=1 SV=1	NOP58	0.210823	0.0729173	0.457365	0.324057	0.0109544	0.208441
Q9UKG1_ph410	DP13A_HUMAN DCC-interacting protein 13-alpha OS=Homo sapiens OX=9606 GN=APPL1 PE=1 SV=1	DP13A	-0.189727	0.40153	0.76409	-0.710262	0.0109697	0.208441
O60825_ph483_ph493	F262_HUMAN 6-phosphofructo-2-kinase/fructose-2,6-bisphosphatase 2 OS=Homo sapiens OX=9606 GN=PFKFB2 PE=1 SV=2	F262	-0.256981	0.265027	0.670298	0.888742	0.011003	0.208765
Q9Y520_ph1246_ph1249	PRC2C_HUMAN Protein PRRC2C OS=Homo sapiens OX=9606 GN=PRRC2C PE=1 SV=4	PRC2C	0.309024	0.096982	0.494937	0.524517	0.0110444	0.20894
P06748_ph254_ph260	NPM_HUMAN Nucleophosmin OS=Homo sapiens OX=9606 GN=NPM1 PE=1 SV=2	NPM	-0.493284	0.136935	0.549122	-0.98016	0.0110449	0.20894
Q9Y2W1_ph559	TR150_HUMAN Thyroid hormone receptor-associated protein 3 OS=Homo sapiens OX=9606 GN=THRAP3 PE=1 SV=2	TR150	-0.570618	0.0187684	0.311903	-0.585469	0.0111023	0.209339
Q9UI08_ph345_ph349_ph354	EVL_HUMAN Ena/VASP-like protein OS=Homo sapiens OX=9606 GN=EVL PE=1 SV=2	EVL	-1.69092	0.0295897	0.352449	-1.9698	0.0111077	0.209339
Q9UQ35_ph1693	SRRM2_HUMAN Serine/arginine repetitive matrix protein 2 OS=Homo sapiens OX=9606 GN=SRRM2 PE=1 SV=2	SRRM2	0.171955	0.0679545	0.448931	0.260063	0.0111275	0.209339
O75122_ph503_ph507	CLAP2_HUMAN CLIP-associating protein 2 OS=Homo sapiens OX=9606 GN=CLASP2 PE=1 SV=3	CLAP2	0.401128	0.00112924	0.151359	-0.207275	0.0111313	0.209339
Q9UQ35_ph983	SRRM2_HUMAN Serine/arginine repetitive matrix protein 2 OS=Homo sapiens OX=9606 GN=SRRM2 PE=1 SV=2	SRRM2	0.284292	0.0879854	0.480796	0.461763	0.0111798	0.20988
Q9UQR0_ph511	SCML2_HUMAN Sex comb on midleg-like protein 2 OS=Homo sapiens OX=9606 GN=SCML2 PE=1 SV=1	SCML2	0.179724	0.0998106	0.499871	0.303359	0.0111927	0.20988
P46013_ph621	KI67_HUMAN Proliferation marker protein Ki-67 OS=Homo sapiens OX=9606 GN=MKI67 PE=1 SV=2	KI67	0.647811	0.00771143	0.233258	-0.527723	0.0112175	0.209993
Q8N122_ph865	RPTOR_HUMAN Regulatory-associated protein of mTOR OS=Homo sapiens OX=9606 GN=RPTOR PE=1 SV=1	RPTOR	0.32004	0.0295229	0.352279	0.371531	0.0112315	0.209993
P49815_ph1462	TSC2_HUMAN Tuberin OS=Homo sapiens OX=9606 GN=TSC2 PE=1 SV=2	TSC2	-0.367452	0.345409	0.726334	1.235	0.0112586	0.210194
Q92608_ph1705	DOCK2_HUMAN Dedicator of cytokinesis protein 2 OS=Homo sapiens OX=9606 GN=DOCK2 PE=1 SV=2	DOCK2	-0.226709	0.10742	0.509255	-0.404702	0.0112962	0.210419
O60930_ph76	RNH1_HUMAN Ribonuclease H1 OS=Homo sapiens OX=9606 GN=RNASEH1 PE=1 SV=2	RNH1	0.0385077	0.41644	0.770379	0.148303	0.0113169	0.210419
Q15418_ph359	KS6A1_HUMAN Ribosomal protein S6 kinase alpha-1 OS=Homo sapiens OX=9606 GN=RPS6KA1 PE=1 SV=2	KS6A1	0.147716	0.843923	0.959449	2.45287	0.0113545	0.210419
P53621_ph173	COPA_HUMAN Coatomer subunit alpha OS=Homo sapiens OX=9606 GN=COPA PE=1 SV=2	COPA	0.165114	0.0328176	0.36298	0.192026	0.0114097	0.210419
P78344_ph395	IF4G2_HUMAN Eukaryotic translation initiation factor 4 gamma 2 OS=Homo sapiens OX=9606 GN=EIF4G2 PE=1 SV=1	IF4G2	0.275626	0.134009	0.544893	0.535531	0.0114117	0.210419
P16949_ph25	STMN1_HUMAN Stathmin OS=Homo sapiens OX=9606 GN=STMN1 PE=1 SV=3	STMN1	-0.0879676	0.658289	0.882106	0.637457	0.0114169	0.210419
Q8NC51_ph234	PAIRB_HUMAN Plasminogen activator inhibitor 1 RNA-binding protein OS=Homo sapiens OX=9606 GN=SERBP1 PE=1 SV=2	PAIRB	0.0339316	0.64369	0.874573	0.233543	0.011439	0.210419
P22059_ph379	OSBP1_HUMAN Oxysterol-binding protein 1 OS=Homo sapiens OX=9606 GN=OSBP PE=1 SV=1	OSBP1	0.207919	0.0843637	0.475702	0.332612	0.0114446	0.210419
P23588_ph420_ph422_ph425	IF4B_HUMAN Eukaryotic translation initiation factor 4B OS=Homo sapiens OX=9606 GN=EIF4B PE=1 SV=2	IF4B	0.465297	0.00460175	0.202968	-0.324332	0.0114475	0.210419
Q9UI08_ph349	EVL_HUMAN Ena/VASP-like protein OS=Homo sapiens OX=9606 GN=EVL PE=1 SV=2	EVL	0.295486	0.0557408	0.420505	0.412174	0.0114621	0.210419
Q13459_ph717	MYO9B_HUMAN Unconventional myosin-IXb OS=Homo sapiens OX=9606 GN=MYO9B PE=1 SV=3	MYO9B	-0.146556	0.0686706	0.449677	0.22076	0.0114675	0.210419
Q7Z5R6_ph526_ph534	AB1IP_HUMAN Amyloid beta A4 precursor protein-binding family B member 1-interacting protein OS=Homo sapiens OX=9606 GN=APBB1IP PE=1 SV=1	AB1IP	0.252302	0.445195	0.784536	-1.06109	0.0114675	0.210419
Q9BUI4_ph205	RPC3_HUMAN DNA-directed RNA polymerase III subunit RPC3 OS=Homo sapiens OX=9606 GN=POLR3C PE=1 SV=1	RPC3	0.403447	0.163338	0.572585	0.859558	0.0115192	0.211065
O43166_ph1508	SI1L1_HUMAN Signal-induced proliferation-associated 1-like protein 1 OS=Homo sapiens OX=9606 GN=SIPA1L1 PE=1 SV=4	SI1L1	-1.36419	0.00269828	0.179976	-0.860453	0.0115944	0.211924
Q3KQU3_ph366	MA7D1_HUMAN MAP7 domain-containing protein 1 OS=Homo sapiens OX=9606 GN=MAP7D1 PE=1 SV=1	MA7D1	-0.146389	0.629279	0.868103	-0.972419	0.0115991	0.211924
Q7Z589_ph209	EMSY_HUMAN BRCA2-interacting transcriptional repressor EMSY OS=Homo sapiens OX=9606 GN=EMSY PE=1 SV=2	EMSY	0.204586	0.0258611	0.341348	0.221603	0.0116187	0.211979
Q5VUA4_ph1010	ZN318_HUMAN Zinc finger protein 318 OS=Homo sapiens OX=9606 GN=ZNF318 PE=1 SV=2	ZN318	0.204628	0.651789	0.879202	1.50974	0.011692	0.212832
Q7Z417_ph212_ph214_ph218	NUFP2_HUMAN Nuclear fragile X mental retardation-interacting protein 2 OS=Homo sapiens OX=9606 GN=NUFIP2 PE=1 SV=1	NUFP2	Inf	NA	0	0.367308	0.0116986	0.212832
Q7L2J0_ph217	MEPCE_HUMAN 7SK snRNA methylphosphate capping enzyme OS=Homo sapiens OX=9606 GN=MEPCE PE=1 SV=1	MEPCE	0.215526	0.187006	0.599942	0.478518	0.0117561	0.213575
Q96II8_ph516	LRCH3_HUMAN DISP complex protein LRCH3 OS=Homo sapiens OX=9606 GN=LRCH3 PE=1 SV=2	LRCH3	0.243878	0.0399244	0.385012	0.301244	0.0117885	0.213861
Q9H400_ph74	LIME1_HUMAN Lck-interacting transmembrane adapter 1 OS=Homo sapiens OX=9606 GN=LIME1 PE=1 SV=1	LIME1	-0.811686	0.164168	0.573772	-2.15182	0.0118374	0.214445
Q9UKJ3_ph998_ph1000	GPTC8_HUMAN G patch domain-containing protein 8 OS=Homo sapiens OX=9606 GN=GPATCH8 PE=1 SV=2	GPTC8	Inf	NA	0	0.984082	0.0119134	0.215252
Q86XR8_ph17	CEP57_HUMAN Centrosomal protein of 57 kDa OS=Homo sapiens OX=9606 GN=CEP57 PE=1 SV=2	CEP57	0.118538	0.546613	0.83114	0.621056	0.0119287	0.215252
Q9ULH0_ph918	KDIS_HUMAN Kinase D-interacting substrate of 220 kDa OS=Homo sapiens OX=9606 GN=KIDINS220 PE=1 SV=3	KDIS	-0.455789	0.0199243	0.318032	-0.460611	0.0119324	0.215252
Q9UKJ3_ph1109	GPTC8_HUMAN G patch domain-containing protein 8 OS=Homo sapiens OX=9606 GN=GPATCH8 PE=1 SV=2	GPTC8	-0.416967	0.0976839	0.495743	-0.706849	0.0119529	0.21532
Q9NYL2_ph639_ph644	M3K20_HUMAN Mitogen-activated protein kinase kinase kinase 20 OS=Homo sapiens OX=9606 GN=MAP3K20 PE=1 SV=3	M3K20	-0.418446	0.0154417	0.291743	-0.539512	0.0119822	0.215545
Q9UK76_ph14	JUPI1_HUMAN Jupiter microtubule associated homolog 1 OS=Homo sapiens OX=9606 GN=JPT1 PE=1 SV=3	JUPI1	0.00512852	0.990025	0.996636	-1.3436	0.012018	0.215618
Q6PKG0_ph788	LARP1_HUMAN La-related protein 1 OS=Homo sapiens OX=9606 GN=LARP1 PE=1 SV=2	LARP1	-0.383395	0.27129	0.677285	-1.06756	0.0120199	0.215618
Q96JY6_ph134	PDLI2_HUMAN PDZ and LIM domain protein 2 OS=Homo sapiens OX=9606 GN=PDLIM2 PE=1 SV=1	PDLI2	0.487872	0.00774177	0.233258	0.390631	0.0120486	0.215832
Q9HC44_ph70	GPBL1_HUMAN Vasculin-like protein 1 OS=Homo sapiens OX=9606 GN=GPBP1L1 PE=1 SV=1	GPBL1	-1.40706	0.0087472	0.240529	-1.14371	0.0120659	0.215839
O15164_ph1042	TIF1A_HUMAN Transcription intermediary factor 1-alpha OS=Homo sapiens OX=9606 GN=TRIM24 PE=1 SV=3	TIF1A	-0.175668	0.253351	0.660854	-0.460646	0.0121155	0.21598
O43426_ph1290	SYNJ1_HUMAN Synaptojanin-1 OS=Homo sapiens OX=9606 GN=SYNJ1 PE=1 SV=2	SYNJ1	-0.828	0.00396727	0.192447	-0.551429	0.0121307	0.21598
Q9UQ35_ph983_ph988_ph990	SRRM2_HUMAN Serine/arginine repetitive matrix protein 2 OS=Homo sapiens OX=9606 GN=SRRM2 PE=1 SV=2	SRRM2	-1.00767	0.00606273	0.217263	0.534555	0.0121362	0.21598
Q13427_ph687	PPIG_HUMAN Peptidyl-prolyl cis-trans isomerase G OS=Homo sapiens OX=9606 GN=PPIG PE=1 SV=2	PPIG	0.0700248	0.158123	0.569546	0.141488	0.0121411	0.21598
Q13555_ph287	KCC2G_HUMAN Calcium/calmodulin-dependent protein kinase type II subunit gamma OS=Homo sapiens OX=9606 GN=CAMK2G PE=1 SV=4	KCC2G	-0.430109	0.0370737	0.375586	-0.523288	0.0121609	0.216033
Q9UQ35_ph2692	SRRM2_HUMAN Serine/arginine repetitive matrix protein 2 OS=Homo sapiens OX=9606 GN=SRRM2 PE=1 SV=2	SRRM2	-0.0882363	0.308393	0.701616	0.266982	0.0121896	0.216243
O43765_ph77	SGTA_HUMAN Small glutamine-rich tetratricopeptide repeat-containing protein alpha OS=Homo sapiens OX=9606 GN=SGTA PE=1 SV=1	SGTA	0.130865	0.104954	0.506292	0.226506	0.0122959	0.217798
Q9UKV3_ph720	ACINU_HUMAN Apoptotic chromatin condensation inducer in the nucleus OS=Homo sapiens OX=9606 GN=ACIN1 PE=1 SV=2	ACINU	-1.04078	0.0206693	0.322104	1.03457	0.0123229	0.217798
Q96Q42_ph466	ALS2_HUMAN Alsin OS=Homo sapiens OX=9606 GN=ALS2 PE=1 SV=2	ALS2	-0.201081	0.0951008	0.491258	-0.334563	0.0123512	0.217798
P24723_ph319	KPCL_HUMAN Protein kinase C eta type OS=Homo sapiens OX=9606 GN=PRKCH PE=1 SV=4	KPCL	0.425536	0.419629	0.772104	2.22963	0.0123519	0.217798
Q13107_ph244	UBP4_HUMAN Ubiquitin carboxyl-terminal hydrolase 4 OS=Homo sapiens OX=9606 GN=USP4 PE=1 SV=3	UBP4	-0.31179	0.407039	0.766047	1.00641	0.0123621	0.217798
Q15154_ph121	PCM1_HUMAN Pericentriolar material 1 protein OS=Homo sapiens OX=9606 GN=PCM1 PE=1 SV=5	PCM1	0.344882	0.0088101	0.241633	0.275311	0.0123971	0.218114
Q8N108_ph483_ph488	MIER1_HUMAN Mesoderm induction early response protein 1 OS=Homo sapiens OX=9606 GN=MIER1 PE=1 SV=2	MIER1	-0.187065	0.0483206	0.403599	-0.237414	0.0125658	0.220779
Q02241_ph18	KIF23_HUMAN Kinesin-like protein KIF23 OS=Homo sapiens OX=9606 GN=KIF23 PE=1 SV=3	KIF23	-0.489097	0.100452	0.501628	-0.807909	0.0125979	0.220839
P18887_ph440	XRCC1_HUMAN DNA repair protein XRCC1 OS=Homo sapiens OX=9606 GN=XRCC1 PE=1 SV=2	XRCC1	0.0811227	0.247161	0.654561	0.205499	0.0126036	0.220839
O14639_ph452	ABLM1_HUMAN Actin-binding LIM protein 1 OS=Homo sapiens OX=9606 GN=ABLIM1 PE=1 SV=3	ABLM1	-0.0230439	0.874712	0.967052	-0.470771	0.0127585	0.222429
Q9UJA3_ph630	MCM8_HUMAN DNA helicase MCM8 OS=Homo sapiens OX=9606 GN=MCM8 PE=1 SV=2	MCM8	-0.193175	0.228241	0.639659	-0.467395	0.0127914	0.222429
O60885_ph1083	BRD4_HUMAN Bromodomain-containing protein 4 OS=Homo sapiens OX=9606 GN=BRD4 PE=1 SV=2	BRD4	-0.00038319	0.999519	0.999915	-2.05084	0.0127946	0.222429
Q96SB3_ph100	NEB2_HUMAN Neurabin-2 OS=Homo sapiens OX=9606 GN=PPP1R9B PE=1 SV=3	NEB2	-0.451163	0.207801	0.621447	-1.05627	0.0128231	0.222429
Q8WVS4_ph247	WDR60_HUMAN WD repeat-containing protein 60 OS=Homo sapiens OX=9606 GN=WDR60 PE=1 SV=3	WDR60	-1.62627	0.00472657	0.203806	-1.00484	0.0128318	0.222429
Q68D10_ph471	SPT2_HUMAN Protein SPT2 homolog OS=Homo sapiens OX=9606 GN=SPTY2D1 PE=1 SV=3	SPT2	-0.815482	0.0027533	0.179976	-0.403332	0.0128604	0.222429
Q92538_ph1305	GBF1_HUMAN Golgi-specific brefeldin A-resistance guanine nucleotide exchange factor 1 OS=Homo sapiens OX=9606 GN=GBF1 PE=1 SV=2	GBF1	-0.0760602	0.605789	0.858562	-0.467523	0.0128653	0.222429
Q7Z4V5_ph458	HDGR2_HUMAN Hepatoma-derived growth factor-related protein 2 OS=Homo sapiens OX=9606 GN=HDGFL2 PE=1 SV=1	HDGR2	-0.380726	0.00314758	0.181859	-0.242188	0.0128691	0.222429
P46782_ph142	RS5_HUMAN 40S ribosomal protein S5 OS=Homo sapiens OX=9606 GN=RPS5 PE=1 SV=4	RS5	-0.0319831	0.814442	0.949297	0.545828	0.012874	0.222429
Q9NYF8_ph257_ph268	BCLF1_HUMAN Bcl-2-associated transcription factor 1 OS=Homo sapiens OX=9606 GN=BCLAF1 PE=1 SV=2	BCLF1	0.174798	0.234597	0.643976	0.434097	0.0128882	0.222429
Q66PJ3_ph239	AR6P4_HUMAN ADP-ribosylation factor-like protein 6-interacting protein 4 OS=Homo sapiens OX=9606 GN=ARL6IP4 PE=1 SV=2	AR6P4	0.164458	0.0320513	0.362177	0.184287	0.0129448	0.222429
P22059_ph377	OSBP1_HUMAN Oxysterol-binding protein 1 OS=Homo sapiens OX=9606 GN=OSBP PE=1 SV=1	OSBP1	0.210155	0.0899438	0.482314	0.333688	0.0129588	0.222429
O15055_ph627	PER2_HUMAN Period circadian protein homolog 2 OS=Homo sapiens OX=9606 GN=PER2 PE=1 SV=2	PER2	-1.51164	0.0356797	0.370844	-1.83019	0.0129674	0.222429
Q8TDD1_ph34_ph39	DDX54_HUMAN ATP-dependent RNA helicase DDX54 OS=Homo sapiens OX=9606 GN=DDX54 PE=1 SV=2	DDX54	-0.000961081	0.998832	0.999873	2.10953	0.0129708	0.222429
Q8TC05_ph263	MDM1_HUMAN Nuclear protein MDM1 OS=Homo sapiens OX=9606 GN=MDM1 PE=1 SV=2	MDM1	0.0561835	0.700137	0.898864	0.451035	0.0129713	0.222429
Q96EP0_ph466	RNF31_HUMAN E3 ubiquitin-protein ligase RNF31 OS=Homo sapiens OX=9606 GN=RNF31 PE=1 SV=1	RNF31	-1.27005	0.00123331	0.151359	-0.643864	0.0129718	0.222429
Q9UBF8_ph266	PI4KB_HUMAN Phosphatidylinositol 4-kinase beta OS=Homo sapiens OX=9606 GN=PI4KB PE=1 SV=1	PI4KB	0.0625297	0.794405	0.942748	0.754957	0.0130257	0.223049
Q9NWH9_ph1002	SLTM_HUMAN SAFB-like transcription modulator OS=Homo sapiens OX=9606 GN=SLTM PE=1 SV=2	SLTM	0.0832187	0.237435	0.647056	0.203991	0.0130513	0.223049
Q9UKV3_ph682	ACINU_HUMAN Apoptotic chromatin condensation inducer in the nucleus OS=Homo sapiens OX=9606 GN=ACIN1 PE=1 SV=2	ACINU	-0.607221	0.104511	0.506163	0.959995	0.0130842	0.223049
Q9Y2W1_ph560	TR150_HUMAN Thyroid hormone receptor-associated protein 3 OS=Homo sapiens OX=9606 GN=THRAP3 PE=1 SV=2	TR150	-0.602663	0.0175998	0.305196	-0.582145	0.013135	0.223049
Q14839_ph1535	CHD4_HUMAN Chromodomain-helicase-DNA-binding protein 4 OS=Homo sapiens OX=9606 GN=CHD4 PE=1 SV=2	CHD4	0.332287	0.022219	0.326838	0.341901	0.0131468	0.223049
O43566_ph288	RGS14_HUMAN Regulator of G-protein signaling 14 OS=Homo sapiens OX=9606 GN=RGS14 PE=1 SV=4	RGS14	-0.0275448	0.819222	0.951479	0.384638	0.0131503	0.223049
Q8ND82_ph80	Z280C_HUMAN Zinc finger protein 280C OS=Homo sapiens OX=9606 GN=ZNF280C PE=1 SV=1	Z280C	-0.149568	0.69761	0.896933	1.19248	0.013152	0.223049
Q9Y4K1_ph103	CRBG1_HUMAN Beta/gamma crystallin domain-containing protein 1 OS=Homo sapiens OX=9606 GN=CRYBG1 PE=1 SV=3	CRBG1	0.839237	0.0163972	0.298413	0.774415	0.0131912	0.223049
Q96JM3_ph436	CHAP1_HUMAN Chromosome alignment-maintaining phosphoprotein 1 OS=Homo sapiens OX=9606 GN=CHAMP1 PE=1 SV=2	CHAP1	-0.102551	0.834952	0.95632	1.57028	0.0131923	0.223049
P17544_ph51_ph53	ATF7_HUMAN Cyclic AMP-dependent transcription factor ATF-7 OS=Homo sapiens OX=9606 GN=ATF7 PE=1 SV=2	ATF7	0.444075	0.00647133	0.220626	0.323222	0.0131977	0.223049
Q99661_ph187	KIF2C_HUMAN Kinesin-like protein KIF2C OS=Homo sapiens OX=9606 GN=KIF2C PE=1 SV=2	KIF2C	-0.536608	0.0220406	0.326789	-0.544733	0.0131993	0.223049
P09651_ph4	ROA1_HUMAN Heterogeneous nuclear ribonucleoprotein A1 OS=Homo sapiens OX=9606 GN=HNRNPA1 PE=1 SV=5	ROA1	0.186096	0.00194942	0.166419	0.103201	0.0132776	0.223789
Q14980_ph1757	NUMA1_HUMAN Nuclear mitotic apparatus protein 1 OS=Homo sapiens OX=9606 GN=NUMA1 PE=1 SV=2	NUMA1	0.188348	0.0172827	0.303876	0.179222	0.013278	0.223789
Q01082_ph2161_ph2165	SPTB2_HUMAN Spectrin beta chain, non-erythrocytic 1 OS=Homo sapiens OX=9606 GN=SPTBN1 PE=1 SV=2	SPTB2	0.265892	0.134933	0.546441	-0.488949	0.0134129	0.225764
O60861_ph153	GAS7_HUMAN Growth arrest-specific protein 7 OS=Homo sapiens OX=9606 GN=GAS7 PE=1 SV=3	GAS7	-0.332417	0.00855555	0.23985	-0.258007	0.0134718	0.225764
Q6IQ19_ph80	CCSAP_HUMAN Centriole, cilia and spindle-associated protein OS=Homo sapiens OX=9606 GN=CCSAP PE=1 SV=2	CCSAP	-0.67259	0.154173	0.567506	1.33937	0.0134859	0.225764
P62753_ph236_ph244	RS6_HUMAN 40S ribosomal protein S6 OS=Homo sapiens OX=9606 GN=RPS6 PE=1 SV=1	RS6	0.773662	0.0157339	0.294	0.718722	0.0134898	0.225764
O75791_ph262	GRAP2_HUMAN GRB2-related adapter protein 2 OS=Homo sapiens OX=9606 GN=GRAP2 PE=1 SV=1	GRAP2	-0.18919	0.0253918	0.337949	-0.200696	0.0134945	0.225764
Q9NQS7_ph306	INCE_HUMAN Inner centromere protein OS=Homo sapiens OX=9606 GN=INCENP PE=1 SV=3	INCE	0.143466	0.0609863	0.431627	0.195573	0.0135008	0.225764
P27707_ph11	DCK_HUMAN Deoxycytidine kinase OS=Homo sapiens OX=9606 GN=DCK PE=1 SV=1	DCK	-0.893861	0.125071	0.529634	-1.6204	0.0135676	0.226585
Q8TAD8_ph52	SNIP1_HUMAN Smad nuclear-interacting protein 1 OS=Homo sapiens OX=9606 GN=SNIP1 PE=1 SV=1	SNIP1	0.659536	0.283589	0.684079	1.83005	0.0136363	0.227309
Q9UJ41_ph113	RABX5_HUMAN Rab5 GDP/GTP exchange factor OS=Homo sapiens OX=9606 GN=RABGEF1 PE=1 SV=3	RABX5	-0.151912	0.281564	0.682525	-0.417897	0.0136463	0.227309
Q9Y2X7_ph596	GIT1_HUMAN ARF GTPase-activating protein GIT1 OS=Homo sapiens OX=9606 GN=GIT1 PE=1 SV=2	GIT1	-0.0841351	0.582928	0.84741	-0.471735	0.013706	0.227887
Q9NTI5_ph1182	PDS5B_HUMAN Sister chromatid cohesion protein PDS5 homolog B OS=Homo sapiens OX=9606 GN=PDS5B PE=1 SV=1	PDS5B	0.15556	0.131299	0.540409	0.283129	0.0137166	0.227887
Q9UPN9_ph862	TRI33_HUMAN E3 ubiquitin-protein ligase TRIM33 OS=Homo sapiens OX=9606 GN=TRIM33 PE=1 SV=3	TRI33	-0.0222429	0.785753	0.939235	0.249837	0.0137596	0.228306
Q9UGU0_ph1762_ph1764	TCF20_HUMAN Transcription factor 20 OS=Homo sapiens OX=9606 GN=TCF20 PE=1 SV=3	TCF20	0.833706	0.0146209	0.28887	-0.603925	0.0137905	0.228522
Q9UQ35_ph1694	SRRM2_HUMAN Serine/arginine repetitive matrix protein 2 OS=Homo sapiens OX=9606 GN=SRRM2 PE=1 SV=2	SRRM2	0.216758	0.050665	0.411539	0.280162	0.0138351	0.228967
P50990_ph23	TCPQ_HUMAN T-complex protein 1 subunit theta OS=Homo sapiens OX=9606 GN=CCT8 PE=1 SV=4	TCPQ	-0.149126	0.724251	0.910576	-1.34609	0.0138621	0.229118
Q9H4L5_ph251	OSBL3_HUMAN Oxysterol-binding protein-related protein 3 OS=Homo sapiens OX=9606 GN=OSBPL3 PE=1 SV=1	OSBL3	-0.47825	0.00289471	0.180578	-0.286628	0.0139761	0.230704
P49915_ph332	GUAA_HUMAN GMP synthase [glutamine-hydrolyzing] OS=Homo sapiens OX=9606 GN=GMPS PE=1 SV=1	GUAA	0.120489	0.175434	0.584576	0.252289	0.014006	0.230902
P08670_ph29	VIME_HUMAN Vimentin OS=Homo sapiens OX=9606 GN=VIM PE=1 SV=4	VIME	-0.487414	0.0142933	0.286407	-0.437997	0.0140395	0.230945
Q9UBC2_ph253	EP15R_HUMAN Epidermal growth factor receptor substrate 15-like 1 OS=Homo sapiens OX=9606 GN=EPS15L1 PE=1 SV=1	EP15R	0.214617	0.045637	0.39803	0.268183	0.0140447	0.230945
Q8WWM7_ph406	ATX2L_HUMAN Ataxin-2-like protein OS=Homo sapiens OX=9606 GN=ATXN2L PE=1 SV=2	ATX2L	-0.00915416	0.957136	0.988561	0.522948	0.0141013	0.231377
Q96N67_ph1432	DOCK7_HUMAN Dedicator of cytokinesis protein 7 OS=Homo sapiens OX=9606 GN=DOCK7 PE=1 SV=4	DOCK7	-0.0255965	0.855566	0.961613	-0.441118	0.0141105	0.231377
Q9NRH2_ph518	SNRK_HUMAN SNF-related serine/threonine-protein kinase OS=Homo sapiens OX=9606 GN=SNRK PE=1 SV=2	SNRK	-0.835285	0.0813865	0.470398	1.23803	0.014127	0.231377
O60293_ph805_ph809	ZC3H1_HUMAN Zinc finger C3H1 domain-containing protein OS=Homo sapiens OX=9606 GN=ZFC3H1 PE=1 SV=3	ZC3H1	0.29419	0.0327583	0.36298	-0.325463	0.014147	0.231377
Q6P1L5_ph307	F117B_HUMAN Protein FAM117B OS=Homo sapiens OX=9606 GN=FAM117B PE=1 SV=2	F117B	-0.0706623	0.667756	0.884323	-0.499847	0.0141612	0.231377
Q9GZT9_ph125	EGLN1_HUMAN Egl nine homolog 1 OS=Homo sapiens OX=9606 GN=EGLN1 PE=1 SV=1	EGLN1	0.328861	0.0194319	0.317236	0.319667	0.0142093	0.231659
P31350_ph33	RIR2_HUMAN Ribonucleoside-diphosphate reductase subunit M2 OS=Homo sapiens OX=9606 GN=RRM2 PE=1 SV=1	RIR2	0.416825	0.128908	0.535745	0.738109	0.0142145	0.231659
Q96S55_ph153	WRIP1_HUMAN ATPase WRNIP1 OS=Homo sapiens OX=9606 GN=WRNIP1 PE=1 SV=2	WRIP1	0.0309202	0.543844	0.828955	0.154462	0.0142551	0.232026
Q9UGV2_ph335	NDRG3_HUMAN Protein NDRG3 OS=Homo sapiens OX=9606 GN=NDRG3 PE=1 SV=2	NDRG3	0.237136	0.0776114	0.465739	0.350415	0.0143059	0.232463
O95816_ph20	BAG2_HUMAN BAG family molecular chaperone regulator 2 OS=Homo sapiens OX=9606 GN=BAG2 PE=1 SV=1	BAG2	-0.51625	0.156863	0.56917	-1.02012	0.0143283	0.232463
Q9UQR1_ph150	ZN148_HUMAN Zinc finger protein 148 OS=Homo sapiens OX=9606 GN=ZNF148 PE=1 SV=2	ZN148	0.0561385	0.069567	0.451138	0.38672	0.0143363	0.232463
O60307_ph1215	MAST3_HUMAN Microtubule-associated serine/threonine-protein kinase 3 OS=Homo sapiens OX=9606 GN=MAST3 PE=1 SV=2	MAST3	0.0775823	0.60741	0.858602	0.454533	0.0144612	0.233745
Q13905_ph296	RPGF1_HUMAN Rap guanine nucleotide exchange factor 1 OS=Homo sapiens OX=9606 GN=RAPGEF1 PE=1 SV=3	RPGF1	-0.422606	0.116915	0.522349	-0.844245	0.0144884	0.233745
Q4G0J3_ph258_ph261	LARP7_HUMAN La-related protein 7 OS=Homo sapiens OX=9606 GN=LARP7 PE=1 SV=1	LARP7	0.141089	0.0751492	0.460983	-0.20028	0.0144908	0.233745
Q7Z2W4_ph284	ZCCHV_HUMAN Zinc finger CCCH-type antiviral protein 1 OS=Homo sapiens OX=9606 GN=ZC3HAV1 PE=1 SV=3	ZCCHV	0.0253572	0.884411	0.971017	0.534939	0.01451	0.233745
P06400_ph823	RB_HUMAN Retinoblastoma-associated protein OS=Homo sapiens OX=9606 GN=RB1 PE=1 SV=2	RB	0.275319	0.235103	0.644389	0.651671	0.0145395	0.233745
Q6P9G4_ph179	TM154_HUMAN Transmembrane protein 154 OS=Homo sapiens OX=9606 GN=TMEM154 PE=1 SV=2	TM154	0.465791	0.256294	0.663303	-1.1901	0.0145432	0.233745
Q96RU3_ph359	FNBP1_HUMAN Formin-binding protein 1 OS=Homo sapiens OX=9606 GN=FNBP1 PE=1 SV=2	FNBP1	0.110282	0.235841	0.644743	0.26821	0.0145596	0.233745
O15027_ph1368	SC16A_HUMAN Protein transport protein Sec16A OS=Homo sapiens OX=9606 GN=SEC16A PE=1 SV=4	SC16A	0.101351	0.575508	0.844256	0.540737	0.0145612	0.233745
Q8WUZ0_ph122_ph126	BCL7C_HUMAN B-cell CLL/lymphoma 7 protein family member C OS=Homo sapiens OX=9606 GN=BCL7C PE=1 SV=3	BCL7C	0.0456993	0.862288	0.962841	0.803967	0.014662	0.234942
P09651_ph341	ROA1_HUMAN Heterogeneous nuclear ribonucleoprotein A1 OS=Homo sapiens OX=9606 GN=HNRNPA1 PE=1 SV=5	ROA1	-0.892324	0.0572303	0.425753	-1.18581	0.0146724	0.234942
P14317_ph275	HCLS1_HUMAN Hematopoietic lineage cell-specific protein OS=Homo sapiens OX=9606 GN=HCLS1 PE=1 SV=3	HCLS1	-0.101532	0.187257	0.599978	0.210982	0.0147046	0.235163
Q07666_ph24	KHDR1_HUMAN KH domain-containing, RNA-binding, signal transduction-associated protein 1 OS=Homo sapiens OX=9606 GN=KHDRBS1 PE=1 SV=1	KHDR1	-0.139135	0.199475	0.613741	-0.300216	0.0147513	0.235617
Q3KQU3_ph273	MA7D1_HUMAN MAP7 domain-containing protein 1 OS=Homo sapiens OX=9606 GN=MAP7D1 PE=1 SV=1	MA7D1	1.60899	0.0161178	0.296325	1.74945	0.0148104	0.236026
P46013_ph2505	KI67_HUMAN Proliferation marker protein Ki-67 OS=Homo sapiens OX=9606 GN=MKI67 PE=1 SV=2	KI67	0.0578688	0.475931	0.795978	-0.239854	0.0148138	0.236026
O43164_ph323	PJA2_HUMAN E3 ubiquitin-protein ligase Praja-2 OS=Homo sapiens OX=9606 GN=PJA2 PE=1 SV=4	PJA2	-0.206609	0.591484	0.850506	-1.12759	0.0148586	0.236169
Q9UQ35_ph1208	SRRM2_HUMAN Serine/arginine repetitive matrix protein 2 OS=Homo sapiens OX=9606 GN=SRRM2 PE=1 SV=2	SRRM2	0.0103089	0.978722	0.99398	1.17538	0.0148596	0.236169
Q9H0U4_ph75	RAB1B_HUMAN Ras-related protein Rab-1B OS=Homo sapiens OX=9606 GN=RAB1B PE=1 SV=1	RAB1B	-0.515895	0.117458	0.522349	0.872006	0.0148948	0.236437
P49916_ph913	DNLI3_HUMAN DNA ligase 3 OS=Homo sapiens OX=9606 GN=LIG3 PE=1 SV=2	DNLI3	0.0984648	0.319869	0.708194	0.283696	0.014954	0.237083
Q13303_ph20	KCAB2_HUMAN Voltage-gated potassium channel subunit beta-2 OS=Homo sapiens OX=9606 GN=KCNAB2 PE=1 SV=2	KCAB2	0.231496	0.0118631	0.263018	0.191158	0.0150363	0.237984
Q15276_ph407_ph410	RABE1_HUMAN Rab GTPase-binding effector protein 1 OS=Homo sapiens OX=9606 GN=RABEP1 PE=1 SV=2	RABE1	-0.259002	0.0774167	0.465739	-0.369294	0.0150605	0.237984
O00505_ph14	IMA4_HUMAN Importin subunit alpha-4 OS=Homo sapiens OX=9606 GN=KPNA3 PE=1 SV=2	IMA4	-0.361362	0.200522	0.61518	-0.795896	0.0150715	0.237984
Q9BZL4_ph452	PP12C_HUMAN Protein phosphatase 1 regulatory subunit 12C OS=Homo sapiens OX=9606 GN=PPP1R12C PE=1 SV=1	PP12C	-0.416165	0.0296872	0.352721	-0.437999	0.0150925	0.237984
P46013_ph1253	KI67_HUMAN Proliferation marker protein Ki-67 OS=Homo sapiens OX=9606 GN=MKI67 PE=1 SV=2	KI67	0.347083	0.0845506	0.475808	0.524419	0.0151064	0.237984
Q3KQU3_ph446	MA7D1_HUMAN MAP7 domain-containing protein 1 OS=Homo sapiens OX=9606 GN=MAP7D1 PE=1 SV=1	MA7D1	0.464843	0.0174096	0.303876	0.430544	0.0151222	0.237984
O75122_ph537	CLAP2_HUMAN CLIP-associating protein 2 OS=Homo sapiens OX=9606 GN=CLASP2 PE=1 SV=3	CLAP2	0.925338	0.0533557	0.413815	1.18749	0.0151438	0.238032
P42684_ph781	ABL2_HUMAN Tyrosine-protein kinase ABL2 OS=Homo sapiens OX=9606 GN=ABL2 PE=1 SV=1	ABL2	0.00584422	0.950687	0.987234	-0.274874	0.015174	0.238215
P38432_ph122	COIL_HUMAN Coilin OS=Homo sapiens OX=9606 GN=COIL PE=1 SV=1	COIL	-0.176043	0.117253	0.522349	0.300475	0.0152189	0.238524
Q9BVQ7_ph607	SPA5L_HUMAN Spermatogenesis-associated protein 5-like protein 1 OS=Homo sapiens OX=9606 GN=SPATA5L1 PE=1 SV=2	SPA5L	-0.0118247	0.921457	0.97985	-0.362491	0.0152309	0.238524
Q9UHB6_ph374	LIMA1_HUMAN LIM domain and actin-binding protein 1 OS=Homo sapiens OX=9606 GN=LIMA1 PE=1 SV=1	LIMA1	0.0778962	0.670773	0.885134	0.558275	0.0152995	0.238907
Q92922_ph328	SMRC1_HUMAN SWI/SNF complex subunit SMARCC1 OS=Homo sapiens OX=9606 GN=SMARCC1 PE=1 SV=3	SMRC1	0.1964	0.0311211	0.358443	0.209583	0.0153147	0.238907
Q9UFC0_ph212	LRWD1_HUMAN Leucine-rich repeat and WD repeat-containing protein 1 OS=Homo sapiens OX=9606 GN=LRWD1 PE=1 SV=2	LRWD1	-0.0693594	0.370506	0.744881	0.227786	0.0153582	0.238907
Q96KP1_ph432	EXOC2_HUMAN Exocyst complex component 2 OS=Homo sapiens OX=9606 GN=EXOC2 PE=1 SV=1	EXOC2	-0.10342	0.433188	0.778206	-0.391934	0.0153908	0.238907
P50402_ph110	EMD_HUMAN Emerin OS=Homo sapiens OX=9606 GN=EMD PE=1 SV=1	EMD	-0.394451	0.0230899	0.331451	0.446324	0.0154114	0.238907
Q8NDX1_ph118	PSD4_HUMAN PH and SEC7 domain-containing protein 4 OS=Homo sapiens OX=9606 GN=PSD4 PE=1 SV=2	PSD4	0.500857	0.0047234	0.203806	0.334016	0.0154257	0.238907
Q6PIZ9_ph116	TRAT1_HUMAN T-cell receptor-associated transmembrane adapter 1 OS=Homo sapiens OX=9606 GN=TRAT1 PE=1 SV=1	TRAT1	-0.62197	0.112739	0.516878	-1.01917	0.0154334	0.238907
Q9H2Y7_ph937	ZN106_HUMAN Zinc finger protein 106 OS=Homo sapiens OX=9606 GN=ZNF106 PE=1 SV=1	ZN106	-0.809278	0.11191	0.516045	1.32968	0.0154349	0.238907
Q9NYF8_ph177	BCLF1_HUMAN Bcl-2-associated transcription factor 1 OS=Homo sapiens OX=9606 GN=BCLAF1 PE=1 SV=2	BCLF1	0.0636433	0.366898	0.741247	0.203344	0.0154496	0.238907
Q9BZE4_ph578	NOG1_HUMAN Nucleolar GTP-binding protein 1 OS=Homo sapiens OX=9606 GN=GTPBP4 PE=1 SV=3	NOG1	0.101573	0.169097	0.577892	0.203909	0.0154535	0.238907
P62857_ph23	RS28_HUMAN 40S ribosomal protein S28 OS=Homo sapiens OX=9606 GN=RPS28 PE=1 SV=1	RS28	0.0415945	0.87417	0.967038	-0.804774	0.0154602	0.238907
Q6JBY9_ph120_ph126	CPZIP_HUMAN CapZ-interacting protein OS=Homo sapiens OX=9606 GN=RCSD1 PE=1 SV=1	CPZIP	0.782076	0.0631017	0.434731	1.03423	0.0155304	0.239229
Q96HA1_ph435_ph439	P121A_HUMAN Nuclear envelope pore membrane protein POM 121 OS=Homo sapiens OX=9606 GN=POM121 PE=1 SV=2	P121A	-0.448162	0.162924	0.571921	-0.930344	0.0155347	0.239229
Q9UNS1_ph1149	TIM_HUMAN Protein timeless homolog OS=Homo sapiens OX=9606 GN=TIMELESS PE=1 SV=2	TIM	-0.0826151	0.76089	0.92794	0.809485	0.015569	0.239229
Q3B820_ph396	F161A_HUMAN Protein FAM161A OS=Homo sapiens OX=9606 GN=FAM161A PE=1 SV=2	F161A	1.03136	0.00599762	0.217263	0.783271	0.0155811	0.239229
Q96FF9_ph145	CDCA5_HUMAN Sororin OS=Homo sapiens OX=9606 GN=CDCA5 PE=1 SV=1	CDCA5	-0.0925866	0.728108	0.910861	-0.804755	0.0155907	0.239229
Q8IV50_ph5	LYSM2_HUMAN LysM and putative peptidoglycan-binding domain-containing protein 2 OS=Homo sapiens OX=9606 GN=LYSMD2 PE=1 SV=1	LYSM2	0.296303	0.0345899	0.36865	0.331004	0.015593	0.239229
Q9NYA4_ph8	MTMR4_HUMAN Myotubularin-related protein 4 OS=Homo sapiens OX=9606 GN=MTMR4 PE=1 SV=2	MTMR4	-0.763562	0.0730683	0.457365	-1.26705	0.0156475	0.239486
P14921_ph283_ph291	ETS1_HUMAN Protein C-ets-1 OS=Homo sapiens OX=9606 GN=ETS1 PE=1 SV=1	ETS1	-1.87553	0.0289258	0.350643	-1.98396	0.0156491	0.239486
Q96G03_ph163	PGM2_HUMAN Phosphoglucomutase-2 OS=Homo sapiens OX=9606 GN=PGM2 PE=1 SV=4	PGM2	-0.668308	0.436273	0.779152	-2.53905	0.0156657	0.239486
P41236_ph24;Q6NXS1_ph24	IPP2_HUMAN Protein phosphatase inhibitor 2 OS=Homo sapiens OX=9606 GN=PPP1R2 PE=1 SV=2;IPP2B_HUMAN Protein phosphatase inhibitor 2 family member B OS=Homo sapiens OX=9606 GN=PPP1R2B PE=1 SV=2	IPP2;IPP2B	-0.0402632	0.925105	0.980145	-1.30178	0.0157995	0.241243
Q92997_ph125	DVL3_HUMAN Segment polarity protein dishevelled homolog DVL-3 OS=Homo sapiens OX=9606 GN=DVL3 PE=1 SV=2	DVL3	-0.536893	0.159978	0.570834	-1.04299	0.0158347	0.241493
P78332_ph263	RBM6_HUMAN RNA-binding protein 6 OS=Homo sapiens OX=9606 GN=RBM6 PE=1 SV=5	RBM6	-1.40343	0.00449539	0.200384	-0.895197	0.0159075	0.242095
Q53F19_ph500	NCBP3_HUMAN Nuclear cap-binding protein subunit 3 OS=Homo sapiens OX=9606 GN=NCBP3 PE=1 SV=2	NCBP3	-0.0425502	0.634913	0.870164	0.26545	0.0159119	0.242095
Q99501_ph306	GA2L1_HUMAN GAS2-like protein 1 OS=Homo sapiens OX=9606 GN=GAS2L1 PE=1 SV=2	GA2L1	0.362526	0.0881884	0.480796	0.548339	0.0159637	0.242595
Q96JC9_ph157_ph165	EAF1_HUMAN ELL-associated factor 1 OS=Homo sapiens OX=9606 GN=EAF1 PE=1 SV=1	EAF1	0.171158	0.581049	0.846422	0.922726	0.0160056	0.242941
Q92545_ph1179	TM131_HUMAN Transmembrane protein 131 OS=Homo sapiens OX=9606 GN=TMEM131 PE=1 SV=3	TM131	-0.804056	0.00604955	0.217263	-0.552918	0.0160243	0.242941
Q9C0K0_ph374_ph381	BC11B_HUMAN B-cell lymphoma/leukemia 11B OS=Homo sapiens OX=9606 GN=BCL11B PE=1 SV=1	BC11B	0.0307933	0.761508	0.928126	-0.306494	0.0160912	0.243102
Q9NQG6_ph59	MID51_HUMAN Mitochondrial dynamics protein MID51 OS=Homo sapiens OX=9606 GN=MIEF1 PE=1 SV=1	MID51	0.803318	0.064926	0.440953	1.08689	0.0161001	0.243102
Q9H0W8_ph53	SMG9_HUMAN Protein SMG9 OS=Homo sapiens OX=9606 GN=SMG9 PE=1 SV=1	SMG9	0.0376839	0.568849	0.840741	0.191785	0.0161146	0.243102
P25054_ph1042	APC_HUMAN Adenomatous polyposis coli protein OS=Homo sapiens OX=9606 GN=APC PE=1 SV=2	APC	0.17889	0.0488678	0.404683	-0.214057	0.0161212	0.243102
Q92974_ph956	ARHG2_HUMAN Rho guanine nucleotide exchange factor 2 OS=Homo sapiens OX=9606 GN=ARHGEF2 PE=1 SV=4	ARHG2	-0.499464	0.192371	0.605041	-1.05737	0.0161297	0.243102
P43243_ph150	MATR3_HUMAN Matrin-3 OS=Homo sapiens OX=9606 GN=MATR3 PE=1 SV=2	MATR3	NA	NA	NA	-2.38667	0.0162102	0.243794
Q9BXB4_ph172	OSB11_HUMAN Oxysterol-binding protein-related protein 11 OS=Homo sapiens OX=9606 GN=OSBPL11 PE=1 SV=2	OSB11	-0.463465	0.0593616	0.428922	-0.607248	0.0162136	0.243794
Q6UUV7_ph329	CRTC3_HUMAN CREB-regulated transcription coactivator 3 OS=Homo sapiens OX=9606 GN=CRTC3 PE=1 SV=2	CRTC3	-1.71197	0.0193434	0.317236	-1.80378	0.0162848	0.244577
Q9ULR3_ph221	PPM1H_HUMAN Protein phosphatase 1H OS=Homo sapiens OX=9606 GN=PPM1H PE=1 SV=2	PPM1H	1.1434	0.00174609	0.160741	0.598007	0.0163468	0.24503
Q14676_ph1321_ph1343	MDC1_HUMAN Mediator of DNA damage checkpoint protein 1 OS=Homo sapiens OX=9606 GN=MDC1 PE=1 SV=3	MDC1	-0.103786	0.564237	0.838607	-0.534394	0.0163531	0.24503
Q9UP83_ph11_ph13	COG5_HUMAN Conserved oligomeric Golgi complex subunit 5 OS=Homo sapiens OX=9606 GN=COG5 PE=1 SV=3	COG5	-0.142195	0.155736	0.568156	0.270363	0.0163773	0.245105
P38398_ph1189	BRCA1_HUMAN Breast cancer type 1 susceptibility protein OS=Homo sapiens OX=9606 GN=BRCA1 PE=1 SV=2	BRCA1	0.0740284	0.695085	0.896745	0.698939	0.0164126	0.245347
P04049_ph301	RAF1_HUMAN RAF proto-oncogene serine/threonine-protein kinase OS=Homo sapiens OX=9606 GN=RAF1 PE=1 SV=1	RAF1	0.179988	0.062236	0.43352	0.238715	0.0164418	0.245497
Q8NAV1_ph216	PR38A_HUMAN Pre-mRNA-splicing factor 38A OS=Homo sapiens OX=9606 GN=PRPF38A PE=1 SV=1	PR38A	-0.200473	0.376017	0.748477	-0.64043	0.0165217	0.245944
Q86YV0_ph18	RASL3_HUMAN RAS protein activator like-3 OS=Homo sapiens OX=9606 GN=RASAL3 PE=1 SV=2	RASL3	0.356368	0.00999624	0.245121	0.279982	0.0165253	0.245944
Q9UPU5_ph1299	UBP24_HUMAN Ubiquitin carboxyl-terminal hydrolase 24 OS=Homo sapiens OX=9606 GN=USP24 PE=1 SV=3	UBP24	-0.206583	0.236399	0.645715	-0.486569	0.0165292	0.245944
Q8IU60_ph284	DCP2_HUMAN m7GpppN-mRNA hydrolase OS=Homo sapiens OX=9606 GN=DCP2 PE=1 SV=3	DCP2	0.29396	0.00975999	0.245121	0.227374	0.0165778	0.24611
O14497_ph1204	ARI1A_HUMAN AT-rich interactive domain-containing protein 1A OS=Homo sapiens OX=9606 GN=ARID1A PE=1 SV=3	ARI1A	0.107733	0.502292	0.811888	-0.471931	0.0165787	0.24611
P35606_ph859	COPB2_HUMAN Coatomer subunit beta' OS=Homo sapiens OX=9606 GN=COPB2 PE=1 SV=2	COPB2	0.0801027	0.469217	0.794395	0.315094	0.0166243	0.2465
Q08AD1_ph464	CAMP2_HUMAN Calmodulin-regulated spectrin-associated protein 2 OS=Homo sapiens OX=9606 GN=CAMSAP2 PE=1 SV=3	CAMP2	-0.029486	0.771956	0.93292	-0.304607	0.0166695	0.246886
Q8NDX1_ph109	PSD4_HUMAN PH and SEC7 domain-containing protein 4 OS=Homo sapiens OX=9606 GN=PSD4 PE=1 SV=2	PSD4	0.39929	0.227872	0.639611	0.894294	0.0167053	0.247131
Q15424_ph601	SAFB1_HUMAN Scaffold attachment factor B1 OS=Homo sapiens OX=9606 GN=SAFB PE=1 SV=4	SAFB1	-0.366857	0.0175567	0.305135	0.332403	0.0167251	0.247139
Q9NYP3_ph34	DONS_HUMAN Protein downstream neighbor of Son OS=Homo sapiens OX=9606 GN=DONSON PE=1 SV=2	DONS	-0.0334274	0.86016	0.962827	0.568915	0.0167592	0.247264
Q9Y4F3_ph716	MARF1_HUMAN Meiosis regulator and mRNA stability factor 1 OS=Homo sapiens OX=9606 GN=MARF1 PE=1 SV=6	MARF1	0.236682	0.387774	0.755553	0.768645	0.0167861	0.247264
P38432_ph271	COIL_HUMAN Coilin OS=Homo sapiens OX=9606 GN=COIL PE=1 SV=1	COIL	-0.375359	0.040287	0.385394	0.419772	0.0168006	0.247264
P23588_ph420_ph422_ph427	IF4B_HUMAN Eukaryotic translation initiation factor 4B OS=Homo sapiens OX=9606 GN=EIF4B PE=1 SV=2	IF4B	0.363528	0.0246917	0.335479	-0.355734	0.0168167	0.247264
O75791_ph250	GRAP2_HUMAN GRB2-related adapter protein 2 OS=Homo sapiens OX=9606 GN=GRAP2 PE=1 SV=1	GRAP2	-1.29929	0.0434223	0.391165	-1.03248	0.0168446	0.247264
Q8TB72_ph589	PUM2_HUMAN Pumilio homolog 2 OS=Homo sapiens OX=9606 GN=PUM2 PE=1 SV=2	PUM2	0.207121	0.453221	0.787172	0.985186	0.0168493	0.247264
Q9Y248_ph182	PSF2_HUMAN DNA replication complex GINS protein PSF2 OS=Homo sapiens OX=9606 GN=GINS2 PE=1 SV=1	PSF2	Inf	NA	0	1.074	0.016877	0.24727
P43243_ph188	MATR3_HUMAN Matrin-3 OS=Homo sapiens OX=9606 GN=MATR3 PE=1 SV=2	MATR3	-0.145317	0.0745724	0.459332	-0.199314	0.0168883	0.24727
Q13257_ph195	MD2L1_HUMAN Mitotic spindle assembly checkpoint protein MAD2A OS=Homo sapiens OX=9606 GN=MAD2L1 PE=1 SV=1	MD2L1	-0.309017	0.282645	0.683268	-0.802651	0.0169543	0.247954
Q9UQ35_ph988	SRRM2_HUMAN Serine/arginine repetitive matrix protein 2 OS=Homo sapiens OX=9606 GN=SRRM2 PE=1 SV=2	SRRM2	0.252953	0.196252	0.611188	0.523061	0.0169858	0.248131
O43149_ph240	ZZEF1_HUMAN Zinc finger ZZ-type and EF-hand domain-containing protein 1 OS=Homo sapiens OX=9606 GN=ZZEF1 PE=1 SV=6	ZZEF1	-0.12805	0.790399	0.941041	1.24721	0.0170461	0.248729
O60343_ph642	TBCD4_HUMAN TBC1 domain family member 4 OS=Homo sapiens OX=9606 GN=TBC1D4 PE=1 SV=2	TBCD4	-0.689388	0.0659547	0.444114	0.922999	0.0170918	0.249112
Q9P278_ph221	FNIP2_HUMAN Folliculin-interacting protein 2 OS=Homo sapiens OX=9606 GN=FNIP2 PE=1 SV=2	FNIP2	0.246669	0.0573843	0.425753	0.366503	0.0171407	0.249542
P24928_ph1894	RPB1_HUMAN DNA-directed RNA polymerase II subunit RPB1 OS=Homo sapiens OX=9606 GN=POLR2A PE=1 SV=2	RPB1	0.146675	0.0955001	0.491488	0.224256	0.017169	0.24967
Q68EM7_ph162	RHG17_HUMAN Rho GTPase-activating protein 17 OS=Homo sapiens OX=9606 GN=ARHGAP17 PE=1 SV=1	RHG17	-0.96593	0.0280039	0.348427	-0.96971	0.0172089	0.249761
Q8IWB9_ph266	TEX2_HUMAN Testis-expressed protein 2 OS=Homo sapiens OX=9606 GN=TEX2 PE=1 SV=2	TEX2	0.186704	0.617677	0.863443	1.10027	0.0172205	0.249761
P09661_ph180	RU2A_HUMAN U2 small nuclear ribonucleoprotein A' OS=Homo sapiens OX=9606 GN=SNRPA1 PE=1 SV=2	RU2A	-0.21027	0.705427	0.900631	-2.02957	0.0172454	0.249761
Q9Y520_ph1244_ph1248	PRC2C_HUMAN Protein PRRC2C OS=Homo sapiens OX=9606 GN=PRRC2C PE=1 SV=4	PRC2C	0.496275	0.0436358	0.392044	0.579122	0.0172636	0.249761
P53667_ph298_ph310	LIMK1_HUMAN LIM domain kinase 1 OS=Homo sapiens OX=9606 GN=LIMK1 PE=1 SV=3	LIMK1	0.0134928	0.884822	0.97115	-0.27719	0.0172726	0.249761
Q01804_ph416	OTUD4_HUMAN OTU domain-containing protein 4 OS=Homo sapiens OX=9606 GN=OTUD4 PE=1 SV=4	OTUD4	-0.966902	0.00434166	0.19842	-0.610347	0.0173704	0.250893
Q7L9B9_ph173	EEPD1_HUMAN Endonuclease/exonuclease/phosphatase family domain-containing protein 1 OS=Homo sapiens OX=9606 GN=EEPD1 PE=1 SV=2	EEPD1	-0.127293	0.54911	0.832191	0.611444	0.0174113	0.251201
Q9UQ35_ph2706	SRRM2_HUMAN Serine/arginine repetitive matrix protein 2 OS=Homo sapiens OX=9606 GN=SRRM2 PE=1 SV=2	SRRM2	-0.0479484	0.653234	0.879844	0.313706	0.017435	0.25126
Q9C0K0_ph819	BC11B_HUMAN B-cell lymphoma/leukemia 11B OS=Homo sapiens OX=9606 GN=BCL11B PE=1 SV=1	BC11B	0.262081	0.0440468	0.393804	0.301663	0.0175076	0.251931
Q15648_ph1447_ph1449_ph1463	MED1_HUMAN Mediator of RNA polymerase II transcription subunit 1 OS=Homo sapiens OX=9606 GN=MED1 PE=1 SV=4	MED1	0.326852	0.130056	0.537662	-0.558362	0.0175209	0.251931
Q9UBW5_ph259	BIN2_HUMAN Bridging integrator 2 OS=Homo sapiens OX=9606 GN=BIN2 PE=1 SV=3	BIN2	-0.24571	0.0623663	0.43352	-0.320067	0.0176371	0.253008
P50990_ph537	TCPQ_HUMAN T-complex protein 1 subunit theta OS=Homo sapiens OX=9606 GN=CCT8 PE=1 SV=4	TCPQ	0.138544	0.686165	0.89349	1.30184	0.0176442	0.253008
Q6P2H3_ph101	CEP85_HUMAN Centrosomal protein of 85 kDa OS=Homo sapiens OX=9606 GN=CEP85 PE=1 SV=1	CEP85	0.298659	0.161007	0.571031	0.554403	0.017655	0.253008
Q9BXP5_ph493	SRRT_HUMAN Serrate RNA effector molecule homolog OS=Homo sapiens OX=9606 GN=SRRT PE=1 SV=1	SRRT	0.133982	0.203693	0.618937	0.279724	0.0177167	0.253609
Q9BXB4_ph170	OSB11_HUMAN Oxysterol-binding protein-related protein 11 OS=Homo sapiens OX=9606 GN=OSBPL11 PE=1 SV=2	OSB11	-0.377832	0.111689	0.515749	-0.603952	0.0177898	0.254373
Q8WUY9_ph436	DEP1B_HUMAN DEP domain-containing protein 1B OS=Homo sapiens OX=9606 GN=DEPDC1B PE=1 SV=2	DEP1B	-0.0482713	0.893876	0.973063	1.06801	0.0178235	0.25457
Q92597_ph366	NDRG1_HUMAN Protein NDRG1 OS=Homo sapiens OX=9606 GN=NDRG1 PE=1 SV=1	NDRG1	0.0342874	0.408246	0.766646	0.117778	0.0178836	0.254773
Q01844_ph326	EWS_HUMAN RNA-binding protein EWS OS=Homo sapiens OX=9606 GN=EWSR1 PE=1 SV=1	EWS	-0.353956	0.422473	0.773806	1.25707	0.0178989	0.254773
Q96S59_ph473_ph477_ph489	RANB9_HUMAN Ran-binding protein 9 OS=Homo sapiens OX=9606 GN=RANBP9 PE=1 SV=1	RANB9	0.0159996	0.946027	0.986564	-0.695082	0.0179059	0.254773
P16403_ph4	H12_HUMAN Histone H1.2 OS=Homo sapiens OX=9606 GN=HIST1H1C PE=1 SV=2	H12	1.20423	0.0166881	0.300285	1.12157	0.0179172	0.254773
Q6JBY9_ph116_ph123_ph124	CPZIP_HUMAN CapZ-interacting protein OS=Homo sapiens OX=9606 GN=RCSD1 PE=1 SV=1	CPZIP	0.770257	0.00312662	0.181859	-0.436992	0.017946	0.254855
O75175_ph299	CNOT3_HUMAN CCR4-NOT transcription complex subunit 3 OS=Homo sapiens OX=9606 GN=CNOT3 PE=1 SV=1	CNOT3	0.217416	0.0164193	0.298413	0.18616	0.0179665	0.254855
P49916_ph910	DNLI3_HUMAN DNA ligase 3 OS=Homo sapiens OX=9606 GN=LIG3 PE=1 SV=2	DNLI3	0.246484	0.0370158	0.375586	0.26329	0.0180045	0.254855
P16401_ph39	H15_HUMAN Histone H1.5 OS=Homo sapiens OX=9606 GN=HIST1H1B PE=1 SV=3	H15	0.266482	0.00957583	0.245121	-0.201792	0.0180143	0.254855
Q14671_ph709	PUM1_HUMAN Pumilio homolog 1 OS=Homo sapiens OX=9606 GN=PUM1 PE=1 SV=3	PUM1	-0.107828	0.37316	0.746123	0.341044	0.018056	0.254855
Q6PIZ9_ph112	TRAT1_HUMAN T-cell receptor-associated transmembrane adapter 1 OS=Homo sapiens OX=9606 GN=TRAT1 PE=1 SV=1	TRAT1	-0.730018	0.174461	0.583404	-2.47272	0.0180585	0.254855
P50991_ph444	TCPD_HUMAN T-complex protein 1 subunit delta OS=Homo sapiens OX=9606 GN=CCT4 PE=1 SV=4	TCPD	#NAME?	NA	0	-1.76745	0.018095	0.254855
Q8WVK2_ph59_ph60_ph63	SNR27_HUMAN U4/U6.U5 small nuclear ribonucleoprotein 27 kDa protein OS=Homo sapiens OX=9606 GN=SNRNP27 PE=1 SV=1	SNR27	-0.430388	0.0920139	0.486048	-0.600553	0.0181164	0.254855
O15400_ph129	STX7_HUMAN Syntaxin-7 OS=Homo sapiens OX=9606 GN=STX7 PE=1 SV=4	STX7	-0.191208	0.400049	0.762867	-0.634439	0.0181255	0.254855
O75791_ph164	GRAP2_HUMAN GRB2-related adapter protein 2 OS=Homo sapiens OX=9606 GN=GRAP2 PE=1 SV=1	GRAP2	-0.254536	0.118993	0.523173	-0.418572	0.0181381	0.254855
Q5VTL8_ph527	PR38B_HUMAN Pre-mRNA-splicing factor 38B OS=Homo sapiens OX=9606 GN=PRPF38B PE=1 SV=1	PR38B	0.196504	0.0976511	0.495743	0.298529	0.0181544	0.254855
Q6NYC8_ph195	PPR18_HUMAN Phostensin OS=Homo sapiens OX=9606 GN=PPP1R18 PE=1 SV=1	PPR18	0.369887	0.0244802	0.335209	0.359093	0.0181614	0.254855
Q9NTJ3_ph39	SMC4_HUMAN Structural maintenance of chromosomes protein 4 OS=Homo sapiens OX=9606 GN=SMC4 PE=1 SV=2	SMC4	0.045133	0.48754	0.80219	0.18254	0.0181964	0.255067
Q16539_ph180_ph182	MK14_HUMAN Mitogen-activated protein kinase 14 OS=Homo sapiens OX=9606 GN=MAPK14 PE=1 SV=3	MK14	-0.217592	0.333887	0.718932	0.621898	0.0182531	0.255583
O43768_ph67	ENSA_HUMAN Alpha-endosulfine OS=Homo sapiens OX=9606 GN=ENSA PE=1 SV=1	ENSA	0.0770872	0.703793	0.900163	0.585798	0.0183915	0.257189
Q9NTI5_ph1182_ph1188	PDS5B_HUMAN Sister chromatid cohesion protein PDS5 homolog B OS=Homo sapiens OX=9606 GN=PDS5B PE=1 SV=1	PDS5B	0.78236	0.149746	0.564174	-1.416	0.0184079	0.257189
Q96T58_ph749	MINT_HUMAN Msx2-interacting protein OS=Homo sapiens OX=9606 GN=SPEN PE=1 SV=1	MINT	0.571253	0.0583841	0.427253	0.718689	0.0184883	0.257779
P05114_ph21	HMGN1_HUMAN Non-histone chromosomal protein HMG-14 OS=Homo sapiens OX=9606 GN=HMGN1 PE=1 SV=3	HMGN1	-1.18894	0.0629814	0.434609	-1.45768	0.018518	0.257779
Q8NEY8_ph110	PPHLN_HUMAN Periphilin-1 OS=Homo sapiens OX=9606 GN=PPHLN1 PE=1 SV=2	PPHLN	-0.915214	0.0249154	0.33637	-0.864941	0.0185297	0.257779
Q9BZF2_ph272	OSBL7_HUMAN Oxysterol-binding protein-related protein 7 OS=Homo sapiens OX=9606 GN=OSBPL7 PE=1 SV=1	OSBL7	-0.0725748	0.468563	0.794291	-0.278289	0.0185305	0.257779
O75940_ph201	SPF30_HUMAN Survival of motor neuron-related-splicing factor 30 OS=Homo sapiens OX=9606 GN=SMNDC1 PE=1 SV=1	SPF30	-0.697474	0.0511355	0.412671	-0.839419	0.0185548	0.257837
Q9ULU4_ph490	PKCB1_HUMAN Protein kinase C-binding protein 1 OS=Homo sapiens OX=9606 GN=ZMYND8 PE=1 SV=2	PKCB1	0.00925061	0.862745	0.963011	0.15159	0.0185768	0.257863
Q16594_ph159	TAF9_HUMAN Transcription initiation factor TFIID subunit 9 OS=Homo sapiens OX=9606 GN=TAF9 PE=1 SV=1	TAF9	-0.0622056	0.766601	0.930267	0.593576	0.0186447	0.258408
Q6Y7W6_ph201	GGYF2_HUMAN GRB10-interacting GYF protein 2 OS=Homo sapiens OX=9606 GN=GIGYF2 PE=1 SV=1	GGYF2	-0.0576436	0.689286	0.894179	-0.416879	0.018693	0.258408
Q15111_ph95	PLCL1_HUMAN Inactive phospholipase C-like protein 1 OS=Homo sapiens OX=9606 GN=PLCL1 PE=1 SV=3	PLCL1	-0.0531876	0.895623	0.97323	1.45598	0.0186953	0.258408
P46783_ph146	RS10_HUMAN 40S ribosomal protein S10 OS=Homo sapiens OX=9606 GN=RPS10 PE=1 SV=1	RS10	0.197783	0.049855	0.407591	0.233853	0.0186966	0.258408
Q9UI08_ph329	EVL_HUMAN Ena/VASP-like protein OS=Homo sapiens OX=9606 GN=EVL PE=1 SV=2	EVL	-0.104133	0.239171	0.64829	-0.238739	0.0187539	0.258921
Q8NDD1_ph86	CA131_HUMAN Uncharacterized protein C1orf131 OS=Homo sapiens OX=9606 GN=C1orf131 PE=1 SV=4	CA131	-1.08186	0.0397475	0.385012	-1.12263	0.0187947	0.259205
P83369_ph278	LSM11_HUMAN U7 snRNA-associated Sm-like protein LSm11 OS=Homo sapiens OX=9606 GN=LSM11 PE=1 SV=2	LSM11	0.0786919	0.122745	0.526739	0.129756	0.01884	0.25955
Q9UGJ0_ph87_ph90	AAKG2_HUMAN 5'-AMP-activated protein kinase subunit gamma-2 OS=Homo sapiens OX=9606 GN=PRKAG2 PE=1 SV=1	AAKG2	-0.211438	0.249219	0.656991	0.496044	0.0188622	0.259578
Q96D71_ph709	REPS1_HUMAN RalBP1-associated Eps domain-containing protein 1 OS=Homo sapiens OX=9606 GN=REPS1 PE=1 SV=3	REPS1	0.0554103	0.501268	0.811534	0.228887	0.0189576	0.260611
Q9HD20_ph899	AT131_HUMAN Manganese-transporting ATPase 13A1 OS=Homo sapiens OX=9606 GN=ATP13A1 PE=1 SV=2	AT131	0.0129346	0.931871	0.98254	0.439265	0.0189878	0.260747
Q96II8_ph514	LRCH3_HUMAN DISP complex protein LRCH3 OS=Homo sapiens OX=9606 GN=LRCH3 PE=1 SV=2	LRCH3	0.264516	0.0427123	0.389533	0.293442	0.0191668	0.262798
Q6P996_ph718_ph722	PDXD1_HUMAN Pyridoxal-dependent decarboxylase domain-containing protein 1 OS=Homo sapiens OX=9606 GN=PDXDC1 PE=1 SV=2	PDXD1	0.181146	0.220873	0.634116	-0.3844	0.0191811	0.262798
Q96KM6_ph409	Z512B_HUMAN Zinc finger protein 512B OS=Homo sapiens OX=9606 GN=ZNF512B PE=1 SV=1	Z512B	0.781255	0.0123773	0.268329	-0.604447	0.0192346	0.262798
Q9UK61_ph673	TASOR_HUMAN Protein TASOR OS=Homo sapiens OX=9606 GN=TASOR PE=1 SV=3	TASOR	-1.04333	0.00819385	0.237118	-0.731512	0.0192402	0.262798
Q9Y6Y8_ph712	S23IP_HUMAN SEC23-interacting protein OS=Homo sapiens OX=9606 GN=SEC23IP PE=1 SV=1	S23IP	0.0592579	0.763321	0.928598	-0.558872	0.0192541	0.262798
Q15942_ph15	ZYX_HUMAN Zyxin OS=Homo sapiens OX=9606 GN=ZYX PE=1 SV=1	ZYX	-0.851185	0.00184139	0.16474	-0.423938	0.0192601	0.262798
P24928_ph1892	RPB1_HUMAN DNA-directed RNA polymerase II subunit RPB1 OS=Homo sapiens OX=9606 GN=POLR2A PE=1 SV=2	RPB1	0.166874	0.0709674	0.453019	0.221721	0.0193251	0.263129
P24928_ph1895	RPB1_HUMAN DNA-directed RNA polymerase II subunit RPB1 OS=Homo sapiens OX=9606 GN=POLR2A PE=1 SV=2	RPB1	0.166878	0.070964	0.453019	0.221721	0.0193254	0.263129
Q01581_ph495	HMCS1_HUMAN Hydroxymethylglutaryl-CoA synthase, cytoplasmic OS=Homo sapiens OX=9606 GN=HMGCS1 PE=1 SV=2	HMCS1	-0.0376125	0.806472	0.94592	0.430907	0.0193459	0.263129
Q9UKV3_ph240_ph254	ACINU_HUMAN Apoptotic chromatin condensation inducer in the nucleus OS=Homo sapiens OX=9606 GN=ACIN1 PE=1 SV=2	ACINU	-0.139222	0.303233	0.698332	-0.360466	0.0193948	0.263409
Q8WZ64_ph1632	ARAP2_HUMAN Arf-GAP with Rho-GAP domain, ANK repeat and PH domain-containing protein 2 OS=Homo sapiens OX=9606 GN=ARAP2 PE=1 SV=3	ARAP2	-0.755488	0.00436961	0.19842	-0.465249	0.0194075	0.263409
Q9UI08_ph331	EVL_HUMAN Ena/VASP-like protein OS=Homo sapiens OX=9606 GN=EVL PE=1 SV=2	EVL	-0.0578155	0.531594	0.824058	-0.261052	0.0194499	0.263705
P53396_ph481	ACLY_HUMAN ATP-citrate synthase OS=Homo sapiens OX=9606 GN=ACLY PE=1 SV=3	ACLY	0.0745777	0.291236	0.688525	0.18939	0.0194944	0.264011
Q12770_ph822	SCAP_HUMAN Sterol regulatory element-binding protein cleavage-activating protein OS=Homo sapiens OX=9606 GN=SCAP PE=1 SV=4	SCAP	0.0197403	0.890479	0.972248	-0.412888	0.0195137	0.264011
O75376_ph157	NCOR1_HUMAN Nuclear receptor corepressor 1 OS=Homo sapiens OX=9606 GN=NCOR1 PE=1 SV=2	NCOR1	0.0486027	0.833782	0.95632	0.768561	0.0195966	0.264142
Q9Y285_ph301	SYFA_HUMAN Phenylalanine--tRNA ligase alpha subunit OS=Homo sapiens OX=9606 GN=FARSA PE=1 SV=3	SYFA	0.109692	0.271857	0.677968	-0.265969	0.0196479	0.264142
Q9UL46_ph10	PSME2_HUMAN Proteasome activator complex subunit 2 OS=Homo sapiens OX=9606 GN=PSME2 PE=1 SV=4	PSME2	-0.134496	0.347667	0.727997	0.388881	0.0197029	0.264142
O00567_ph520	NOP56_HUMAN Nucleolar protein 56 OS=Homo sapiens OX=9606 GN=NOP56 PE=1 SV=4	NOP56	0.0992399	0.155486	0.567916	0.175133	0.0197052	0.264142
Q9Y485_ph1287	DMXL1_HUMAN DmX-like protein 1 OS=Homo sapiens OX=9606 GN=DMXL1 PE=1 SV=3	DMXL1	-0.326725	0.25	0.65702	-0.753074	0.0197104	0.264142
Q5VT52_ph730	RPRD2_HUMAN Regulation of nuclear pre-mRNA domain-containing protein 2 OS=Homo sapiens OX=9606 GN=RPRD2 PE=1 SV=1	RPRD2	-0.131712	0.566163	0.839359	0.633811	0.0197281	0.264142
Q9Y2U5_ph331	M3K2_HUMAN Mitogen-activated protein kinase kinase kinase 2 OS=Homo sapiens OX=9606 GN=MAP3K2 PE=1 SV=2	M3K2	-0.540936	0.0528196	0.413253	-0.647035	0.01973	0.264142
O14974_ph508	MYPT1_HUMAN Protein phosphatase 1 regulatory subunit 12A OS=Homo sapiens OX=9606 GN=PPP1R12A PE=1 SV=1	MYPT1	-0.0521784	0.651908	0.879269	-0.328809	0.0197305	0.264142
Q9NQC3_ph15	RTN4_HUMAN Reticulon-4 OS=Homo sapiens OX=9606 GN=RTN4 PE=1 SV=2	RTN4	0.0967291	0.253264	0.660838	0.226381	0.019733	0.264142
P24928_ph1891	RPB1_HUMAN DNA-directed RNA polymerase II subunit RPB1 OS=Homo sapiens OX=9606 GN=POLR2A PE=1 SV=2	RPB1	0.16721	0.0813202	0.470398	0.231859	0.0197487	0.264142
P18858_ph76	DNLI1_HUMAN DNA ligase 1 OS=Homo sapiens OX=9606 GN=LIG1 PE=1 SV=1	DNLI1	-0.217793	0.136864	0.549067	0.362204	0.0197499	0.264142
P49321_ph751	NASP_HUMAN Nuclear autoantigenic sperm protein OS=Homo sapiens OX=9606 GN=NASP PE=1 SV=2	NASP	-0.101764	0.826412	0.954919	-1.3154	0.0198165	0.264523
Q15652_ph379	JHD2C_HUMAN Probable JmjC domain-containing histone demethylation protein 2C OS=Homo sapiens OX=9606 GN=JMJD1C PE=1 SV=2	JHD2C	0.107312	0.467272	0.793931	0.410948	0.0198613	0.264523
Q5TCZ1_ph724	SPD2A_HUMAN SH3 and PX domain-containing protein 2A OS=Homo sapiens OX=9606 GN=SH3PXD2A PE=1 SV=1	SPD2A	-0.47064	0.129591	0.536864	-0.782653	0.0198772	0.264523
Q49B96_ph55	COX19_HUMAN Cytochrome c oxidase assembly protein COX19 OS=Homo sapiens OX=9606 GN=COX19 PE=1 SV=1	COX19	-0.360575	0.252587	0.660126	-0.8273	0.0198898	0.264523
P41227_ph213	NAA10_HUMAN N-alpha-acetyltransferase 10 OS=Homo sapiens OX=9606 GN=NAA10 PE=1 SV=1	NAA10	-0.240579	0.0403171	0.385394	-0.596209	0.0199382	0.264523
O43303_ph370	CP110_HUMAN Centriolar coiled-coil protein of 110 kDa OS=Homo sapiens OX=9606 GN=CCP110 PE=1 SV=3	CP110	0.123131	0.276808	0.680319	0.30389	0.0199587	0.264523
P21127_ph234	CD11B_HUMAN Cyclin-dependent kinase 11B OS=Homo sapiens OX=9606 GN=CDK11B PE=1 SV=4	CD11B	0.0503843	0.450859	0.786557	0.180577	0.0199831	0.264523
Q99700_ph624	ATX2_HUMAN Ataxin-2 OS=Homo sapiens OX=9606 GN=ATXN2 PE=1 SV=2	ATX2	-0.0267652	0.827834	0.955204	0.346223	0.0199963	0.264523
Q8IZ21_ph590	PHAR4_HUMAN Phosphatase and actin regulator 4 OS=Homo sapiens OX=9606 GN=PHACTR4 PE=1 SV=1	PHAR4	-0.980286	0.00162146	0.159093	-0.477727	0.0199976	0.264523
Q9UBW5_ph357	BIN2_HUMAN Bridging integrator 2 OS=Homo sapiens OX=9606 GN=BIN2 PE=1 SV=3	BIN2	0.194655	0.225006	0.636773	0.418751	0.0200142	0.264523
P27448_ph540	MARK3_HUMAN MAP/microtubule affinity-regulating kinase 3 OS=Homo sapiens OX=9606 GN=MARK3 PE=1 SV=5	MARK3	-0.976886	0.0353554	0.369701	-1.57376	0.0200191	0.264523
P46013_ph1764	KI67_HUMAN Proliferation marker protein Ki-67 OS=Homo sapiens OX=9606 GN=MKI67 PE=1 SV=2	KI67	-0.797003	0.0202886	0.319352	-0.698602	0.0200259	0.264523
Q9P227_ph623	RHG23_HUMAN Rho GTPase-activating protein 23 OS=Homo sapiens OX=9606 GN=ARHGAP23 PE=1 SV=2	RHG23	-0.0511518	0.511128	0.814639	-0.217379	0.0201231	0.265534
O43719_ph416	HTSF1_HUMAN HIV Tat-specific factor 1 OS=Homo sapiens OX=9606 GN=HTATSF1 PE=1 SV=1	HTSF1	0.00583799	0.98236	0.995157	0.754413	0.0201685	0.26586
Q86VR2_ph10	RETR3_HUMAN Reticulophagy regulator 3 OS=Homo sapiens OX=9606 GN=RETREG3 PE=1 SV=1	RETR3	0.000675271	0.99473	0.998511	0.290058	0.020261	0.266351
P15336_ph69_ph71	ATF2_HUMAN Cyclic AMP-dependent transcription factor ATF-2 OS=Homo sapiens OX=9606 GN=ATF2 PE=1 SV=4	ATF2	0.190127	0.0134868	0.283201	0.148238	0.0202779	0.266351
Q9BRD0_ph163	BUD13_HUMAN BUD13 homolog OS=Homo sapiens OX=9606 GN=BUD13 PE=1 SV=1	BUD13	-1.04934	0.289514	0.687497	2.65557	0.0203084	0.266351
Q6PKG0_ph766	LARP1_HUMAN La-related protein 1 OS=Homo sapiens OX=9606 GN=LARP1 PE=1 SV=2	LARP1	0.0286898	0.745553	0.918672	-0.250695	0.0203091	0.266351
O43719_ph409	HTSF1_HUMAN HIV Tat-specific factor 1 OS=Homo sapiens OX=9606 GN=HTATSF1 PE=1 SV=1	HTSF1	-0.0246164	0.924252	0.980145	0.737992	0.0203096	0.266351
Q92841_ph572	DDX17_HUMAN Probable ATP-dependent RNA helicase DDX17 OS=Homo sapiens OX=9606 GN=DDX17 PE=1 SV=2	DDX17	-0.536244	0.0185759	0.311331	-0.521166	0.0203876	0.266858
Q12874_ph475	SF3A3_HUMAN Splicing factor 3A subunit 3 OS=Homo sapiens OX=9606 GN=SF3A3 PE=1 SV=1	SF3A3	0.306158	0.0779011	0.465835	-0.404272	0.0203899	0.266858
Q96S90_ph3	LYSM1_HUMAN LysM and putative peptidoglycan-binding domain-containing protein 1 OS=Homo sapiens OX=9606 GN=LYSMD1 PE=1 SV=1	LYSM1	0.32243	0.0186613	0.311367	0.27674	0.020555	0.268624
Q99640_ph143	PMYT1_HUMAN Membrane-associated tyrosine- and threonine-specific cdc2-inhibitory kinase OS=Homo sapiens OX=9606 GN=PKMYT1 PE=1 SV=1	PMYT1	-0.153599	0.35266	0.732683	0.440287	0.02059	0.268624
P23588_ph420_ph424_ph427	IF4B_HUMAN Eukaryotic translation initiation factor 4B OS=Homo sapiens OX=9606 GN=EIF4B PE=1 SV=2	IF4B	0.364214	0.0306079	0.357064	-0.358959	0.02061	0.268624
Q9BZL4_ph450	PP12C_HUMAN Protein phosphatase 1 regulatory subunit 12C OS=Homo sapiens OX=9606 GN=PPP1R12C PE=1 SV=1	PP12C	-0.519406	0.0185665	0.311331	-0.385973	0.0206388	0.268624
Q01082_ph2338	SPTB2_HUMAN Spectrin beta chain, non-erythrocytic 1 OS=Homo sapiens OX=9606 GN=SPTBN1 PE=1 SV=2	SPTB2	0.228202	0.10408	0.505938	0.343241	0.020644	0.268624
Q96C19_ph74	EFHD2_HUMAN EF-hand domain-containing protein D2 OS=Homo sapiens OX=9606 GN=EFHD2 PE=1 SV=1	EFHD2	0.104108	0.0934209	0.488403	0.150146	0.0206589	0.268624
P47736_ph441	RPGP1_HUMAN Rap1 GTPase-activating protein 1 OS=Homo sapiens OX=9606 GN=RAP1GAP PE=1 SV=2	RPGP1	-0.432237	0.0939329	0.490263	0.62457	0.0206715	0.268624
Q3SXY8_ph385	AR13B_HUMAN ADP-ribosylation factor-like protein 13B OS=Homo sapiens OX=9606 GN=ARL13B PE=1 SV=1	AR13B	-0.249659	0.279412	0.681969	0.897365	0.0207699	0.269384
Q9NU19_ph58	TB22B_HUMAN TBC1 domain family member 22B OS=Homo sapiens OX=9606 GN=TBC1D22B PE=1 SV=3	TB22B	-0.654349	0.00995357	0.245121	-0.482618	0.0208055	0.269384
Q9NU19_ph116	TB22B_HUMAN TBC1 domain family member 22B OS=Homo sapiens OX=9606 GN=TBC1D22B PE=1 SV=3	TB22B	0.204268	0.715013	0.905391	-1.51802	0.0208067	0.269384
Q9C0D5_ph1503	TANC1_HUMAN Protein TANC1 OS=Homo sapiens OX=9606 GN=TANC1 PE=1 SV=3	TANC1	-0.0421947	0.709328	0.902303	0.318241	0.020815	0.269384
Q8TBE0_ph588	BAHD1_HUMAN Bromo adjacent homology domain-containing 1 protein OS=Homo sapiens OX=9606 GN=BAHD1 PE=1 SV=2	BAHD1	-0.557313	0.06425	0.438871	-0.700831	0.0208513	0.269384
Q9H6F5_ph113	CCD86_HUMAN Coiled-coil domain-containing protein 86 OS=Homo sapiens OX=9606 GN=CCDC86 PE=1 SV=1	CCD86	0.15898	0.315918	0.705543	0.424601	0.020856	0.269384
Q08170_ph78	SRSF4_HUMAN Serine/arginine-rich splicing factor 4 OS=Homo sapiens OX=9606 GN=SRSF4 PE=1 SV=2	SRSF4	0.246261	0.403061	0.76409	-0.788469	0.0210806	0.271841
P49321_ph705	NASP_HUMAN Nuclear autoantigenic sperm protein OS=Homo sapiens OX=9606 GN=NASP PE=1 SV=2	NASP	0.69238	0.0870458	0.480378	-1.59065	0.0210979	0.271841
Q9NYB9_ph196	ABI2_HUMAN Abl interactor 2 OS=Homo sapiens OX=9606 GN=ABI2 PE=1 SV=1	ABI2	-0.00875449	0.957814	0.988631	0.466949	0.0211097	0.271841
Q9NYF8_ph198	BCLF1_HUMAN Bcl-2-associated transcription factor 1 OS=Homo sapiens OX=9606 GN=BCLAF1 PE=1 SV=2	BCLF1	-0.205641	0.725674	0.910861	-1.64104	0.0211902	0.272096
Q9UQ35_ph1542_ph1552	SRRM2_HUMAN Serine/arginine repetitive matrix protein 2 OS=Homo sapiens OX=9606 GN=SRRM2 PE=1 SV=2	SRRM2	-0.00928357	0.967087	0.991747	0.634095	0.0212001	0.272096
Q8WX93_ph1121	PALLD_HUMAN Palladin OS=Homo sapiens OX=9606 GN=PALLD PE=1 SV=3	PALLD	0.41498	0.0143669	0.286526	0.331208	0.0212078	0.272096
Q15942_ph278	ZYX_HUMAN Zyxin OS=Homo sapiens OX=9606 GN=ZYX PE=1 SV=1	ZYX	0.175228	0.0360799	0.372573	0.181802	0.0212144	0.272096
P35269_ph442	T2FA_HUMAN General transcription factor IIF subunit 1 OS=Homo sapiens OX=9606 GN=GTF2F1 PE=1 SV=2	T2FA	0.216584	0.164513	0.573772	0.39371	0.0212837	0.272573
Q8NA72_ph105	POC5_HUMAN Centrosomal protein POC5 OS=Homo sapiens OX=9606 GN=POC5 PE=1 SV=2	POC5	0.297175	0.0254622	0.337949	0.279367	0.0212941	0.272573
P45973_ph92	CBX5_HUMAN Chromobox protein homolog 5 OS=Homo sapiens OX=9606 GN=CBX5 PE=1 SV=1	CBX5	-0.0461814	0.792832	0.942114	-0.492263	0.021435	0.274103
P11387_ph2	TOP1_HUMAN DNA topoisomerase 1 OS=Homo sapiens OX=9606 GN=TOP1 PE=1 SV=2	TOP1	0.133099	0.395499	0.760751	0.422716	0.0215008	0.274459
Q12770_ph826	SCAP_HUMAN Sterol regulatory element-binding protein cleavage-activating protein OS=Homo sapiens OX=9606 GN=SCAP PE=1 SV=4	SCAP	-0.0228068	0.874839	0.967052	-0.405877	0.0215203	0.274459
Q16666_ph95	IF16_HUMAN Gamma-interferon-inducible protein 16 OS=Homo sapiens OX=9606 GN=IFI16 PE=1 SV=3	IF16	-0.159513	0.409537	0.766889	-0.522987	0.021527	0.274459
Q9Y5K6_ph542	CD2AP_HUMAN CD2-associated protein OS=Homo sapiens OX=9606 GN=CD2AP PE=1 SV=1	CD2AP	0.417074	0.031764	0.360879	0.416179	0.0215988	0.274602
Q6PEV8_ph316	F199X_HUMAN Protein FAM199X OS=Homo sapiens OX=9606 GN=FAM199X PE=1 SV=1	F199X	0.0277739	0.838278	0.957648	-0.380529	0.0216401	0.274602
Q9NYF8_ph285_ph300	BCLF1_HUMAN Bcl-2-associated transcription factor 1 OS=Homo sapiens OX=9606 GN=BCLAF1 PE=1 SV=2	BCLF1	0.647817	0.192479	0.605041	-1.64287	0.02166	0.274602
O95819_ph631	M4K4_HUMAN Mitogen-activated protein kinase kinase kinase kinase 4 OS=Homo sapiens OX=9606 GN=MAP4K4 PE=1 SV=2	M4K4	0.126489	0.0992979	0.499152	0.180035	0.0216786	0.274602
Q8N3X1_ph432	FNBP4_HUMAN Formin-binding protein 4 OS=Homo sapiens OX=9606 GN=FNBP4 PE=1 SV=3	FNBP4	0.197099	0.00888023	0.241633	0.136779	0.0216824	0.274602
Q9Y2K2_ph551	SIK3_HUMAN Serine/threonine-protein kinase SIK3 OS=Homo sapiens OX=9606 GN=SIK3 PE=1 SV=4	SIK3	0.0216948	0.874781	0.967052	0.385094	0.0216851	0.274602
Q9H3U1_ph4_ph8_ph15	UN45A_HUMAN Protein unc-45 homolog A OS=Homo sapiens OX=9606 GN=UNC45A PE=1 SV=1	UN45A	-0.291919	0.389554	0.756431	-1.1064	0.0216882	0.274602
Q86WP2_ph276	GPBP1_HUMAN Vasculin OS=Homo sapiens OX=9606 GN=GPBP1 PE=1 SV=1	GPBP1	0.327395	0.743851	0.918251	1.57447	0.021727	0.274822
Q53EL6_ph94	PDCD4_HUMAN Programmed cell death protein 4 OS=Homo sapiens OX=9606 GN=PDCD4 PE=1 SV=2	PDCD4	0.103468	0.108158	0.510793	0.155558	0.0218586	0.27596
Q9NYV4_ph303	CDK12_HUMAN Cyclin-dependent kinase 12 OS=Homo sapiens OX=9606 GN=CDK12 PE=1 SV=2	CDK12	0.201399	0.00412977	0.195631	0.115741	0.0218599	0.27596
Q6WKZ4_ph435	RFIP1_HUMAN Rab11 family-interacting protein 1 OS=Homo sapiens OX=9606 GN=RAB11FIP1 PE=1 SV=3	RFIP1	0.00786339	0.988232	0.996547	1.46954	0.0219544	0.276732
Q0VD83_ph572	APOBR_HUMAN Apolipoprotein B receptor OS=Homo sapiens OX=9606 GN=APOBR PE=1 SV=3	APOBR	0.449062	0.141154	0.555348	0.73472	0.0219642	0.276732
O75122_ph459_ph461	CLAP2_HUMAN CLIP-associating protein 2 OS=Homo sapiens OX=9606 GN=CLASP2 PE=1 SV=3	CLAP2	0.273856	0.305822	0.700661	-0.697333	0.0220261	0.277072
Q92610_ph348	ZN592_HUMAN Zinc finger protein 592 OS=Homo sapiens OX=9606 GN=ZNF592 PE=1 SV=2	ZN592	0.0331645	0.610461	0.860253	0.179007	0.0220344	0.277072
Q6PKG0_ph517	LARP1_HUMAN La-related protein 1 OS=Homo sapiens OX=9606 GN=LARP1 PE=1 SV=2	LARP1	-0.262202	0.104587	0.506163	-0.387842	0.0220922	0.277311
Q9UMZ2_ph931	SYNRG_HUMAN Synergin gamma OS=Homo sapiens OX=9606 GN=SYNRG PE=1 SV=2	SYNRG	-0.489161	0.228634	0.639834	-1.02191	0.0220967	0.277311
Q9BTA9_ph523	WAC_HUMAN WW domain-containing adapter protein with coiled-coil OS=Homo sapiens OX=9606 GN=WAC PE=1 SV=3	WAC	0.152122	0.191176	0.603768	0.287369	0.0221356	0.277528
Q6P9G4_ph183	TM154_HUMAN Transmembrane protein 154 OS=Homo sapiens OX=9606 GN=TMEM154 PE=1 SV=2	TM154	0.459907	0.281104	0.682525	-1.1125	0.02228	0.279065
Q9NQS7_ph72	INCE_HUMAN Inner centromere protein OS=Homo sapiens OX=9606 GN=INCENP PE=1 SV=3	INCE	-0.324217	0.33626	0.72184	0.876758	0.0224515	0.280182
P11171_ph712	41_HUMAN Protein 4.1 OS=Homo sapiens OX=9606 GN=EPB41 PE=1 SV=4	41	0.213456	0.245545	0.652998	0.465569	0.0224554	0.280182
Q9HBD1_ph984	RC3H2_HUMAN Roquin-2 OS=Homo sapiens OX=9606 GN=RC3H2 PE=1 SV=2	RC3H2	-0.425007	0.133302	0.543474	-0.687636	0.0224572	0.280182
Q9NUL3_ph492	STAU2_HUMAN Double-stranded RNA-binding protein Staufen homolog 2 OS=Homo sapiens OX=9606 GN=STAU2 PE=1 SV=2	STAU2	1.08921	0.0970784	0.494937	1.55917	0.0224852	0.280182
P52292_ph54	IMA1_HUMAN Importin subunit alpha-1 OS=Homo sapiens OX=9606 GN=KPNA2 PE=1 SV=1	IMA1	-0.775578	0.221079	0.634122	1.61712	0.0224944	0.280182
P49736_ph40	MCM2_HUMAN DNA replication licensing factor MCM2 OS=Homo sapiens OX=9606 GN=MCM2 PE=1 SV=4	MCM2	0.206209	0.00460826	0.202968	0.119832	0.0225002	0.280182
P26373_ph107	RL13_HUMAN 60S ribosomal protein L13 OS=Homo sapiens OX=9606 GN=RPL13 PE=1 SV=4	RL13	0.293887	0.0169863	0.301809	-0.243463	0.0225253	0.280223
P85037_ph420_ph428	FOXK1_HUMAN Forkhead box protein K1 OS=Homo sapiens OX=9606 GN=FOXK1 PE=1 SV=1	FOXK1	0.427073	0.0107905	0.250725	0.305995	0.0225657	0.280453
P36915_ph48_ph50	GNL1_HUMAN Guanine nucleotide-binding protein-like 1 OS=Homo sapiens OX=9606 GN=GNL1 PE=1 SV=2	GNL1	-0.229083	0.0415465	0.389533	-0.239716	0.0226466	0.281083
Q15942_ph281	ZYX_HUMAN Zyxin OS=Homo sapiens OX=9606 GN=ZYX PE=1 SV=1	ZYX	0.171014	0.0421959	0.389533	0.183258	0.0226602	0.281083
P35251_ph190	RFC1_HUMAN Replication factor C subunit 1 OS=Homo sapiens OX=9606 GN=RFC1 PE=1 SV=4	RFC1	-0.408861	0.113327	0.51844	0.610422	0.0227338	0.281724
Q14241_ph397	ELOA1_HUMAN Elongin-A OS=Homo sapiens OX=9606 GN=ELOA PE=1 SV=2	ELOA1	0.930138	0.0241896	0.334391	-0.947398	0.0228106	0.282402
Q9H4Z3_ph17_ph30	CAPAM_HUMAN mRNA (2'-O-methyladenosine-N(6)-)-methyltransferase OS=Homo sapiens OX=9606 GN=PCIF1 PE=1 SV=1	CAPAM	Inf	NA	0	-1.55071	0.0229193	0.283248
Q8NEL9_ph8_ph11	DDHD1_HUMAN Phospholipase DDHD1 OS=Homo sapiens OX=9606 GN=DDHD1 PE=1 SV=2	DDHD1	-0.071389	0.774095	0.93374	-0.66671	0.0229273	0.283248
Q92597_ph328_ph330	NDRG1_HUMAN Protein NDRG1 OS=Homo sapiens OX=9606 GN=NDRG1 PE=1 SV=1	NDRG1	-0.119456	0.490661	0.804408	-0.460016	0.0229451	0.283248
Q01082_ph2341	SPTB2_HUMAN Spectrin beta chain, non-erythrocytic 1 OS=Homo sapiens OX=9606 GN=SPTBN1 PE=1 SV=2	SPTB2	0.228134	0.117398	0.522349	0.349538	0.023022	0.283798
P38935_ph978	SMBP2_HUMAN DNA-binding protein SMUBP-2 OS=Homo sapiens OX=9606 GN=IGHMBP2 PE=1 SV=3	SMBP2	#NAME?	NA	0	-1.7992	0.0230387	0.283798
Q92610_ph346	ZN592_HUMAN Zinc finger protein 592 OS=Homo sapiens OX=9606 GN=ZNF592 PE=1 SV=2	ZN592	0.0293284	0.654631	0.880325	0.178598	0.0230561	0.283798
P30086_ph51	PEBP1_HUMAN Phosphatidylethanolamine-binding protein 1 OS=Homo sapiens OX=9606 GN=PEBP1 PE=1 SV=3	PEBP1	0.0420736	0.687062	0.893783	0.27661	0.0231125	0.28422
Q9H3S7_ph1218	PTN23_HUMAN Tyrosine-protein phosphatase non-receptor type 23 OS=Homo sapiens OX=9606 GN=PTPN23 PE=1 SV=1	PTN23	-1.03193	0.1753	0.584415	-1.83392	0.0231546	0.284438
Q04726_ph312_ph319	TLE3_HUMAN Transducin-like enhancer protein 3 OS=Homo sapiens OX=9606 GN=TLE3 PE=1 SV=2	TLE3	0.038846	0.849759	0.959888	-0.556934	0.0231746	0.284438
Q9BXB4_ph27	OSB11_HUMAN Oxysterol-binding protein-related protein 11 OS=Homo sapiens OX=9606 GN=OSBPL11 PE=1 SV=2	OSB11	0.480884	0.00932436	0.245121	0.33854	0.0232137	0.284646
Q96C57_ph179	CSTOS_HUMAN Protein CUSTOS OS=Homo sapiens OX=9606 GN=CUSTOS PE=1 SV=2	CSTOS	0.771155	0.0896002	0.48171	1.04966	0.0233172	0.285196
Q8IYB3_ph463	SRRM1_HUMAN Serine/arginine repetitive matrix protein 1 OS=Homo sapiens OX=9606 GN=SRRM1 PE=1 SV=2	SRRM1	0.202802	0.0500444	0.408064	0.221473	0.0233242	0.285196
Q9BVC5_ph189_ph193_ph198	ASHWN_HUMAN Ashwin OS=Homo sapiens OX=9606 GN=C2orf49 PE=1 SV=1	ASHWN	-0.244087	0.241371	0.650483	-0.521801	0.0233395	0.285196
Q9Y5A9_ph2	YTHD2_HUMAN YTH domain-containing family protein 2 OS=Homo sapiens OX=9606 GN=YTHDF2 PE=1 SV=2	YTHD2	-0.796271	0.0322388	0.362177	-0.780936	0.0233549	0.285196
Q6NXT6_ph548	TAPT1_HUMAN Transmembrane anterior posterior transformation protein 1 homolog OS=Homo sapiens OX=9606 GN=TAPT1 PE=1 SV=1	TAPT1	-0.386489	0.063066	0.434731	-0.467948	0.0233752	0.285196
Q8TDD1_ph34_ph41	DDX54_HUMAN ATP-dependent RNA helicase DDX54 OS=Homo sapiens OX=9606 GN=DDX54 PE=1 SV=2	DDX54	-0.00629384	0.993043	0.997989	1.97971	0.0233963	0.285196
O75385_ph469	ULK1_HUMAN Serine/threonine-protein kinase ULK1 OS=Homo sapiens OX=9606 GN=ULK1 PE=1 SV=2	ULK1	0.102472	0.53861	0.826689	0.447628	0.0234142	0.285196
O43166_ph288	SI1L1_HUMAN Signal-induced proliferation-associated 1-like protein 1 OS=Homo sapiens OX=9606 GN=SIPA1L1 PE=1 SV=4	SI1L1	-0.66647	0.00367126	0.185815	-0.373799	0.0235226	0.285966
Q92922_ph350	SMRC1_HUMAN SWI/SNF complex subunit SMARCC1 OS=Homo sapiens OX=9606 GN=SMARCC1 PE=1 SV=3	SMRC1	-0.488618	0.278572	0.681097	-1.14767	0.0235341	0.285966
Q8WXE1_ph239	ATRIP_HUMAN ATR-interacting protein OS=Homo sapiens OX=9606 GN=ATRIP PE=1 SV=1	ATRIP	0.0914816	0.33158	0.716423	0.240515	0.0235493	0.285966
Q6JBY9_ph120_ph123_ph127	CPZIP_HUMAN CapZ-interacting protein OS=Homo sapiens OX=9606 GN=RCSD1 PE=1 SV=1	CPZIP	-0.126571	0.848146	0.959516	1.77483	0.0235667	0.285966
P78364_ph861	PHC1_HUMAN Polyhomeotic-like protein 1 OS=Homo sapiens OX=9606 GN=PHC1 PE=1 SV=3	PHC1	-0.113805	0.597973	0.85513	-0.708161	0.0236092	0.286212
Q8IYL3_ph148	CA174_HUMAN UPF0688 protein C1orf174 OS=Homo sapiens OX=9606 GN=C1orf174 PE=1 SV=2	CA174	0.212735	0.0405537	0.386202	0.217561	0.0237008	0.28705
Q6BDS2_ph1103	URFB1_HUMAN UHRF1-binding protein 1 OS=Homo sapiens OX=9606 GN=UHRF1BP1 PE=1 SV=1	URFB1	0.383802	0.0139518	0.283837	0.297577	0.0237232	0.287051
Q6ZV73_ph721	FGD6_HUMAN FYVE, RhoGEF and PH domain-containing protein 6 OS=Homo sapiens OX=9606 GN=FGD6 PE=1 SV=2	FGD6	-1.48824	0.0322436	0.362177	-1.29928	0.0238118	0.287851
Q15036_ph434	SNX17_HUMAN Sorting nexin-17 OS=Homo sapiens OX=9606 GN=SNX17 PE=1 SV=1	SNX17	-3.05079	0.00170591	0.159093	-1.15018	0.0238379	0.287895
Q8TC05_ph123	MDM1_HUMAN Nuclear protein MDM1 OS=Homo sapiens OX=9606 GN=MDM1 PE=1 SV=2	MDM1	0.356604	0.150037	0.564174	-0.601592	0.0238654	0.287956
Q16512_ph372_ph374	PKN1_HUMAN Serine/threonine-protein kinase N1 OS=Homo sapiens OX=9606 GN=PKN1 PE=1 SV=2	PKN1	Inf	NA	0	-1.5713	0.0239608	0.288835
O43303_ph372	CP110_HUMAN Centriolar coiled-coil protein of 110 kDa OS=Homo sapiens OX=9606 GN=CCP110 PE=1 SV=3	CP110	0.118482	0.313694	0.703736	0.302539	0.0240807	0.290009
Q9NS73_ph91	MBIP1_HUMAN MAP3K12-binding inhibitory protein 1 OS=Homo sapiens OX=9606 GN=MBIP PE=1 SV=2	MBIP1	-0.00750298	0.957202	0.988561	0.372449	0.0241261	0.290282
P36915_ph48	GNL1_HUMAN Guanine nucleotide-binding protein-like 1 OS=Homo sapiens OX=9606 GN=GNL1 PE=1 SV=2	GNL1	-0.423642	0.0329845	0.36298	0.409874	0.024189	0.290376
Q92614_ph2020	MY18A_HUMAN Unconventional myosin-XVIIIa OS=Homo sapiens OX=9606 GN=MYO18A PE=1 SV=3	MY18A	-0.00122962	0.985199	0.995678	0.175687	0.024223	0.290376
Q9H773_ph2	DCTP1_HUMAN dCTP pyrophosphatase 1 OS=Homo sapiens OX=9606 GN=DCTPP1 PE=1 SV=1	DCTP1	-0.169923	0.243052	0.651558	0.379289	0.0242235	0.290376
Q92922_ph330	SMRC1_HUMAN SWI/SNF complex subunit SMARCC1 OS=Homo sapiens OX=9606 GN=SMARCC1 PE=1 SV=3	SMRC1	0.158562	0.0900586	0.482314	0.213045	0.0242244	0.290376
Q92667_ph590	AKAP1_HUMAN A-kinase anchor protein 1, mitochondrial OS=Homo sapiens OX=9606 GN=AKAP1 PE=1 SV=1	AKAP1	-0.281472	0.435603	0.779152	-1.14743	0.0242715	0.290593
Q8NC51_ph221	PAIRB_HUMAN Plasminogen activator inhibitor 1 RNA-binding protein OS=Homo sapiens OX=9606 GN=SERBP1 PE=1 SV=2	PAIRB	0.254244	0.219016	0.63156	-0.504141	0.0242901	0.290593
P68104_ph316	EF1A1_HUMAN Elongation factor 1-alpha 1 OS=Homo sapiens OX=9606 GN=EEF1A1 PE=1 SV=1	EF1A1	-0.293031	0.0482317	0.403599	-0.321365	0.0243105	0.290593
Q13233_ph923	M3K1_HUMAN Mitogen-activated protein kinase kinase kinase 1 OS=Homo sapiens OX=9606 GN=MAP3K1 PE=1 SV=4	M3K1	-1.49577	0.0697508	0.451454	-1.8536	0.0243464	0.29066
Q9NRY4_ph1127	RHG35_HUMAN Rho GTPase-activating protein 35 OS=Homo sapiens OX=9606 GN=ARHGAP35 PE=1 SV=3	RHG35	0.188117	0.197035	0.611715	0.323607	0.0243705	0.29066
Q9UQ35_ph783	SRRM2_HUMAN Serine/arginine repetitive matrix protein 2 OS=Homo sapiens OX=9606 GN=SRRM2 PE=1 SV=2	SRRM2	0.282679	0.156303	0.568366	0.476552	0.0243908	0.29066
Q9UHB6_ph583	LIMA1_HUMAN LIM domain and actin-binding protein 1 OS=Homo sapiens OX=9606 GN=LIMA1 PE=1 SV=1	LIMA1	-0.0582438	0.806253	0.94592	-0.639461	0.0244067	0.29066
Q13415_ph311	ORC1_HUMAN Origin recognition complex subunit 1 OS=Homo sapiens OX=9606 GN=ORC1 PE=1 SV=2	ORC1	0.040362	0.737916	0.91503	0.324723	0.0244717	0.291019
Q92609_ph539	TBCD5_HUMAN TBC1 domain family member 5 OS=Homo sapiens OX=9606 GN=TBC1D5 PE=1 SV=1	TBCD5	0.410598	0.0298609	0.353215	0.383482	0.0244822	0.291019
Q9UQ35_ph848	SRRM2_HUMAN Serine/arginine repetitive matrix protein 2 OS=Homo sapiens OX=9606 GN=SRRM2 PE=1 SV=2	SRRM2	0.0469696	0.725779	0.910861	0.359855	0.0245765	0.291869
P46013_ph2223_ph2231	KI67_HUMAN Proliferation marker protein Ki-67 OS=Homo sapiens OX=9606 GN=MKI67 PE=1 SV=2	KI67	-0.326826	0.195416	0.609666	-0.621268	0.0246742	0.292504
P49841_ph9	GSK3B_HUMAN Glycogen synthase kinase-3 beta OS=Homo sapiens OX=9606 GN=GSK3B PE=1 SV=2	GSK3B	-0.276955	0.0162602	0.296795	-0.220977	0.0247216	0.292504
Q9UGP4_ph277	LIMD1_HUMAN LIM domain-containing protein 1 OS=Homo sapiens OX=9606 GN=LIMD1 PE=1 SV=1	LIMD1	0.297647	0.115461	0.521105	0.443981	0.0247273	0.292504
Q13586_ph660	STIM1_HUMAN Stromal interaction molecule 1 OS=Homo sapiens OX=9606 GN=STIM1 PE=1 SV=3	STIM1	0.377587	0.0444745	0.395107	0.399874	0.0247339	0.292504
Q9UKG1_ph401	DP13A_HUMAN DCC-interacting protein 13-alpha OS=Homo sapiens OX=9606 GN=APPL1 PE=1 SV=1	DP13A	0.363552	0.0227264	0.329669	0.315288	0.0247503	0.292504
Q9NS56_ph736	TOPRS_HUMAN E3 ubiquitin-protein ligase Topors OS=Homo sapiens OX=9606 GN=TOPORS PE=1 SV=1	TOPRS	0.0865375	0.480748	0.798508	0.276224	0.0247668	0.292504
Q13415_ph258	ORC1_HUMAN Origin recognition complex subunit 1 OS=Homo sapiens OX=9606 GN=ORC1 PE=1 SV=2	ORC1	-0.00366942	0.98685	0.995865	0.60067	0.024812	0.292768
Q9P013_ph47	CWC15_HUMAN Spliceosome-associated protein CWC15 homolog OS=Homo sapiens OX=9606 GN=CWC15 PE=1 SV=2	CWC15	#NAME?	NA	0	-4.18862	0.0248638	0.29286
O75351_ph102	VPS4B_HUMAN Vacuolar protein sorting-associated protein 4B OS=Homo sapiens OX=9606 GN=VPS4B PE=1 SV=2	VPS4B	-0.252087	0.55401	0.834449	-1.36812	0.0248744	0.29286
Q96D71_ph104	REPS1_HUMAN RalBP1-associated Eps domain-containing protein 1 OS=Homo sapiens OX=9606 GN=REPS1 PE=1 SV=3	REPS1	-0.24805	0.625708	0.866101	1.33896	0.0248883	0.29286
Q8IYB3_ph748_ph752	SRRM1_HUMAN Serine/arginine repetitive matrix protein 1 OS=Homo sapiens OX=9606 GN=SRRM1 PE=1 SV=2	SRRM1	0.842452	0.0283269	0.348427	-0.876625	0.0249996	0.293749
Q9HCL2_ph695	GPAT1_HUMAN Glycerol-3-phosphate acyltransferase 1, mitochondrial OS=Homo sapiens OX=9606 GN=GPAM PE=1 SV=3	GPAT1	0.0169442	0.933694	0.98255	0.548049	0.0250097	0.293749
Q8IXM2_ph106	BAP18_HUMAN Chromatin complexes subunit BAP18 OS=Homo sapiens OX=9606 GN=BAP18 PE=1 SV=1	BAP18	-0.000587397	0.998327	0.999822	0.753589	0.0250656	0.293922
Q9NQS7_ph145	INCE_HUMAN Inner centromere protein OS=Homo sapiens OX=9606 GN=INCENP PE=1 SV=3	INCE	#NAME?	NA	0	2.13292	0.0250723	0.293922
Q15032_ph381	R3HD1_HUMAN R3H domain-containing protein 1 OS=Homo sapiens OX=9606 GN=R3HDM1 PE=1 SV=3	R3HD1	-0.923153	0.0226223	0.329669	-0.789058	0.0250931	0.293922
O95639_ph200	CPSF4_HUMAN Cleavage and polyadenylation specificity factor subunit 4 OS=Homo sapiens OX=9606 GN=CPSF4 PE=1 SV=1	CPSF4	-0.0843048	0.393056	0.760028	-0.254905	0.0251441	0.29403
Q96D71_ph459	REPS1_HUMAN RalBP1-associated Eps domain-containing protein 1 OS=Homo sapiens OX=9606 GN=REPS1 PE=1 SV=3	REPS1	-0.237224	0.304247	0.699421	1.04478	0.0251869	0.29403
Q92685_ph13	ALG3_HUMAN Dol-P-Man:Man(5)GlcNAc(2)-PP-Dol alpha-1,3-mannosyltransferase OS=Homo sapiens OX=9606 GN=ALG3 PE=1 SV=1	ALG3	-0.38171	0.098712	0.49727	-0.531631	0.0252772	0.29403
Q13523_ph366	PRP4B_HUMAN Serine/threonine-protein kinase PRP4 homolog OS=Homo sapiens OX=9606 GN=PRPF4B PE=1 SV=3	PRP4B	-0.454693	0.299181	0.693597	-1.3784	0.0252815	0.29403
P46013_ph128	KI67_HUMAN Proliferation marker protein Ki-67 OS=Homo sapiens OX=9606 GN=MKI67 PE=1 SV=2	KI67	-0.293035	0.0277019	0.348105	-0.268968	0.0252899	0.29403
Q9NRZ9_ph115	HELLS_HUMAN Lymphoid-specific helicase OS=Homo sapiens OX=9606 GN=HELLS PE=1 SV=1	HELLS	-0.684891	0.237183	0.646812	-1.76248	0.0253894	0.29403
P78364_ph862	PHC1_HUMAN Polyhomeotic-like protein 1 OS=Homo sapiens OX=9606 GN=PHC1 PE=1 SV=3	PHC1	-0.136822	0.584752	0.848329	0.660273	0.0253972	0.29403
Q8WUY9_ph160	DEP1B_HUMAN DEP domain-containing protein 1B OS=Homo sapiens OX=9606 GN=DEPDC1B PE=1 SV=2	DEP1B	-0.439145	0.0193019	0.31722	0.364037	0.0254098	0.29403
Q02410_ph568	APBA1_HUMAN Amyloid-beta A4 precursor protein-binding family A member 1 OS=Homo sapiens OX=9606 GN=APBA1 PE=1 SV=3	APBA1	-0.427777	0.356335	0.734049	-1.16323	0.0254153	0.29403
Q71RC2_ph722	LARP4_HUMAN La-related protein 4 OS=Homo sapiens OX=9606 GN=LARP4 PE=1 SV=3	LARP4	-0.159678	0.171486	0.579712	0.275319	0.0254172	0.29403
Q16584_ph548	M3K11_HUMAN Mitogen-activated protein kinase kinase kinase 11 OS=Homo sapiens OX=9606 GN=MAP3K11 PE=1 SV=1	M3K11	0.146088	0.164161	0.573772	0.298503	0.0254518	0.29403
Q9Y520_ph2673	PRC2C_HUMAN Protein PRRC2C OS=Homo sapiens OX=9606 GN=PRRC2C PE=1 SV=4	PRC2C	0.359039	0.539922	0.827664	1.53038	0.0254608	0.29403
Q9HB90_ph382	RRAGC_HUMAN Ras-related GTP-binding protein C OS=Homo sapiens OX=9606 GN=RRAGC PE=1 SV=1	RRAGC	-0.297633	0.0688233	0.449677	-0.362531	0.025461	0.29403
Q7Z6E9_ph1221	RBBP6_HUMAN E3 ubiquitin-protein ligase RBBP6 OS=Homo sapiens OX=9606 GN=RBBP6 PE=1 SV=1	RBBP6	-0.321281	0.411512	0.767766	-1.21893	0.0254642	0.29403
Q4G0J3_ph298_ph299	LARP7_HUMAN La-related protein 7 OS=Homo sapiens OX=9606 GN=LARP7 PE=1 SV=1	LARP7	-0.19407	0.0139795	0.283837	-0.143127	0.025482	0.29403
Q96A73_ph183	P33MX_HUMAN Putative monooxygenase p33MONOX OS=Homo sapiens OX=9606 GN=KIAA1191 PE=1 SV=1	P33MX	0.727653	0.00914716	0.244129	0.49028	0.0254835	0.29403
Q7Z460_ph598	CLAP1_HUMAN CLIP-associating protein 1 OS=Homo sapiens OX=9606 GN=CLASP1 PE=1 SV=1	CLAP1	-0.0794217	0.630783	0.868389	-0.436924	0.0254921	0.29403
P42166_ph158	LAP2A_HUMAN Lamina-associated polypeptide 2, isoform alpha OS=Homo sapiens OX=9606 GN=TMPO PE=1 SV=2	LAP2A	0.0486497	0.559422	0.836204	0.216351	0.0255929	0.294928
P19338_ph92_ph99	NUCL_HUMAN Nucleolin OS=Homo sapiens OX=9606 GN=NCL PE=1 SV=3	NUCL	-0.234101	0.61977	0.864187	-1.24456	0.0256304	0.294965
Q9UKA4_ph433	AKA11_HUMAN A-kinase anchor protein 11 OS=Homo sapiens OX=9606 GN=AKAP11 PE=1 SV=1	AKA11	0.216902	0.147025	0.561079	0.348889	0.0256964	0.294965
O43760_ph3	SNG2_HUMAN Synaptogyrin-2 OS=Homo sapiens OX=9606 GN=SYNGR2 PE=1 SV=1	SNG2	-0.350835	0.309492	0.702356	-0.871001	0.0257127	0.294965
Q8TB03_ph314	CX038_HUMAN Uncharacterized protein CXorf38 OS=Homo sapiens OX=9606 GN=CXorf38 PE=1 SV=1	CX038	0.291617	0.0701189	0.452792	0.346874	0.025791	0.294965
O15400_ph125_ph129	STX7_HUMAN Syntaxin-7 OS=Homo sapiens OX=9606 GN=STX7 PE=1 SV=4	STX7	0.00328802	0.992998	0.997989	-0.991372	0.0258137	0.294965
Q969X0_ph107	RIPL2_HUMAN RILP-like protein 2 OS=Homo sapiens OX=9606 GN=RILPL2 PE=1 SV=1	RIPL2	0.333666	0.516063	0.816447	1.07926	0.0258365	0.294965
Q9Y2X7_ph592_ph596	GIT1_HUMAN ARF GTPase-activating protein GIT1 OS=Homo sapiens OX=9606 GN=GIT1 PE=1 SV=2	GIT1	-0.298138	0.28886	0.686815	-0.69405	0.0258385	0.294965
Q2M1Z3_ph346	RHG31_HUMAN Rho GTPase-activating protein 31 OS=Homo sapiens OX=9606 GN=ARHGAP31 PE=1 SV=2	RHG31	-0.716515	0.121242	0.524676	-1.05661	0.0258396	0.294965
Q6ZSZ5_ph927	ARHGI_HUMAN Rho guanine nucleotide exchange factor 18 OS=Homo sapiens OX=9606 GN=ARHGEF18 PE=1 SV=4	ARHGI	0.000631585	0.998634	0.999873	-0.981159	0.0258527	0.294965
Q9H1B7_ph547	I2BPL_HUMAN Probable E3 ubiquitin-protein ligase IRF2BPL OS=Homo sapiens OX=9606 GN=IRF2BPL PE=1 SV=1	I2BPL	0.232513	0.010721	0.250725	0.161038	0.0258747	0.294965
O14545_ph327	TRAD1_HUMAN TRAF-type zinc finger domain-containing protein 1 OS=Homo sapiens OX=9606 GN=TRAFD1 PE=1 SV=1	TRAD1	0.175762	0.0385806	0.381517	0.176683	0.0258895	0.294965
Q9UQ35_ph1975	SRRM2_HUMAN Serine/arginine repetitive matrix protein 2 OS=Homo sapiens OX=9606 GN=SRRM2 PE=1 SV=2	SRRM2	0.26063	0.021938	0.326789	0.222566	0.0258921	0.294965
Q9H910_ph30	JUPI2_HUMAN Jupiter microtubule associated homolog 2 OS=Homo sapiens OX=9606 GN=JPT2 PE=1 SV=1	JUPI2	-0.211937	0.394893	0.760714	-0.637963	0.025927	0.294965
Q6ZN18_ph206	AEBP2_HUMAN Zinc finger protein AEBP2 OS=Homo sapiens OX=9606 GN=AEBP2 PE=1 SV=2	AEBP2	0.158341	0.11793	0.522349	0.235088	0.0259275	0.294965
Q8NEN9_ph521	PDZD8_HUMAN PDZ domain-containing protein 8 OS=Homo sapiens OX=9606 GN=PDZD8 PE=1 SV=1	PDZD8	0.0440718	0.64993	0.878084	0.255786	0.025959	0.294965
Q96JH7_ph998	VCIP1_HUMAN Deubiquitinating protein VCIP135 OS=Homo sapiens OX=9606 GN=VCPIP1 PE=1 SV=2	VCIP1	1.14298	0.00321035	0.181859	-0.544922	0.0259641	0.294965
P49792_ph1443	RBP2_HUMAN E3 SUMO-protein ligase RanBP2 OS=Homo sapiens OX=9606 GN=RANBP2 PE=1 SV=2	RBP2	-0.00108435	0.984256	0.995441	0.145766	0.026017	0.295225
Q9UQ35_ph1857	SRRM2_HUMAN Serine/arginine repetitive matrix protein 2 OS=Homo sapiens OX=9606 GN=SRRM2 PE=1 SV=2	SRRM2	0.179432	0.146236	0.560814	0.291968	0.026033	0.295225
Q01130_ph101	SRSF2_HUMAN Serine/arginine-rich splicing factor 2 OS=Homo sapiens OX=9606 GN=SRSF2 PE=1 SV=4	SRSF2	-0.248856	0.318251	0.707239	-0.627924	0.0260733	0.295421
P07737_ph92	PROF1_HUMAN Profilin-1 OS=Homo sapiens OX=9606 GN=PFN1 PE=1 SV=2	PROF1	0.134191	0.180844	0.592734	0.238498	0.0261095	0.29557
O96013_ph97_ph104	PAK4_HUMAN Serine/threonine-protein kinase PAK 4 OS=Homo sapiens OX=9606 GN=PAK4 PE=1 SV=1	PAK4	-0.407861	0.515861	0.816381	-1.97403	0.0261634	0.295854
P49759_ph140	CLK1_HUMAN Dual specificity protein kinase CLK1 OS=Homo sapiens OX=9606 GN=CLK1 PE=1 SV=2	CLK1	0.318289	0.0362234	0.372658	0.312936	0.0261808	0.295854
Q96JP5_ph83	ZFP91_HUMAN E3 ubiquitin-protein ligase ZFP91 OS=Homo sapiens OX=9606 GN=ZFP91 PE=1 SV=1	ZFP91	-0.012861	0.814953	0.949641	0.143222	0.0262308	0.296159
Q53EZ4_ph428	CEP55_HUMAN Centrosomal protein of 55 kDa OS=Homo sapiens OX=9606 GN=CEP55 PE=1 SV=3	CEP55	-0.0295791	0.777935	0.935237	0.272287	0.026283	0.296487
Q5TCZ1_ph1002	SPD2A_HUMAN SH3 and PX domain-containing protein 2A OS=Homo sapiens OX=9606 GN=SH3PXD2A PE=1 SV=1	SPD2A	-0.263506	0.162419	0.571592	-0.448581	0.026343	0.296903
Q07666_ph14	KHDR1_HUMAN KH domain-containing, RNA-binding, signal transduction-associated protein 1 OS=Homo sapiens OX=9606 GN=KHDRBS1 PE=1 SV=1	KHDR1	0.10961	0.573851	0.843794	-0.506479	0.0264413	0.297719
Q9NYL2_ph733	M3K20_HUMAN Mitogen-activated protein kinase kinase kinase 20 OS=Homo sapiens OX=9606 GN=MAP3K20 PE=1 SV=3	M3K20	0.841648	0.0355959	0.370546	-0.983071	0.0264644	0.297719
O14545_ph325	TRAD1_HUMAN TRAF-type zinc finger domain-containing protein 1 OS=Homo sapiens OX=9606 GN=TRAFD1 PE=1 SV=1	TRAD1	0.175373	0.0396242	0.384467	0.176589	0.0264851	0.297719
Q9NQG6_ph55_ph59	MID51_HUMAN Mitochondrial dynamics protein MID51 OS=Homo sapiens OX=9606 GN=MIEF1 PE=1 SV=1	MID51	0.0170324	0.924268	0.980145	-0.468288	0.0265347	0.298016
Q03252_ph422	LMNB2_HUMAN Lamin-B2 OS=Homo sapiens OX=9606 GN=LMNB2 PE=1 SV=4	LMNB2	0.493278	0.0560784	0.42205	-0.538228	0.0266088	0.298372
O14523_ph662	C2C2L_HUMAN Phospholipid transfer protein C2CD2L OS=Homo sapiens OX=9606 GN=C2CD2L PE=1 SV=3	C2C2L	0.087245	0.416329	0.770379	-0.273819	0.0266129	0.298372
P04049_ph296	RAF1_HUMAN RAF proto-oncogene serine/threonine-protein kinase OS=Homo sapiens OX=9606 GN=RAF1 PE=1 SV=1	RAF1	0.0848411	0.371109	0.744945	0.239739	0.0267614	0.299072
P46013_ph538_ph543	KI67_HUMAN Proliferation marker protein Ki-67 OS=Homo sapiens OX=9606 GN=MKI67 PE=1 SV=2	KI67	-0.716552	0.274793	0.679304	-1.62151	0.0267992	0.299072
P42684_ph783	ABL2_HUMAN Tyrosine-protein kinase ABL2 OS=Homo sapiens OX=9606 GN=ABL2 PE=1 SV=1	ABL2	0.097399	0.447114	0.785535	-0.321152	0.0268071	0.299072
Q6IPM2_ph130	IQCE_HUMAN IQ domain-containing protein E OS=Homo sapiens OX=9606 GN=IQCE PE=1 SV=2	IQCE	0.127117	0.656058	0.880753	-0.639721	0.0268102	0.299072
Q14207_ph1296	NPAT_HUMAN Protein NPAT OS=Homo sapiens OX=9606 GN=NPAT PE=1 SV=3	NPAT	-0.512577	0.258178	0.66462	1.08629	0.026812	0.299072
Q01130_ph206	SRSF2_HUMAN Serine/arginine-rich splicing factor 2 OS=Homo sapiens OX=9606 GN=SRSF2 PE=1 SV=4	SRSF2	-0.135107	0.517958	0.816851	-0.524364	0.0268153	0.299072
Q03252_ph34	LMNB2_HUMAN Lamin-B2 OS=Homo sapiens OX=9606 GN=LMNB2 PE=1 SV=4	LMNB2	1.22757	0.0144174	0.287083	1.10053	0.0268754	0.29914
O00418_ph18	EF2K_HUMAN Eukaryotic elongation factor 2 kinase OS=Homo sapiens OX=9606 GN=EEF2K PE=1 SV=2	EF2K	0.345854	0.0313765	0.359701	0.323244	0.0269406	0.29914
Q6DCA0_ph74	AMERL_HUMAN AMMECR1-like protein OS=Homo sapiens OX=9606 GN=AMMECR1L PE=1 SV=1	AMERL	-0.0836185	0.791108	0.941297	0.828854	0.0269541	0.29914
Q9P270_ph413	SLAI2_HUMAN SLAIN motif-containing protein 2 OS=Homo sapiens OX=9606 GN=SLAIN2 PE=1 SV=2	SLAI2	-0.296452	0.137295	0.549152	-0.46236	0.0269684	0.29914
Q8TEU7_ph138	RPGF6_HUMAN Rap guanine nucleotide exchange factor 6 OS=Homo sapiens OX=9606 GN=RAPGEF6 PE=1 SV=2	RPGF6	-0.573573	0.233256	0.642517	-1.14737	0.0270112	0.29914
Q6ZNJ1_ph2739	NBEL2_HUMAN Neurobeachin-like protein 2 OS=Homo sapiens OX=9606 GN=NBEAL2 PE=1 SV=2	NBEL2	-0.451144	0.0151418	0.289337	-0.344456	0.0270263	0.29914
Q14289_ph778	FAK2_HUMAN Protein-tyrosine kinase 2-beta OS=Homo sapiens OX=9606 GN=PTK2B PE=1 SV=2	FAK2	-0.527448	0.0796472	0.467659	-0.665111	0.0270413	0.29914
O76064_ph157	RNF8_HUMAN E3 ubiquitin-protein ligase RNF8 OS=Homo sapiens OX=9606 GN=RNF8 PE=1 SV=1	RNF8	-0.716986	0.406508	0.765978	-3.0512	0.0270675	0.29914
P53671_ph289_ph293	LIMK2_HUMAN LIM domain kinase 2 OS=Homo sapiens OX=9606 GN=LIMK2 PE=1 SV=1	LIMK2	0.170115	0.033731	0.366598	-0.157424	0.0270744	0.29914
Q9UBL0_ph257_ph258	ARP21_HUMAN cAMP-regulated phosphoprotein 21 OS=Homo sapiens OX=9606 GN=ARPP21 PE=1 SV=2	ARP21	#NAME?	NA	0	-2.26518	0.0270776	0.29914
Q7Z333_ph2474	SETX_HUMAN Probable helicase senataxin OS=Homo sapiens OX=9606 GN=SETX PE=1 SV=4	SETX	0.0472123	0.735612	0.914025	-0.36034	0.0270779	0.29914
Q2KHT3_ph863	CL16A_HUMAN Protein CLEC16A OS=Homo sapiens OX=9606 GN=CLEC16A PE=1 SV=2	CL16A	-0.278445	0.25617	0.663303	0.600598	0.027133	0.299367
Q9NRA8_ph78	4ET_HUMAN Eukaryotic translation initiation factor 4E transporter OS=Homo sapiens OX=9606 GN=EIF4ENIF1 PE=1 SV=2	4ET	0.437344	0.0102321	0.245121	0.301462	0.0271731	0.299367
Q15648_ph1215	MED1_HUMAN Mediator of RNA polymerase II transcription subunit 1 OS=Homo sapiens OX=9606 GN=MED1 PE=1 SV=4	MED1	0.32331	0.244227	0.651967	0.620102	0.0272158	0.299367
P54727_ph155	RD23B_HUMAN UV excision repair protein RAD23 homolog B OS=Homo sapiens OX=9606 GN=RAD23B PE=1 SV=1	RD23B	0.0789901	0.176531	0.585251	0.135338	0.0272353	0.299367
P54727_ph160	RD23B_HUMAN UV excision repair protein RAD23 homolog B OS=Homo sapiens OX=9606 GN=RAD23B PE=1 SV=1	RD23B	0.0789901	0.176531	0.585251	0.135338	0.0272353	0.299367
Q9UQ35_ph1601	SRRM2_HUMAN Serine/arginine repetitive matrix protein 2 OS=Homo sapiens OX=9606 GN=SRRM2 PE=1 SV=2	SRRM2	-0.0514484	0.559129	0.83595	0.22591	0.0272446	0.299367
Q69YQ0_ph171	CYTSA_HUMAN Cytospin-A OS=Homo sapiens OX=9606 GN=SPECC1L PE=1 SV=2	CYTSA	-0.676326	0.0120879	0.264774	-0.485884	0.0272619	0.299367
Q96NW4_ph1023	ANR27_HUMAN Ankyrin repeat domain-containing protein 27 OS=Homo sapiens OX=9606 GN=ANKRD27 PE=1 SV=2	ANR27	-1.03464	0.055111	0.419774	-1.14653	0.0272867	0.299383
Q9UNZ2_ph74	NSF1C_HUMAN NSFL1 cofactor p47 OS=Homo sapiens OX=9606 GN=NSFL1C PE=1 SV=2	NSF1C	-0.634754	0.150221	0.564176	-1.21368	0.0273386	0.299697
Q7Z569_ph119	BRAP_HUMAN BRCA1-associated protein OS=Homo sapiens OX=9606 GN=BRAP PE=1 SV=2	BRAP	Inf	NA	0	0.854981	0.0273979	0.299935
Q96Q45_ph25	TM237_HUMAN Transmembrane protein 237 OS=Homo sapiens OX=9606 GN=TMEM237 PE=1 SV=2	TM237	-1.49332	0.0160165	0.296325	-1.14261	0.0274072	0.299935
Q8WX93_ph1118	PALLD_HUMAN Palladin OS=Homo sapiens OX=9606 GN=PALLD PE=1 SV=3	PALLD	0.378874	0.00786949	0.233258	0.240331	0.0274511	0.299956
Q12834_ph55_ph59	CDC20_HUMAN Cell division cycle protein 20 homolog OS=Homo sapiens OX=9606 GN=CDC20 PE=1 SV=2	CDC20	-0.0162973	0.901144	0.974453	-0.338122	0.0274558	0.299956
Q8WY36_ph659	BBX_HUMAN HMG box transcription factor BBX OS=Homo sapiens OX=9606 GN=BBX PE=1 SV=1	BBX	0.00793472	0.967156	0.991747	-0.501566	0.0274893	0.300066
P35580_ph1956	MYH10_HUMAN Myosin-10 OS=Homo sapiens OX=9606 GN=MYH10 PE=1 SV=3	MYH10	0.35537	0.0103767	0.245944	0.244671	0.0276244	0.300855
P17096_ph9	HMGA1_HUMAN High mobility group protein HMG-I/HMG-Y OS=Homo sapiens OX=9606 GN=HMGA1 PE=1 SV=3	HMGA1	0.437479	0.105034	0.506292	0.608729	0.0276274	0.300855
Q6JBY9_ph123_ph126	CPZIP_HUMAN CapZ-interacting protein OS=Homo sapiens OX=9606 GN=RCSD1 PE=1 SV=1	CPZIP	0.601087	0.112297	0.516674	0.858687	0.0276715	0.300855
Q9UHI6_ph532	DDX20_HUMAN Probable ATP-dependent RNA helicase DDX20 OS=Homo sapiens OX=9606 GN=DDX20 PE=1 SV=2	DDX20	0.108475	0.059092	0.428344	0.119442	0.0277037	0.300855
P29692_ph133	EF1D_HUMAN Elongation factor 1-delta OS=Homo sapiens OX=9606 GN=EEF1D PE=1 SV=5	EF1D	0.222319	0.0353414	0.369701	0.213484	0.0277145	0.300855
P24928_ph1882	RPB1_HUMAN DNA-directed RNA polymerase II subunit RPB1 OS=Homo sapiens OX=9606 GN=POLR2A PE=1 SV=2	RPB1	-0.022755	0.974451	0.993448	1.84124	0.0277162	0.300855
Q9NZN8_ph157	CNOT2_HUMAN CCR4-NOT transcription complex subunit 2 OS=Homo sapiens OX=9606 GN=CNOT2 PE=1 SV=1	CNOT2	-0.112905	0.620562	0.864622	-0.864375	0.0277665	0.300855
O00499_ph298_ph303	BIN1_HUMAN Myc box-dependent-interacting protein 1 OS=Homo sapiens OX=9606 GN=BIN1 PE=1 SV=1	BIN1	1.86668	0.0152139	0.289337	-2.28462	0.027813	0.300855
Q9UKI8_ph159	TLK1_HUMAN Serine/threonine-protein kinase tousled-like 1 OS=Homo sapiens OX=9606 GN=TLK1 PE=1 SV=2	TLK1	0.252969	0.145776	0.560608	0.402005	0.0278337	0.300855
Q53QZ3_ph43	RHG15_HUMAN Rho GTPase-activating protein 15 OS=Homo sapiens OX=9606 GN=ARHGAP15 PE=1 SV=2	RHG15	-0.4865	0.00275091	0.179976	0.2367	0.0278484	0.300855
Q5VWN6_ph1172	TASO2_HUMAN Protein TASOR 2 OS=Homo sapiens OX=9606 GN=TASOR2 PE=1 SV=1	TASO2	-0.0134882	0.914846	0.978382	0.329141	0.0278542	0.300855
Q499Z4_ph189	ZN672_HUMAN Zinc finger protein 672 OS=Homo sapiens OX=9606 GN=ZNF672 PE=2 SV=2	ZN672	-0.359389	0.184649	0.598095	0.638224	0.0278871	0.300855
P48739_ph262	PIPNB_HUMAN Phosphatidylinositol transfer protein beta isoform OS=Homo sapiens OX=9606 GN=PITPNB PE=1 SV=2	PIPNB	0.00255104	0.989083	0.996636	-0.486546	0.0278959	0.300855
Q14677_ph299	EPN4_HUMAN Clathrin interactor 1 OS=Homo sapiens OX=9606 GN=CLINT1 PE=1 SV=1	EPN4	0.0793918	0.274678	0.679304	0.177541	0.027909	0.300855
P07814_ph888	SYEP_HUMAN Bifunctional glutamate/proline--tRNA ligase OS=Homo sapiens OX=9606 GN=EPRS PE=1 SV=5	SYEP	0.161872	0.0114784	0.25855	0.113989	0.0279174	0.300855
P14921_ph282_ph285	ETS1_HUMAN Protein C-ets-1 OS=Homo sapiens OX=9606 GN=ETS1 PE=1 SV=1	ETS1	-1.7	0.066675	0.446814	-1.97703	0.0279369	0.300855
Q9UHY1_ph2	NRBP_HUMAN Nuclear receptor-binding protein OS=Homo sapiens OX=9606 GN=NRBP1 PE=1 SV=1	NRBP	0.413053	0.00229787	0.171719	0.194395	0.0279817	0.301085
O75376_ph2102	NCOR1_HUMAN Nuclear receptor corepressor 1 OS=Homo sapiens OX=9606 GN=NCOR1 PE=1 SV=2	NCOR1	0.321551	0.00483371	0.206077	0.183003	0.0280484	0.301403
P49757_ph276	NUMB_HUMAN Protein numb homolog OS=Homo sapiens OX=9606 GN=NUMB PE=1 SV=2	NUMB	-1.03701	0.0141287	0.284907	-0.769273	0.0280583	0.301403
P78559_ph2427	MAP1A_HUMAN Microtubule-associated protein 1A OS=Homo sapiens OX=9606 GN=MAP1A PE=1 SV=6	MAP1A	-0.0265788	0.892179	0.972365	0.510058	0.0281203	0.301817
Q9NVN8_ph513	GNL3L_HUMAN Guanine nucleotide-binding protein-like 3-like protein OS=Homo sapiens OX=9606 GN=GNL3L PE=1 SV=1	GNL3L	-0.596148	0.020711	0.322104	-0.489118	0.0281864	0.30207
O00571_ph606	DDX3X_HUMAN ATP-dependent RNA helicase DDX3X OS=Homo sapiens OX=9606 GN=DDX3X PE=1 SV=3	DDX3X	-0.692348	0.146018	0.560814	-1.10055	0.028191	0.30207
Q8WYP5_ph1222	ELYS_HUMAN Protein ELYS OS=Homo sapiens OX=9606 GN=AHCTF1 PE=1 SV=3	ELYS	0.281846	0.00509037	0.208747	0.162036	0.0282576	0.302531
Q7Z4S6_ph853	KI21A_HUMAN Kinesin-like protein KIF21A OS=Homo sapiens OX=9606 GN=KIF21A PE=1 SV=2	KI21A	0.523033	0.1163	0.522349	-0.634408	0.0283083	0.30257
Q86V48_ph422	LUZP1_HUMAN Leucine zipper protein 1 OS=Homo sapiens OX=9606 GN=LUZP1 PE=1 SV=2	LUZP1	0.346189	0.445395	0.784536	1.13922	0.0283085	0.30257
Q9UGP4_ph239	LIMD1_HUMAN LIM domain-containing protein 1 OS=Homo sapiens OX=9606 GN=LIMD1 PE=1 SV=1	LIMD1	-0.424555	0.093491	0.488569	-0.560574	0.0283379	0.302632
Q15061_ph431	WDR43_HUMAN WD repeat-containing protein 43 OS=Homo sapiens OX=9606 GN=WDR43 PE=1 SV=3	WDR43	-0.0634793	0.557163	0.834989	-0.275499	0.0284095	0.302835
Q9BRD0_ph184_ph188	BUD13_HUMAN BUD13 homolog OS=Homo sapiens OX=9606 GN=BUD13 PE=1 SV=1	BUD13	0.728175	0.0866964	0.479972	1.08133	0.028415	0.302835
Q3KQU3_ph460	MA7D1_HUMAN MAP7 domain-containing protein 1 OS=Homo sapiens OX=9606 GN=MAP7D1 PE=1 SV=1	MA7D1	0.150507	0.372503	0.745946	0.416507	0.0284276	0.302835
Q5VZL5_ph162	ZMYM4_HUMAN Zinc finger MYM-type protein 4 OS=Homo sapiens OX=9606 GN=ZMYM4 PE=1 SV=1	ZMYM4	-0.893849	0.148338	0.563575	-1.42624	0.0285221	0.303589
P17252_ph319	KPCA_HUMAN Protein kinase C alpha type OS=Homo sapiens OX=9606 GN=PRKCA PE=1 SV=4	KPCA	0.246699	0.187454	0.600369	0.435508	0.0285757	0.303789
Q01433_ph190	AMPD2_HUMAN AMP deaminase 2 OS=Homo sapiens OX=9606 GN=AMPD2 PE=1 SV=2	AMPD2	-0.188484	0.564033	0.838607	-0.831219	0.0286242	0.303789
Q9NSI8_ph34	SAMN1_HUMAN SAM domain-containing protein SAMSN-1 OS=Homo sapiens OX=9606 GN=SAMSN1 PE=1 SV=1	SAMN1	0.126417	0.16224	0.571592	-0.203702	0.0286485	0.303789
Q68EM7_ph161	RHG17_HUMAN Rho GTPase-activating protein 17 OS=Homo sapiens OX=9606 GN=ARHGAP17 PE=1 SV=1	RHG17	-1.39028	0.0234841	0.332444	-1.06571	0.0286558	0.303789
Q02880_ph1550_ph1552	TOP2B_HUMAN DNA topoisomerase 2-beta OS=Homo sapiens OX=9606 GN=TOP2B PE=1 SV=3	TOP2B	-0.30565	0.0929667	0.487634	-0.401176	0.0287172	0.303789
Q9P265_ph100	DIP2B_HUMAN Disco-interacting protein 2 homolog B OS=Homo sapiens OX=9606 GN=DIP2B PE=1 SV=3	DIP2B	-0.129528	0.461045	0.791033	-0.438754	0.028724	0.303789
Q9H9J4_ph863	UBP42_HUMAN Ubiquitin carboxyl-terminal hydrolase 42 OS=Homo sapiens OX=9606 GN=USP42 PE=1 SV=3	UBP42	-0.0304428	0.840383	0.958173	0.390149	0.0287676	0.303789
O94913_ph624	PCF11_HUMAN Pre-mRNA cleavage complex 2 protein Pcf11 OS=Homo sapiens OX=9606 GN=PCF11 PE=1 SV=3	PCF11	#NAME?	NA	0	-1.33192	0.0287889	0.303789
O96013_ph291	PAK4_HUMAN Serine/threonine-protein kinase PAK 4 OS=Homo sapiens OX=9606 GN=PAK4 PE=1 SV=1	PAK4	-0.0252073	0.910774	0.977198	0.578948	0.0287925	0.303789
Q96T58_ph1857	MINT_HUMAN Msx2-interacting protein OS=Homo sapiens OX=9606 GN=SPEN PE=1 SV=1	MINT	0.190737	0.425949	0.77554	0.59843	0.0287935	0.303789
Q6UN15_ph62	FIP1_HUMAN Pre-mRNA 3'-end-processing factor FIP1 OS=Homo sapiens OX=9606 GN=FIP1L1 PE=1 SV=1	FIP1	Inf	NA	0	-1.7593	0.0288905	0.303789
Q9H8W4_ph226	PKHF2_HUMAN Pleckstrin homology domain-containing family F member 2 OS=Homo sapiens OX=9606 GN=PLEKHF2 PE=1 SV=1	PKHF2	0.0612167	0.462065	0.791408	0.203491	0.028917	0.303789
O94915_ph1908	FRYL_HUMAN Protein furry homolog-like OS=Homo sapiens OX=9606 GN=FRYL PE=1 SV=2	FRYL	-0.196517	0.401552	0.76409	-0.582132	0.0289278	0.303789
Q03252_ph421	LMNB2_HUMAN Lamin-B2 OS=Homo sapiens OX=9606 GN=LMNB2 PE=1 SV=4	LMNB2	-0.0380252	0.918745	0.979255	-0.953829	0.0289285	0.303789
Q96HI0_ph289_ph293	SENP5_HUMAN Sentrin-specific protease 5 OS=Homo sapiens OX=9606 GN=SENP5 PE=1 SV=3	SENP5	-0.149421	0.633806	0.869814	-0.800125	0.0289307	0.303789
O94979_ph799	SC31A_HUMAN Protein transport protein Sec31A OS=Homo sapiens OX=9606 GN=SEC31A PE=1 SV=3	SC31A	-0.183325	0.310824	0.7027	0.43361	0.0289839	0.303789
Q9UGP4_ph243	LIMD1_HUMAN LIM domain-containing protein 1 OS=Homo sapiens OX=9606 GN=LIMD1 PE=1 SV=1	LIMD1	-0.807912	0.0149615	0.289125	-0.602689	0.0289886	0.303789
Q15723_ph188	ELF2_HUMAN ETS-related transcription factor Elf-2 OS=Homo sapiens OX=9606 GN=ELF2 PE=1 SV=2	ELF2	0.173678	0.383161	0.751997	0.49151	0.02899	0.303789
Q9UQ35_ph1003	SRRM2_HUMAN Serine/arginine repetitive matrix protein 2 OS=Homo sapiens OX=9606 GN=SRRM2 PE=1 SV=2	SRRM2	0.415239	0.037374	0.376604	0.400277	0.0289909	0.303789
Q8N183_ph134	NDUF2_HUMAN NADH dehydrogenase [ubiquinone] 1 alpha subcomplex assembly factor 2 OS=Homo sapiens OX=9606 GN=NDUFAF2 PE=1 SV=1	NDUF2	-0.894797	0.0220229	0.326789	-0.740038	0.0290714	0.304185
Q9NSK0_ph590	KLC4_HUMAN Kinesin light chain 4 OS=Homo sapiens OX=9606 GN=KLC4 PE=1 SV=3	KLC4	-0.268627	0.043978	0.393804	-0.271948	0.0290821	0.304185
P83369_ph280	LSM11_HUMAN U7 snRNA-associated Sm-like protein LSm11 OS=Homo sapiens OX=9606 GN=LSM11 PE=1 SV=2	LSM11	0.117522	0.11118	0.514596	0.16481	0.0290999	0.304185
Q96F86_ph233	EDC3_HUMAN Enhancer of mRNA-decapping protein 3 OS=Homo sapiens OX=9606 GN=EDC3 PE=1 SV=1	EDC3	-0.171666	0.295223	0.69114	-0.39491	0.0292221	0.304866
Q9UFW8_ph164	CGBP1_HUMAN CGG triplet repeat-binding protein 1 OS=Homo sapiens OX=9606 GN=CGGBP1 PE=1 SV=2	CGBP1	1.72675	0.0867512	0.479972	2.19694	0.0292361	0.304866
O14578_ph1993	CTRO_HUMAN Citron Rho-interacting kinase OS=Homo sapiens OX=9606 GN=CIT PE=1 SV=2	CTRO	-0.073521	0.470194	0.794537	0.254761	0.0292363	0.304866
Q13620_ph78	CUL4B_HUMAN Cullin-4B OS=Homo sapiens OX=9606 GN=CUL4B PE=1 SV=4	CUL4B	0.283357	0.0474803	0.401635	0.293207	0.0293046	0.305329
Q14676_ph1820	MDC1_HUMAN Mediator of DNA damage checkpoint protein 1 OS=Homo sapiens OX=9606 GN=MDC1 PE=1 SV=3	MDC1	-0.325617	0.157884	0.569546	0.527899	0.0293916	0.305903
P54278_ph445;Q68D20_ph59	PMS2_HUMAN Mismatch repair endonuclease PMS2 OS=Homo sapiens OX=9606 GN=PMS2 PE=1 SV=2;PMS2L_HUMAN Protein PMS2CL OS=Homo sapiens OX=9606 GN=PMS2CL PE=2 SV=1	PMS2;PMS2L	0.101488	0.372037	0.745946	0.279719	0.0294074	0.305903
P46013_ph1861_ph1869	KI67_HUMAN Proliferation marker protein Ki-67 OS=Homo sapiens OX=9606 GN=MKI67 PE=1 SV=2	KI67	-0.0806808	0.666901	0.884197	-0.476671	0.0294806	0.306417
O14646_ph1671	CHD1_HUMAN Chromodomain-helicase-DNA-binding protein 1 OS=Homo sapiens OX=9606 GN=CHD1 PE=1 SV=2	CHD1	0.712223	0.162003	0.571592	-1.15479	0.0295774	0.306943
Q96DF8_ph292	ESS2_HUMAN Splicing factor ESS-2 homolog OS=Homo sapiens OX=9606 GN=ESS2 PE=1 SV=1	ESS2	0.638231	0.0513533	0.412671	0.67536	0.0295791	0.306943
P16333_ph89	NCK1_HUMAN Cytoplasmic protein NCK1 OS=Homo sapiens OX=9606 GN=NCK1 PE=1 SV=1	NCK1	-0.745478	0.0048863	0.207569	-0.406641	0.0296322	0.307246
Q7Z401_ph1511	MYCPP_HUMAN C-myc promoter-binding protein OS=Homo sapiens OX=9606 GN=DENND4A PE=1 SV=2	MYCPP	-0.0322239	0.7555	0.924918	-0.260051	0.0296831	0.307448
O95644_ph257_ph261	NFAC1_HUMAN Nuclear factor of activated T-cells, cytoplasmic 1 OS=Homo sapiens OX=9606 GN=NFATC1 PE=1 SV=3	NFAC1	-0.680469	0.0307879	0.357849	-0.615022	0.0296997	0.307448
Q9UPR0_ph1113	PLCL2_HUMAN Inactive phospholipase C-like protein 2 OS=Homo sapiens OX=9606 GN=PLCL2 PE=1 SV=2	PLCL2	0.396223	0.0221058	0.326838	0.323164	0.0297466	0.307686
Q9UKV3_ph240_ph243	ACINU_HUMAN Apoptotic chromatin condensation inducer in the nucleus OS=Homo sapiens OX=9606 GN=ACIN1 PE=1 SV=2	ACINU	-0.0435821	0.674235	0.887155	-0.256711	0.0298315	0.308262
Q9UQ35_ph2118	SRRM2_HUMAN Serine/arginine repetitive matrix protein 2 OS=Homo sapiens OX=9606 GN=SRRM2 PE=1 SV=2	SRRM2	-0.100786	0.69003	0.894224	0.630092	0.0298704	0.308262
Q99081_ph47	HTF4_HUMAN Transcription factor 12 OS=Homo sapiens OX=9606 GN=TCF12 PE=1 SV=1	HTF4	-0.312258	0.114023	0.518553	-0.437296	0.0298806	0.308262
P25054_ph2283	APC_HUMAN Adenomatous polyposis coli protein OS=Homo sapiens OX=9606 GN=APC PE=1 SV=2	APC	0.158165	0.28724	0.686154	0.357146	0.0298985	0.308262
Q9Y6J0_ph1439	CABIN_HUMAN Calcineurin-binding protein cabin-1 OS=Homo sapiens OX=9606 GN=CABIN1 PE=1 SV=1	CABIN	0.140583	0.379756	0.75031	0.392317	0.029936	0.308401
Q01518_ph308	CAP1_HUMAN Adenylyl cyclase-associated protein 1 OS=Homo sapiens OX=9606 GN=CAP1 PE=1 SV=5	CAP1	0.0659796	0.399932	0.762867	0.192747	0.0299679	0.308482
P85299_ph240	PRR5_HUMAN Proline-rich protein 5 OS=Homo sapiens OX=9606 GN=PRR5 PE=1 SV=1	PRR5	0.172868	0.046436	0.398786	-0.176259	0.0300624	0.309207
Q7Z591_ph1387	AKNA_HUMAN Microtubule organization protein AKNA OS=Homo sapiens OX=9606 GN=AKNA PE=1 SV=2	AKNA	-0.551138	0.19106	0.603768	-0.964731	0.0301764	0.309756
Q9P2T1_ph28	GMPR2_HUMAN GMP reductase 2 OS=Homo sapiens OX=9606 GN=GMPR2 PE=1 SV=1	GMPR2	0.0721161	0.301278	0.696388	0.167773	0.0301933	0.309756
Q9H0H5_ph615	RGAP1_HUMAN Rac GTPase-activating protein 1 OS=Homo sapiens OX=9606 GN=RACGAP1 PE=1 SV=1	RGAP1	0.321991	0.570258	0.841717	-1.26374	0.030201	0.309756
Q96FT9_ph78	IFT43_HUMAN Intraflagellar transport protein 43 homolog OS=Homo sapiens OX=9606 GN=IFT43 PE=1 SV=3	IFT43	Inf	NA	0	-3.63952	0.0302125	0.309756
O75475_ph105	PSIP1_HUMAN PC4 and SFRS1-interacting protein OS=Homo sapiens OX=9606 GN=PSIP1 PE=1 SV=1	PSIP1	0.180633	0.0553795	0.420198	-0.190286	0.0302786	0.310186
Q9BXB4_ph189	OSB11_HUMAN Oxysterol-binding protein-related protein 11 OS=Homo sapiens OX=9606 GN=OSBPL11 PE=1 SV=2	OSB11	-0.26508	0.15765	0.569546	0.419974	0.0303549	0.310434
Q9C0C2_ph429	TB182_HUMAN 182 kDa tankyrase-1-binding protein OS=Homo sapiens OX=9606 GN=TNKS1BP1 PE=1 SV=4	TB182	-0.672048	0.0682084	0.449677	-0.889644	0.0304141	0.310434
Q92597_ph326_ph330	NDRG1_HUMAN Protein NDRG1 OS=Homo sapiens OX=9606 GN=NDRG1 PE=1 SV=1	NDRG1	-0.144798	0.412327	0.768077	-0.429429	0.0304222	0.310434
Q9C0B5_ph554	ZDHC5_HUMAN Palmitoyltransferase ZDHHC5 OS=Homo sapiens OX=9606 GN=ZDHHC5 PE=1 SV=2	ZDHC5	0.213664	0.261665	0.66724	0.439937	0.0304339	0.310434
Q96N67_ph888	DOCK7_HUMAN Dedicator of cytokinesis protein 7 OS=Homo sapiens OX=9606 GN=DOCK7 PE=1 SV=4	DOCK7	-0.0465134	0.814199	0.949297	0.497744	0.0304366	0.310434
Q96GX9_ph87	MTNB_HUMAN Methylthioribulose-1-phosphate dehydratase OS=Homo sapiens OX=9606 GN=APIP PE=1 SV=1	MTNB	0.103333	0.41884	0.772031	0.3068	0.030448	0.310434
Q9UN36_ph332	NDRG2_HUMAN Protein NDRG2 OS=Homo sapiens OX=9606 GN=NDRG2 PE=1 SV=2	NDRG2	0.0633372	0.431688	0.778052	0.198004	0.030525	0.310801
Q96JP5_ph82	ZFP91_HUMAN E3 ubiquitin-protein ligase ZFP91 OS=Homo sapiens OX=9606 GN=ZFP91 PE=1 SV=1	ZFP91	0.554895	2.7064e-05	0.0304295	0.101438	0.0305325	0.310801
Q96L91_ph736	EP400_HUMAN E1A-binding protein p400 OS=Homo sapiens OX=9606 GN=EP400 PE=1 SV=4	EP400	-0.0607191	0.732378	0.91252	0.448488	0.0305619	0.310854
O43586_ph318	PPIP1_HUMAN Proline-serine-threonine phosphatase-interacting protein 1 OS=Homo sapiens OX=9606 GN=PSTPIP1 PE=1 SV=1	PPIP1	-0.284654	0.613903	0.861486	1.70506	0.0307226	0.312241
P29375_ph1331	KDM5A_HUMAN Lysine-specific demethylase 5A OS=Homo sapiens OX=9606 GN=KDM5A PE=1 SV=3	KDM5A	0.26328	0.184692	0.598095	0.456353	0.03079	0.312629
Q9H2K8_ph324_ph331	TAOK3_HUMAN Serine/threonine-protein kinase TAO3 OS=Homo sapiens OX=9606 GN=TAOK3 PE=1 SV=2	TAOK3	Inf	NA	0	-0.709884	0.0308666	0.312629
Q92538_ph1320	GBF1_HUMAN Golgi-specific brefeldin A-resistance guanine nucleotide exchange factor 1 OS=Homo sapiens OX=9606 GN=GBF1 PE=1 SV=2	GBF1	0.482958	0.000502875	0.108676	0.158338	0.0308698	0.312629
P49321_ph756	NASP_HUMAN Nuclear autoantigenic sperm protein OS=Homo sapiens OX=9606 GN=NASP PE=1 SV=2	NASP	0.379532	0.285031	0.684505	-0.843832	0.0308906	0.312629
P14921_ph283_ph285	ETS1_HUMAN Protein C-ets-1 OS=Homo sapiens OX=9606 GN=ETS1 PE=1 SV=1	ETS1	-1.95541	0.0479468	0.4031	-1.97695	0.0309086	0.312629
O14639_ph367	ABLM1_HUMAN Actin-binding LIM protein 1 OS=Homo sapiens OX=9606 GN=ABLIM1 PE=1 SV=3	ABLM1	1.71123	0.0648045	0.440908	1.93118	0.0309111	0.312629
Q8IXJ9_ph501	ASXL1_HUMAN Polycomb group protein ASXL1 OS=Homo sapiens OX=9606 GN=ASXL1 PE=1 SV=4	ASXL1	0.187381	0.0708667	0.453019	0.218061	0.0309314	0.312629
P11171_ph555	41_HUMAN Protein 4.1 OS=Homo sapiens OX=9606 GN=EPB41 PE=1 SV=4	41	0.15171	0.0171916	0.303876	0.112107	0.0311067	0.314153
Q9NYV4_ph420	CDK12_HUMAN Cyclin-dependent kinase 12 OS=Homo sapiens OX=9606 GN=CDK12 PE=1 SV=2	CDK12	-0.243204	0.229604	0.639834	0.471525	0.0313296	0.316156
Q53EL6_ph93	PDCD4_HUMAN Programmed cell death protein 4 OS=Homo sapiens OX=9606 GN=PDCD4 PE=1 SV=2	PDCD4	0.130807	0.203534	0.618882	0.236128	0.0313793	0.316408
Q96RT1_ph1079	ERBIN_HUMAN Erbin OS=Homo sapiens OX=9606 GN=ERBIN PE=1 SV=2	ERBIN	-0.820523	0.0346434	0.368654	-0.753915	0.0314577	0.316937
Q9UQ35_ph1893	SRRM2_HUMAN Serine/arginine repetitive matrix protein 2 OS=Homo sapiens OX=9606 GN=SRRM2 PE=1 SV=2	SRRM2	0.479627	0.00382869	0.18991	0.249964	0.0314812	0.316937
Q13614_ph58	MTMR2_HUMAN Myotubularin-related protein 2 OS=Homo sapiens OX=9606 GN=MTMR2 PE=1 SV=4	MTMR2	0.601655	0.00687063	0.22496	0.360146	0.0315079	0.316957
Q9NQC1_ph8	JADE2_HUMAN E3 ubiquitin-protein ligase Jade-2 OS=Homo sapiens OX=9606 GN=JADE2 PE=1 SV=2	JADE2	0.862495	0.147879	0.563076	1.34396	0.0315413	0.317044
O14981_ph95	BTAF1_HUMAN TATA-binding protein-associated factor 172 OS=Homo sapiens OX=9606 GN=BTAF1 PE=1 SV=2	BTAF1	0.0772329	0.820797	0.95216	-1.08918	0.03164	0.31745
P62753_ph235_ph236	RS6_HUMAN 40S ribosomal protein S6 OS=Homo sapiens OX=9606 GN=RPS6 PE=1 SV=1	RS6	0.519743	0.00249513	0.176101	0.241571	0.0317081	0.31745
P27816_ph942	MAP4_HUMAN Microtubule-associated protein 4 OS=Homo sapiens OX=9606 GN=MAP4 PE=1 SV=3	MAP4	-1.23999	0.0714968	0.454148	-1.43688	0.0317206	0.31745
Q8IYB4_ph261	PEX5R_HUMAN PEX5-related protein OS=Homo sapiens OX=9606 GN=PEX5L PE=1 SV=2	PEX5R	-0.800678	0.0798193	0.467659	-0.945404	0.0317213	0.31745
P46940_ph2	IQGA1_HUMAN Ras GTPase-activating-like protein IQGAP1 OS=Homo sapiens OX=9606 GN=IQGAP1 PE=1 SV=1	IQGA1	0.106523	0.655899	0.880726	0.5945	0.0317513	0.31745
Q86XP3_ph751	DDX42_HUMAN ATP-dependent RNA helicase DDX42 OS=Homo sapiens OX=9606 GN=DDX42 PE=1 SV=1	DDX42	-0.703728	0.585472	0.84839	3.19103	0.0317608	0.31745
Q8IYB3_ph391_ph393	SRRM1_HUMAN Serine/arginine repetitive matrix protein 1 OS=Homo sapiens OX=9606 GN=SRRM1 PE=1 SV=2	SRRM1	-0.0907113	0.654596	0.880325	0.492038	0.0318137	0.31745
Q9NQS1_ph94	AVEN_HUMAN Cell death regulator Aven OS=Homo sapiens OX=9606 GN=AVEN PE=1 SV=1	AVEN	0.557545	0.056288	0.423126	-0.595009	0.0318381	0.31745
Q6ZRS2_ph2790	SRCAP_HUMAN Helicase SRCAP OS=Homo sapiens OX=9606 GN=SRCAP PE=1 SV=3	SRCAP	0.0863577	0.440034	0.780913	0.271862	0.0318527	0.31745
Q9H3P2_ph227	NELFA_HUMAN Negative elongation factor A OS=Homo sapiens OX=9606 GN=NELFA PE=1 SV=3	NELFA	0.219973	0.39502	0.760714	0.609652	0.0319033	0.31745
P78344_ph508	IF4G2_HUMAN Eukaryotic translation initiation factor 4 gamma 2 OS=Homo sapiens OX=9606 GN=EIF4G2 PE=1 SV=1	IF4G2	0.462664	0.0372729	0.376403	0.433329	0.0319214	0.31745
Q3B726_ph322_ph328	RPA43_HUMAN DNA-directed RNA polymerase I subunit RPA43 OS=Homo sapiens OX=9606 GN=TWISTNB PE=1 SV=1	RPA43	0.0572928	0.688119	0.894179	-0.347524	0.0319263	0.31745
Q86WB0_ph335_ph338_ph344	NIPA_HUMAN Nuclear-interacting partner of ALK OS=Homo sapiens OX=9606 GN=ZC3HC1 PE=1 SV=1	NIPA	-0.0815522	0.592034	0.8512	-0.365201	0.0319323	0.31745
Q9Y2V2_ph32	CHSP1_HUMAN Calcium-regulated heat-stable protein 1 OS=Homo sapiens OX=9606 GN=CARHSP1 PE=1 SV=2	CHSP1	-0.592453	0.181751	0.594469	0.996566	0.0319356	0.31745
Q13428_ph1111	TCOF_HUMAN Treacle protein OS=Homo sapiens OX=9606 GN=TCOF1 PE=1 SV=3	TCOF	-0.0438797	0.870385	0.965052	0.670195	0.0319529	0.31745
Q8IXJ9_ph503	ASXL1_HUMAN Polycomb group protein ASXL1 OS=Homo sapiens OX=9606 GN=ASXL1 PE=1 SV=4	ASXL1	-0.101946	0.538801	0.826782	0.407546	0.0319907	0.31758
Q9UKJ3_ph650	GPTC8_HUMAN G patch domain-containing protein 8 OS=Homo sapiens OX=9606 GN=GPATCH8 PE=1 SV=2	GPTC8	-0.0385265	0.765312	0.929584	0.321905	0.0320756	0.31811
Q96RU3_ph296	FNBP1_HUMAN Formin-binding protein 1 OS=Homo sapiens OX=9606 GN=FNBP1 PE=1 SV=2	FNBP1	-0.238584	0.13713	0.549152	-0.353485	0.0320938	0.31811
Q8N5I9_ph178	CL045_HUMAN Uncharacterized protein C12orf45 OS=Homo sapiens OX=9606 GN=C12orf45 PE=1 SV=2	CL045	0.0221462	0.868022	0.964604	0.327234	0.0321649	0.318569
Q86XL3_ph914	ANKL2_HUMAN Ankyrin repeat and LEM domain-containing protein 2 OS=Homo sapiens OX=9606 GN=ANKLE2 PE=1 SV=4	ANKL2	0.285407	0.0682922	0.449677	0.324022	0.0322115	0.318784
Q7Z2Z1_ph599	TICRR_HUMAN Treslin OS=Homo sapiens OX=9606 GN=TICRR PE=1 SV=2	TICRR	-0.0445116	0.821386	0.952609	0.491978	0.0322538	0.318957
Q13112_ph433	CAF1B_HUMAN Chromatin assembly factor 1 subunit B OS=Homo sapiens OX=9606 GN=CHAF1B PE=1 SV=1	CAF1B	0.101379	0.458466	0.789455	0.322793	0.0323015	0.319056
P23588_ph418_ph420_ph425	IF4B_HUMAN Eukaryotic translation initiation factor 4B OS=Homo sapiens OX=9606 GN=EIF4B PE=1 SV=2	IF4B	0.00717611	0.953286	0.988052	-0.300989	0.0323135	0.319056
Q9Y6D5_ph218_ph227	BIG2_HUMAN Brefeldin A-inhibited guanine nucleotide-exchange protein 2 OS=Homo sapiens OX=9606 GN=ARFGEF2 PE=1 SV=3	BIG2	0.0806515	0.423607	0.774639	0.243268	0.0323618	0.319095
Q9Y520_ph2682	PRC2C_HUMAN Protein PRRC2C OS=Homo sapiens OX=9606 GN=PRRC2C PE=1 SV=4	PRC2C	0.0798372	0.574756	0.843914	0.349556	0.0323941	0.319095
O00148_ph171	DX39A_HUMAN ATP-dependent RNA helicase DDX39A OS=Homo sapiens OX=9606 GN=DDX39A PE=1 SV=2	DX39A	0.047759	0.520291	0.818055	0.17778	0.0324112	0.319095
Q96MY1_ph130	NOL4L_HUMAN Nucleolar protein 4-like OS=Homo sapiens OX=9606 GN=NOL4L PE=1 SV=2	NOL4L	-1.46412	0.121249	0.524676	1.95782	0.0324795	0.319095
Q6Y7W6_ph26	GGYF2_HUMAN GRB10-interacting GYF protein 2 OS=Homo sapiens OX=9606 GN=GIGYF2 PE=1 SV=1	GGYF2	-0.27028	0.563164	0.83805	1.13342	0.0324904	0.319095
Q8WUZ0_ph111_ph122	BCL7C_HUMAN B-cell CLL/lymphoma 7 protein family member C OS=Homo sapiens OX=9606 GN=BCL7C PE=1 SV=3	BCL7C	-0.337673	0.59033	0.849423	1.52705	0.0324917	0.319095
Q14669_ph991	TRIPC_HUMAN E3 ubiquitin-protein ligase TRIP12 OS=Homo sapiens OX=9606 GN=TRIP12 PE=1 SV=1	TRIPC	0.502993	0.0254281	0.337949	0.419213	0.0324965	0.319095
Q9BTA9_ph93	WAC_HUMAN WW domain-containing adapter protein with coiled-coil OS=Homo sapiens OX=9606 GN=WAC PE=1 SV=3	WAC	0.293866	0.355903	0.733728	0.758206	0.0325165	0.319095
Q96FS4_ph74	SIPA1_HUMAN Signal-induced proliferation-associated protein 1 OS=Homo sapiens OX=9606 GN=SIPA1 PE=1 SV=1	SIPA1	-0.0624398	0.490177	0.80403	-0.219961	0.0325772	0.319446
Q96T58_ph1268_ph1278	MINT_HUMAN Msx2-interacting protein OS=Homo sapiens OX=9606 GN=SPEN PE=1 SV=1	MINT	-0.15229	0.132958	0.543262	-0.216788	0.0326378	0.319508
Q86YV5_ph782	PRAG1_HUMAN Inactive tyrosine-protein kinase PRAG1 OS=Homo sapiens OX=9606 GN=PRAG1 PE=1 SV=4	PRAG1	0.34656	0.238524	0.64829	-0.678677	0.0326522	0.319508
P08670_ph7	VIME_HUMAN Vimentin OS=Homo sapiens OX=9606 GN=VIM PE=1 SV=4	VIME	-0.496235	0.0170468	0.302041	-0.361589	0.0326583	0.319508
O95405_ph121	ZFYV9_HUMAN Zinc finger FYVE domain-containing protein 9 OS=Homo sapiens OX=9606 GN=ZFYVE9 PE=1 SV=2	ZFYV9	-0.140009	0.628673	0.867455	-0.712052	0.032753	0.320093
P48634_ph1092	PRC2A_HUMAN Protein PRRC2A OS=Homo sapiens OX=9606 GN=PRRC2A PE=1 SV=3	PRC2A	0.127023	0.840607	0.958173	1.42066	0.032768	0.320093
P22670_ph204	RFX1_HUMAN MHC class II regulatory factor RFX1 OS=Homo sapiens OX=9606 GN=RFX1 PE=1 SV=2	RFX1	0.397705	0.00837318	0.238698	-0.2411	0.032884	0.320982
Q14676_ph485_ph498_ph504	MDC1_HUMAN Mediator of DNA damage checkpoint protein 1 OS=Homo sapiens OX=9606 GN=MDC1 PE=1 SV=3	MDC1	-0.624622	0.0885011	0.481095	-0.727736	0.0329613	0.321491
Q12906_ph384	ILF3_HUMAN Interleukin enhancer-binding factor 3 OS=Homo sapiens OX=9606 GN=ILF3 PE=1 SV=3	ILF3	-0.198693	0.0676967	0.448894	0.217838	0.0330868	0.322471
Q9UP83_ph13	COG5_HUMAN Conserved oligomeric Golgi complex subunit 5 OS=Homo sapiens OX=9606 GN=COG5 PE=1 SV=3	COG5	0.40208	0.625484	0.866077	-1.974	0.0331822	0.323154
Q15366_ph189	PCBP2_HUMAN Poly(rC)-binding protein 2 OS=Homo sapiens OX=9606 GN=PCBP2 PE=1 SV=1	PCBP2	0.237099	0.318735	0.707286	0.548014	0.0332578	0.323334
Q14680_ph505	MELK_HUMAN Maternal embryonic leucine zipper kinase OS=Homo sapiens OX=9606 GN=MELK PE=1 SV=3	MELK	-0.479837	0.167511	0.576423	-0.768334	0.0332753	0.323334
Q9UQ35_ph508	SRRM2_HUMAN Serine/arginine repetitive matrix protein 2 OS=Homo sapiens OX=9606 GN=SRRM2 PE=1 SV=2	SRRM2	0.805045	0.0518634	0.412671	-0.888378	0.0332763	0.323334
Q9Y5P4_ph150	CERT_HUMAN Ceramide transfer protein OS=Homo sapiens OX=9606 GN=CERT PE=1 SV=1	CERT	1.22103	0.00590908	0.216711	0.678561	0.033395	0.324243
P46013_ph3041	KI67_HUMAN Proliferation marker protein Ki-67 OS=Homo sapiens OX=9606 GN=MKI67 PE=1 SV=2	KI67	-0.32255	0.121446	0.524676	-0.615678	0.0334581	0.32461
Q13247_ph81	SRSF6_HUMAN Serine/arginine-rich splicing factor 6 OS=Homo sapiens OX=9606 GN=SRSF6 PE=1 SV=2	SRSF6	2.29274	0.133268	0.543474	-2.65901	0.0335434	0.324697
Q9BTC8_ph430	MTA3_HUMAN Metastasis-associated protein MTA3 OS=Homo sapiens OX=9606 GN=MTA3 PE=1 SV=2	MTA3	-0.0689585	0.844507	0.959449	0.867726	0.0335598	0.324697
Q9H307_ph100	PININ_HUMAN Pinin OS=Homo sapiens OX=9606 GN=PNN PE=1 SV=5	PININ	0.145767	0.1361	0.548433	0.209182	0.0335893	0.324697
Q12834_ph51_ph55	CDC20_HUMAN Cell division cycle protein 20 homolog OS=Homo sapiens OX=9606 GN=CDC20 PE=1 SV=2	CDC20	0.292931	0.0933924	0.488403	-0.424564	0.0335908	0.324697
Q8TAP9_ph124	MPLKI_HUMAN M-phase-specific PLK1-interacting protein OS=Homo sapiens OX=9606 GN=MPLKIP PE=1 SV=1	MPLKI	0.170292	0.455075	0.788282	-0.546687	0.0335937	0.324697
O75410_ph504	TACC1_HUMAN Transforming acidic coiled-coil-containing protein 1 OS=Homo sapiens OX=9606 GN=TACC1 PE=1 SV=2	TACC1	0.218846	0.0547482	0.418484	0.223172	0.0336701	0.325191
O00429_ph616	DNM1L_HUMAN Dynamin-1-like protein OS=Homo sapiens OX=9606 GN=DNM1L PE=1 SV=2	DNM1L	0.310681	0.556267	0.834915	1.2631	0.0337029	0.325262
P09651_ph6	ROA1_HUMAN Heterogeneous nuclear ribonucleoprotein A1 OS=Homo sapiens OX=9606 GN=HNRNPA1 PE=1 SV=5	ROA1	0.123679	0.0759866	0.463376	0.141567	0.0338147	0.326096
A0A8I5KQE6_phNA;P08865_ph43	NA;RSSA_HUMAN 40S ribosomal protein SA OS=Homo sapiens OX=9606 GN=RPSA PE=1 SV=4	NA;RSSA	0.0477177	0.780463	0.936349	0.412782	0.0339139	0.326411
O75122_ph499_ph503_ph507	CLAP2_HUMAN CLIP-associating protein 2 OS=Homo sapiens OX=9606 GN=CLASP2 PE=1 SV=3	CLAP2	-0.0861131	0.762232	0.92824	-0.693717	0.0339232	0.326411
Q9UQ35_ph2123	SRRM2_HUMAN Serine/arginine repetitive matrix protein 2 OS=Homo sapiens OX=9606 GN=SRRM2 PE=1 SV=2	SRRM2	0.0449645	0.867888	0.964604	0.656512	0.0339476	0.326411
Q8WUX9_ph441	CHMP7_HUMAN Charged multivesicular body protein 7 OS=Homo sapiens OX=9606 GN=CHMP7 PE=1 SV=1	CHMP7	-0.367852	0.27317	0.678732	0.774219	0.0339492	0.326411
Q9P215_ph320	POGK_HUMAN Pogo transposable element with KRAB domain OS=Homo sapiens OX=9606 GN=POGK PE=1 SV=2	POGK	-0.364952	0.392315	0.759056	-0.992019	0.034023	0.326876
P23588_ph418_ph420_ph422	IF4B_HUMAN Eukaryotic translation initiation factor 4B OS=Homo sapiens OX=9606 GN=EIF4B PE=1 SV=2	IF4B	0.0194777	0.877587	0.968204	-0.306292	0.0341027	0.327093
Q9UQ35_ph1818	SRRM2_HUMAN Serine/arginine repetitive matrix protein 2 OS=Homo sapiens OX=9606 GN=SRRM2 PE=1 SV=2	SRRM2	0.408036	0.125731	0.531013	0.574635	0.0341301	0.327093
P62753_ph236	RS6_HUMAN 40S ribosomal protein S6 OS=Homo sapiens OX=9606 GN=RPS6 PE=1 SV=1	RS6	0.739049	0.0166287	0.300073	0.54048	0.0341322	0.327093
Q99549_ph164	MPP8_HUMAN M-phase phosphoprotein 8 OS=Homo sapiens OX=9606 GN=MPHOSPH8 PE=1 SV=2	MPP8	0.217437	0.405169	0.764823	0.618639	0.0341625	0.327093
Q9NRL2_ph1363_ph1367	BAZ1A_HUMAN Bromodomain adjacent to zinc finger domain protein 1A OS=Homo sapiens OX=9606 GN=BAZ1A PE=1 SV=2	BAZ1A	0.0126517	0.91561	0.978382	-0.287713	0.0341882	0.327093
Q9Y580_ph137	RBM7_HUMAN RNA-binding protein 7 OS=Homo sapiens OX=9606 GN=RBM7 PE=1 SV=1	RBM7	-0.0896313	0.447367	0.785535	-0.281092	0.0341986	0.327093
Q9P219_ph1601	DAPLE_HUMAN Protein Daple OS=Homo sapiens OX=9606 GN=CCDC88C PE=1 SV=3	DAPLE	-0.478768	0.310971	0.7027	-1.09703	0.0343179	0.327947
P33981_ph436	TTK_HUMAN Dual specificity protein kinase TTK OS=Homo sapiens OX=9606 GN=TTK PE=1 SV=2	TTK	0.0701088	0.528437	0.821798	0.261957	0.034339	0.327947
Q14527_ph397	HLTF_HUMAN Helicase-like transcription factor OS=Homo sapiens OX=9606 GN=HLTF PE=1 SV=2	HLTF	0.576265	0.0340427	0.366625	0.513948	0.0343741	0.328037
O75122_ph360	CLAP2_HUMAN CLIP-associating protein 2 OS=Homo sapiens OX=9606 GN=CLASP2 PE=1 SV=3	CLAP2	0.813463	0.00202694	0.166859	0.347666	0.0344129	0.328163
Q66K74_ph759	MAP1S_HUMAN Microtubule-associated protein 1S OS=Homo sapiens OX=9606 GN=MAP1S PE=1 SV=2	MAP1S	0.118471	0.532485	0.824697	0.445883	0.0344634	0.3284
P55198_ph222	AF17_HUMAN Protein AF-17 OS=Homo sapiens OX=9606 GN=MLLT6 PE=1 SV=3	AF17	0.378889	0.278749	0.681268	-1.91885	0.0345194	0.32869
Q5VZ89_ph1278_ph1297	DEN4C_HUMAN DENN domain-containing protein 4C OS=Homo sapiens OX=9606 GN=DENND4C PE=1 SV=3	DEN4C	0.494916	0.117295	0.522349	0.657815	0.0346204	0.328864
O75376_ph2120	NCOR1_HUMAN Nuclear receptor corepressor 1 OS=Homo sapiens OX=9606 GN=NCOR1 PE=1 SV=2	NCOR1	-0.415172	0.470401	0.794537	1.64029	0.0346335	0.328864
O95067_ph8	CCNB2_HUMAN G2/mitotic-specific cyclin-B2 OS=Homo sapiens OX=9606 GN=CCNB2 PE=1 SV=1	CCNB2	-1.57319	0.00245093	0.175487	-0.717477	0.0346728	0.328864
O95835_ph246	LATS1_HUMAN Serine/threonine-protein kinase LATS1 OS=Homo sapiens OX=9606 GN=LATS1 PE=1 SV=1	LATS1	0.415622	0.00144115	0.156436	-0.165565	0.0346791	0.328864
Q12986_ph326	NFX1_HUMAN Transcriptional repressor NF-X1 OS=Homo sapiens OX=9606 GN=NFX1 PE=1 SV=2	NFX1	-0.192332	0.164735	0.573772	0.299313	0.0346862	0.328864
O43491_ph715	E41L2_HUMAN Band 4.1-like protein 2 OS=Homo sapiens OX=9606 GN=EPB41L2 PE=1 SV=1	E41L2	-1.04199	0.0160659	0.296325	-0.751464	0.0346915	0.328864
P06400_ph356	RB_HUMAN Retinoblastoma-associated protein OS=Homo sapiens OX=9606 GN=RB1 PE=1 SV=2	RB	0.0133273	0.936345	0.983215	0.398529	0.0347403	0.329083
P55327_ph176	TPD52_HUMAN Tumor protein D52 OS=Homo sapiens OX=9606 GN=TPD52 PE=1 SV=2	TPD52	#NAME?	NA	0	-4.69223	0.034821	0.329605
Q9UKV3_ph240_ph243_ph254	ACINU_HUMAN Apoptotic chromatin condensation inducer in the nucleus OS=Homo sapiens OX=9606 GN=ACIN1 PE=1 SV=2	ACINU	-0.869153	0.00525087	0.211768	-0.494053	0.0348798	0.329775
Q9HCD6_ph1579	TANC2_HUMAN Protein TANC2 OS=Homo sapiens OX=9606 GN=TANC2 PE=1 SV=3	TANC2	0.989949	0.193461	0.60595	-1.69364	0.0348904	0.329775
Q15366_ph188	PCBP2_HUMAN Poly(rC)-binding protein 2 OS=Homo sapiens OX=9606 GN=PCBP2 PE=1 SV=1	PCBP2	0.243199	0.313795	0.703736	0.547898	0.0349337	0.329941
Q9BRS8_ph447	LARP6_HUMAN La-related protein 6 OS=Homo sapiens OX=9606 GN=LARP6 PE=1 SV=1	LARP6	-0.203232	0.173556	0.581974	-0.27259	0.0349622	0.329967
P04049_ph295	RAF1_HUMAN RAF proto-oncogene serine/threonine-protein kinase OS=Homo sapiens OX=9606 GN=RAF1 PE=1 SV=1	RAF1	0.0347479	0.731318	0.912248	0.245364	0.0351084	0.330703
O14497_ph1600_ph1604	ARI1A_HUMAN AT-rich interactive domain-containing protein 1A OS=Homo sapiens OX=9606 GN=ARID1A PE=1 SV=3	ARI1A	-0.205388	0.120015	0.524537	-0.273443	0.0351153	0.330703
P24928_ph1920	RPB1_HUMAN DNA-directed RNA polymerase II subunit RPB1 OS=Homo sapiens OX=9606 GN=POLR2A PE=1 SV=2	RPB1	0.199758	0.0788697	0.467191	0.230519	0.035147	0.330703
Q9NYF8_ph883	BCLF1_HUMAN Bcl-2-associated transcription factor 1 OS=Homo sapiens OX=9606 GN=BCLAF1 PE=1 SV=2	BCLF1	0.0416613	0.555006	0.834661	0.16548	0.0351691	0.330703
Q14699_ph207	RFTN1_HUMAN Raftlin OS=Homo sapiens OX=9606 GN=RFTN1 PE=1 SV=4	RFTN1	0.0512154	0.804498	0.945759	1.28424	0.0351753	0.330703
Q3KQU3_ph112	MA7D1_HUMAN MAP7 domain-containing protein 1 OS=Homo sapiens OX=9606 GN=MAP7D1 PE=1 SV=1	MA7D1	-0.810733	0.122536	0.52625	-1.11916	0.0351949	0.330703
Q99767_ph478	APBA2_HUMAN Amyloid-beta A4 precursor protein-binding family A member 2 OS=Homo sapiens OX=9606 GN=APBA2 PE=1 SV=3	APBA2	-0.263951	0.110942	0.514571	-0.34776	0.0352471	0.330719
Q9Y2U5_ph263	M3K2_HUMAN Mitogen-activated protein kinase kinase kinase 2 OS=Homo sapiens OX=9606 GN=MAP3K2 PE=1 SV=2	M3K2	0.266557	0.144696	0.559057	0.39529	0.0352482	0.330719
Q9NRA8_ph136	4ET_HUMAN Eukaryotic translation initiation factor 4E transporter OS=Homo sapiens OX=9606 GN=EIF4ENIF1 PE=1 SV=2	4ET	0.330458	0.00144734	0.156436	0.13023	0.0353531	0.331385
Q4KMP7_ph152	TB10B_HUMAN TBC1 domain family member 10B OS=Homo sapiens OX=9606 GN=TBC1D10B PE=1 SV=3	TB10B	0.0410141	0.908295	0.976746	1.04455	0.0353955	0.331385
P06127_ph482_ph483	CD5_HUMAN T-cell surface glycoprotein CD5 OS=Homo sapiens OX=9606 GN=CD5 PE=1 SV=2	CD5	-0.274881	0.410755	0.767563	-0.763115	0.0353967	0.331385
Q9NZJ0_ph508_ph510_ph516	DTL_HUMAN Denticleless protein homolog OS=Homo sapiens OX=9606 GN=DTL PE=1 SV=3	DTL	-0.118372	0.84375	0.959449	-1.45822	0.0354501	0.33142
Q9H4E7_ph595_ph597	DEFI6_HUMAN Differentially expressed in FDCP 6 homolog OS=Homo sapiens OX=9606 GN=DEF6 PE=1 SV=1	DEFI6	0.425225	0.0238818	0.3334	0.332633	0.0354574	0.33142
A0FGR8_ph738	ESYT2_HUMAN Extended synaptotagmin-2 OS=Homo sapiens OX=9606 GN=ESYT2 PE=1 SV=1	ESYT2	-0.299669	0.0431886	0.391008	-0.27737	0.0355026	0.33142
Q9BZ72_ph644	PITM2_HUMAN Membrane-associated phosphatidylinositol transfer protein 2 OS=Homo sapiens OX=9606 GN=PITPNM2 PE=1 SV=1	PITM2	-0.954345	0.098455	0.497127	-0.965074	0.0355513	0.33142
Q9BUI4_ph204_ph205	RPC3_HUMAN DNA-directed RNA polymerase III subunit RPC3 OS=Homo sapiens OX=9606 GN=POLR3C PE=1 SV=1	RPC3	0.0948369	0.774901	0.934087	-0.966597	0.0355829	0.33142
Q99759_ph340	M3K3_HUMAN Mitogen-activated protein kinase kinase kinase 3 OS=Homo sapiens OX=9606 GN=MAP3K3 PE=1 SV=2	M3K3	-1.10301	0.0495879	0.406706	-1.53283	0.035606	0.33142
Q9P2Q2_ph694	FRM4A_HUMAN FERM domain-containing protein 4A OS=Homo sapiens OX=9606 GN=FRMD4A PE=1 SV=3	FRM4A	0.141141	0.327339	0.713766	0.332076	0.0356239	0.33142
Q9UHD8_ph85	SEPT9_HUMAN Septin-9 OS=Homo sapiens OX=9606 GN=SEPTIN9 PE=1 SV=2	2025-09-09	-0.0332794	0.772112	0.93292	0.275213	0.0356276	0.33142
Q5VWN6_ph2037	TASO2_HUMAN Protein TASOR 2 OS=Homo sapiens OX=9606 GN=TASOR2 PE=1 SV=1	TASO2	0.0649232	0.672265	0.885808	0.362569	0.0356764	0.33142
O75319_ph342	DUS11_HUMAN RNA/RNP complex-1-interacting phosphatase OS=Homo sapiens OX=9606 GN=DUSP11 PE=1 SV=2	DUS11	-1.16988	0.00766735	0.233258	-0.693298	0.0356795	0.33142
Q9NQS1_ph261	AVEN_HUMAN Cell death regulator Aven OS=Homo sapiens OX=9606 GN=AVEN PE=1 SV=1	AVEN	-0.00578317	0.98803	0.996502	1.12885	0.0356846	0.33142
Q9UKV3_ph714	ACINU_HUMAN Apoptotic chromatin condensation inducer in the nucleus OS=Homo sapiens OX=9606 GN=ACIN1 PE=1 SV=2	ACINU	-0.59157	0.469777	0.794537	1.87918	0.0357675	0.331949
Q15366_ph187	PCBP2_HUMAN Poly(rC)-binding protein 2 OS=Homo sapiens OX=9606 GN=PCBP2 PE=1 SV=1	PCBP2	0.241869	0.320289	0.708618	0.548388	0.035938	0.33305
P12268_ph122	IMDH2_HUMAN Inosine-5'-monophosphate dehydrogenase 2 OS=Homo sapiens OX=9606 GN=IMPDH2 PE=1 SV=2	IMDH2	-0.0194203	0.901237	0.974453	0.378902	0.035938	0.33305
Q9Y5K3_ph315	PCY1B_HUMAN Choline-phosphate cytidylyltransferase B OS=Homo sapiens OX=9606 GN=PCYT1B PE=1 SV=1	PCY1B	0.250801	0.326645	0.713496	0.587171	0.0360259	0.333536
O15523_ph604	DDX3Y_HUMAN ATP-dependent RNA helicase DDX3Y OS=Homo sapiens OX=9606 GN=DDX3Y PE=1 SV=2	DDX3Y	-0.480197	0.122425	0.525988	-0.657814	0.0360642	0.333536
Q9Y6X9_ph725	MORC2_HUMAN ATPase MORC2 OS=Homo sapiens OX=9606 GN=MORC2 PE=1 SV=2	MORC2	0.106041	0.263941	0.669029	0.213746	0.0360685	0.333536
Q9P246_ph697	STIM2_HUMAN Stromal interaction molecule 2 OS=Homo sapiens OX=9606 GN=STIM2 PE=1 SV=2	STIM2	-0.141412	0.184962	0.598361	-0.233887	0.0361756	0.333575
Q14153_ph148	FA53B_HUMAN Protein FAM53B OS=Homo sapiens OX=9606 GN=FAM53B PE=1 SV=2	FA53B	0.405881	0.321084	0.709707	-0.936846	0.0362007	0.333575
Q13523_ph849	PRP4B_HUMAN Serine/threonine-protein kinase PRP4 homolog OS=Homo sapiens OX=9606 GN=PRPF4B PE=1 SV=3	PRP4B	0.0694344	0.579972	0.846055	0.290676	0.0362135	0.333575
P40222_ph515	TXLNA_HUMAN Alpha-taxilin OS=Homo sapiens OX=9606 GN=TXLNA PE=1 SV=3	TXLNA	0.162209	0.257686	0.664024	0.322728	0.0362207	0.333575
Q96T58_ph240_ph242_ph244	MINT_HUMAN Msx2-interacting protein OS=Homo sapiens OX=9606 GN=SPEN PE=1 SV=1	MINT	-0.220174	0.13264	0.542915	-0.306403	0.0362227	0.333575
Q86WB0_ph407_ph411	NIPA_HUMAN Nuclear-interacting partner of ALK OS=Homo sapiens OX=9606 GN=ZC3HC1 PE=1 SV=1	NIPA	0.614786	0.300331	0.695481	-1.24395	0.0362921	0.333575
Q2KHT3_ph7	CL16A_HUMAN Protein CLEC16A OS=Homo sapiens OX=9606 GN=CLEC16A PE=1 SV=2	CL16A	-1.02038	0.00918085	0.244515	-0.62895	0.0363002	0.333575
Q9UBC2_ph255	EP15R_HUMAN Epidermal growth factor receptor substrate 15-like 1 OS=Homo sapiens OX=9606 GN=EPS15L1 PE=1 SV=1	EP15R	0.253795	0.0365085	0.373436	0.22669	0.0363004	0.333575
Q76I76_ph461_ph463_ph466	SSH2_HUMAN Protein phosphatase Slingshot homolog 2 OS=Homo sapiens OX=9606 GN=SSH2 PE=1 SV=1	SSH2	-0.0313322	0.925197	0.980145	-0.786716	0.0363068	0.333575
Q9NYZ3_ph435	GTSE1_HUMAN G2 and S phase-expressed protein 1 OS=Homo sapiens OX=9606 GN=GTSE1 PE=1 SV=3	GTSE1	-0.855645	0.176716	0.585251	-1.38083	0.0363907	0.334107
Q8N1G1_ph358	REXO1_HUMAN RNA exonuclease 1 homolog OS=Homo sapiens OX=9606 GN=REXO1 PE=1 SV=3	REXO1	-0.236065	0.117104	0.522349	0.765252	0.0365147	0.335006
Q9UKA4_ph1100	AKA11_HUMAN A-kinase anchor protein 11 OS=Homo sapiens OX=9606 GN=AKAP11 PE=1 SV=1	AKA11	1.44706	0.0338552	0.366625	1.26178	0.0365544	0.33513
P22626_ph212	ROA2_HUMAN Heterogeneous nuclear ribonucleoproteins A2/B1 OS=Homo sapiens OX=9606 GN=HNRNPA2B1 PE=1 SV=2	ROA2	-0.286924	0.284418	0.684457	-0.605484	0.0367733	0.336896
Q9UKV8_ph387	AGO2_HUMAN Protein argonaute-2 OS=Homo sapiens OX=9606 GN=AGO2 PE=1 SV=3	AGO2	-0.112896	0.477445	0.79638	-0.365603	0.0368581	0.337119
Q9UKV5_ph522	AMFR_HUMAN E3 ubiquitin-protein ligase AMFR OS=Homo sapiens OX=9606 GN=AMFR PE=1 SV=2	AMFR	0.309526	0.014616	0.28887	-0.213773	0.0368883	0.337119
O43426_ph1565	SYNJ1_HUMAN Synaptojanin-1 OS=Homo sapiens OX=9606 GN=SYNJ1 PE=1 SV=2	SYNJ1	0.164373	0.39699	0.761349	0.448502	0.0369099	0.337119
O00571_ph82	DDX3X_HUMAN ATP-dependent RNA helicase DDX3X OS=Homo sapiens OX=9606 GN=DDX3X PE=1 SV=3	DDX3X	0.00376058	0.978143	0.993788	-0.329879	0.0369386	0.337119
Q2KHR2_ph424	RFX7_HUMAN DNA-binding protein RFX7 OS=Homo sapiens OX=9606 GN=RFX7 PE=1 SV=1	RFX7	0.0415993	0.8475	0.959516	0.517108	0.0369513	0.337119
Q8IY17_ph116	PLPL6_HUMAN Neuropathy target esterase OS=Homo sapiens OX=9606 GN=PNPLA6 PE=1 SV=3	PLPL6	-0.329918	0.589837	0.849256	-1.79838	0.0369553	0.337119
O75044_ph909_ph916	SRGP2_HUMAN SLIT-ROBO Rho GTPase-activating protein 2 OS=Homo sapiens OX=9606 GN=SRGAP2 PE=1 SV=3	SRGP2	0.261641	0.0808704	0.469122	0.57105	0.0370081	0.33736
Q9UQ35_ph454_ph455_ph456	SRRM2_HUMAN Serine/arginine repetitive matrix protein 2 OS=Homo sapiens OX=9606 GN=SRRM2 PE=1 SV=2	SRRM2	0.0374625	0.934134	0.98255	-1.05875	0.037156	0.338019
Q9NYZ3_ph536	GTSE1_HUMAN G2 and S phase-expressed protein 1 OS=Homo sapiens OX=9606 GN=GTSE1 PE=1 SV=3	GTSE1	-0.0473441	0.801204	0.944552	-0.437804	0.0371748	0.338019
Q9Y217_ph561	MTMR6_HUMAN Myotubularin-related protein 6 OS=Homo sapiens OX=9606 GN=MTMR6 PE=1 SV=3	MTMR6	-0.528937	0.206561	0.620641	0.896472	0.0371805	0.338019
Q9UQ35_ph846	SRRM2_HUMAN Serine/arginine repetitive matrix protein 2 OS=Homo sapiens OX=9606 GN=SRRM2 PE=1 SV=2	SRRM2	0.200266	0.109201	0.513071	0.259384	0.0371858	0.338019
Q9UPT5_ph250	EXOC7_HUMAN Exocyst complex component 7 OS=Homo sapiens OX=9606 GN=EXOC7 PE=1 SV=3	EXOC7	0.434347	0.0434316	0.391165	0.407156	0.0372595	0.338449
Q92890_ph229	UFD1_HUMAN Ubiquitin recognition factor in ER-associated degradation protein 1 OS=Homo sapiens OX=9606 GN=UFD1 PE=1 SV=3	UFD1	0.118667	0.506541	0.812522	0.417936	0.0372929	0.338512
Q9P2R3_ph861	ANFY1_HUMAN Rabankyrin-5 OS=Homo sapiens OX=9606 GN=ANKFY1 PE=1 SV=2	ANFY1	-0.695003	0.365794	0.740855	2.13585	0.0373317	0.338625
Q9NQX3_ph268	GEPH_HUMAN Gephyrin OS=Homo sapiens OX=9606 GN=GPHN PE=1 SV=1	GEPH	0.208466	0.393959	0.7605	0.561143	0.037382	0.338842
P17706_ph52	PTN2_HUMAN Tyrosine-protein phosphatase non-receptor type 2 OS=Homo sapiens OX=9606 GN=PTPN2 PE=1 SV=2	PTN2	-0.218298	0.168628	0.577892	0.339835	0.0374595	0.339202
Q9Y2I7_ph1754	FYV1_HUMAN 1-phosphatidylinositol 3-phosphate 5-kinase OS=Homo sapiens OX=9606 GN=PIKFYVE PE=1 SV=3	FYV1	0.0893975	0.548307	0.831689	0.349392	0.0374857	0.339202
O43768_ph43	ENSA_HUMAN Alpha-endosulfine OS=Homo sapiens OX=9606 GN=ENSA PE=1 SV=1	ENSA	-1.46999	0.00178143	0.161652	0.456402	0.0375021	0.339202
Q9Y2Y9_ph156_ph162	KLF13_HUMAN Krueppel-like factor 13 OS=Homo sapiens OX=9606 GN=KLF13 PE=1 SV=1	KLF13	-1.83664	0.0988651	0.497419	-2.27947	0.0376145	0.339202
Q96QF0_ph288	RAB3I_HUMAN Rab-3A-interacting protein OS=Homo sapiens OX=9606 GN=RAB3IP PE=1 SV=1	RAB3I	0.182521	0.107236	0.509255	0.230828	0.037617	0.339202
Q9BUH6_ph152	PAXX_HUMAN Protein PAXX OS=Homo sapiens OX=9606 GN=PAXX PE=1 SV=2	PAXX	-0.0404357	0.750058	0.921273	0.301335	0.0376261	0.339202
Q9NSI8_ph356	SAMN1_HUMAN SAM domain-containing protein SAMSN-1 OS=Homo sapiens OX=9606 GN=SAMSN1 PE=1 SV=1	SAMN1	0.289121	0.0176574	0.305196	-0.205995	0.0376383	0.339202
Q9NYB9_ph243	ABI2_HUMAN Abl interactor 2 OS=Homo sapiens OX=9606 GN=ABI2 PE=1 SV=1	ABI2	-0.0963634	0.234427	0.643789	-0.174073	0.0376547	0.339202
O94804_ph952	STK10_HUMAN Serine/threonine-protein kinase 10 OS=Homo sapiens OX=9606 GN=STK10 PE=1 SV=1	STK10	0.372167	0.109412	0.51332	0.480563	0.0376597	0.339202
Q9BZL4_ph427	PP12C_HUMAN Protein phosphatase 1 regulatory subunit 12C OS=Homo sapiens OX=9606 GN=PPP1R12C PE=1 SV=1	PP12C	-1.26609	0.0410353	0.388313	-1.30294	0.0376878	0.339217
Q9BUT9_ph78_ph82	MCRI2_HUMAN MAPK regulated corepressor interacting protein 2 OS=Homo sapiens OX=9606 GN=MCRIP2 PE=1 SV=2	MCRI2	-0.215874	0.381231	0.750993	-0.557066	0.0377604	0.339605
Q5T3J3_ph502	LRIF1_HUMAN Ligand-dependent nuclear receptor-interacting factor 1 OS=Homo sapiens OX=9606 GN=LRIF1 PE=1 SV=1	LRIF1	-1.10251	0.188318	0.601113	-1.61783	0.0378229	0.339605
O14526_ph576	FCHO1_HUMAN F-BAR domain only protein 1 OS=Homo sapiens OX=9606 GN=FCHO1 PE=1 SV=2	FCHO1	-0.146935	0.530558	0.823489	-0.547199	0.0378232	0.339605
Q92930_ph182	RAB8B_HUMAN Ras-related protein Rab-8B OS=Homo sapiens OX=9606 GN=RAB8B PE=1 SV=2	RAB8B	#NAME?	NA	0	1.15829	0.0378369	0.339605
P18887_ph241	XRCC1_HUMAN DNA repair protein XRCC1 OS=Homo sapiens OX=9606 GN=XRCC1 PE=1 SV=2	XRCC1	0.156648	0.142977	0.556862	0.226074	0.037903	0.339961
P43243_ph195	MATR3_HUMAN Matrin-3 OS=Homo sapiens OX=9606 GN=MATR3 PE=1 SV=2	MATR3	-0.164517	0.0603601	0.430394	-0.166591	0.0380055	0.340548
O00567_ph519	NOP56_HUMAN Nucleolar protein 56 OS=Homo sapiens OX=9606 GN=NOP56 PE=1 SV=4	NOP56	0.114965	0.0950046	0.491258	0.137267	0.0380216	0.340548
Q6ZRI6_ph467	CO039_HUMAN Uncharacterized protein C15orf39 OS=Homo sapiens OX=9606 GN=C15orf39 PE=1 SV=3	CO039	1.18443	0.0191734	0.315926	0.860034	0.0380591	0.340557
P25205_ph611	MCM3_HUMAN DNA replication licensing factor MCM3 OS=Homo sapiens OX=9606 GN=MCM3 PE=1 SV=3	MCM3	0.361613	0.206165	0.620641	-0.613298	0.0380757	0.340557
Q68DK7_ph126	MSL1_HUMAN Male-specific lethal 1 homolog OS=Homo sapiens OX=9606 GN=MSL1 PE=1 SV=3	MSL1	0.244585	0.116724	0.522349	-0.318231	0.0381052	0.340583
Q9NXE8_ph316_ph318	CWC25_HUMAN Pre-mRNA-splicing factor CWC25 homolog OS=Homo sapiens OX=9606 GN=CWC25 PE=1 SV=1	CWC25	-0.658498	0.122055	0.525978	0.875028	0.0381791	0.341006
O96028_ph555	NSD2_HUMAN Histone-lysine N-methyltransferase NSD2 OS=Homo sapiens OX=9606 GN=NSD2 PE=1 SV=1	NSD2	-0.889344	0.0998247	0.499871	-1.07691	0.0382461	0.341144
Q5T5U3_ph477	RHG21_HUMAN Rho GTPase-activating protein 21 OS=Homo sapiens OX=9606 GN=ARHGAP21 PE=1 SV=2	RHG21	-0.681731	0.148944	0.564174	-0.999368	0.0382564	0.341144
Q9UIG0_ph349	BAZ1B_HUMAN Tyrosine-protein kinase BAZ1B OS=Homo sapiens OX=9606 GN=BAZ1B PE=1 SV=2	BAZ1B	-0.00858752	0.947402	0.98665	0.306478	0.0382768	0.341144
Q9C0K0_ph375_ph381	BC11B_HUMAN B-cell lymphoma/leukemia 11B OS=Homo sapiens OX=9606 GN=BCL11B PE=1 SV=1	BC11B	-0.0810478	0.565331	0.839359	-0.329099	0.0383099	0.341144
Q9UKV5_ph523	AMFR_HUMAN E3 ubiquitin-protein ligase AMFR OS=Homo sapiens OX=9606 GN=AMFR PE=1 SV=2	AMFR	0.272227	0.0207408	0.322109	-0.20409	0.0383274	0.341144
Q9Y4K4_ph434	M4K5_HUMAN Mitogen-activated protein kinase kinase kinase kinase 5 OS=Homo sapiens OX=9606 GN=MAP4K5 PE=1 SV=2	M4K5	-0.0651202	0.610419	0.860253	-0.298554	0.0383984	0.341538
Q9BTC0_ph1456	DIDO1_HUMAN Death-inducer obliterator 1 OS=Homo sapiens OX=9606 GN=DIDO1 PE=1 SV=5	DIDO1	0.0656472	0.353056	0.732683	0.160068	0.0384487	0.341749
Q14699_ph199	RFTN1_HUMAN Raftlin OS=Homo sapiens OX=9606 GN=RFTN1 PE=1 SV=4	RFTN1	0.15629	0.137319	0.549152	0.220449	0.0385372	0.342268
Q9Y4K1_ph759	CRBG1_HUMAN Beta/gamma crystallin domain-containing protein 1 OS=Homo sapiens OX=9606 GN=CRYBG1 PE=1 SV=3	CRBG1	#NAME?	NA	0	-3.304	0.0385605	0.342268
Q96JM3_ph436_ph443	CHAP1_HUMAN Chromosome alignment-maintaining phosphoprotein 1 OS=Homo sapiens OX=9606 GN=CHAMP1 PE=1 SV=2	CHAP1	1.16769	0.15457	0.567506	2.02158	0.0386292	0.342641
Q9UP83_ph197	COG5_HUMAN Conserved oligomeric Golgi complex subunit 5 OS=Homo sapiens OX=9606 GN=COG5 PE=1 SV=3	COG5	0.328404	0.328091	0.714018	0.682605	0.0387128	0.342824
Q9H6F5_ph58	CCD86_HUMAN Coiled-coil domain-containing protein 86 OS=Homo sapiens OX=9606 GN=CCDC86 PE=1 SV=1	CCD86	-0.00673597	0.959293	0.989134	0.31264	0.0387214	0.342824
Q9BUQ8_ph109	DDX23_HUMAN Probable ATP-dependent RNA helicase DDX23 OS=Homo sapiens OX=9606 GN=DDX23 PE=1 SV=3	DDX23	0.144623	0.277332	0.680648	0.295291	0.0387683	0.342824
Q14135_ph274_ph285	VGLL4_HUMAN Transcription cofactor vestigial-like protein 4 OS=Homo sapiens OX=9606 GN=VGLL4 PE=1 SV=4	VGLL4	0.572049	0.530486	0.823489	-3.24714	0.0387789	0.342824
P17544_ph424_ph434	ATF7_HUMAN Cyclic AMP-dependent transcription factor ATF-7 OS=Homo sapiens OX=9606 GN=ATF7 PE=1 SV=2	ATF7	-0.528591	0.146497	0.561079	0.727109	0.0387835	0.342824
P52948_ph612	NUP98_HUMAN Nuclear pore complex protein Nup98-Nup96 OS=Homo sapiens OX=9606 GN=NUP98 PE=1 SV=4	NUP98	-0.084722	0.474094	0.795531	0.266978	0.0388542	0.343039
P85037_ph416_ph420_ph428	FOXK1_HUMAN Forkhead box protein K1 OS=Homo sapiens OX=9606 GN=FOXK1 PE=1 SV=1	FOXK1	-0.137589	0.518178	0.816851	-0.481069	0.0388774	0.343039
Q9UI08_ph130	EVL_HUMAN Ena/VASP-like protein OS=Homo sapiens OX=9606 GN=EVL PE=1 SV=2	EVL	-0.464065	0.148936	0.564174	0.787172	0.0389093	0.343039
Q9UKV3_ph657	ACINU_HUMAN Apoptotic chromatin condensation inducer in the nucleus OS=Homo sapiens OX=9606 GN=ACIN1 PE=1 SV=2	ACINU	0.0850215	0.472506	0.795394	0.272131	0.0389412	0.343039
O76094_ph630	SRP72_HUMAN Signal recognition particle subunit SRP72 OS=Homo sapiens OX=9606 GN=SRP72 PE=1 SV=3	SRP72	1.27723	0.00641961	0.220586	0.691374	0.0389872	0.343039
P17844_ph520	DDX5_HUMAN Probable ATP-dependent RNA helicase DDX5 OS=Homo sapiens OX=9606 GN=DDX5 PE=1 SV=1	DDX5	-0.676941	0.0263681	0.341867	-0.53222	0.0390018	0.343039
Q13627_ph748_ph758	DYR1A_HUMAN Dual specificity tyrosine-phosphorylation-regulated kinase 1A OS=Homo sapiens OX=9606 GN=DYRK1A PE=1 SV=2	DYR1A	0.100123	0.78905	0.940434	-0.881252	0.0390088	0.343039
Q5T5U3_ph475	RHG21_HUMAN Rho GTPase-activating protein 21 OS=Homo sapiens OX=9606 GN=ARHGAP21 PE=1 SV=2	RHG21	#NAME?	NA	0	-1.28097	0.0390219	0.343039
P24928_ph1878	RPB1_HUMAN DNA-directed RNA polymerase II subunit RPB1 OS=Homo sapiens OX=9606 GN=POLR2A PE=1 SV=2	RPB1	0.119267	0.145079	0.55979	0.171669	0.0390698	0.343116
Q4KMZ1_ph253_ph257	IQCC_HUMAN IQ domain-containing protein C OS=Homo sapiens OX=9606 GN=IQCC PE=1 SV=2	IQCC	0.418385	0.206117	0.620641	1.94474	0.039091	0.343116
P38919_ph163	IF4A3_HUMAN Eukaryotic initiation factor 4A-III OS=Homo sapiens OX=9606 GN=EIF4A3 PE=1 SV=4	IF4A3	-0.296096	0.39795	0.761809	0.791863	0.0391108	0.343116
Q9UKV3_ph240	ACINU_HUMAN Apoptotic chromatin condensation inducer in the nucleus OS=Homo sapiens OX=9606 GN=ACIN1 PE=1 SV=2	ACINU	-0.151795	0.345513	0.726334	-0.361137	0.0391462	0.343169
P20700_ph20_ph23	LMNB1_HUMAN Lamin-B1 OS=Homo sapiens OX=9606 GN=LMNB1 PE=1 SV=2	LMNB1	-0.0643332	0.645296	0.876025	-0.321862	0.0391804	0.343169
Q8IY81_ph644	SPB1_HUMAN pre-rRNA 2'-O-ribose RNA methyltransferase FTSJ3 OS=Homo sapiens OX=9606 GN=FTSJ3 PE=1 SV=2	SPB1	0.351578	0.032161	0.362177	-0.296406	0.0391971	0.343169
Q14684_ph728_ph735_ph736	RRP1B_HUMAN Ribosomal RNA processing protein 1 homolog B OS=Homo sapiens OX=9606 GN=RRP1B PE=1 SV=3	RRP1B	0.0798909	0.853073	0.961192	-1.01434	0.0392436	0.3433
Q7Z6Z7_ph1395	HUWE1_HUMAN E3 ubiquitin-protein ligase HUWE1 OS=Homo sapiens OX=9606 GN=HUWE1 PE=1 SV=3	HUWE1	0.166403	0.105021	0.506292	0.208729	0.0392656	0.3433
Q684P5_ph507	RPGP2_HUMAN Rap1 GTPase-activating protein 2 OS=Homo sapiens OX=9606 GN=RAP1GAP2 PE=1 SV=2	RPGP2	-0.493934	0.0714682	0.454148	-0.536839	0.0392957	0.343329
Q96RU3_ph347	FNBP1_HUMAN Formin-binding protein 1 OS=Homo sapiens OX=9606 GN=FNBP1 PE=1 SV=2	FNBP1	0.134883	0.161448	0.571162	0.197599	0.0393592	0.34365
Q9C0B5_ph621	ZDHC5_HUMAN Palmitoyltransferase ZDHHC5 OS=Homo sapiens OX=9606 GN=ZDHHC5 PE=1 SV=2	ZDHC5	0.172017	0.168682	0.577892	0.264891	0.0394133	0.343887
Q8NE71_ph109	ABCF1_HUMAN ATP-binding cassette sub-family F member 1 OS=Homo sapiens OX=9606 GN=ABCF1 PE=1 SV=2	ABCF1	0.162815	0.105292	0.506292	0.204122	0.0394646	0.343941
Q9Y3L3_ph544	3BP1_HUMAN SH3 domain-binding protein 1 OS=Homo sapiens OX=9606 GN=SH3BP1 PE=1 SV=3	3BP1	-0.0877821	0.563032	0.837953	0.350998	0.0394971	0.343941
Q01082_ph2335	SPTB2_HUMAN Spectrin beta chain, non-erythrocytic 1 OS=Homo sapiens OX=9606 GN=SPTBN1 PE=1 SV=2	SPTB2	0.206879	0.16209	0.571592	0.312309	0.0395191	0.343941
Q9NYZ3_ph461	GTSE1_HUMAN G2 and S phase-expressed protein 1 OS=Homo sapiens OX=9606 GN=GTSE1 PE=1 SV=3	GTSE1	0.33062	0.0484876	0.4039	0.314753	0.0395266	0.343941
P01106_ph293	MYC_HUMAN Myc proto-oncogene protein OS=Homo sapiens OX=9606 GN=MYC PE=1 SV=1	MYC	-0.0316169	0.936475	0.983215	0.933097	0.0396111	0.344428
Q9Y6X9_ph743	MORC2_HUMAN ATPase MORC2 OS=Homo sapiens OX=9606 GN=MORC2 PE=1 SV=2	MORC2	0.209994	0.0200272	0.318032	0.150244	0.0396364	0.344428
P61513_ph21	RL37A_HUMAN 60S ribosomal protein L37a OS=Homo sapiens OX=9606 GN=RPL37A PE=1 SV=2	RL37A	-0.763387	0.105891	0.507488	-0.952105	0.0397708	0.344833
Q96RT1_ph1133	ERBIN_HUMAN Erbin OS=Homo sapiens OX=9606 GN=ERBIN PE=1 SV=2	ERBIN	-0.272239	0.118027	0.522349	-0.349241	0.0397786	0.344833
Q9UIG0_ph947	BAZ1B_HUMAN Tyrosine-protein kinase BAZ1B OS=Homo sapiens OX=9606 GN=BAZ1B PE=1 SV=2	BAZ1B	0.186316	0.0215167	0.325027	0.13543	0.039785	0.344833
P42356_ph257	PI4KA_HUMAN Phosphatidylinositol 4-kinase alpha OS=Homo sapiens OX=9606 GN=PI4KA PE=1 SV=4	PI4KA	-0.0600788	0.817902	0.950926	-0.611322	0.0398021	0.344833
P26368_ph79	U2AF2_HUMAN Splicing factor U2AF 65 kDa subunit OS=Homo sapiens OX=9606 GN=U2AF2 PE=1 SV=4	U2AF2	-0.141918	0.277371	0.680648	0.283148	0.0398404	0.344833
O14745_ph340	NHRF1_HUMAN Na(+)/H(+) exchange regulatory cofactor NHE-RF1 OS=Homo sapiens OX=9606 GN=SLC9A3R1 PE=1 SV=4	NHRF1	-0.0672597	0.777892	0.935237	-0.552811	0.0398673	0.344833
Q02880_ph1400	TOP2B_HUMAN DNA topoisomerase 2-beta OS=Homo sapiens OX=9606 GN=TOP2B PE=1 SV=3	TOP2B	-0.110099	0.586563	0.848434	0.832564	0.03989	0.344833
Q9UBW5_ph436	BIN2_HUMAN Bridging integrator 2 OS=Homo sapiens OX=9606 GN=BIN2 PE=1 SV=3	BIN2	0.0828184	0.428979	0.776649	-0.237491	0.0399326	0.344833
Q96QC0_ph247	PP1RA_HUMAN Serine/threonine-protein phosphatase 1 regulatory subunit 10 OS=Homo sapiens OX=9606 GN=PPP1R10 PE=1 SV=1	PP1RA	#NAME?	NA	0	-1.68617	0.0399463	0.344833
P13051_ph63	UNG_HUMAN Uracil-DNA glycosylase OS=Homo sapiens OX=9606 GN=UNG PE=1 SV=2	UNG	0.056328	0.917084	0.978813	2.21906	0.0399518	0.344833
O75533_ph223	SF3B1_HUMAN Splicing factor 3B subunit 1 OS=Homo sapiens OX=9606 GN=SF3B1 PE=1 SV=3	SF3B1	-0.306908	0.618434	0.863692	1.426	0.0400177	0.345169
Q16204_ph244	CCDC6_HUMAN Coiled-coil domain-containing protein 6 OS=Homo sapiens OX=9606 GN=CCDC6 PE=1 SV=2	CCDC6	0.0469654	0.890373	0.972248	0.798221	0.0400558	0.345205
Q8ND56_ph182_ph192	LS14A_HUMAN Protein LSM14 homolog A OS=Homo sapiens OX=9606 GN=LSM14A PE=1 SV=3	LS14A	-0.304402	0.580646	0.846055	1.2366	0.0401515	0.345205
O14745_ph339	NHRF1_HUMAN Na(+)/H(+) exchange regulatory cofactor NHE-RF1 OS=Homo sapiens OX=9606 GN=SLC9A3R1 PE=1 SV=4	NHRF1	-0.091827	0.701232	0.899225	-0.552811	0.0401631	0.345205
Q5JSL3_ph12	DOC11_HUMAN Dedicator of cytokinesis protein 11 OS=Homo sapiens OX=9606 GN=DOCK11 PE=1 SV=2	DOC11	-0.327544	0.244561	0.652265	-0.611741	0.0401786	0.345205
Q9Y520_ph926	PRC2C_HUMAN Protein PRRC2C OS=Homo sapiens OX=9606 GN=PRRC2C PE=1 SV=4	PRC2C	-0.526537	0.00772047	0.233258	-0.301516	0.040188	0.345205
Q6F5E8_ph1120	CARL2_HUMAN Capping protein, Arp2/3 and myosin-I linker protein 2 OS=Homo sapiens OX=9606 GN=CARMIL2 PE=1 SV=2	CARL2	0.23326	0.0908489	0.483715	0.273573	0.0402001	0.345205
Q9UBW5_ph440_ph447	BIN2_HUMAN Bridging integrator 2 OS=Homo sapiens OX=9606 GN=BIN2 PE=1 SV=3	BIN2	-0.0399514	0.783795	0.938495	-0.331903	0.0402102	0.345205
Q99590_ph830_ph832	SCAFB_HUMAN Protein SCAF11 OS=Homo sapiens OX=9606 GN=SCAF11 PE=1 SV=2	SCAFB	-0.11682	0.830553	0.955903	-1.27498	0.0402609	0.345409
Q9Y2X7_ph592	GIT1_HUMAN ARF GTPase-activating protein GIT1 OS=Homo sapiens OX=9606 GN=GIT1 PE=1 SV=2	GIT1	-0.159083	0.412551	0.768268	-0.432257	0.0404137	0.346488
Q9NYL2_ph727	M3K20_HUMAN Mitogen-activated protein kinase kinase kinase 20 OS=Homo sapiens OX=9606 GN=MAP3K20 PE=1 SV=3	M3K20	-0.02487	0.880941	0.970051	0.387548	0.0405168	0.34714
P35236_ph66	PTN7_HUMAN Tyrosine-protein phosphatase non-receptor type 7 OS=Homo sapiens OX=9606 GN=PTPN7 PE=1 SV=3	PTN7	0.215449	0.68905	0.894179	2.24103	0.0405647	0.347318
Q13153_ph223	PAK1_HUMAN Serine/threonine-protein kinase PAK 1 OS=Homo sapiens OX=9606 GN=PAK1 PE=1 SV=2	PAK1	0.12547	0.301228	0.696388	0.26692	0.0407373	0.348563
Q92538_ph1300_ph1316	GBF1_HUMAN Golgi-specific brefeldin A-resistance guanine nucleotide exchange factor 1 OS=Homo sapiens OX=9606 GN=GBF1 PE=1 SV=2	GBF1	-0.069457	0.585935	0.848434	-0.292513	0.0408166	0.348883
O15021_ph1370	MAST4_HUMAN Microtubule-associated serine/threonine-protein kinase 4 OS=Homo sapiens OX=9606 GN=MAST4 PE=1 SV=4	MAST4	-0.186774	0.572001	0.842712	0.757222	0.040829	0.348883
P42166_ph159_ph160	LAP2A_HUMAN Lamina-associated polypeptide 2, isoform alpha OS=Homo sapiens OX=9606 GN=TMPO PE=1 SV=2	LAP2A	-0.206958	0.0110388	0.254188	-0.12511	0.0409083	0.349131
P43487_ph21	RANG_HUMAN Ran-specific GTPase-activating protein OS=Homo sapiens OX=9606 GN=RANBP1 PE=1 SV=1	RANG	-0.256234	0.0393804	0.384349	0.219743	0.0409814	0.349131
Q9BRL6_ph26	SRSF8_HUMAN Serine/arginine-rich splicing factor 8 OS=Homo sapiens OX=9606 GN=SRSF8 PE=1 SV=1	SRSF8	0.0533733	0.660304	0.882828	0.275264	0.040988	0.349131
Q12982_ph114	BNIP2_HUMAN BCL2/adenovirus E1B 19 kDa protein-interacting protein 2 OS=Homo sapiens OX=9606 GN=BNIP2 PE=1 SV=1	BNIP2	0.119884	0.705164	0.90062	0.72053	0.0409913	0.349131
Q96T37_ph670	RBM15_HUMAN RNA-binding protein 15 OS=Homo sapiens OX=9606 GN=RBM15 PE=1 SV=2	RBM15	0.312621	0.0683242	0.449677	0.33019	0.0409942	0.349131
Q15652_ph369_ph378_ph379	JHD2C_HUMAN Probable JmjC domain-containing histone demethylation protein 2C OS=Homo sapiens OX=9606 GN=JMJD1C PE=1 SV=2	JHD2C	-0.038863	0.719184	0.907841	-0.242278	0.0411798	0.350479
Q9Y2U5_ph164	M3K2_HUMAN Mitogen-activated protein kinase kinase kinase 2 OS=Homo sapiens OX=9606 GN=MAP3K2 PE=1 SV=2	M3K2	0.0156224	0.862161	0.962841	0.208769	0.0412479	0.350625
P51610_ph1507	HCFC1_HUMAN Host cell factor 1 OS=Homo sapiens OX=9606 GN=HCFC1 PE=1 SV=2	HCFC1	0.118645	0.403947	0.76409	0.317921	0.0412776	0.350625
Q15652_ph376_ph379	JHD2C_HUMAN Probable JmjC domain-containing histone demethylation protein 2C OS=Homo sapiens OX=9606 GN=JMJD1C PE=1 SV=2	JHD2C	0.0402807	0.543326	0.828955	0.14675	0.0412789	0.350625
Q8IYB3_ph769_ph778_ph781	SRRM1_HUMAN Serine/arginine repetitive matrix protein 1 OS=Homo sapiens OX=9606 GN=SRRM1 PE=1 SV=2	SRRM1	#NAME?	NA	0	-1.52703	0.0413405	0.350915
Q49B96_ph58	COX19_HUMAN Cytochrome c oxidase assembly protein COX19 OS=Homo sapiens OX=9606 GN=COX19 PE=1 SV=1	COX19	-0.170123	0.709802	0.902476	-1.05352	0.041372	0.35095
O43683_ph661	BUB1_HUMAN Mitotic checkpoint serine/threonine-protein kinase BUB1 OS=Homo sapiens OX=9606 GN=BUB1 PE=1 SV=1	BUB1	0.153855	0.638784	0.871843	0.879293	0.041455	0.351422
Q92576_ph283	PHF3_HUMAN PHD finger protein 3 OS=Homo sapiens OX=9606 GN=PHF3 PE=1 SV=3	PHF3	-1.38792	0.0650708	0.441208	1.62659	0.0416301	0.352673
O14646_ph90	CHD1_HUMAN Chromodomain-helicase-DNA-binding protein 1 OS=Homo sapiens OX=9606 GN=CHD1 PE=1 SV=2	CHD1	0.0367672	0.550065	0.832749	0.139727	0.0417123	0.353137
O14646_ph89	CHD1_HUMAN Chromodomain-helicase-DNA-binding protein 1 OS=Homo sapiens OX=9606 GN=CHD1 PE=1 SV=2	CHD1	0.0373086	0.544568	0.828955	0.139727	0.0417595	0.353291
Q9NPQ8_ph502	RIC8A_HUMAN Synembryn-A OS=Homo sapiens OX=9606 GN=RIC8A PE=1 SV=3	RIC8A	-0.0389138	0.785627	0.939235	0.3252	0.0417933	0.353291
Q9Y2K5_ph855	R3HD2_HUMAN R3H domain-containing protein 2 OS=Homo sapiens OX=9606 GN=R3HDM2 PE=1 SV=3	R3HD2	#NAME?	NA	0	-3.28984	0.0418604	0.353291
O60256_ph227	KPRB_HUMAN Phosphoribosyl pyrophosphate synthase-associated protein 2 OS=Homo sapiens OX=9606 GN=PRPSAP2 PE=1 SV=1	KPRB	0.0189243	0.970246	0.992672	1.15742	0.0418787	0.353291
Q9UGU0_ph574	TCF20_HUMAN Transcription factor 20 OS=Homo sapiens OX=9606 GN=TCF20 PE=1 SV=3	TCF20	0.00289821	0.978011	0.993788	0.211773	0.0418792	0.353291
Q9UQ35_ph1531	SRRM2_HUMAN Serine/arginine repetitive matrix protein 2 OS=Homo sapiens OX=9606 GN=SRRM2 PE=1 SV=2	SRRM2	0.12181	0.545624	0.830033	0.446887	0.0418958	0.353291
O43290_ph448	SNUT1_HUMAN U4/U6.U5 tri-snRNP-associated protein 1 OS=Homo sapiens OX=9606 GN=SART1 PE=1 SV=1	SNUT1	-0.274949	0.259441	0.665423	-0.523446	0.0419409	0.353351
Q14157_ph609	UBP2L_HUMAN Ubiquitin-associated protein 2-like OS=Homo sapiens OX=9606 GN=UBAP2L PE=1 SV=2	UBP2L	0.144651	0.133985	0.544893	0.194939	0.0419672	0.353351
Q8NEM0_ph333	MCPH1_HUMAN Microcephalin OS=Homo sapiens OX=9606 GN=MCPH1 PE=1 SV=4	MCPH1	-0.214041	0.447182	0.785535	0.620876	0.0419911	0.353351
Q76L83_ph714	ASXL2_HUMAN Putative Polycomb group protein ASXL2 OS=Homo sapiens OX=9606 GN=ASXL2 PE=1 SV=1	ASXL2	0.116057	0.305081	0.69972	0.246752	0.0420131	0.353351
Q2M2I8_ph676	AAK1_HUMAN AP2-associated protein kinase 1 OS=Homo sapiens OX=9606 GN=AAK1 PE=1 SV=3	AAK1	0.618039	0.0251205	0.337298	0.474821	0.042099	0.353624
Q8TBE0_ph184	BAHD1_HUMAN Bromo adjacent homology domain-containing 1 protein OS=Homo sapiens OX=9606 GN=BAHD1 PE=1 SV=2	BAHD1	0.00201895	0.984271	0.995441	0.234551	0.0421287	0.353624
Q9UQ35_ph323	SRRM2_HUMAN Serine/arginine repetitive matrix protein 2 OS=Homo sapiens OX=9606 GN=SRRM2 PE=1 SV=2	SRRM2	0.131739	0.188415	0.601262	0.209887	0.0421908	0.353624
Q5VZ89_ph1046	DEN4C_HUMAN DENN domain-containing protein 4C OS=Homo sapiens OX=9606 GN=DENND4C PE=1 SV=3	DEN4C	0.291273	0.232354	0.64187	-0.431243	0.0421956	0.353624
Q2M1P5_ph895	KIF7_HUMAN Kinesin-like protein KIF7 OS=Homo sapiens OX=9606 GN=KIF7 PE=1 SV=2	KIF7	-0.0226364	0.913602	0.978382	-0.481161	0.042202	0.353624
Q14676_ph485_ph498_ph504_ph505	MDC1_HUMAN Mediator of DNA damage checkpoint protein 1 OS=Homo sapiens OX=9606 GN=MDC1 PE=1 SV=3	MDC1	-0.746538	0.202457	0.617383	-1.22089	0.0422265	0.353624
P49756_ph677	RBM25_HUMAN RNA-binding protein 25 OS=Homo sapiens OX=9606 GN=RBM25 PE=1 SV=3	RBM25	0.15898	0.0671713	0.44748	0.165399	0.0422386	0.353624
O75717_ph374_ph383	WDHD1_HUMAN WD repeat and HMG-box DNA-binding protein 1 OS=Homo sapiens OX=9606 GN=WDHD1 PE=1 SV=1	WDHD1	-0.335633	0.0555262	0.420385	-0.369242	0.0422761	0.353707
Q9UPR0_ph71	PLCL2_HUMAN Inactive phospholipase C-like protein 2 OS=Homo sapiens OX=9606 GN=PLCL2 PE=1 SV=2	PLCL2	0.856196	0.00949445	0.245121	0.507876	0.042324	0.353877
Q92797_ph1170	SYMPK_HUMAN Symplekin OS=Homo sapiens OX=9606 GN=SYMPK PE=1 SV=2	SYMPK	0.221272	0.0987193	0.49727	0.247811	0.0423951	0.35399
P24928_ph1913	RPB1_HUMAN DNA-directed RNA polymerase II subunit RPB1 OS=Homo sapiens OX=9606 GN=POLR2A PE=1 SV=2	RPB1	0.13242	0.215656	0.627977	0.225039	0.0424092	0.35399
Q8TF61_ph478	FBX41_HUMAN F-box only protein 41 OS=Homo sapiens OX=9606 GN=FBXO41 PE=2 SV=5	FBX41	0.0694012	0.49805	0.80868	-0.230147	0.0424203	0.35399
Q15036_ph336	SNX17_HUMAN Sorting nexin-17 OS=Homo sapiens OX=9606 GN=SNX17 PE=1 SV=1	SNX17	0.151567	0.0298141	0.35299	0.121861	0.0425713	0.355019
P24928_ph1917	RPB1_HUMAN DNA-directed RNA polymerase II subunit RPB1 OS=Homo sapiens OX=9606 GN=POLR2A PE=1 SV=2	RPB1	0.529849	0.167505	0.576423	0.774203	0.0426248	0.355234
Q5BKX6_ph348	S45A4_HUMAN Solute carrier family 45 member 4 OS=Homo sapiens OX=9606 GN=SLC45A4 PE=1 SV=2	S45A4	0.0104976	0.96642	0.991747	-0.564194	0.0427324	0.355685
P33991_ph31	MCM4_HUMAN DNA replication licensing factor MCM4 OS=Homo sapiens OX=9606 GN=MCM4 PE=1 SV=5	MCM4	0.203743	0.238716	0.64829	0.368045	0.0427343	0.355685
P85037_ph416_ph420	FOXK1_HUMAN Forkhead box protein K1 OS=Homo sapiens OX=9606 GN=FOXK1 PE=1 SV=1	FOXK1	-0.138264	0.363217	0.739143	-0.333933	0.0427713	0.355762
Q9UKV5_ph509	AMFR_HUMAN E3 ubiquitin-protein ligase AMFR OS=Homo sapiens OX=9606 GN=AMFR PE=1 SV=2	AMFR	0.321162	0.0133897	0.282094	-0.2071	0.0428573	0.355985
Q96JM3_ph542	CHAP1_HUMAN Chromosome alignment-maintaining phosphoprotein 1 OS=Homo sapiens OX=9606 GN=CHAMP1 PE=1 SV=2	CHAP1	0.169604	0.563883	0.838607	0.662623	0.0429039	0.355985
O00571_ph90	DDX3X_HUMAN ATP-dependent RNA helicase DDX3X OS=Homo sapiens OX=9606 GN=DDX3X PE=1 SV=3	DDX3X	0.0185094	0.894777	0.97323	-0.320882	0.0429528	0.355985
Q9H0E9_ph175	BRD8_HUMAN Bromodomain-containing protein 8 OS=Homo sapiens OX=9606 GN=BRD8 PE=1 SV=2	BRD8	0.0450791	0.800987	0.944472	0.489753	0.0429742	0.355985
Q96T51_ph74	RUFY1_HUMAN RUN and FYVE domain-containing protein 1 OS=Homo sapiens OX=9606 GN=RUFY1 PE=1 SV=2	RUFY1	#NAME?	NA	0	-1.1011	0.0430239	0.355985
Q14671_ph711	PUM1_HUMAN Pumilio homolog 1 OS=Homo sapiens OX=9606 GN=PUM1 PE=1 SV=3	PUM1	-0.0729148	0.581458	0.846804	0.298397	0.0430414	0.355985
Q8N3F8_ph486	MILK1_HUMAN MICAL-like protein 1 OS=Homo sapiens OX=9606 GN=MICALL1 PE=1 SV=2	MILK1	-0.0250253	0.917123	0.978813	0.545884	0.0430787	0.355985
Q7Z3B3_ph827	KANL1_HUMAN KAT8 regulatory NSL complex subunit 1 OS=Homo sapiens OX=9606 GN=KANSL1 PE=1 SV=2	KANL1	-0.157506	0.340983	0.723365	-0.360776	0.0430948	0.355985
Q9NZM3_ph884	ITSN2_HUMAN Intersectin-2 OS=Homo sapiens OX=9606 GN=ITSN2 PE=1 SV=3	ITSN2	0.0528374	0.771367	0.93292	0.414896	0.0431242	0.355985
Q96R06_ph401	SPAG5_HUMAN Sperm-associated antigen 5 OS=Homo sapiens OX=9606 GN=SPAG5 PE=1 SV=2	SPAG5	-0.135396	0.785417	0.939235	-1.35906	0.0431409	0.355985
Q16760_ph44;Q86XP1_ph56	DGKD_HUMAN Diacylglycerol kinase delta OS=Homo sapiens OX=9606 GN=DGKD PE=1 SV=4;DGKH_HUMAN Diacylglycerol kinase eta OS=Homo sapiens OX=9606 GN=DGKH PE=1 SV=1	DGKD;DGKH	0.20418	0.316975	0.706341	-0.442526	0.0431437	0.355985
Q68DK7_ph450	MSL1_HUMAN Male-specific lethal 1 homolog OS=Homo sapiens OX=9606 GN=MSL1 PE=1 SV=3	MSL1	-0.0317039	0.785939	0.939282	0.266436	0.0431678	0.355985
Q641Q2_ph288	WAC2A_HUMAN WASH complex subunit 2A OS=Homo sapiens OX=9606 GN=WASHC2A PE=1 SV=3	WAC2A	-0.137732	0.625751	0.866101	-0.630968	0.0431804	0.355985
Q9NYF8_ph315	BCLF1_HUMAN Bcl-2-associated transcription factor 1 OS=Homo sapiens OX=9606 GN=BCLAF1 PE=1 SV=2	BCLF1	-0.0156861	0.920856	0.97985	-0.361452	0.043221	0.355985
Q08170_ph431	SRSF4_HUMAN Serine/arginine-rich splicing factor 4 OS=Homo sapiens OX=9606 GN=SRSF4 PE=1 SV=2	SRSF4	0.227651	0.060135	0.430394	0.226461	0.0432352	0.355985
Q5T0N5_ph501	FBP1L_HUMAN Formin-binding protein 1-like OS=Homo sapiens OX=9606 GN=FNBP1L PE=1 SV=3	FBP1L	0.306805	0.0119161	0.263732	0.191463	0.0432422	0.355985
Q9BTD8_ph135	RBM42_HUMAN RNA-binding protein 42 OS=Homo sapiens OX=9606 GN=RBM42 PE=1 SV=1	RBM42	-0.048514	0.595569	0.853536	0.202505	0.0433076	0.356163
Q9BRD0_ph197_ph201_ph214	BUD13_HUMAN BUD13 homolog OS=Homo sapiens OX=9606 GN=BUD13 PE=1 SV=1	BUD13	-0.22784	0.0878473	0.480796	-0.253154	0.0433194	0.356163
Q9UHD1_ph199	CHRD1_HUMAN Cysteine and histidine-rich domain-containing protein 1 OS=Homo sapiens OX=9606 GN=CHORDC1 PE=1 SV=2	CHRD1	0.233971	0.154733	0.567506	0.335692	0.0434387	0.356564
P16150_ph285	LEUK_HUMAN Leukosialin OS=Homo sapiens OX=9606 GN=SPN PE=1 SV=1	LEUK	-0.0516073	0.780271	0.936334	0.4212	0.0434778	0.356564
Q9Y2K6_ph333	UBP20_HUMAN Ubiquitin carboxyl-terminal hydrolase 20 OS=Homo sapiens OX=9606 GN=USP20 PE=1 SV=2	UBP20	-0.66931	0.0207146	0.322104	-0.482533	0.0434866	0.356564
Q9UQ35_ph1888_ph1890	SRRM2_HUMAN Serine/arginine repetitive matrix protein 2 OS=Homo sapiens OX=9606 GN=SRRM2 PE=1 SV=2	SRRM2	0.826921	0.022744	0.329669	0.754916	0.0435133	0.356564
Q9H165_ph328_ph332	BC11A_HUMAN B-cell lymphoma/leukemia 11A OS=Homo sapiens OX=9606 GN=BCL11A PE=1 SV=2	BC11A	-0.585537	0.206573	0.620641	-0.96283	0.0435225	0.356564
P35606_ph861	COPB2_HUMAN Coatomer subunit beta' OS=Homo sapiens OX=9606 GN=COPB2 PE=1 SV=2	COPB2	0.0919024	0.424989	0.77527	0.247471	0.0435349	0.356564
Q5T4S7_ph2892	UBR4_HUMAN E3 ubiquitin-protein ligase UBR4 OS=Homo sapiens OX=9606 GN=UBR4 PE=1 SV=1	UBR4	0.670357	0.151582	0.565915	1.52686	0.0436176	0.357013
Q14155_ph694	ARHG7_HUMAN Rho guanine nucleotide exchange factor 7 OS=Homo sapiens OX=9606 GN=ARHGEF7 PE=1 SV=2	ARHG7	-0.423449	0.340757	0.723365	-0.965357	0.0436828	0.357166
O96019_ph233	ACL6A_HUMAN Actin-like protein 6A OS=Homo sapiens OX=9606 GN=ACTL6A PE=1 SV=1	ACL6A	0.158095	0.00497548	0.208747	0.0771664	0.043692	0.357166
Q7Z6E9_ph772	RBBP6_HUMAN E3 ubiquitin-protein ligase RBBP6 OS=Homo sapiens OX=9606 GN=RBBP6 PE=1 SV=1	RBBP6	0.0780704	0.606366	0.858562	0.340811	0.0437432	0.357357
Q68EM7_ph164	RHG17_HUMAN Rho GTPase-activating protein 17 OS=Homo sapiens OX=9606 GN=ARHGAP17 PE=1 SV=1	RHG17	-1.07961	0.0554468	0.420198	-1.03175	0.043785	0.35747
P17275_ph251	JUNB_HUMAN Transcription factor jun-B OS=Homo sapiens OX=9606 GN=JUNB PE=1 SV=1	JUNB	0.268049	0.0829106	0.473605	0.291403	0.0438717	0.35774
Q9BZ72_ph642	PITM2_HUMAN Membrane-associated phosphatidylinositol transfer protein 2 OS=Homo sapiens OX=9606 GN=PITPNM2 PE=1 SV=1	PITM2	-1.50156	0.00632572	0.220129	-0.797229	0.0438886	0.35774
P49916_ph912	DNLI3_HUMAN DNA ligase 3 OS=Homo sapiens OX=9606 GN=LIG3 PE=1 SV=2	DNLI3	0.0963102	0.453654	0.787556	0.279243	0.0439017	0.35774
Q96BD0_ph43	SO4A1_HUMAN Solute carrier organic anion transporter family member 4A1 OS=Homo sapiens OX=9606 GN=SLCO4A1 PE=1 SV=2	SO4A1	0.176306	0.195759	0.610286	0.329927	0.0439806	0.358156
Q9H6L5_ph151	RETR1_HUMAN Reticulophagy regulator 1 OS=Homo sapiens OX=9606 GN=RETREG1 PE=1 SV=1	RETR1	-0.409697	0.0971903	0.494937	-0.550896	0.0440868	0.358793
Q86YV0_ph988	RASL3_HUMAN RAS protein activator like-3 OS=Homo sapiens OX=9606 GN=RASAL3 PE=1 SV=2	RASL3	0.181814	0.0845386	0.475808	0.202491	0.0441514	0.359091
Q9BRS8_ph447_ph451	LARP6_HUMAN La-related protein 6 OS=Homo sapiens OX=9606 GN=LARP6 PE=1 SV=1	LARP6	-0.0234403	0.946762	0.986564	1.10811	0.0443427	0.360418
Q7Z460_ph642	CLAP1_HUMAN CLIP-associating protein 1 OS=Homo sapiens OX=9606 GN=CLASP1 PE=1 SV=1	CLAP1	-0.532622	0.0145513	0.28887	-0.347094	0.0444165	0.360789
Q9BRZ2_ph418	TRI56_HUMAN E3 ubiquitin-protein ligase TRIM56 OS=Homo sapiens OX=9606 GN=TRIM56 PE=1 SV=3	TRI56	0.110074	0.750989	0.922329	0.760272	0.0444611	0.360923
Q14669_ph424	TRIPC_HUMAN E3 ubiquitin-protein ligase TRIP12 OS=Homo sapiens OX=9606 GN=TRIP12 PE=1 SV=1	TRIPC	-1.03452	0.0278319	0.348427	-0.803815	0.0445835	0.361688
Q8N5P1_ph22	ZC3H8_HUMAN Zinc finger CCCH domain-containing protein 8 OS=Homo sapiens OX=9606 GN=ZC3H8 PE=1 SV=2	ZC3H8	0.331426	0.359359	0.736457	-0.769114	0.0446154	0.361717
Q12834_ph51_ph59	CDC20_HUMAN Cell division cycle protein 20 homolog OS=Homo sapiens OX=9606 GN=CDC20 PE=1 SV=2	CDC20	0.232513	0.184833	0.598361	-0.353683	0.0447105	0.361987
Q3KQU3_ph116_ph125	MA7D1_HUMAN MAP7 domain-containing protein 1 OS=Homo sapiens OX=9606 GN=MAP7D1 PE=1 SV=1	MA7D1	-0.791824	0.0022792	0.171719	0.320024	0.0447171	0.361987
Q9BW71_ph125	HIRP3_HUMAN HIRA-interacting protein 3 OS=Homo sapiens OX=9606 GN=HIRIP3 PE=1 SV=3	HIRP3	0.15806	0.0520394	0.412671	0.144585	0.0447333	0.361987
Q8N6T7_ph303	SIR6_HUMAN NAD-dependent protein deacetylase sirtuin-6 OS=Homo sapiens OX=9606 GN=SIRT6 PE=1 SV=2	SIR6	0.160295	0.413641	0.768709	0.428119	0.044818	0.362443
Q86V48_ph440	LUZP1_HUMAN Leucine zipper protein 1 OS=Homo sapiens OX=9606 GN=LUZP1 PE=1 SV=2	LUZP1	#NAME?	NA	0	-3.2475	0.0448817	0.362636
P43487_ph13	RANG_HUMAN Ran-specific GTPase-activating protein OS=Homo sapiens OX=9606 GN=RANBP1 PE=1 SV=1	RANG	-0.00716318	0.925236	0.980145	0.167603	0.0449122	0.362636
O75037_ph1215	KI21B_HUMAN Kinesin-like protein KIF21B OS=Homo sapiens OX=9606 GN=KIF21B PE=1 SV=2	KI21B	0.197321	0.010241	0.245121	0.116928	0.0449424	0.362636
Q96PU4_ph667	UHRF2_HUMAN E3 ubiquitin-protein ligase UHRF2 OS=Homo sapiens OX=9606 GN=UHRF2 PE=1 SV=1	UHRF2	0.0737416	0.411038	0.767563	0.193137	0.0449549	0.362636
Q8TBE0_ph8	BAHD1_HUMAN Bromo adjacent homology domain-containing 1 protein OS=Homo sapiens OX=9606 GN=BAHD1 PE=1 SV=2	BAHD1	-0.0782667	0.860432	0.962827	1.00522	0.0450024	0.362703
P09884_ph186	DPOLA_HUMAN DNA polymerase alpha catalytic subunit OS=Homo sapiens OX=9606 GN=POLA1 PE=1 SV=2	DPOLA	0.132457	0.432342	0.778118	-0.363488	0.0450197	0.362703
Q86VZ1_ph332_ph335	P2RY8_HUMAN P2Y purinoceptor 8 OS=Homo sapiens OX=9606 GN=P2RY8 PE=1 SV=1	P2RY8	0.196662	0.0593886	0.428922	-0.186718	0.0450619	0.362781
Q13523_ph277	PRP4B_HUMAN Serine/threonine-protein kinase PRP4 homolog OS=Homo sapiens OX=9606 GN=PRPF4B PE=1 SV=3	PRP4B	-0.0303652	0.735031	0.914025	0.201572	0.045086	0.362781
Q8IYB3_ph605	SRRM1_HUMAN Serine/arginine repetitive matrix protein 1 OS=Homo sapiens OX=9606 GN=SRRM1 PE=1 SV=2	SRRM1	0.144912	0.67963	0.890288	0.785534	0.0451634	0.363176
Q9C0C2_ph872	TB182_HUMAN 182 kDa tankyrase-1-binding protein OS=Homo sapiens OX=9606 GN=TNKS1BP1 PE=1 SV=4	TB182	0.375234	0.0416487	0.389533	0.327141	0.0452215	0.363415
Q13469_ph236	NFAC2_HUMAN Nuclear factor of activated T-cells, cytoplasmic 2 OS=Homo sapiens OX=9606 GN=NFATC2 PE=1 SV=2	NFAC2	0.511963	0.211382	0.624875	0.847562	0.0453283	0.363983
P78559_ph1288	MAP1A_HUMAN Microtubule-associated protein 1A OS=Homo sapiens OX=9606 GN=MAP1A PE=1 SV=6	MAP1A	-0.119683	0.343286	0.724918	0.266596	0.0453489	0.363983
Q13905_ph338	RPGF1_HUMAN Rap guanine nucleotide exchange factor 1 OS=Homo sapiens OX=9606 GN=RAPGEF1 PE=1 SV=3	RPGF1	-0.523214	0.00139827	0.156436	-0.19438	0.0453823	0.364023
Q8N2M8_ph547	CLASR_HUMAN CLK4-associating serine/arginine rich protein OS=Homo sapiens OX=9606 GN=CLASRP PE=1 SV=4	CLASR	0.101164	0.420406	0.77258	0.267519	0.0454757	0.364106
O14795_ph254	UN13B_HUMAN Protein unc-13 homolog B OS=Homo sapiens OX=9606 GN=UNC13B PE=1 SV=2	UN13B	0.374007	0.116777	0.522349	0.460913	0.0454766	0.364106
Q13459_ph1189	MYO9B_HUMAN Unconventional myosin-IXb OS=Homo sapiens OX=9606 GN=MYO9B PE=1 SV=3	MYO9B	0.321082	0.238501	0.64829	0.566437	0.0454778	0.364106
Q66K74_ph729	MAP1S_HUMAN Microtubule-associated protein 1S OS=Homo sapiens OX=9606 GN=MAP1S PE=1 SV=2	MAP1S	0.00670366	0.937332	0.983386	0.190191	0.0455393	0.364285
Q9HC44_ph76	GPBL1_HUMAN Vasculin-like protein 1 OS=Homo sapiens OX=9606 GN=GPBP1L1 PE=1 SV=1	GPBL1	-1.04688	0.0598245	0.430392	-1.02244	0.0456017	0.364285
Q7Z460_ph646	CLAP1_HUMAN CLIP-associating protein 1 OS=Homo sapiens OX=9606 GN=CLASP1 PE=1 SV=1	CLAP1	-0.466323	0.0365953	0.373436	-0.389829	0.0456047	0.364285
Q8TEV9_ph487_ph498	SMCR8_HUMAN Guanine nucleotide exchange protein SMCR8 OS=Homo sapiens OX=9606 GN=SMCR8 PE=1 SV=2	SMCR8	0.392239	0.174943	0.58424	-0.571685	0.0456635	0.364285
Q9BRD0_ph123_ph126	BUD13_HUMAN BUD13 homolog OS=Homo sapiens OX=9606 GN=BUD13 PE=1 SV=1	BUD13	-0.102088	0.31611	0.705652	-0.210822	0.0456809	0.364285
O75494_ph156_ph160	SRS10_HUMAN Serine/arginine-rich splicing factor 10 OS=Homo sapiens OX=9606 GN=SRSF10 PE=1 SV=1	SRS10	0.0300559	0.946429	0.986564	-1.00679	0.0456893	0.364285
Q7Z6E9_ph1468	RBBP6_HUMAN E3 ubiquitin-protein ligase RBBP6 OS=Homo sapiens OX=9606 GN=RBBP6 PE=1 SV=1	RBBP6	0.528702	0.0197366	0.318032	0.370315	0.045723	0.364285
Q6Y7W6_ph19	GGYF2_HUMAN GRB10-interacting GYF protein 2 OS=Homo sapiens OX=9606 GN=GIGYF2 PE=1 SV=1	GGYF2	-0.66083	0.255842	0.662904	1.21831	0.0457604	0.364285
O75145_ph714	LIPA3_HUMAN Liprin-alpha-3 OS=Homo sapiens OX=9606 GN=PPFIA3 PE=1 SV=3	LIPA3	0.116058	0.469021	0.794395	0.349819	0.0458226	0.364285
Q12906_ph382	ILF3_HUMAN Interleukin enhancer-binding factor 3 OS=Homo sapiens OX=9606 GN=ILF3 PE=1 SV=3	ILF3	-0.0156335	0.891928	0.972365	0.253278	0.045872	0.364285
Q2M2I8_ph14	AAK1_HUMAN AP2-associated protein kinase 1 OS=Homo sapiens OX=9606 GN=AAK1 PE=1 SV=3	AAK1	-0.253443	0.145744	0.560608	-0.347777	0.0459	0.364285
Q13523_ph852	PRP4B_HUMAN Serine/threonine-protein kinase PRP4 homolog OS=Homo sapiens OX=9606 GN=PRPF4B PE=1 SV=3	PRP4B	0.0957597	0.505589	0.812157	0.307939	0.0459208	0.364285
Q9NR30_ph147	DDX21_HUMAN Nucleolar RNA helicase 2 OS=Homo sapiens OX=9606 GN=DDX21 PE=1 SV=5	DDX21	0.950948	0.00755585	0.233258	0.545304	0.045924	0.364285
P11388_ph1397	TOP2A_HUMAN DNA topoisomerase 2-alpha OS=Homo sapiens OX=9606 GN=TOP2A PE=1 SV=3	TOP2A	-0.73391	0.385268	0.753746	3.40327	0.0459417	0.364285
P27448_ph378	MARK3_HUMAN MAP/microtubule affinity-regulating kinase 3 OS=Homo sapiens OX=9606 GN=MARK3 PE=1 SV=5	MARK3	-0.780543	0.0263437	0.341867	-0.580682	0.0459688	0.364285
P08559_ph293_ph300	ODPA_HUMAN Pyruvate dehydrogenase E1 component subunit alpha, somatic form, mitochondrial OS=Homo sapiens OX=9606 GN=PDHA1 PE=1 SV=3	ODPA	0.135334	0.248826	0.656596	0.242001	0.0459922	0.364285
Q96NC0_ph5	ZMAT2_HUMAN Zinc finger matrin-type protein 2 OS=Homo sapiens OX=9606 GN=ZMAT2 PE=1 SV=1	ZMAT2	-1.21426	0.0198981	0.318032	-0.677669	0.0460017	0.364285
Q15424_ph601_ph604	SAFB1_HUMAN Scaffold attachment factor B1 OS=Homo sapiens OX=9606 GN=SAFB PE=1 SV=4	SAFB1	0.832202	0.188009	0.600993	1.28835	0.0460952	0.364285
Q9Y6R4_ph1251	M3K4_HUMAN Mitogen-activated protein kinase kinase kinase 4 OS=Homo sapiens OX=9606 GN=MAP3K4 PE=1 SV=2	M3K4	0.108997	0.647737	0.877521	0.529452	0.0461101	0.364285
Q9Y2K6_ph390_ph394	UBP20_HUMAN Ubiquitin carboxyl-terminal hydrolase 20 OS=Homo sapiens OX=9606 GN=USP20 PE=1 SV=2	UBP20	-0.188615	0.422661	0.773806	-0.509753	0.0461147	0.364285
Q9H4A6_ph9	GOLP3_HUMAN Golgi phosphoprotein 3 OS=Homo sapiens OX=9606 GN=GOLPH3 PE=1 SV=1	GOLP3	-0.80131	0.00570767	0.216711	-0.424112	0.046119	0.364285
Q9ULU4_ph475	PKCB1_HUMAN Protein kinase C-binding protein 1 OS=Homo sapiens OX=9606 GN=ZMYND8 PE=1 SV=2	PKCB1	0.415921	0.225529	0.63747	0.623242	0.0461249	0.364285
P22392_ph94	NDKB_HUMAN Nucleoside diphosphate kinase B OS=Homo sapiens OX=9606 GN=NME2 PE=1 SV=1	NDKB	-0.286521	0.191515	0.604029	0.447437	0.046211	0.36474
P56524_ph210	HDAC4_HUMAN Histone deacetylase 4 OS=Homo sapiens OX=9606 GN=HDAC4 PE=1 SV=3	HDAC4	0.487668	0.600153	0.855884	-2.02003	0.046275	0.364994
O43639_ph90	NCK2_HUMAN Cytoplasmic protein NCK2 OS=Homo sapiens OX=9606 GN=NCK2 PE=1 SV=2	NCK2	0.737026	0.00652498	0.220626	0.387699	0.0463001	0.364994
P33991_ph26	MCM4_HUMAN DNA replication licensing factor MCM4 OS=Homo sapiens OX=9606 GN=MCM4 PE=1 SV=5	MCM4	0.286005	0.143859	0.558041	0.388967	0.0463522	0.36518
Q8N3P4_ph26	VPS8_HUMAN Vacuolar protein sorting-associated protein 8 homolog OS=Homo sapiens OX=9606 GN=VPS8 PE=1 SV=3	VPS8	-0.246261	0.495223	0.807169	0.979056	0.046392	0.365208
P46379_ph973	BAG6_HUMAN Large proline-rich protein BAG6 OS=Homo sapiens OX=9606 GN=BAG6 PE=1 SV=2	BAG6	-0.0186373	0.891764	0.972365	0.304085	0.04643	0.365208
Q9UKE5_ph764	TNIK_HUMAN TRAF2 and NCK-interacting protein kinase OS=Homo sapiens OX=9606 GN=TNIK PE=1 SV=1	TNIK	-0.924037	0.158976	0.570736	-1.48301	0.0464411	0.365208
P17844_ph480	DDX5_HUMAN Probable ATP-dependent RNA helicase DDX5 OS=Homo sapiens OX=9606 GN=DDX5 PE=1 SV=1	DDX5	-0.333326	0.44052	0.780942	-0.92493	0.0465135	0.36528
Q6P1R3_ph58	MSD2_HUMAN Myb/SANT-like DNA-binding domain-containing protein 2 OS=Homo sapiens OX=9606 GN=MSANTD2 PE=1 SV=1	MSD2	0.409481	0.0832532	0.474473	0.414441	0.0465473	0.36528
Q5TCQ9_ph697	MAGI3_HUMAN Membrane-associated guanylate kinase, WW and PDZ domain-containing protein 3 OS=Homo sapiens OX=9606 GN=MAGI3 PE=1 SV=3	MAGI3	0.249731	0.139943	0.552982	0.335021	0.0465565	0.36528
Q13415_ph383	ORC1_HUMAN Origin recognition complex subunit 1 OS=Homo sapiens OX=9606 GN=ORC1 PE=1 SV=2	ORC1	-0.63509	0.413309	0.768653	-1.59998	0.0465642	0.36528
Q6JBY9_ph127	CPZIP_HUMAN CapZ-interacting protein OS=Homo sapiens OX=9606 GN=RCSD1 PE=1 SV=1	CPZIP	0.544831	0.156212	0.568366	0.767374	0.0467334	0.366383
Q9HCK8_ph2519	CHD8_HUMAN Chromodomain-helicase-DNA-binding protein 8 OS=Homo sapiens OX=9606 GN=CHD8 PE=1 SV=5	CHD8	0.0754314	0.617483	0.863361	0.326709	0.0468131	0.366733
Q9UQ35_ph1904	SRRM2_HUMAN Serine/arginine repetitive matrix protein 2 OS=Homo sapiens OX=9606 GN=SRRM2 PE=1 SV=2	SRRM2	0.36111	0.0863417	0.479293	0.397716	0.0468982	0.366733
O00267_ph671	SPT5H_HUMAN Transcription elongation factor SPT5 OS=Homo sapiens OX=9606 GN=SUPT5H PE=1 SV=1	SPT5H	0.352693	0.0236625	0.332444	0.251894	0.0469177	0.366733
Q9Y5K6_ph539	CD2AP_HUMAN CD2-associated protein OS=Homo sapiens OX=9606 GN=CD2AP PE=1 SV=1	CD2AP	0.425442	0.055173	0.419774	0.400724	0.0469855	0.366733
A8K855_ph200	EFCB7_HUMAN EF-hand calcium-binding domain-containing protein 7 OS=Homo sapiens OX=9606 GN=EFCAB7 PE=1 SV=1	EFCB7	-0.683242	0.491397	0.804887	1.29817	0.0470032	0.366733
P21359_ph2523	NF1_HUMAN Neurofibromin OS=Homo sapiens OX=9606 GN=NF1 PE=1 SV=2	NF1	-0.00361888	0.979988	0.994316	0.310775	0.0470137	0.366733
A6NC98_ph597_ph600	CC88B_HUMAN Coiled-coil domain-containing protein 88B OS=Homo sapiens OX=9606 GN=CCDC88B PE=1 SV=1	CC88B	0.148078	0.533818	0.824697	-0.883781	0.0470149	0.366733
Q9BTA9_ph96	WAC_HUMAN WW domain-containing adapter protein with coiled-coil OS=Homo sapiens OX=9606 GN=WAC PE=1 SV=3	WAC	-0.116955	0.812818	0.948908	1.09835	0.04705	0.366733
Q9UBW5_ph444_ph447	BIN2_HUMAN Bridging integrator 2 OS=Homo sapiens OX=9606 GN=BIN2 PE=1 SV=3	BIN2	-0.714571	0.0174135	0.303876	-0.4795	0.0470631	0.366733
Q9UHB6_ph369	LIMA1_HUMAN LIM domain and actin-binding protein 1 OS=Homo sapiens OX=9606 GN=LIMA1 PE=1 SV=1	LIMA1	-2.03391	0.0352677	0.369701	-1.64457	0.047064	0.366733
Q6GTX8_ph268	LAIR1_HUMAN Leukocyte-associated immunoglobulin-like receptor 1 OS=Homo sapiens OX=9606 GN=LAIR1 PE=1 SV=1	LAIR1	-0.742554	0.135853	0.548073	1.59477	0.0471996	0.367411
Q5JSZ5_ph480	PRC2B_HUMAN Protein PRRC2B OS=Homo sapiens OX=9606 GN=PRRC2B PE=1 SV=2	PRC2B	-0.749556	0.0238276	0.333009	-0.547372	0.0472236	0.367411
Q8WWY3_ph439	PRP31_HUMAN U4/U6 small nuclear ribonucleoprotein Prp31 OS=Homo sapiens OX=9606 GN=PRPF31 PE=1 SV=2	PRP31	0.0761499	0.710474	0.902558	0.540855	0.0472567	0.367411
O95793_ph281	STAU1_HUMAN Double-stranded RNA-binding protein Staufen homolog 1 OS=Homo sapiens OX=9606 GN=STAU1 PE=1 SV=2	STAU1	-0.0918049	0.679545	0.890269	0.490432	0.0472655	0.367411
O60271_ph595	JIP4_HUMAN C-Jun-amino-terminal kinase-interacting protein 4 OS=Homo sapiens OX=9606 GN=SPAG9 PE=1 SV=4	JIP4	-0.557845	0.254066	0.661337	-1.18639	0.0473393	0.367673
Q8NFC6_ph2905	BD1L1_HUMAN Biorientation of chromosomes in cell division protein 1-like 1 OS=Homo sapiens OX=9606 GN=BOD1L1 PE=1 SV=2	BD1L1	-0.115097	0.732578	0.91252	0.739693	0.0473566	0.367673
Q9Y5N6_ph195	ORC6_HUMAN Origin recognition complex subunit 6 OS=Homo sapiens OX=9606 GN=ORC6 PE=1 SV=1	ORC6	0.421192	0.0475797	0.401635	0.367176	0.0474168	0.367752
Q86VQ1_ph406	GLCI1_HUMAN Glucocorticoid-induced transcript 1 protein OS=Homo sapiens OX=9606 GN=GLCCI1 PE=1 SV=1	GLCI1	-0.0656494	0.681393	0.891389	0.346167	0.0474241	0.367752
Q6IAA8_ph27	LTOR1_HUMAN Ragulator complex protein LAMTOR1 OS=Homo sapiens OX=9606 GN=LAMTOR1 PE=1 SV=2	LTOR1	0.309269	0.72696	0.910861	1.95047	0.0474625	0.367827
O00267_ph791	SPT5H_HUMAN Transcription elongation factor SPT5 OS=Homo sapiens OX=9606 GN=SUPT5H PE=1 SV=1	SPT5H	0.0306733	0.888405	0.972096	0.47363	0.0475528	0.368304
O95425_ph673	SVIL_HUMAN Supervillin OS=Homo sapiens OX=9606 GN=SVIL PE=1 SV=2	SVIL	0.0674371	0.613364	0.861436	-0.292492	0.0476095	0.368521
Q9UQ35_ph573_ph575	SRRM2_HUMAN Serine/arginine repetitive matrix protein 2 OS=Homo sapiens OX=9606 GN=SRRM2 PE=1 SV=2	SRRM2	1.12608	0.00113624	0.151359	-0.39344	0.0477077	0.369059
Q6PJ61_ph347	FBX46_HUMAN F-box only protein 46 OS=Homo sapiens OX=9606 GN=FBXO46 PE=1 SV=3	FBX46	0.657345	0.102036	0.505019	-0.767147	0.04775	0.369163
P31749_ph473_ph477	AKT1_HUMAN RAC-alpha serine/threonine-protein kinase OS=Homo sapiens OX=9606 GN=AKT1 PE=1 SV=2	AKT1	0.0459398	0.860133	0.962827	0.577722	0.0477842	0.369205
P78362_ph10	SRPK2_HUMAN SRSF protein kinase 2 OS=Homo sapiens OX=9606 GN=SRPK2 PE=1 SV=3	SRPK2	0.0606903	0.838968	0.957959	-0.660967	0.047886	0.369708
Q14680_ph336	MELK_HUMAN Maternal embryonic leucine zipper kinase OS=Homo sapiens OX=9606 GN=MELK PE=1 SV=3	MELK	-0.345737	0.172594	0.581688	-0.540862	0.0479069	0.369708
Q9NV56_ph195	MRGBP_HUMAN MRG/MORF4L-binding protein OS=Homo sapiens OX=9606 GN=MRGBP PE=1 SV=1	MRGBP	0.126471	0.347993	0.728054	0.284677	0.0479361	0.369711
Q9UBC2_ph238_ph255	EP15R_HUMAN Epidermal growth factor receptor substrate 15-like 1 OS=Homo sapiens OX=9606 GN=EPS15L1 PE=1 SV=1	EP15R	-0.434991	0.14509	0.55979	-0.580156	0.0480014	0.369791
Q92625_ph887	ANS1A_HUMAN Ankyrin repeat and SAM domain-containing protein 1A OS=Homo sapiens OX=9606 GN=ANKS1A PE=1 SV=4	ANS1A	0.718826	0.0895011	0.48171	1.75154	0.0480478	0.369791
O95785_ph1106	WIZ_HUMAN Protein Wiz OS=Homo sapiens OX=9606 GN=WIZ PE=1 SV=2	WIZ	-0.220443	0.67652	0.888788	1.15966	0.0480523	0.369791
Q9P266_ph1281	JCAD_HUMAN Junctional protein associated with coronary artery disease OS=Homo sapiens OX=9606 GN=JCAD PE=1 SV=3	JCAD	-0.871595	0.208599	0.622515	-1.61158	0.0480619	0.369791
Q5T8I3_ph228	F102B_HUMAN Protein FAM102B OS=Homo sapiens OX=9606 GN=FAM102B PE=1 SV=2	F102B	0.128851	0.468793	0.794291	0.38276	0.0481202	0.370018
P46013_ph374	KI67_HUMAN Proliferation marker protein Ki-67 OS=Homo sapiens OX=9606 GN=MKI67 PE=1 SV=2	KI67	-0.247974	0.238504	0.64829	0.431099	0.048205	0.370069
Q63ZY3_ph540	KANK2_HUMAN KN motif and ankyrin repeat domain-containing protein 2 OS=Homo sapiens OX=9606 GN=KANK2 PE=1 SV=1	KANK2	0.248851	0.356564	0.734282	0.570165	0.0482073	0.370069
Q96B36_ph246	AKTS1_HUMAN Proline-rich AKT1 substrate 1 OS=Homo sapiens OX=9606 GN=AKT1S1 PE=1 SV=1	AKTS1	0.163323	0.00928819	0.244807	0.0904176	0.0482134	0.370069
Q9UPR0_ph49	PLCL2_HUMAN Inactive phospholipase C-like protein 2 OS=Homo sapiens OX=9606 GN=PLCL2 PE=1 SV=2	PLCL2	-0.704092	0.0563554	0.423132	-0.743671	0.0483093	0.370583
Q92560_ph597	BAP1_HUMAN Ubiquitin carboxyl-terminal hydrolase BAP1 OS=Homo sapiens OX=9606 GN=BAP1 PE=1 SV=2	BAP1	-0.023159	0.842588	0.959318	0.256685	0.048363	0.370773
P22415_ph186	USF1_HUMAN Upstream stimulatory factor 1 OS=Homo sapiens OX=9606 GN=USF1 PE=1 SV=1	USF1	0.294431	0.143824	0.558041	0.394955	0.0483931	0.370783
Q9UDY2_ph415	ZO2_HUMAN Tight junction protein ZO-2 OS=Homo sapiens OX=9606 GN=TJP2 PE=1 SV=2	ZO2	0.415071	0.108538	0.511623	0.40013	0.0484413	0.370931
P62070_ph186	RRAS2_HUMAN Ras-related protein R-Ras2 OS=Homo sapiens OX=9606 GN=RRAS2 PE=1 SV=1	RRAS2	-0.331049	0.131613	0.541101	0.421	0.0484793	0.371
O15014_ph358_ph361	ZN609_HUMAN Zinc finger protein 609 OS=Homo sapiens OX=9606 GN=ZNF609 PE=1 SV=2	ZN609	0.0633678	0.770817	0.932622	-0.466705	0.0485122	0.37103
Q9H6F5_ph47	CCD86_HUMAN Coiled-coil domain-containing protein 86 OS=Homo sapiens OX=9606 GN=CCDC86 PE=1 SV=1	CCD86	0.235526	0.0610716	0.431866	0.220899	0.0485529	0.37112
Q9Y5T5_ph415	UBP16_HUMAN Ubiquitin carboxyl-terminal hydrolase 16 OS=Homo sapiens OX=9606 GN=USP16 PE=1 SV=1	UBP16	0.319295	0.0640522	0.43819	-0.31239	0.0486358	0.371328
Q5VZK9_ph967	CARL1_HUMAN F-actin-uncapping protein LRRC16A OS=Homo sapiens OX=9606 GN=CARMIL1 PE=1 SV=1	CARL1	0.415934	0.191009	0.603768	0.63814	0.0486556	0.371328
Q3KQU3_ph364	MA7D1_HUMAN MAP7 domain-containing protein 1 OS=Homo sapiens OX=9606 GN=MAP7D1 PE=1 SV=1	MA7D1	-0.501186	0.420773	0.772798	-1.32581	0.0486669	0.371328
Q8IYB3_ph572_ph574	SRRM1_HUMAN Serine/arginine repetitive matrix protein 1 OS=Homo sapiens OX=9606 GN=SRRM1 PE=1 SV=2	SRRM1	-0.111626	0.175874	0.584784	-0.159649	0.0487317	0.371601
Q9BPX3_ph674_ph680	CND3_HUMAN Condensin complex subunit 3 OS=Homo sapiens OX=9606 GN=NCAPG PE=1 SV=1	CND3	0.221572	0.64254	0.874151	1.04031	0.0487916	0.371837
Q8NI08_ph89	NCOA7_HUMAN Nuclear receptor coactivator 7 OS=Homo sapiens OX=9606 GN=NCOA7 PE=1 SV=2	NCOA7	-2.73355	0.0101214	0.245121	-1.3827	0.0488905	0.372369
Q27J81_ph372	INF2_HUMAN Inverted formin-2 OS=Homo sapiens OX=9606 GN=INF2 PE=1 SV=2	INF2	0.114414	0.657025	0.881152	0.561489	0.048957	0.372654
Q15388_ph138	TOM20_HUMAN Mitochondrial import receptor subunit TOM20 homolog OS=Homo sapiens OX=9606 GN=TOMM20 PE=1 SV=1	TOM20	-1.91977	0.160153	0.570834	-4.69516	0.0489942	0.372716
Q9NPI6_ph531	DCP1A_HUMAN mRNA-decapping enzyme 1A OS=Homo sapiens OX=9606 GN=DCP1A PE=1 SV=3	DCP1A	0.735947	0.00307835	0.181859	0.318493	0.0490834	0.373016
Q9BYW2_ph131	SETD2_HUMAN Histone-lysine N-methyltransferase SETD2 OS=Homo sapiens OX=9606 GN=SETD2 PE=1 SV=3	SETD2	Inf	NA	0	4.50942	0.0490918	0.373016
P42166_ph160	LAP2A_HUMAN Lamina-associated polypeptide 2, isoform alpha OS=Homo sapiens OX=9606 GN=TMPO PE=1 SV=2	LAP2A	0.0901169	0.243586	0.651705	0.153615	0.0491431	0.373185
Q16594_ph158	TAF9_HUMAN Transcription initiation factor TFIID subunit 9 OS=Homo sapiens OX=9606 GN=TAF9 PE=1 SV=1	TAF9	-0.0244459	0.907375	0.976432	0.450952	0.0491733	0.373193
P54132_ph1286	BLM_HUMAN Bloom syndrome protein OS=Homo sapiens OX=9606 GN=BLM PE=1 SV=1	BLM	0.0296407	0.871045	0.965177	0.478262	0.0492326	0.373402
Q9BXP5_ph26	SRRT_HUMAN Serrate RNA effector molecule homolog OS=Homo sapiens OX=9606 GN=SRRT PE=1 SV=1	SRRT	-0.127649	0.396607	0.761253	0.317646	0.0492652	0.373402
Q9UQ35_ph931_ph933_ph935_ph939	SRRM2_HUMAN Serine/arginine repetitive matrix protein 2 OS=Homo sapiens OX=9606 GN=SRRM2 PE=1 SV=2	SRRM2	-1.10096	0.0659846	0.444114	1.47148	0.0493338	0.373402
Q5U5Q3_ph540_ph541	MEX3C_HUMAN RNA-binding E3 ubiquitin-protein ligase MEX3C OS=Homo sapiens OX=9606 GN=MEX3C PE=1 SV=3	MEX3C	-1.68997	0.00199627	0.166846	0.661649	0.0493842	0.373402
O15027_ph1398	SC16A_HUMAN Protein transport protein Sec16A OS=Homo sapiens OX=9606 GN=SEC16A PE=1 SV=4	SC16A	-0.108405	0.864665	0.96336	1.39477	0.0493893	0.373402
O94913_ph511	PCF11_HUMAN Pre-mRNA cleavage complex 2 protein Pcf11 OS=Homo sapiens OX=9606 GN=PCF11 PE=1 SV=3	PCF11	0.469221	0.0698202	0.451454	0.463675	0.0494321	0.373402
Q9UPT8_ph1114	ZC3H4_HUMAN Zinc finger CCCH domain-containing protein 4 OS=Homo sapiens OX=9606 GN=ZC3H4 PE=1 SV=3	ZC3H4	0.0940259	0.297381	0.692048	0.185227	0.0494475	0.373402
Q9UBB9_ph59	TFP11_HUMAN Tuftelin-interacting protein 11 OS=Homo sapiens OX=9606 GN=TFIP11 PE=1 SV=1	TFP11	0.22287	0.1592	0.570834	0.306988	0.0494669	0.373402
Q92917_ph216	GPKOW_HUMAN G-patch domain and KOW motifs-containing protein OS=Homo sapiens OX=9606 GN=GPKOW PE=1 SV=2	GPKOW	-0.44067	0.553571	0.834449	2.32009	0.0494675	0.373402
Q9UQ35_ph2382	SRRM2_HUMAN Serine/arginine repetitive matrix protein 2 OS=Homo sapiens OX=9606 GN=SRRM2 PE=1 SV=2	SRRM2	-0.0510304	0.921196	0.97985	1.12542	0.0494919	0.373402
Q9UPT5_ph283	EXOC7_HUMAN Exocyst complex component 7 OS=Homo sapiens OX=9606 GN=EXOC7 PE=1 SV=3	EXOC7	0.0339308	0.922088	0.97985	-0.760795	0.0495515	0.373632
Q99590_ph963	SCAFB_HUMAN Protein SCAF11 OS=Homo sapiens OX=9606 GN=SCAF11 PE=1 SV=2	SCAFB	-0.148728	0.281008	0.682525	0.283729	0.0496218	0.373942
Q92797_ph1257_ph1259	SYMPK_HUMAN Symplekin OS=Homo sapiens OX=9606 GN=SYMPK PE=1 SV=2	SYMPK	0.213208	0.0898254	0.482314	0.230411	0.0496866	0.374021
Q147X3_ph152	NAA30_HUMAN N-alpha-acetyltransferase 30 OS=Homo sapiens OX=9606 GN=NAA30 PE=1 SV=1	NAA30	0.707754	0.200173	0.614697	1.10527	0.0496905	0.374021
Q6UN15_ph492_ph494	FIP1_HUMAN Pre-mRNA 3'-end-processing factor FIP1 OS=Homo sapiens OX=9606 GN=FIP1L1 PE=1 SV=1	FIP1	-0.289709	0.171271	0.579514	0.417808	0.0497844	0.37426
Q9H9J4_ph1219_ph1222	UBP42_HUMAN Ubiquitin carboxyl-terminal hydrolase 42 OS=Homo sapiens OX=9606 GN=USP42 PE=1 SV=3	UBP42	0.300492	0.0802097	0.467659	-0.310807	0.0498345	0.37426
Q07955_ph199	SRSF1_HUMAN Serine/arginine-rich splicing factor 1 OS=Homo sapiens OX=9606 GN=SRSF1 PE=1 SV=2	SRSF1	-0.0435542	0.754835	0.924639	0.298854	0.0498374	0.37426
P61073_ph352	CXCR4_HUMAN C-X-C chemokine receptor type 4 OS=Homo sapiens OX=9606 GN=CXCR4 PE=1 SV=1	CXCR4	0.174887	0.385041	0.753599	-0.419682	0.049839	0.37426
Q9NYL2_ph633	M3K20_HUMAN Mitogen-activated protein kinase kinase kinase 20 OS=Homo sapiens OX=9606 GN=MAP3K20 PE=1 SV=3	M3K20	-0.561355	0.0391787	0.383762	-0.465624	0.0498815	0.37436
Q86TI0_ph627	TBCD1_HUMAN TBC1 domain family member 1 OS=Homo sapiens OX=9606 GN=TBC1D1 PE=1 SV=2	TBCD1	-0.999817	0.00641022	0.220586	-0.510179	0.0499213	0.374439
P06400_ph353	RB_HUMAN Retinoblastoma-associated protein OS=Homo sapiens OX=9606 GN=RB1 PE=1 SV=2	RB	-0.492062	0.0679329	0.448931	0.476539	0.0499731	0.374608
O75122_ph453_ph455	CLAP2_HUMAN CLIP-associating protein 2 OS=Homo sapiens OX=9606 GN=CLASP2 PE=1 SV=3	CLAP2	-0.205199	0.427161	0.775862	-0.665331	0.0500697	0.375113
Q9UFC0_ph251	LRWD1_HUMAN Leucine-rich repeat and WD repeat-containing protein 1 OS=Homo sapiens OX=9606 GN=LRWD1 PE=1 SV=2	LRWD1	0.208015	0.0736618	0.45895	0.211673	0.0501957	0.3755
Q12888_ph380	TP53B_HUMAN TP53-binding protein 1 OS=Homo sapiens OX=9606 GN=TP53BP1 PE=1 SV=2	TP53B	0.164579	0.0955531	0.491488	0.184286	0.0501977	0.3755
P30305_ph375	MPIP2_HUMAN M-phase inducer phosphatase 2 OS=Homo sapiens OX=9606 GN=CDC25B PE=1 SV=2	MPIP2	-0.220931	0.263457	0.668589	0.402769	0.0502133	0.3755
O75376_ph158	NCOR1_HUMAN Nuclear receptor corepressor 1 OS=Homo sapiens OX=9606 GN=NCOR1 PE=1 SV=2	NCOR1	0.0841726	0.845861	0.959449	0.795421	0.0502727	0.3755
Q9HAZ1_ph138	CLK4_HUMAN Dual specificity protein kinase CLK4 OS=Homo sapiens OX=9606 GN=CLK4 PE=1 SV=1	CLK4	0.360325	0.0233817	0.332444	0.256547	0.0502935	0.3755
Q9GZR7_ph94	DDX24_HUMAN ATP-dependent RNA helicase DDX24 OS=Homo sapiens OX=9606 GN=DDX24 PE=1 SV=1	DDX24	0.0869476	0.487377	0.80219	0.266268	0.050297	0.3755
Q01433_ph188	AMPD2_HUMAN AMP deaminase 2 OS=Homo sapiens OX=9606 GN=AMPD2 PE=1 SV=2	AMPD2	-0.325283	0.43609	0.779152	-0.882044	0.0503272	0.375507
Q9H7D7_ph121	WDR26_HUMAN WD repeat-containing protein 26 OS=Homo sapiens OX=9606 GN=WDR26 PE=1 SV=3	WDR26	-0.123706	0.379879	0.75031	0.28919	0.0504773	0.37619
Q96M89_ph149_ph154	CC138_HUMAN Coiled-coil domain-containing protein 138 OS=Homo sapiens OX=9606 GN=CCDC138 PE=1 SV=1	CC138	-0.0372197	0.886725	0.971985	-0.51753	0.0504801	0.37619
P04920_ph113	B3A2_HUMAN Anion exchange protein 2 OS=Homo sapiens OX=9606 GN=SLC4A2 PE=1 SV=4	B3A2	-0.138764	0.363314	0.739143	-0.318085	0.0505067	0.37619
Q96T23_ph473	RSF1_HUMAN Remodeling and spacing factor 1 OS=Homo sapiens OX=9606 GN=RSF1 PE=1 SV=2	RSF1	0.0363708	0.848014	0.959516	0.412862	0.0505655	0.376409
Q9NZT2_ph484	OGFR_HUMAN Opioid growth factor receptor OS=Homo sapiens OX=9606 GN=OGFR PE=1 SV=3	OGFR	0.0973181	0.273467	0.678996	0.181158	0.050674	0.376998
Q13153_ph219_ph230	PAK1_HUMAN Serine/threonine-protein kinase PAK 1 OS=Homo sapiens OX=9606 GN=PAK1 PE=1 SV=2	PAK1	-0.456053	0.209225	0.623047	0.720875	0.0507187	0.377112
Q5JSH3_ph50	WDR44_HUMAN WD repeat-containing protein 44 OS=Homo sapiens OX=9606 GN=WDR44 PE=1 SV=1	WDR44	0.400581	0.00773509	0.233258	0.212472	0.0508084	0.37756
Q8NAN2_ph147	MIGA1_HUMAN Mitoguardin 1 OS=Homo sapiens OX=9606 GN=MIGA1 PE=1 SV=1	MIGA1	-0.567117	0.0642655	0.438871	-0.503402	0.0510166	0.37881
Q96S90_ph23_ph33	LYSM1_HUMAN LysM and putative peptidoglycan-binding domain-containing protein 1 OS=Homo sapiens OX=9606 GN=LYSMD1 PE=1 SV=1	LYSM1	#NAME?	NA	0	-0.406074	0.0510357	0.37881
Q92685_ph11	ALG3_HUMAN Dol-P-Man:Man(5)GlcNAc(2)-PP-Dol alpha-1,3-mannosyltransferase OS=Homo sapiens OX=9606 GN=ALG3 PE=1 SV=1	ALG3	-0.32128	0.487286	0.80219	-0.855218	0.0511153	0.379051
O43572_ph52	AKA10_HUMAN A-kinase anchor protein 10, mitochondrial OS=Homo sapiens OX=9606 GN=AKAP10 PE=1 SV=2	AKA10	0.3209	0.164552	0.573772	0.448112	0.0511703	0.379051
Q9BZ67_ph408	FRMD8_HUMAN FERM domain-containing protein 8 OS=Homo sapiens OX=9606 GN=FRMD8 PE=1 SV=1	FRMD8	-0.433027	0.0535477	0.413815	-0.39301	0.0511869	0.379051
Q9P2N6_ph538_ph540	KANL3_HUMAN KAT8 regulatory NSL complex subunit 3 OS=Homo sapiens OX=9606 GN=KANSL3 PE=1 SV=2	KANL3	0.402361	0.12548	0.530625	0.573283	0.0512076	0.379051
Q8N2Y8_ph519	RUSC2_HUMAN Iporin OS=Homo sapiens OX=9606 GN=RUSC2 PE=1 SV=3	RUSC2	-0.174417	0.76884	0.931554	-1.19414	0.0512498	0.379051
Q66K14_ph435	TBC9B_HUMAN TBC1 domain family member 9B OS=Homo sapiens OX=9606 GN=TBC1D9B PE=1 SV=3	TBC9B	1.16518	0.00217185	0.17147	0.459263	0.0513005	0.379051
P17544_ph42	ATF7_HUMAN Cyclic AMP-dependent transcription factor ATF-7 OS=Homo sapiens OX=9606 GN=ATF7 PE=1 SV=2	ATF7	-2.53567	0.0277517	0.348105	-2.48929	0.0513142	0.379051
Q96B23_ph356	CR025_HUMAN Uncharacterized protein C18orf25 OS=Homo sapiens OX=9606 GN=C18orf25 PE=1 SV=3	CR025	0.0431385	0.847527	0.959516	-0.485731	0.0513338	0.379051
O15042_ph921	SR140_HUMAN U2 snRNP-associated SURP motif-containing protein OS=Homo sapiens OX=9606 GN=U2SURP PE=1 SV=2	SR140	-0.571485	0.285172	0.684714	1.27511	0.0513477	0.379051
Q7L1V2_ph59_ph61	MON1B_HUMAN Vacuolar fusion protein MON1 homolog B OS=Homo sapiens OX=9606 GN=MON1B PE=1 SV=1	MON1B	0.169397	0.338771	0.722456	0.356466	0.0513636	0.379051
Q6F5E8_ph1315_ph1319	CARL2_HUMAN Capping protein, Arp2/3 and myosin-I linker protein 2 OS=Homo sapiens OX=9606 GN=CARMIL2 PE=1 SV=2	CARL2	0.148533	0.543426	0.828955	-0.519401	0.0514249	0.379284
Q9HCK8_ph1982	CHD8_HUMAN Chromodomain-helicase-DNA-binding protein 8 OS=Homo sapiens OX=9606 GN=CHD8 PE=1 SV=5	CHD8	0.0216765	0.889182	0.972096	-0.336554	0.0516015	0.380369
P23634_ph328	AT2B4_HUMAN Plasma membrane calcium-transporting ATPase 4 OS=Homo sapiens OX=9606 GN=ATP2B4 PE=1 SV=2	AT2B4	-0.492195	0.198738	0.613259	0.756351	0.0516323	0.380377
Q92664_ph175	TF3A_HUMAN Transcription factor IIIA OS=Homo sapiens OX=9606 GN=GTF3A PE=1 SV=3	TF3A	0.00775516	0.985301	0.995678	0.900962	0.0517641	0.380592
Q9HCG8_ph852_ph854	CWC22_HUMAN Pre-mRNA-splicing factor CWC22 homolog OS=Homo sapiens OX=9606 GN=CWC22 PE=1 SV=3	CWC22	-0.399981	0.184935	0.598361	-0.53064	0.0517967	0.380592
Q14005_ph922	IL16_HUMAN Pro-interleukin-16 OS=Homo sapiens OX=9606 GN=IL16 PE=1 SV=4	IL16	Inf	NA	0	-1.59577	0.0518198	0.380592
Q8WW12_ph147	PCNP_HUMAN PEST proteolytic signal-containing nuclear protein OS=Homo sapiens OX=9606 GN=PCNP PE=1 SV=2	PCNP	0.376775	0.146558	0.561079	-0.498647	0.0518214	0.380592
Q16539_ph182	MK14_HUMAN Mitogen-activated protein kinase 14 OS=Homo sapiens OX=9606 GN=MAPK14 PE=1 SV=3	MK14	0.359262	0.0139663	0.283837	0.21491	0.051837	0.380592
Q7Z5K2_ph221	WAPL_HUMAN Wings apart-like protein homolog OS=Homo sapiens OX=9606 GN=WAPL PE=1 SV=1	WAPL	0.217832	0.169794	0.578146	0.305161	0.0518396	0.380592
Q13243_ph233	SRSF5_HUMAN Serine/arginine-rich splicing factor 5 OS=Homo sapiens OX=9606 GN=SRSF5 PE=1 SV=1	SRSF5	-0.0802545	0.534892	0.824697	0.27144	0.0519195	0.380961
Q7Z309_ph50_ph55	F122B_HUMAN Protein FAM122B OS=Homo sapiens OX=9606 GN=FAM122B PE=1 SV=2	F122B	-0.273345	0.136872	0.549067	-0.554381	0.0519522	0.380983
Q8WYP5_ph1232	ELYS_HUMAN Protein ELYS OS=Homo sapiens OX=9606 GN=AHCTF1 PE=1 SV=3	ELYS	-0.510883	0.128154	0.534907	-0.625035	0.0521061	0.381774
Q9Y2W1_ph243	TR150_HUMAN Thyroid hormone receptor-associated protein 3 OS=Homo sapiens OX=9606 GN=THRAP3 PE=1 SV=2	TR150	0.164004	0.0797968	0.467659	0.169664	0.0521197	0.381774
Q9C073_ph178	F117A_HUMAN Protein FAM117A OS=Homo sapiens OX=9606 GN=FAM117A PE=1 SV=1	F117A	0.0621361	0.882751	0.970868	0.906329	0.0522032	0.382168
Q14980_ph1991_ph2000	NUMA1_HUMAN Nuclear mitotic apparatus protein 1 OS=Homo sapiens OX=9606 GN=NUMA1 PE=1 SV=2	NUMA1	-0.581341	0.386867	0.755071	-1.63732	0.0522997	0.382656
P23193_ph100	TCEA1_HUMAN Transcription elongation factor A protein 1 OS=Homo sapiens OX=9606 GN=TCEA1 PE=1 SV=2	TCEA1	0.196922	0.237409	0.647056	0.331764	0.0524051	0.382952
P61978_ph36	HNRPK_HUMAN Heterogeneous nuclear ribonucleoprotein K OS=Homo sapiens OX=9606 GN=HNRNPK PE=1 SV=1	HNRPK	-0.471264	0.441943	0.781774	-1.27852	0.0524198	0.382952
Q96QF0_ph261	RAB3I_HUMAN Rab-3A-interacting protein OS=Homo sapiens OX=9606 GN=RAB3IP PE=1 SV=1	RAB3I	-0.237939	0.425886	0.77554	0.621847	0.0524298	0.382952
Q96T23_ph1345	RSF1_HUMAN Remodeling and spacing factor 1 OS=Homo sapiens OX=9606 GN=RSF1 PE=1 SV=2	RSF1	0.0160462	0.914942	0.978382	0.319467	0.0524627	0.382975
Q9Y4K1_ph329	CRBG1_HUMAN Beta/gamma crystallin domain-containing protein 1 OS=Homo sapiens OX=9606 GN=CRYBG1 PE=1 SV=3	CRBG1	-1.03199	0.0105545	0.248764	-0.586882	0.0525879	0.383341
P40855_ph147	PEX19_HUMAN Peroxisomal biogenesis factor 19 OS=Homo sapiens OX=9606 GN=PEX19 PE=1 SV=1	PEX19	0.151559	0.506372	0.812522	0.465232	0.0525958	0.383341
Q01196_ph21	RUNX1_HUMAN Runt-related transcription factor 1 OS=Homo sapiens OX=9606 GN=RUNX1 PE=1 SV=3	RUNX1	-0.337214	0.253825	0.660939	0.591752	0.0526025	0.383341
O14646_ph1687	CHD1_HUMAN Chromodomain-helicase-DNA-binding protein 1 OS=Homo sapiens OX=9606 GN=CHD1 PE=1 SV=2	CHD1	0.121517	0.313609	0.703736	0.245231	0.0527203	0.383981
Q96E39_ph208_ph215	RMXL1_HUMAN RNA binding motif protein, X-linked-like-1 OS=Homo sapiens OX=9606 GN=RBMXL1 PE=1 SV=1	RMXL1	0.0196196	0.902922	0.975291	0.338528	0.0527586	0.384042
O14757_ph280	CHK1_HUMAN Serine/threonine-protein kinase Chk1 OS=Homo sapiens OX=9606 GN=CHEK1 PE=1 SV=2	CHK1	-1.15857	0.0226955	0.329669	-0.791913	0.0528663	0.384274
O15355_ph173	PPM1G_HUMAN Protein phosphatase 1G OS=Homo sapiens OX=9606 GN=PPM1G PE=1 SV=1	PPM1G	0.263704	0.322394	0.710662	0.636378	0.05287	0.384274
Q5T200_ph207	ZC3HD_HUMAN Zinc finger CCCH domain-containing protein 13 OS=Homo sapiens OX=9606 GN=ZC3H13 PE=1 SV=1	ZC3HD	-0.0895473	0.708909	0.902135	0.511344	0.0529246	0.384274
P40425_ph330	PBX2_HUMAN Pre-B-cell leukemia transcription factor 2 OS=Homo sapiens OX=9606 GN=PBX2 PE=1 SV=2	PBX2	-0.150843	0.458553	0.789465	-0.415637	0.0529365	0.384274
Q9HAW4_ph1289	CLSPN_HUMAN Claspin OS=Homo sapiens OX=9606 GN=CLSPN PE=1 SV=3	CLSPN	0.399016	0.551215	0.832953	1.38878	0.0529552	0.384274
Q14671_ph112	PUM1_HUMAN Pumilio homolog 1 OS=Homo sapiens OX=9606 GN=PUM1 PE=1 SV=3	PUM1	-1.65435	0.00616208	0.217815	-0.818703	0.0529702	0.384274
Q3KQU3_ph742	MA7D1_HUMAN MAP7 domain-containing protein 1 OS=Homo sapiens OX=9606 GN=MAP7D1 PE=1 SV=1	MA7D1	0.276187	0.111231	0.514596	0.319312	0.0530023	0.384289
Q8NFH5_ph73	NUP35_HUMAN Nucleoporin NUP35 OS=Homo sapiens OX=9606 GN=NUP35 PE=1 SV=1	NUP35	0.00504065	0.967928	0.991785	0.269076	0.0530385	0.384334
Q9NWZ5_ph53	UCKL1_HUMAN Uridine-cytidine kinase-like 1 OS=Homo sapiens OX=9606 GN=UCKL1 PE=1 SV=2	UCKL1	-0.167001	0.318456	0.707239	0.339923	0.0531393	0.384401
P19174_ph1248	PLCG1_HUMAN 1-phosphatidylinositol 4,5-bisphosphate phosphodiesterase gamma-1 OS=Homo sapiens OX=9606 GN=PLCG1 PE=1 SV=1	PLCG1	-0.203661	0.197726	0.612812	-0.309135	0.0531888	0.384401
O75592_ph2787_ph2789	MYCB2_HUMAN E3 ubiquitin-protein ligase MYCBP2 OS=Homo sapiens OX=9606 GN=MYCBP2 PE=1 SV=4	MYCB2	-0.075903	0.631127	0.868389	0.325776	0.0532004	0.384401
Q86U86_ph505	PB1_HUMAN Protein polybromo-1 OS=Homo sapiens OX=9606 GN=PBRM1 PE=1 SV=1	PB1	0.990884	0.0119586	0.264212	-0.571279	0.0532034	0.384401
Q8WXG6_ph820	MADD_HUMAN MAP kinase-activating death domain protein OS=Homo sapiens OX=9606 GN=MADD PE=1 SV=2	MADD	0.516194	0.078802	0.467191	0.528009	0.0532183	0.384401
Q92619_ph23	HMHA1_HUMAN Rho GTPase-activating protein 45 OS=Homo sapiens OX=9606 GN=ARHGAP45 PE=1 SV=2	HMHA1	0.407843	0.00662287	0.221413	0.20591	0.0532297	0.384401
P38159_ph88	RBMX_HUMAN RNA-binding motif protein, X chromosome OS=Homo sapiens OX=9606 GN=RBMX PE=1 SV=3	RBMX	0.0507454	0.80777	0.946758	0.445659	0.0532575	0.384401
Q9H1B7_ph657_ph659	I2BPL_HUMAN Probable E3 ubiquitin-protein ligase IRF2BPL OS=Homo sapiens OX=9606 GN=IRF2BPL PE=1 SV=1	I2BPL	0.114214	0.578896	0.845904	-0.423619	0.0533852	0.384754
Q96PN7_ph758	TREF1_HUMAN Transcriptional-regulating factor 1 OS=Homo sapiens OX=9606 GN=TRERF1 PE=1 SV=1	TREF1	-0.0947279	0.483365	0.800062	-0.280551	0.0534082	0.384754
Q13243_ph229	SRSF5_HUMAN Serine/arginine-rich splicing factor 5 OS=Homo sapiens OX=9606 GN=SRSF5 PE=1 SV=1	SRSF5	-0.11989	0.36552	0.740855	0.271205	0.0534417	0.384754
Q86Y82_ph139_ph142	STX12_HUMAN Syntaxin-12 OS=Homo sapiens OX=9606 GN=STX12 PE=1 SV=1	STX12	-0.0900875	0.901865	0.974757	-1.56278	0.053475	0.384754
Q6PFW1_ph1149	VIP1_HUMAN Inositol hexakisphosphate and diphosphoinositol-pentakisphosphate kinase 1 OS=Homo sapiens OX=9606 GN=PPIP5K1 PE=1 SV=1	VIP1	-0.982102	0.0777919	0.465813	0.921717	0.0534857	0.384754
Q13523_ph847	PRP4B_HUMAN Serine/threonine-protein kinase PRP4 homolog OS=Homo sapiens OX=9606 GN=PRPF4B PE=1 SV=3	PRP4B	0.0584052	0.679476	0.890269	0.292553	0.0535204	0.384754
Q6GPH4_ph214	XAF1_HUMAN XIAP-associated factor 1 OS=Homo sapiens OX=9606 GN=XAF1 PE=1 SV=1	XAF1	0.0775612	0.450672	0.786538	-0.210635	0.0535389	0.384754
Q99700_ph479	ATX2_HUMAN Ataxin-2 OS=Homo sapiens OX=9606 GN=ATXN2 PE=1 SV=2	ATX2	-0.767071	0.0415958	0.389533	-0.624812	0.0535734	0.384754
P41229_ph317	KDM5C_HUMAN Lysine-specific demethylase 5C OS=Homo sapiens OX=9606 GN=KDM5C PE=1 SV=2	KDM5C	-0.650743	0.028579	0.348768	-0.480292	0.0536383	0.384754
Q8N6H7_ph146	ARFG2_HUMAN ADP-ribosylation factor GTPase-activating protein 2 OS=Homo sapiens OX=9606 GN=ARFGAP2 PE=1 SV=1	ARFG2	0.0775507	0.426188	0.77554	0.199664	0.0536581	0.384754
Q8IXT5_ph280	RB12B_HUMAN RNA-binding protein 12B OS=Homo sapiens OX=9606 GN=RBM12B PE=1 SV=2	RB12B	0.0260111	0.951651	0.98759	0.916858	0.0536599	0.384754
Q8WXE0_ph858	CSKI2_HUMAN Caskin-2 OS=Homo sapiens OX=9606 GN=CASKIN2 PE=1 SV=2	CSKI2	-0.400791	0.00716795	0.230722	-0.202307	0.0536928	0.384754
Q92538_ph1298_ph1311	GBF1_HUMAN Golgi-specific brefeldin A-resistance guanine nucleotide exchange factor 1 OS=Homo sapiens OX=9606 GN=GBF1 PE=1 SV=2	GBF1	-0.00174077	0.99094	0.997172	-0.327724	0.0536964	0.384754
Q9NR30_ph121	DDX21_HUMAN Nucleolar RNA helicase 2 OS=Homo sapiens OX=9606 GN=DDX21 PE=1 SV=5	DDX21	0.129819	0.0999046	0.499877	0.144612	0.0537914	0.385161
O43166_ph1549	SI1L1_HUMAN Signal-induced proliferation-associated 1-like protein 1 OS=Homo sapiens OX=9606 GN=SIPA1L1 PE=1 SV=4	SI1L1	0.140759	0.425096	0.77527	0.360193	0.0538132	0.385161
P15814_ph76	IGLL1_HUMAN Immunoglobulin lambda-like polypeptide 1 OS=Homo sapiens OX=9606 GN=IGLL1 PE=1 SV=1	IGLL1	-0.658224	0.157546	0.569546	-0.889172	0.053889	0.385489
P51812_ph365	KS6A3_HUMAN Ribosomal protein S6 kinase alpha-3 OS=Homo sapiens OX=9606 GN=RPS6KA3 PE=1 SV=1	KS6A3	-0.3102	0.428116	0.775862	0.792503	0.0541649	0.387043
Q8TDX7_ph190_ph195	NEK7_HUMAN Serine/threonine-protein kinase Nek7 OS=Homo sapiens OX=9606 GN=NEK7 PE=1 SV=1	NEK7	-2.29671	0.0487114	0.404167	-1.55747	0.0541667	0.387043
Q9P0B6_ph42	CC167_HUMAN Coiled-coil domain-containing protein 167 OS=Homo sapiens OX=9606 GN=CCDC167 PE=1 SV=2	CC167	0.16022	0.495946	0.807605	0.47914	0.0542639	0.387522
Q96L73_ph486	NSD1_HUMAN Histone-lysine N-methyltransferase, H3 lysine-36 and H4 lysine-20 specific OS=Homo sapiens OX=9606 GN=NSD1 PE=1 SV=1	NSD1	0.0103946	0.923585	0.980064	0.230675	0.0543348	0.387775
Q9NQG6_ph94	MID51_HUMAN Mitochondrial dynamics protein MID51 OS=Homo sapiens OX=9606 GN=MIEF1 PE=1 SV=1	MID51	-0.287894	0.153183	0.566914	-0.382785	0.0543599	0.387775
Q15154_ph580	PCM1_HUMAN Pericentriolar material 1 protein OS=Homo sapiens OX=9606 GN=PCM1 PE=1 SV=5	PCM1	-0.300377	0.29097	0.688402	-0.45005	0.0544916	0.387872
P17844_ph24	DDX5_HUMAN Probable ATP-dependent RNA helicase DDX5 OS=Homo sapiens OX=9606 GN=DDX5 PE=1 SV=1	DDX5	-1.31692	0.155481	0.567916	-1.76163	0.0544967	0.387872
Q7Z7E8_ph401	UB2Q1_HUMAN Ubiquitin-conjugating enzyme E2 Q1 OS=Homo sapiens OX=9606 GN=UBE2Q1 PE=1 SV=1	UB2Q1	-1.82394	0.00372388	0.186153	-0.797341	0.0545041	0.387872
Q86YV0_ph841	RASL3_HUMAN RAS protein activator like-3 OS=Homo sapiens OX=9606 GN=RASAL3 PE=1 SV=2	RASL3	-0.139802	0.034573	0.36865	0.105692	0.0545614	0.387872
P51587_ph1970	BRCA2_HUMAN Breast cancer type 2 susceptibility protein OS=Homo sapiens OX=9606 GN=BRCA2 PE=1 SV=3	BRCA2	-0.477056	0.112293	0.516674	-0.516617	0.0545687	0.387872
Q96RT1_ph1015	ERBIN_HUMAN Erbin OS=Homo sapiens OX=9606 GN=ERBIN PE=1 SV=2	ERBIN	0.0686734	0.675363	0.888071	-1.41484	0.0545702	0.387872
P62753_ph236_ph240_ph247	RS6_HUMAN 40S ribosomal protein S6 OS=Homo sapiens OX=9606 GN=RPS6 PE=1 SV=1	RS6	0.716896	0.010118	0.245121	0.297225	0.0546349	0.387872
Q9NZJ0_ph485	DTL_HUMAN Denticleless protein homolog OS=Homo sapiens OX=9606 GN=DTL PE=1 SV=3	DTL	-0.576682	0.104368	0.506119	0.638401	0.0546395	0.387872
Q9BUT9_ph80	MCRI2_HUMAN MAPK regulated corepressor interacting protein 2 OS=Homo sapiens OX=9606 GN=MCRIP2 PE=1 SV=2	MCRI2	0.182238	0.264988	0.670298	0.323444	0.0546887	0.387872
O75592_ph3478	MYCB2_HUMAN E3 ubiquitin-protein ligase MYCBP2 OS=Homo sapiens OX=9606 GN=MYCBP2 PE=1 SV=4	MYCB2	-0.145784	0.628519	0.867337	0.623661	0.0547056	0.387872
Q96S66_ph438	CLCC1_HUMAN Chloride channel CLIC-like protein 1 OS=Homo sapiens OX=9606 GN=CLCC1 PE=1 SV=1	CLCC1	-0.125375	0.468026	0.794286	0.356605	0.054746	0.387872
Q9UQ35_ph876	SRRM2_HUMAN Serine/arginine repetitive matrix protein 2 OS=Homo sapiens OX=9606 GN=SRRM2 PE=1 SV=2	SRRM2	0.0391329	0.62237	0.865289	0.166576	0.0547595	0.387872
Q6PKG0_ph521	LARP1_HUMAN La-related protein 1 OS=Homo sapiens OX=9606 GN=LARP1 PE=1 SV=2	LARP1	0.588631	0.0529565	0.413253	0.520664	0.0547939	0.387872
Q71F23_ph98	CENPU_HUMAN Centromere protein U OS=Homo sapiens OX=9606 GN=CENPU PE=1 SV=1	CENPU	0.201259	0.3314	0.716249	0.346329	0.0547968	0.387872
O95425_ph221	SVIL_HUMAN Supervillin OS=Homo sapiens OX=9606 GN=SVIL PE=1 SV=2	SVIL	0.112893	0.539019	0.827017	0.382087	0.0549096	0.388339
Q9UPN3_ph7290	MACF1_HUMAN Microtubule-actin cross-linking factor 1, isoforms 1/2/3/5 OS=Homo sapiens OX=9606 GN=MACF1 PE=1 SV=4	MACF1	-0.0253278	0.955394	0.988561	-1.00941	0.0549299	0.388339
Q2M2I8_ph678	AAK1_HUMAN AP2-associated protein kinase 1 OS=Homo sapiens OX=9606 GN=AAK1 PE=1 SV=3	AAK1	0.637762	0.0301888	0.354132	0.474368	0.0549833	0.388339
P46013_ph2223	KI67_HUMAN Proliferation marker protein Ki-67 OS=Homo sapiens OX=9606 GN=MKI67 PE=1 SV=2	KI67	0.0635487	0.582141	0.847072	0.240344	0.0549839	0.388339
Q9H582_ph1020	ZN644_HUMAN Zinc finger protein 644 OS=Homo sapiens OX=9606 GN=ZNF644 PE=1 SV=2	ZN644	-0.0375092	0.787119	0.939404	0.293418	0.0550248	0.388414
P61073_ph324_ph325	CXCR4_HUMAN C-X-C chemokine receptor type 4 OS=Homo sapiens OX=9606 GN=CXCR4 PE=1 SV=1	CXCR4	0.211248	0.643591	0.874573	-0.951454	0.0551482	0.389014
Q8WUM0_ph60	NU133_HUMAN Nuclear pore complex protein Nup133 OS=Homo sapiens OX=9606 GN=NUP133 PE=1 SV=2	NU133	0.275512	0.482375	0.799339	0.796791	0.0551704	0.389014
Q9H3U1_ph8_ph15	UN45A_HUMAN Protein unc-45 homolog A OS=Homo sapiens OX=9606 GN=UNC45A PE=1 SV=1	UN45A	0.0642708	0.6892	0.894179	0.337387	0.0552699	0.389314
Q86U06_ph149	RBM23_HUMAN Probable RNA-binding protein 23 OS=Homo sapiens OX=9606 GN=RBM23 PE=1 SV=1	RBM23	0.165378	0.0842311	0.475165	0.168941	0.0552737	0.389314
O43684_ph321	BUB3_HUMAN Mitotic checkpoint protein BUB3 OS=Homo sapiens OX=9606 GN=BUB3 PE=1 SV=1	BUB3	0.297631	0.224624	0.636261	0.555275	0.0553946	0.389939
Q8TB72_ph136	PUM2_HUMAN Pumilio homolog 2 OS=Homo sapiens OX=9606 GN=PUM2 PE=1 SV=2	PUM2	0.253463	0.0219553	0.326789	0.171836	0.0554233	0.389939
O14639_ph458	ABLM1_HUMAN Actin-binding LIM protein 1 OS=Homo sapiens OX=9606 GN=ABLIM1 PE=1 SV=3	ABLM1	0.865456	0.150615	0.564245	1.13303	0.0554678	0.390037
Q9NZT2_ph55	OGFR_HUMAN Opioid growth factor receptor OS=Homo sapiens OX=9606 GN=OGFR PE=1 SV=3	OGFR	-0.708637	0.034216	0.367439	-0.600126	0.0554995	0.390037
P06748_ph219	NPM_HUMAN Nucleophosmin OS=Homo sapiens OX=9606 GN=NPM1 PE=1 SV=2	NPM	-0.0277253	0.856902	0.961918	-0.324557	0.0555284	0.390037
Q9Y2W1_ph698	TR150_HUMAN Thyroid hormone receptor-associated protein 3 OS=Homo sapiens OX=9606 GN=THRAP3 PE=1 SV=2	TR150	0.550132	0.266718	0.672967	0.977946	0.0555852	0.390128
O43903_ph282	GAS2_HUMAN Growth arrest-specific protein 2 OS=Homo sapiens OX=9606 GN=GAS2 PE=1 SV=1	GAS2	0.0403879	0.703014	0.8999	0.220062	0.0556022	0.390128
Q7L8J4_ph350	3BP5L_HUMAN SH3 domain-binding protein 5-like OS=Homo sapiens OX=9606 GN=SH3BP5L PE=1 SV=1	3BP5L	0.22302	0.678151	0.889269	-2.1475	0.0556968	0.390272
P25685_ph151	DNJB1_HUMAN DnaJ homolog subfamily B member 1 OS=Homo sapiens OX=9606 GN=DNAJB1 PE=1 SV=4	DNJB1	0.0704359	0.660247	0.882828	-0.334872	0.0557397	0.390272
O43303_ph400	CP110_HUMAN Centriolar coiled-coil protein of 110 kDa OS=Homo sapiens OX=9606 GN=CCP110 PE=1 SV=3	CP110	0.238452	0.149519	0.564174	0.30384	0.0557632	0.390272
Q96S99_ph227	PKHF1_HUMAN Pleckstrin homology domain-containing family F member 1 OS=Homo sapiens OX=9606 GN=PLEKHF1 PE=1 SV=3	PKHF1	0.145837	0.481808	0.798811	0.424873	0.0557737	0.390272
O75400_ph888	PR40A_HUMAN Pre-mRNA-processing factor 40 homolog A OS=Homo sapiens OX=9606 GN=PRPF40A PE=1 SV=2	PR40A	0.0430965	0.947895	0.98665	1.39193	0.0558021	0.390272
Q92540_ph781	SMG7_HUMAN Protein SMG7 OS=Homo sapiens OX=9606 GN=SMG7 PE=1 SV=2	SMG7	-0.0180422	0.863503	0.963281	0.216286	0.0559649	0.390272
P63208_ph131	SKP1_HUMAN S-phase kinase-associated protein 1 OS=Homo sapiens OX=9606 GN=SKP1 PE=1 SV=2	SKP1	-0.0837572	0.889453	0.972096	1.26909	0.0560335	0.390272
Q96MU7_ph146	YTDC1_HUMAN YTH domain-containing protein 1 OS=Homo sapiens OX=9606 GN=YTHDC1 PE=1 SV=3	YTDC1	0.0885429	0.582027	0.847072	0.333533	0.0560621	0.390272
Q6PJ61_ph338	FBX46_HUMAN F-box only protein 46 OS=Homo sapiens OX=9606 GN=FBXO46 PE=1 SV=3	FBX46	1.69554	0.000717505	0.1266	-0.49329	0.056079	0.390272
Q9P2R6_ph675_ph679	RERE_HUMAN Arginine-glutamic acid dipeptide repeats protein OS=Homo sapiens OX=9606 GN=RERE PE=1 SV=2	RERE	0.0989082	0.504606	0.812157	-0.304917	0.0560808	0.390272
Q86VQ1_ph26	GLCI1_HUMAN Glucocorticoid-induced transcript 1 protein OS=Homo sapiens OX=9606 GN=GLCCI1 PE=1 SV=1	GLCI1	0.42716	0.270196	0.676576	-0.749755	0.0561056	0.390272
P49736_ph27	MCM2_HUMAN DNA replication licensing factor MCM2 OS=Homo sapiens OX=9606 GN=MCM2 PE=1 SV=4	MCM2	0.0610616	0.35816	0.735469	0.133656	0.0561453	0.390272
Q9BRD0_ph185_ph187_ph188	BUD13_HUMAN BUD13 homolog OS=Homo sapiens OX=9606 GN=BUD13 PE=1 SV=1	BUD13	-0.453001	0.0752868	0.461159	-0.44269	0.0561753	0.390272
Q8NEY8_ph200	PPHLN_HUMAN Periphilin-1 OS=Homo sapiens OX=9606 GN=PPHLN1 PE=1 SV=2	PPHLN	0.129652	0.156927	0.56917	0.168929	0.0561793	0.390272
Q9BTV4_ph9	TMM43_HUMAN Transmembrane protein 43 OS=Homo sapiens OX=9606 GN=TMEM43 PE=1 SV=1	TMM43	0.287187	0.508591	0.812796	-0.893266	0.0562393	0.390272
P49916_ph204	DNLI3_HUMAN DNA ligase 3 OS=Homo sapiens OX=9606 GN=LIG3 PE=1 SV=2	DNLI3	-0.31779	0.359337	0.736457	0.697061	0.0562449	0.390272
Q8NFF5_ph106	FAD1_HUMAN FAD synthase OS=Homo sapiens OX=9606 GN=FLAD1 PE=1 SV=1	FAD1	0.493569	0.0294835	0.352279	0.361904	0.0562451	0.390272
Q13619_ph10	CUL4A_HUMAN Cullin-4A OS=Homo sapiens OX=9606 GN=CUL4A PE=1 SV=3	CUL4A	-0.0224932	0.887158	0.971989	0.33339	0.056256	0.390272
Q13541_ph68_ph70	4EBP1_HUMAN Eukaryotic translation initiation factor 4E-binding protein 1 OS=Homo sapiens OX=9606 GN=EIF4EBP1 PE=1 SV=3	4EBP1	0.856065	0.00337415	0.181859	0.35373	0.0562716	0.390272
Q8NCN4_ph693	RN169_HUMAN E3 ubiquitin-protein ligase RNF169 OS=Homo sapiens OX=9606 GN=RNF169 PE=1 SV=2	RN169	-1.42274	0.0263735	0.341867	0.98354	0.0563025	0.390272
Q99575_ph730	POP1_HUMAN Ribonucleases P/MRP protein subunit POP1 OS=Homo sapiens OX=9606 GN=POP1 PE=1 SV=2	POP1	0.142409	0.0312416	0.359505	0.104425	0.0563322	0.390272
Q8WYQ5_ph109	DGCR8_HUMAN Microprocessor complex subunit DGCR8 OS=Homo sapiens OX=9606 GN=DGCR8 PE=1 SV=1	DGCR8	-1.08799	0.0214383	0.324615	-0.603785	0.0563889	0.390272
Q5T4S7_ph370	UBR4_HUMAN E3 ubiquitin-protein ligase UBR4 OS=Homo sapiens OX=9606 GN=UBR4 PE=1 SV=1	UBR4	-0.222246	0.00325931	0.181859	-0.0675025	0.0563933	0.390272
P78344_ph506	IF4G2_HUMAN Eukaryotic translation initiation factor 4 gamma 2 OS=Homo sapiens OX=9606 GN=EIF4G2 PE=1 SV=1	IF4G2	0.467958	0.0543707	0.4161	0.410513	0.0563945	0.390272
Q13501_ph269_ph272	SQSTM_HUMAN Sequestosome-1 OS=Homo sapiens OX=9606 GN=SQSTM1 PE=1 SV=1	SQSTM	0.246414	0.0536736	0.414184	0.211329	0.0563969	0.390272
Q15036_ph409	SNX17_HUMAN Sorting nexin-17 OS=Homo sapiens OX=9606 GN=SNX17 PE=1 SV=1	SNX17	-0.134309	0.611335	0.860367	-0.548212	0.0564138	0.390272
Q9Y5U2_ph132	TSSC4_HUMAN Protein TSSC4 OS=Homo sapiens OX=9606 GN=TSSC4 PE=1 SV=3	TSSC4	-0.136125	0.551461	0.833099	0.462908	0.0565467	0.39098
Q641Q2_ph331_ph333	WAC2A_HUMAN WASH complex subunit 2A OS=Homo sapiens OX=9606 GN=WASHC2A PE=1 SV=3	WAC2A	0.273734	0.328662	0.714342	0.558699	0.0565997	0.391136
Q8NAV1_ph209	PR38A_HUMAN Pre-mRNA-splicing factor 38A OS=Homo sapiens OX=9606 GN=PRPF38A PE=1 SV=1	PR38A	0.240269	0.228955	0.639834	0.380272	0.0567818	0.391673
Q13769_ph312_ph314	THOC5_HUMAN THO complex subunit 5 homolog OS=Homo sapiens OX=9606 GN=THOC5 PE=1 SV=2	THOC5	-0.168619	0.248538	0.656292	0.276538	0.0567954	0.391673
Q12888_ph1094	TP53B_HUMAN TP53-binding protein 1 OS=Homo sapiens OX=9606 GN=TP53BP1 PE=1 SV=2	TP53B	0.102381	0.159259	0.570834	0.13368	0.0568062	0.391673
Q9UKS7_ph433	IKZF2_HUMAN Zinc finger protein Helios OS=Homo sapiens OX=9606 GN=IKZF2 PE=1 SV=2	IKZF2	0.000228469	0.999446	0.999915	0.689966	0.0568428	0.391673
Q92556_ph344	ELMO1_HUMAN Engulfment and cell motility protein 1 OS=Homo sapiens OX=9606 GN=ELMO1 PE=1 SV=2	ELMO1	-0.305733	0.112925	0.517158	-0.351136	0.0568474	0.391673
Q5VT06_ph1648_ph1653	CE350_HUMAN Centrosome-associated protein 350 OS=Homo sapiens OX=9606 GN=CEP350 PE=1 SV=1	CE350	0.104818	0.500689	0.811217	-0.31857	0.0568695	0.391673
P23588_ph283	IF4B_HUMAN Eukaryotic translation initiation factor 4B OS=Homo sapiens OX=9606 GN=EIF4B PE=1 SV=2	IF4B	-0.107142	0.797465	0.94315	-0.872554	0.0569164	0.391673
Q15154_ph1765_ph1776	PCM1_HUMAN Pericentriolar material 1 protein OS=Homo sapiens OX=9606 GN=PCM1 PE=1 SV=5	PCM1	-0.0327042	0.870328	0.965052	0.498226	0.05695	0.391673
Q5SW79_ph466	CE170_HUMAN Centrosomal protein of 170 kDa OS=Homo sapiens OX=9606 GN=CEP170 PE=1 SV=1	CE170	-0.0416626	0.719909	0.908035	0.241842	0.0570287	0.391673
Q16537_ph7	2A5E_HUMAN Serine/threonine-protein phosphatase 2A 56 kDa regulatory subunit epsilon isoform OS=Homo sapiens OX=9606 GN=PPP2R5E PE=1 SV=1	2A5E	0.139987	0.555561	0.834754	0.48842	0.0570382	0.391673
Q15910_ph367	EZH2_HUMAN Histone-lysine N-methyltransferase EZH2 OS=Homo sapiens OX=9606 GN=EZH2 PE=1 SV=2	EZH2	0.123407	0.626414	0.8663	0.517122	0.0570671	0.391673
Q15311_ph34	RBP1_HUMAN RalA-binding protein 1 OS=Homo sapiens OX=9606 GN=RALBP1 PE=1 SV=3	RBP1	0.0563168	0.817827	0.950926	0.510885	0.0570681	0.391673
Q9H3H1_ph455	MOD5_HUMAN tRNA dimethylallyltransferase OS=Homo sapiens OX=9606 GN=TRIT1 PE=1 SV=1	MOD5	0.0528718	0.60923	0.859471	0.213665	0.0570873	0.391673
Q9P0K8_ph46	FOXJ2_HUMAN Forkhead box protein J2 OS=Homo sapiens OX=9606 GN=FOXJ2 PE=1 SV=1	FOXJ2	-0.367812	0.0709596	0.453019	0.34682	0.0571246	0.391673
Q6GQQ9_ph464_ph467	OTU7B_HUMAN OTU domain-containing protein 7B OS=Homo sapiens OX=9606 GN=OTUD7B PE=1 SV=1	OTU7B	-0.126533	0.787096	0.939404	-0.97747	0.057144	0.391673
Q8IV53_ph480	DEN1C_HUMAN DENN domain-containing protein 1C OS=Homo sapiens OX=9606 GN=DENND1C PE=1 SV=1	DEN1C	-0.769553	0.117196	0.522349	-0.895604	0.0571849	0.391673
Q9P1Y6_ph1202	PHRF1_HUMAN PHD and RING finger domain-containing protein 1 OS=Homo sapiens OX=9606 GN=PHRF1 PE=1 SV=3	PHRF1	0.256549	0.0517788	0.412671	0.219558	0.0572193	0.391673
Q14155_ph153	ARHG7_HUMAN Rho guanine nucleotide exchange factor 7 OS=Homo sapiens OX=9606 GN=ARHGEF7 PE=1 SV=2	ARHG7	#NAME?	NA	0	-0.474864	0.0572272	0.391673
Q13459_ph1405	MYO9B_HUMAN Unconventional myosin-IXb OS=Homo sapiens OX=9606 GN=MYO9B PE=1 SV=3	MYO9B	0.272312	0.125159	0.529832	0.325568	0.0572698	0.391752
Q15366_ph272	PCBP2_HUMAN Poly(rC)-binding protein 2 OS=Homo sapiens OX=9606 GN=PCBP2 PE=1 SV=1	PCBP2	0.196361	0.42666	0.775546	0.488104	0.0573136	0.391752
Q9H1E3_ph181	NUCKS_HUMAN Nuclear ubiquitous casein and cyclin-dependent kinase substrate 1 OS=Homo sapiens OX=9606 GN=NUCKS1 PE=1 SV=1	NUCKS	-0.0364551	0.812553	0.948908	0.314729	0.0573328	0.391752
O95639_ph207	CPSF4_HUMAN Cleavage and polyadenylation specificity factor subunit 4 OS=Homo sapiens OX=9606 GN=CPSF4 PE=1 SV=1	CPSF4	-0.0909137	0.562748	0.837726	-0.322676	0.0573609	0.391752
Q9NTI5_ph1283	PDS5B_HUMAN Sister chromatid cohesion protein PDS5 homolog B OS=Homo sapiens OX=9606 GN=PDS5B PE=1 SV=1	PDS5B	0.208121	0.092679	0.486856	0.217117	0.0574436	0.392094
Q96FF9_ph21	CDCA5_HUMAN Sororin OS=Homo sapiens OX=9606 GN=CDCA5 PE=1 SV=1	CDCA5	-0.0407144	0.933889	0.98255	1.0171	0.0575023	0.392094
P29692_ph129	EF1D_HUMAN Elongation factor 1-delta OS=Homo sapiens OX=9606 GN=EEF1D PE=1 SV=5	EF1D	0.120501	0.463613	0.792029	0.333666	0.0575349	0.392094
P43243_ph621	MATR3_HUMAN Matrin-3 OS=Homo sapiens OX=9606 GN=MATR3 PE=1 SV=2	MATR3	0.388004	0.245498	0.652998	0.647919	0.0575378	0.392094
Q9UNF1_ph190_ph191	MAGD2_HUMAN Melanoma-associated antigen D2 OS=Homo sapiens OX=9606 GN=MAGED2 PE=1 SV=2	MAGD2	0.272245	0.077418	0.465739	-0.26237	0.0575651	0.392094
Q7Z2T5_ph612	TRM1L_HUMAN TRMT1-like protein OS=Homo sapiens OX=9606 GN=TRMT1L PE=1 SV=2	TRM1L	-0.221214	0.444347	0.784027	-0.585193	0.0575944	0.392094
Q9HB21_ph332	PKHA1_HUMAN Pleckstrin homology domain-containing family A member 1 OS=Homo sapiens OX=9606 GN=PLEKHA1 PE=1 SV=2	PKHA1	0.202774	0.114766	0.520412	0.228647	0.0576905	0.39254
P06127_ph483_ph485	CD5_HUMAN T-cell surface glycoprotein CD5 OS=Homo sapiens OX=9606 GN=CD5 PE=1 SV=2	CD5	-0.153764	0.692397	0.895345	-0.782949	0.0577352	0.392636
P13639_ph57	EF2_HUMAN Elongation factor 2 OS=Homo sapiens OX=9606 GN=EEF2 PE=1 SV=4	EF2	-0.0746509	0.483854	0.800375	0.216618	0.057802	0.392882
Q2M2I8_ph670_ph678	AAK1_HUMAN AP2-associated protein kinase 1 OS=Homo sapiens OX=9606 GN=AAK1 PE=1 SV=3	AAK1	0.336492	0.232551	0.64187	-0.528735	0.0578855	0.393241
Q15648_ph1226	MED1_HUMAN Mediator of RNA polymerase II transcription subunit 1 OS=Homo sapiens OX=9606 GN=MED1 PE=1 SV=4	MED1	0.246524	0.221625	0.634122	-0.386986	0.057973	0.393627
O95835_ph464	LATS1_HUMAN Serine/threonine-protein kinase LATS1 OS=Homo sapiens OX=9606 GN=LATS1 PE=1 SV=1	LATS1	0.102734	0.217639	0.629815	-0.159611	0.0580084	0.393659
Q9NZM3_ph210	ITSN2_HUMAN Intersectin-2 OS=Homo sapiens OX=9606 GN=ITSN2 PE=1 SV=3	ITSN2	-1.37575	0.112578	0.516761	-1.56687	0.0580846	0.393668
Q9H4Z3_ph8	CAPAM_HUMAN mRNA (2'-O-methyladenosine-N(6)-)-methyltransferase OS=Homo sapiens OX=9606 GN=PCIF1 PE=1 SV=1	CAPAM	0.259535	0.00223392	0.17147	-0.0980655	0.0580855	0.393668
Q9Y6R4_ph214	M3K4_HUMAN Mitogen-activated protein kinase kinase kinase 4 OS=Homo sapiens OX=9606 GN=MAP3K4 PE=1 SV=2	M3K4	-0.364456	0.102045	0.505019	-0.399061	0.0581229	0.393668
Q99733_ph5	NP1L4_HUMAN Nucleosome assembly protein 1-like 4 OS=Homo sapiens OX=9606 GN=NAP1L4 PE=1 SV=1	NP1L4	0.0315073	0.803142	0.945433	0.262362	0.0581325	0.393668
Q9UQ35_ph954	SRRM2_HUMAN Serine/arginine repetitive matrix protein 2 OS=Homo sapiens OX=9606 GN=SRRM2 PE=1 SV=2	SRRM2	0.171355	0.120562	0.524676	0.200631	0.0581748	0.393747
O00139_ph100	KIF2A_HUMAN Kinesin-like protein KIF2A OS=Homo sapiens OX=9606 GN=KIF2A PE=1 SV=3	KIF2A	0.0634672	0.853557	0.961226	-0.710916	0.0582472	0.393995
Q14258_ph100	TRI25_HUMAN E3 ubiquitin/ISG15 ligase TRIM25 OS=Homo sapiens OX=9606 GN=TRIM25 PE=1 SV=2	TRI25	0.0214507	0.805757	0.94592	0.176447	0.0582808	0.393995
Q9Y2F5_ph1854	ICE1_HUMAN Little elongation complex subunit 1 OS=Homo sapiens OX=9606 GN=ICE1 PE=1 SV=5	ICE1	0.204353	0.079913	0.467659	0.201011	0.0583036	0.393995
Q9NYL2_ph637	M3K20_HUMAN Mitogen-activated protein kinase kinase kinase 20 OS=Homo sapiens OX=9606 GN=MAP3K20 PE=1 SV=3	M3K20	0.125703	0.31173	0.703288	0.244302	0.0583519	0.394113
Q9Y618_ph2054	NCOR2_HUMAN Nuclear receptor corepressor 2 OS=Homo sapiens OX=9606 GN=NCOR2 PE=1 SV=3	NCOR2	-0.00506976	0.989852	0.996636	0.768746	0.0584484	0.394191
Q9BRD0_ph197_ph201_ph210	BUD13_HUMAN BUD13 homolog OS=Homo sapiens OX=9606 GN=BUD13 PE=1 SV=1	BUD13	-0.666096	0.0078781	0.233258	-0.340099	0.0584998	0.394191
P51858_ph165	HDGF_HUMAN Hepatoma-derived growth factor OS=Homo sapiens OX=9606 GN=HDGF PE=1 SV=1	HDGF	0.0941157	0.589423	0.849175	0.349556	0.0585039	0.394191
Q9H1B7_ph334	I2BPL_HUMAN Probable E3 ubiquitin-protein ligase IRF2BPL OS=Homo sapiens OX=9606 GN=IRF2BPL PE=1 SV=1	I2BPL	0.041031	0.727891	0.910861	0.288504	0.0585186	0.394191
O43491_ph87	E41L2_HUMAN Band 4.1-like protein 2 OS=Homo sapiens OX=9606 GN=EPB41L2 PE=1 SV=1	E41L2	-0.16158	0.0746483	0.459332	-0.15395	0.0585402	0.394191
Q6ZSR9_ph300	YJ005_HUMAN Uncharacterized protein FLJ45252 OS=Homo sapiens OX=9606 PE=2 SV=2	YJ005	0.433185	0.209759	0.623341	0.649852	0.0585734	0.394191
Q8NEY8_ph172	PPHLN_HUMAN Periphilin-1 OS=Homo sapiens OX=9606 GN=PPHLN1 PE=1 SV=2	PPHLN	-0.569574	0.111145	0.514596	-0.633332	0.0585785	0.394191
Q5VTL8_ph320	PR38B_HUMAN Pre-mRNA-splicing factor 38B OS=Homo sapiens OX=9606 GN=PRPF38B PE=1 SV=1	PR38B	0.0434857	0.5197	0.81774	0.136706	0.0587478	0.395123
O00267_ph755	SPT5H_HUMAN Transcription elongation factor SPT5 OS=Homo sapiens OX=9606 GN=SUPT5H PE=1 SV=1	SPT5H	-1.18037	0.00244399	0.175487	-0.453272	0.0588026	0.395156
P51532_ph1422_ph1423	SMCA4_HUMAN Transcription activator BRG1 OS=Homo sapiens OX=9606 GN=SMARCA4 PE=1 SV=2	SMCA4	-0.0975536	0.441298	0.781358	-0.254444	0.0588224	0.395156
P23528_ph3_ph8	COF1_HUMAN Cofilin-1 OS=Homo sapiens OX=9606 GN=CFL1 PE=1 SV=3	COF1	-0.851943	0.527942	0.821784	-2.7083	0.0588755	0.395156
Q9UN36_ph350	NDRG2_HUMAN Protein NDRG2 OS=Homo sapiens OX=9606 GN=NDRG2 PE=1 SV=2	NDRG2	0.423172	0.371355	0.745291	-1.26326	0.0589009	0.395156
Q04726_ph319	TLE3_HUMAN Transducin-like enhancer protein 3 OS=Homo sapiens OX=9606 GN=TLE3 PE=1 SV=2	TLE3	-0.180413	0.456635	0.78915	-0.487485	0.0589335	0.395156
Q13422_ph427	IKZF1_HUMAN DNA-binding protein Ikaros OS=Homo sapiens OX=9606 GN=IKZF1 PE=1 SV=1	IKZF1	-0.189304	0.354653	0.733464	-0.485419	0.0589375	0.395156
Q9BRD0_ph126	BUD13_HUMAN BUD13 homolog OS=Homo sapiens OX=9606 GN=BUD13 PE=1 SV=1	BUD13	0.530103	0.0410097	0.388313	0.415472	0.059133	0.396259
Q9BUJ2_ph512	HNRL1_HUMAN Heterogeneous nuclear ribonucleoprotein U-like protein 1 OS=Homo sapiens OX=9606 GN=HNRNPUL1 PE=1 SV=2	HNRL1	0.33947	0.0690523	0.449677	0.314571	0.0591846	0.396263
Q92900_ph1127	RENT1_HUMAN Regulator of nonsense transcripts 1 OS=Homo sapiens OX=9606 GN=UPF1 PE=1 SV=2	RENT1	-0.131138	0.379729	0.75031	0.296251	0.0591954	0.396263
Q13428_ph583	TCOF_HUMAN Treacle protein OS=Homo sapiens OX=9606 GN=TCOF1 PE=1 SV=3	TCOF	0.0566424	0.453019	0.787172	0.148044	0.0594144	0.397334
Q9HCI7_ph343	MSL2_HUMAN E3 ubiquitin-protein ligase MSL2 OS=Homo sapiens OX=9606 GN=MSL2 PE=1 SV=2	MSL2	0.0118662	0.82747	0.955204	0.111837	0.0594239	0.397334
Q96GY3_ph138	LIN37_HUMAN Protein lin-37 homolog OS=Homo sapiens OX=9606 GN=LIN37 PE=1 SV=1	LIN37	-0.336739	0.327847	0.713879	-0.657641	0.0594483	0.397334
Q7Z6E9_ph1179	RBBP6_HUMAN E3 ubiquitin-protein ligase RBBP6 OS=Homo sapiens OX=9606 GN=RBBP6 PE=1 SV=1	RBBP6	0.0110169	0.972838	0.993387	0.656816	0.0595523	0.39775
Q9ULH0_ph1681	KDIS_HUMAN Kinase D-interacting substrate of 220 kDa OS=Homo sapiens OX=9606 GN=KIDINS220 PE=1 SV=3	KDIS	-0.0152947	0.966141	0.991586	-0.743935	0.0595726	0.39775
Q00341_ph944	VIGLN_HUMAN Vigilin OS=Homo sapiens OX=9606 GN=HDLBP PE=1 SV=2	VIGLN	0.201972	0.110645	0.514231	0.226438	0.0596267	0.397853
Q9Y2I7_ph299	FYV1_HUMAN 1-phosphatidylinositol 3-phosphate 5-kinase OS=Homo sapiens OX=9606 GN=PIKFYVE PE=1 SV=3	FYV1	0.18063	0.339828	0.722782	0.545262	0.0597445	0.397853
O75420_ph230	GGYF1_HUMAN GRB10-interacting GYF protein 1 OS=Homo sapiens OX=9606 GN=GIGYF1 PE=1 SV=2	GGYF1	0.260776	0.30926	0.701954	0.583713	0.0597587	0.397853
Q68EM7_ph674	RHG17_HUMAN Rho GTPase-activating protein 17 OS=Homo sapiens OX=9606 GN=ARHGAP17 PE=1 SV=1	RHG17	0.290318	0.00623133	0.218079	0.136418	0.0597589	0.397853
Q9NRY4_ph1150	RHG35_HUMAN Rho GTPase-activating protein 35 OS=Homo sapiens OX=9606 GN=ARHGAP35 PE=1 SV=3	RHG35	-0.651708	0.145845	0.560608	0.807092	0.0598074	0.397853
Q8IWY9_ph265_ph277	CDAN1_HUMAN Codanin-1 OS=Homo sapiens OX=9606 GN=CDAN1 PE=1 SV=4	CDAN1	0.802168	0.0269451	0.34476	0.546635	0.0598563	0.397853
Q15942_ph259	ZYX_HUMAN Zyxin OS=Homo sapiens OX=9606 GN=ZYX PE=1 SV=1	ZYX	0.476286	0.0794678	0.467659	0.470042	0.0598732	0.397853
Q99501_ph394	GA2L1_HUMAN GAS2-like protein 1 OS=Homo sapiens OX=9606 GN=GAS2L1 PE=1 SV=2	GA2L1	0.282035	0.0978296	0.495743	0.295521	0.0598785	0.397853
Q9BUJ2_ph718	HNRL1_HUMAN Heterogeneous nuclear ribonucleoprotein U-like protein 1 OS=Homo sapiens OX=9606 GN=HNRNPUL1 PE=1 SV=2	HNRL1	1.32873	0.183293	0.596607	1.82784	0.0598878	0.397853
Q9NQG5_ph128	RPR1B_HUMAN Regulation of nuclear pre-mRNA domain-containing protein 1B OS=Homo sapiens OX=9606 GN=RPRD1B PE=1 SV=1	RPR1B	0.184102	0.588034	0.848775	-0.689732	0.0598982	0.397853
Q00013_ph48	EM55_HUMAN 55 kDa erythrocyte membrane protein OS=Homo sapiens OX=9606 GN=MPP1 PE=1 SV=2	EM55	0.0477249	0.556013	0.834877	0.163961	0.0599639	0.397914
Q9Y6M7_ph233_ph242	S4A7_HUMAN Sodium bicarbonate cotransporter 3 OS=Homo sapiens OX=9606 GN=SLC4A7 PE=1 SV=2	S4A7	-0.0812415	0.541298	0.828013	-0.26226	0.0599695	0.397914
Q9UPN3_ph7380_ph7383	MACF1_HUMAN Microtubule-actin cross-linking factor 1, isoforms 1/2/3/5 OS=Homo sapiens OX=9606 GN=MACF1 PE=1 SV=4	MACF1	-1.20922	0.089576	0.48171	-1.74763	0.0600233	0.398066
Q13153_ph230	PAK1_HUMAN Serine/threonine-protein kinase PAK 1 OS=Homo sapiens OX=9606 GN=PAK1 PE=1 SV=2	PAK1	0.25904	0.104415	0.506119	0.282872	0.0602022	0.398854
Q96G01_ph548	BICD1_HUMAN Protein bicaudal D homolog 1 OS=Homo sapiens OX=9606 GN=BICD1 PE=1 SV=3	BICD1	-0.159036	0.547117	0.831289	0.525507	0.0602044	0.398854
Q9NWH9_ph553	SLTM_HUMAN SAFB-like transcription modulator OS=Homo sapiens OX=9606 GN=SLTM PE=1 SV=2	SLTM	0.333671	0.0522383	0.413223	0.279831	0.0603033	0.398906
Q16514_ph51	TAF12_HUMAN Transcription initiation factor TFIID subunit 12 OS=Homo sapiens OX=9606 GN=TAF12 PE=1 SV=1	TAF12	0.0640647	0.665566	0.884197	0.297281	0.060312	0.398906
Q13586_ph521	STIM1_HUMAN Stromal interaction molecule 1 OS=Homo sapiens OX=9606 GN=STIM1 PE=1 SV=3	STIM1	0.200044	0.015466	0.291743	-0.117219	0.0603241	0.398906
O14646_ph1683	CHD1_HUMAN Chromodomain-helicase-DNA-binding protein 1 OS=Homo sapiens OX=9606 GN=CHD1 PE=1 SV=2	CHD1	0.493978	0.217872	0.630127	0.757691	0.060387	0.398906
Q9NVM6_ph112	DJC17_HUMAN DnaJ homolog subfamily C member 17 OS=Homo sapiens OX=9606 GN=DNAJC17 PE=1 SV=1	DJC17	0.367139	0.0208955	0.322945	-0.238633	0.0603994	0.398906
Q9C0C2_ph1666	TB182_HUMAN 182 kDa tankyrase-1-binding protein OS=Homo sapiens OX=9606 GN=TNKS1BP1 PE=1 SV=4	TB182	-0.165561	0.155099	0.567831	-0.213383	0.0604333	0.398906
Q8IYH5_ph113	ZZZ3_HUMAN ZZ-type zinc finger-containing protein 3 OS=Homo sapiens OX=9606 GN=ZZZ3 PE=1 SV=1	ZZZ3	-0.0293576	0.895761	0.97323	0.458075	0.0604758	0.398906
Q01105_ph161	SET_HUMAN Protein SET OS=Homo sapiens OX=9606 GN=SET PE=1 SV=3	SET	0.0330627	0.840664	0.958173	0.337294	0.0604776	0.398906
O94826_ph85	TOM70_HUMAN Mitochondrial import receptor subunit TOM70 OS=Homo sapiens OX=9606 GN=TOMM70 PE=1 SV=1	TOM70	0.0110812	0.885905	0.971391	0.155484	0.0605044	0.398906
P50402_ph60	EMD_HUMAN Emerin OS=Homo sapiens OX=9606 GN=EMD PE=1 SV=1	EMD	-1.50811	0.0198354	0.318032	-0.965704	0.0605304	0.398906
Q9ULH0_ph1679	KDIS_HUMAN Kinase D-interacting substrate of 220 kDa OS=Homo sapiens OX=9606 GN=KIDINS220 PE=1 SV=3	KDIS	0.00854725	0.98112	0.994872	-0.742049	0.0605544	0.398906
Q9NSY1_ph1014	BMP2K_HUMAN BMP-2-inducible protein kinase OS=Homo sapiens OX=9606 GN=BMP2K PE=1 SV=2	BMP2K	-0.142786	0.593427	0.851693	0.540778	0.0606427	0.399283
Q92597_ph342	NDRG1_HUMAN Protein NDRG1 OS=Homo sapiens OX=9606 GN=NDRG1 PE=1 SV=1	NDRG1	-0.515363	0.301621	0.696787	-0.96485	0.0608543	0.400215
Q9NTI5_ph1255	PDS5B_HUMAN Sister chromatid cohesion protein PDS5 homolog B OS=Homo sapiens OX=9606 GN=PDS5B PE=1 SV=1	PDS5B	-0.0669388	0.630757	0.868389	-0.282087	0.0608552	0.400215
Q5T1M5_ph1162	FKB15_HUMAN FK506-binding protein 15 OS=Homo sapiens OX=9606 GN=FKBP15 PE=1 SV=2	FKB15	0.200243	0.072607	0.456939	0.18809	0.060938	0.400215
Q96HA1_ph485	P121A_HUMAN Nuclear envelope pore membrane protein POM 121 OS=Homo sapiens OX=9606 GN=POM121 PE=1 SV=2	P121A	0.555927	0.283905	0.684079	0.983753	0.060995	0.400215
Q8N1G1_ph459	REXO1_HUMAN RNA exonuclease 1 homolog OS=Homo sapiens OX=9606 GN=REXO1 PE=1 SV=3	REXO1	0.168364	0.0392264	0.383762	0.129145	0.0610548	0.400215
Q92918_ph586	M4K1_HUMAN Mitogen-activated protein kinase kinase kinase kinase 1 OS=Homo sapiens OX=9606 GN=MAP4K1 PE=1 SV=1	M4K1	-0.0211112	0.931299	0.982471	0.496937	0.0611472	0.400215
Q96D71_ph162_ph170_ph177	REPS1_HUMAN RalBP1-associated Eps domain-containing protein 1 OS=Homo sapiens OX=9606 GN=REPS1 PE=1 SV=3	REPS1	0.9261	0.28871	0.686721	4.41609	0.0611585	0.400215
Q8WYB5_ph371	KAT6B_HUMAN Histone acetyltransferase KAT6B OS=Homo sapiens OX=9606 GN=KAT6B PE=1 SV=3	KAT6B	0.138047	0.588241	0.848775	0.507736	0.0611733	0.400215
Q9H0J9_ph263	PAR12_HUMAN Protein mono-ADP-ribosyltransferase PARP12 OS=Homo sapiens OX=9606 GN=PARP12 PE=1 SV=1	PAR12	-0.169761	0.42157	0.77319	0.489968	0.0611984	0.400215
Q7Z401_ph1589	MYCPP_HUMAN C-myc promoter-binding protein OS=Homo sapiens OX=9606 GN=DENND4A PE=1 SV=2	MYCPP	-0.00398236	0.978449	0.993878	0.301788	0.0612124	0.400215
O75376_ph2151	NCOR1_HUMAN Nuclear receptor corepressor 1 OS=Homo sapiens OX=9606 GN=NCOR1 PE=1 SV=2	NCOR1	0.257641	0.437133	0.779384	0.652414	0.0612183	0.400215
Q6FI81_ph287	CPIN1_HUMAN Anamorsin OS=Homo sapiens OX=9606 GN=CIAPIN1 PE=1 SV=2	CPIN1	-0.825105	0.0319424	0.362177	-0.601961	0.0612438	0.400215
Q9UKJ3_ph1107	GPTC8_HUMAN G patch domain-containing protein 8 OS=Homo sapiens OX=9606 GN=GPATCH8 PE=1 SV=2	GPTC8	-0.785835	0.00923845	0.24479	-0.403112	0.0612832	0.400215
Q9NYL2_ph648	M3K20_HUMAN Mitogen-activated protein kinase kinase kinase 20 OS=Homo sapiens OX=9606 GN=MAP3K20 PE=1 SV=3	M3K20	-0.928096	0.00664266	0.221492	-0.348662	0.0614169	0.400215
Q14676_ph793	MDC1_HUMAN Mediator of DNA damage checkpoint protein 1 OS=Homo sapiens OX=9606 GN=MDC1 PE=1 SV=3	MDC1	0.0824303	0.667354	0.884197	0.380103	0.0614208	0.400215
Q2M1Z3_ph954	RHG31_HUMAN Rho GTPase-activating protein 31 OS=Homo sapiens OX=9606 GN=ARHGAP31 PE=1 SV=2	RHG31	-0.124907	0.901277	0.974453	-1.80396	0.0614394	0.400215
P14921_ph282_ph283	ETS1_HUMAN Protein C-ets-1 OS=Homo sapiens OX=9606 GN=ETS1 PE=1 SV=1	ETS1	-2.12016	0.0256952	0.339679	-1.45038	0.0615577	0.400215
P18583_ph94	SON_HUMAN Protein SON OS=Homo sapiens OX=9606 GN=SON PE=1 SV=4	SON	0.0584334	0.508627	0.812796	-0.1714	0.0615588	0.400215
Q04637_ph205	IF4G1_HUMAN Eukaryotic translation initiation factor 4 gamma 1 OS=Homo sapiens OX=9606 GN=EIF4G1 PE=1 SV=4	IF4G1	0.266006	0.562876	0.837818	0.922426	0.0615589	0.400215
Q9UK61_ph694	TASOR_HUMAN Protein TASOR OS=Homo sapiens OX=9606 GN=TASOR PE=1 SV=3	TASOR	-0.227618	0.541779	0.82835	0.746884	0.061576	0.400215
Q15311_ph645	RBP1_HUMAN RalA-binding protein 1 OS=Homo sapiens OX=9606 GN=RALBP1 PE=1 SV=3	RBP1	0.807273	0.249356	0.656991	1.32043	0.0615911	0.400215
Q5VZK9_ph1315	CARL1_HUMAN F-actin-uncapping protein LRRC16A OS=Homo sapiens OX=9606 GN=CARMIL1 PE=1 SV=1	CARL1	0.56383	0.0354452	0.369701	0.423372	0.0616032	0.400215
P04049_ph43	RAF1_HUMAN RAF proto-oncogene serine/threonine-protein kinase OS=Homo sapiens OX=9606 GN=RAF1 PE=1 SV=1	RAF1	-0.213441	0.349108	0.728973	-0.443715	0.0616124	0.400215
P18669_ph119	PGAM1_HUMAN Phosphoglycerate mutase 1 OS=Homo sapiens OX=9606 GN=PGAM1 PE=1 SV=2	PGAM1	-0.121444	0.670534	0.885134	0.572544	0.0616371	0.400215
Q15527_ph190	SURF2_HUMAN Surfeit locus protein 2 OS=Homo sapiens OX=9606 GN=SURF2 PE=1 SV=3	SURF2	-0.64258	0.0418866	0.389533	0.71788	0.061659	0.400215
P31749_ph124_ph129	AKT1_HUMAN RAC-alpha serine/threonine-protein kinase OS=Homo sapiens OX=9606 GN=AKT1 PE=1 SV=2	AKT1	0.369961	0.0901685	0.482314	0.376867	0.0616684	0.400215
O60861_ph163	GAS7_HUMAN Growth arrest-specific protein 7 OS=Homo sapiens OX=9606 GN=GAS7 PE=1 SV=3	GAS7	0.465248	0.00018053	0.081909	0.0984716	0.0616872	0.400215
Q96ST2_ph720_ph725	IWS1_HUMAN Protein IWS1 homolog OS=Homo sapiens OX=9606 GN=IWS1 PE=1 SV=2	IWS1	-0.549661	0.0332971	0.36298	-0.398513	0.0617036	0.400215
Q86YS7_ph661_ph662	C2CD5_HUMAN C2 domain-containing protein 5 OS=Homo sapiens OX=9606 GN=C2CD5 PE=1 SV=1	C2CD5	-0.494598	0.221562	0.634122	-0.750934	0.0617074	0.400215
Q9NP64_ph114	NO40_HUMAN Nucleolar protein of 40 kDa OS=Homo sapiens OX=9606 GN=ZCCHC17 PE=1 SV=1	NO40	-0.121788	0.450724	0.786538	0.319517	0.0617368	0.400215
O15042_ph1012_ph1014_ph1016	SR140_HUMAN U2 snRNP-associated SURP motif-containing protein OS=Homo sapiens OX=9606 GN=U2SURP PE=1 SV=2	SR140	-0.933773	0.00800541	0.233258	-0.187473	0.0617538	0.400215
Q9HCM1_ph1208	RESF1_HUMAN Retroelement silencing factor 1 OS=Homo sapiens OX=9606 GN=RESF1 PE=1 SV=3	RESF1	0.66451	0.177269	0.586122	-0.71867	0.0617827	0.400215
Q9Y2V2_ph17	CHSP1_HUMAN Calcium-regulated heat-stable protein 1 OS=Homo sapiens OX=9606 GN=CARHSP1 PE=1 SV=2	CHSP1	-0.0760437	0.90921	0.9769	-1.31505	0.0618636	0.400504
O95251_ph10	KAT7_HUMAN Histone acetyltransferase KAT7 OS=Homo sapiens OX=9606 GN=KAT7 PE=1 SV=1	KAT7	-0.105025	0.682276	0.891915	-0.512745	0.0618924	0.400504
Q5VT06_ph878	CE350_HUMAN Centrosome-associated protein 350 OS=Homo sapiens OX=9606 GN=CEP350 PE=1 SV=1	CE350	0.306867	0.311286	0.702934	0.569837	0.0619392	0.400504
P18583_ph1769	SON_HUMAN Protein SON OS=Homo sapiens OX=9606 GN=SON PE=1 SV=4	SON	0.104651	0.613767	0.861486	0.416944	0.0619523	0.400504
Q00537_ph122	CDK17_HUMAN Cyclin-dependent kinase 17 OS=Homo sapiens OX=9606 GN=CDK17 PE=1 SV=2	CDK17	0.186872	0.0669744	0.44748	-0.171555	0.0620476	0.40052
Q8WX93_ph1101	PALLD_HUMAN Palladin OS=Homo sapiens OX=9606 GN=PALLD PE=1 SV=3	PALLD	-0.925383	0.128554	0.535282	1.08938	0.062058	0.40052
Q9H7P6_ph309	MB12B_HUMAN Multivesicular body subunit 12B OS=Homo sapiens OX=9606 GN=MVB12B PE=1 SV=2	MB12B	-2.20034	0.0929247	0.487634	2.27332	0.0620665	0.40052
O75717_ph932	WDHD1_HUMAN WD repeat and HMG-box DNA-binding protein 1 OS=Homo sapiens OX=9606 GN=WDHD1 PE=1 SV=1	WDHD1	-0.646428	0.0353877	0.369701	-0.531464	0.0620797	0.40052
Q14004_ph494	CDK13_HUMAN Cyclin-dependent kinase 13 OS=Homo sapiens OX=9606 GN=CDK13 PE=1 SV=2	CDK13	0.193937	0.0236698	0.332444	0.127476	0.0621631	0.400569
Q9BZ95_ph587	NSD3_HUMAN Histone-lysine N-methyltransferase NSD3 OS=Homo sapiens OX=9606 GN=NSD3 PE=1 SV=1	NSD3	-0.450186	0.0762815	0.463516	-0.432277	0.0621777	0.400569
Q16666_ph153	IF16_HUMAN Gamma-interferon-inducible protein 16 OS=Homo sapiens OX=9606 GN=IFI16 PE=1 SV=3	IF16	0.151597	0.0923139	0.486419	0.156138	0.0621809	0.400569
Q9BXS6_ph269	NUSAP_HUMAN Nucleolar and spindle-associated protein 1 OS=Homo sapiens OX=9606 GN=NUSAP1 PE=1 SV=1	NUSAP	-0.0690405	0.66538	0.884197	-0.321709	0.0622201	0.40062
P49815_ph1338_ph1346	TSC2_HUMAN Tuberin OS=Homo sapiens OX=9606 GN=TSC2 PE=1 SV=2	TSC2	-0.15793	0.418773	0.772031	-0.447725	0.0623199	0.401061
Q15648_ph1223	MED1_HUMAN Mediator of RNA polymerase II transcription subunit 1 OS=Homo sapiens OX=9606 GN=MED1 PE=1 SV=4	MED1	0.0751354	0.422808	0.773806	-0.184032	0.0624251	0.401108
Q9HAZ1_ph339	CLK4_HUMAN Dual specificity protein kinase CLK4 OS=Homo sapiens OX=9606 GN=CLK4 PE=1 SV=1	CLK4	0.0701425	0.781256	0.93677	0.503085	0.0624592	0.401108
Q8NI08_ph208_ph211	NCOA7_HUMAN Nuclear receptor coactivator 7 OS=Homo sapiens OX=9606 GN=NCOA7 PE=1 SV=2	NCOA7	-0.03149	0.948228	0.986676	-0.985368	0.0625496	0.401108
Q9NWQ8_ph61	PHAG1_HUMAN Phosphoprotein associated with glycosphingolipid-enriched microdomains 1 OS=Homo sapiens OX=9606 GN=PAG1 PE=1 SV=2	PHAG1	-0.108311	0.747731	0.919571	-0.668708	0.0625729	0.401108
Q96G01_ph570	BICD1_HUMAN Protein bicaudal D homolog 1 OS=Homo sapiens OX=9606 GN=BICD1 PE=1 SV=3	BICD1	0.320433	0.156372	0.568366	0.404324	0.0625788	0.401108
Q9BXF6_ph357	RFIP5_HUMAN Rab11 family-interacting protein 5 OS=Homo sapiens OX=9606 GN=RAB11FIP5 PE=1 SV=1	RFIP5	-0.016556	0.904873	0.975518	0.333137	0.0625866	0.401108
[truncated: 11,853 more rows]
