# Supplementary material for: A cell-impermeable kinase inhibitor uncovers outside-in signaling pathways that promote HIV-1 infection
Source: J Virol. 2026 May 11;100(6):e00160-26. doi: 10.1128/jvi.00160-26 (PMC13288470; doi:10.1128/jvi.00160-26)
Supplement: Table S3 — Transcriptomic and proteomic datasets from cells treated with Alkyl-CIMSS in the absence of HIV-1. [file jvi.00160-26-s0004.xlsx]

## Sheet: Transcriptome
ensembl_gene_id	external_gene_name	entrezgene_id	gene_biotype	chromosome_name	start_position	end_position	percentage_gene_gc_content	baseMean	log2FoldChange	lfcSE	stat	pvalue	padj
AF033819.3_gene	NA	NA	NA	NA	NA	NA	NA	35503.8	0.000416941	0.0786471	0.00530141	0.99577	0.997906
ENSG00000000419	DPM1	8813	protein_coding	20	50934867	50959140	40.2	2767.51	-0.0418817	0.0800411	-0.523252	0.600799	0.852922
ENSG00000000457	SCYL3	57147	protein_coding	1	169849631	169894267	40.14	842.815	-0.0218517	0.119998	-0.182101	0.855503	0.957456
ENSG00000000460	FIRRM	55732	protein_coding	1	169662007	169854080	39.22	2182.47	0.0168203	0.096354	0.174568	0.861419	0.95919
ENSG00000000938	FGR	2268	protein_coding	1	27612064	27635185	52.92	70.2382	0.538257	0.270301	1.99132	0.0464454	0.247761
ENSG00000000971	CFH	3075	protein_coding	1	196651754	196752476	35.08	3.24562	0.609884	1.30733	0.466512	0.640849	NA
ENSG00000001036	FUCA2	2519	protein_coding	6	143494812	143511720	39.72	5.11625	1.22628	1.16873	1.04923	0.29407	NA
ENSG00000001084	GCLC	2729	protein_coding	6	53497341	53616970	40.16	2960.97	-0.390357	0.0770919	-5.06353	4.11571e-07	1.74199e-05
ENSG00000001167	NFYA	4800	protein_coding	6	41072974	41102403	40.69	6407.06	-0.0387023	0.0557563	-0.694133	0.487599	0.791427
ENSG00000001460	STPG1	90529	protein_coding	1	24356999	24416934	44.09	5.33116	-0.288531	1.00679	-0.286586	0.774429	NA
ENSG00000001461	NIPAL3	57185	protein_coding	1	24415802	24476735	44.7	2577.79	0.036505	0.0653106	0.558945	0.576199	0.840828
ENSG00000001497	LAS1L	81887	protein_coding	X	65438549	65534810	42.78	6054.84	-0.0639139	0.0566579	-1.12807	0.259292	0.614077
ENSG00000001561	ENPP4	22875	protein_coding	6	46129989	46146688	36.05	1322.87	-0.223349	0.111376	-2.00537	0.0449235	0.242933
ENSG00000001617	SEMA3F	6405	protein_coding	3	50155045	50189075	57.74	22.2507	-0.161417	0.491493	-0.328421	0.742593	NA
ENSG00000001629	ANKIB1	54467	protein_coding	7	92245974	92401383	36.83	1795.21	0.0577948	0.0774032	0.746672	0.455262	0.773628
ENSG00000001630	CYP51A1	1595	protein_coding	7	92084987	92134803	38.33	10330.3	0.403255	0.0787276	5.12215	3.02064e-07	1.326e-05
ENSG00000001631	KRIT1	889	protein_coding	7	92197498	92246166	36.51	1228.4	0.0848273	0.10337	0.820616	0.411865	0.745353
ENSG00000002016	RAD52	5893	protein_coding	12	911736	990053	45.19	614.718	0.146922	0.109832	1.3377	0.180996	0.522144
ENSG00000002330	BAD	572	protein_coding	11	64269830	64284704	53.92	1798.14	0.0149997	0.0959066	0.1564	0.875718	0.962329
ENSG00000002549	LAP3	51056	protein_coding	4	17577198	17607972	44.16	6763.08	-0.05881	0.0631385	-0.931444	0.351624	0.699396
ENSG00000002586	CD99	4267	protein_coding	X	2691187	2741309	47.38	3561.01	-0.263794	0.0633746	-4.16246	3.14836e-05	0.000837533
ENSG00000002586.20_PAR_Y	NA	NA	NA	NA	NA	NA	NA	3561.01	-0.263794	0.0633746	-4.16246	3.14836e-05	0.000837533
ENSG00000002587	HS3ST1	9957	protein_coding	4	11393150	11429564	43.92	1.55195	-0.92643	1.67744	-0.552287	0.580752	NA
ENSG00000002726	AOC1	26	protein_coding	7	150824627	150861504	47.8	12.3218	0.122723	0.669612	0.183275	0.854582	NA
ENSG00000002746	HECW1	23072	protein_coding	7	43112629	43566001	42.03	4.64432	-0.271964	0.940117	-0.289287	0.772361	NA
ENSG00000002822	MAD1L1	8379	protein_coding	7	1815793	2233243	55.65	2161.6	0.00573074	0.088514	0.0647439	0.948378	0.986175
ENSG00000002834	LASP1	3927	protein_coding	17	38869859	38921770	53.69	18000.8	0.00603153	0.0586615	0.102819	0.918106	0.978092
ENSG00000002919	SNX11	29916	protein_coding	17	48103357	48123601	48.03	1996.89	0.194781	0.073541	2.64861	0.00808243	0.0775807
ENSG00000003056	M6PR	4074	protein_coding	12	8940361	8949761	42.37	6045.41	-0.0137714	0.0657597	-0.20942	0.83412	0.949856
ENSG00000003137	CYP26B1	56603	protein_coding	2	72129238	72147862	59.85	393.361	0.698643	0.140032	4.98918	6.06368e-07	2.44948e-05
ENSG00000003147	ICA1	3382	protein_coding	7	8113184	8262687	40.3	638.785	0.161169	0.110044	1.46459	0.143033	0.4625
ENSG00000003249	DBNDD1	79007	protein_coding	16	90004871	90019890	59.3	98.7258	0.0864864	0.215457	0.401409	0.688119	0.894302
ENSG00000003393	ALS2	57679	protein_coding	2	201700267	201782112	38.18	3191.66	0.0414366	0.0737202	0.562079	0.574062	0.840528
ENSG00000003400	CASP10	843	protein_coding	2	201182872	201229428	42.31	912.369	0.0749275	0.115623	0.648031	0.516965	0.810935
ENSG00000003402	CFLAR	8837	protein_coding	2	201116154	201176687	44.35	2003.51	0.0748151	0.0833182	0.897945	0.369215	0.713618
ENSG00000003436	TFPI	7035	protein_coding	2	187464230	187565760	36.6	93.4039	0.230301	0.24939	0.923456	0.35577	0.702767
ENSG00000003509	NDUFAF7	55471	protein_coding	2	37231631	37253403	38.97	264.88	-0.00126842	0.164448	-0.00771319	0.993846	0.997462
ENSG00000003756	RBM5	10181	protein_coding	3	50088919	50119021	44.45	5026.46	0.201866	0.0625876	3.22533	0.00125829	0.0190205
ENSG00000003987	MTMR7	9108	protein_coding	8	17296794	17413528	40.26	54.3161	0.199365	0.364174	0.547443	0.584074	0.844027
ENSG00000004059	ARF5	381	protein_coding	7	127588386	127591700	56.14	6410.82	0.0245591	0.0672001	0.365462	0.714767	0.904963
ENSG00000004139	SARM1	23098	protein_coding	17	28364356	28404049	51.55	363.543	-0.153378	0.118574	-1.29352	0.195831	0.540736
ENSG00000004142	POLDIP2	26073	protein_coding	17	28346633	28357527	49.87	8218.14	-0.0353022	0.0557901	-0.632769	0.526884	0.815714
ENSG00000004399	PLXND1	23129	protein_coding	3	129555214	129606676	58.3	3306.12	0.147169	0.11408	1.29005	0.197032	0.542861
ENSG00000004455	AK2	204	protein_coding	1	33007986	33080996	46.32	16095.6	0.0373335	0.057609	0.648049	0.516954	0.810935
ENSG00000004468	CD38	952	protein_coding	4	15778275	15853232	41.09	1931.66	0.17831	0.081097	2.19873	0.0278974	0.181276
ENSG00000004478	FKBP4	2288	protein_coding	12	2794970	2805423	51.53	13466.9	-0.338165	0.0533789	-6.33518	2.37067e-10	1.80719e-08
ENSG00000004487	KDM1A	23028	protein_coding	1	23019443	23083689	39.17	11074.8	-0.171007	0.050114	-3.41236	0.00064404	0.0110421
ENSG00000004534	RBM6	10180	protein_coding	3	49940007	50100045	44.14	3990.27	0.0677337	0.0673551	1.00562	0.314598	0.666769
ENSG00000004660	CAMKK1	84254	protein_coding	17	3860315	3894891	57.17	409.827	-0.0758868	0.120208	-0.631298	0.527846	0.815908
ENSG00000004700	RECQL	5965	protein_coding	12	21468910	21501669	37.57	5004.92	-0.0365195	0.084997	-0.429657	0.667445	0.885423
ENSG00000004766	VPS50	55610	protein_coding	7	93232340	93361123	34.82	991.436	0.0906918	0.11641	0.77907	0.435938	0.76181
ENSG00000004776	HSPB6	126393	protein_coding	19	35754566	35758079	62.52	55.5126	0.569737	0.348601	1.63436	0.102184	0.38774
ENSG00000004777	ARHGAP33	115703	protein_coding	19	35774532	35788822	60.93	2741.18	0.308548	0.101679	3.03453	0.00240911	0.0316872
ENSG00000004779	NDUFAB1	4706	protein_coding	16	23581014	23596316	48.72	3982.53	-0.15273	0.0661197	-2.3099	0.0208935	0.151767
ENSG00000004838	ZMYND10	51364	protein_coding	3	50341110	50345732	58.49	77.422	0.192308	0.255456	0.752803	0.451568	0.771884
ENSG00000004864	SLC25A13	10165	protein_coding	7	96120220	96322147	39.76	413.296	0.0883412	0.140027	0.630885	0.528116	0.81608
ENSG00000004866	ST7	7982	protein_coding	7	116953238	117230176	39.15	731.422	-0.100215	0.116092	-0.863233	0.388009	0.729873
ENSG00000004897	CDC27	996	protein_coding	17	47117703	47189422	38.66	6355.83	0.0738858	0.0840388	0.879187	0.3793	0.721571
ENSG00000004939	SLC4A1	6521	protein_coding	17	44248390	44268141	55.79	4.74901	0.199379	1.04034	0.191649	0.848017	NA
ENSG00000004961	HCCS	3052	protein_coding	X	11111301	11123086	42.97	1762.74	-0.121829	0.0722739	-1.68566	0.0918612	0.367626
ENSG00000004975	DVL2	1856	protein_coding	17	7225342	7234517	55.13	8311.62	0.0759892	0.0760408	0.999321	0.317639	0.669396
ENSG00000005001	PRSS22	64063	protein_coding	16	2852730	2858170	59.35	0.77131	-0.0668812	2.32995	-0.028705	0.9771	NA
ENSG00000005007	UPF1	5976	protein_coding	19	18831959	18868230	55.14	12197.2	-0.00129883	0.0805888	-0.0161168	0.987141	0.995848
ENSG00000005022	SLC25A5	292	protein_coding	X	119468422	119471396	52.54	37781.7	-0.0779402	0.0554426	-1.40578	0.159789	0.488812
ENSG00000005059	MCUB	55013	protein_coding	4	109560209	109688719	41.01	3203.39	-0.16915	0.0742936	-2.27678	0.0227994	0.159749
ENSG00000005073	HOXA11	3207	protein_coding	7	27181157	27185232	54.37	17.4155	0.451862	0.539117	0.838152	0.401945	NA
ENSG00000005075	POLR2J	5439	protein_coding	7	102473128	102478922	54.98	4265.71	-0.0108291	0.0667438	-0.162249	0.87111	0.961059
ENSG00000005100	DHX33	56919	protein_coding	17	5440917	5468982	45.78	1253.29	-0.384407	0.0876473	-4.38584	1.15538e-05	0.000351548
ENSG00000005156	LIG3	3980	protein_coding	17	34980512	35009743	47.21	5015.22	-0.0905594	0.0539211	-1.67948	0.0930587	0.370224
ENSG00000005175	RPAP3	79657	protein_coding	12	47661249	47706030	36.55	2827.56	-0.168711	0.094846	-1.77879	0.0752741	0.330028
ENSG00000005187	ACSM3	6296	protein_coding	16	20610243	20797581	41.08	7.56147	1.48154	0.840633	1.7624	0.078001	NA
ENSG00000005189	REXO5	81691	protein_coding	16	20806429	20849665	39.89	4.23708	0.795087	1.18955	0.668391	0.503884	NA
ENSG00000005194	CIAPIN1	57019	protein_coding	16	57428187	57447420	44.27	3473.52	0.0285094	0.069151	0.412277	0.680137	0.891648
ENSG00000005206	SPPL2B	56928	protein_coding	19	2328615	2355095	61.04	2417.49	0.223786	0.110281	2.02924	0.0424337	0.235302
ENSG00000005238	ATOSB	80256	protein_coding	9	35104112	35116341	54.68	807.891	-0.129633	0.0974349	-1.33045	0.183368	0.524677
ENSG00000005243	COPZ2	51226	protein_coding	17	48026167	48038030	52.71	14.2054	-0.483966	0.58539	-0.826742	0.408383	NA
ENSG00000005249	PRKAR2B	5577	protein_coding	7	107044705	107161811	38.61	335.271	-0.184093	0.168189	-1.09456	0.273709	0.629521
ENSG00000005302	MSL3	10943	protein_coding	X	11758159	11775772	42.85	1914.67	0.03901	0.0864588	0.451198	0.651847	0.878986
ENSG00000005339	CREBBP	1387	protein_coding	16	3725054	3880713	45.01	8337.82	0.144003	0.0964092	1.49367	0.135262	0.449664
ENSG00000005379	TSPOAP1	9256	protein_coding	17	58301228	58328795	57.84	6169.97	0.364528	0.0852575	4.27562	1.9061e-05	0.000537307
ENSG00000005381	MPO	4353	protein_coding	17	58269855	58280935	55.12	6.21162	-0.355333	0.832254	-0.426953	0.669414	NA
ENSG00000005436	GCFC2	6936	protein_coding	2	75652000	75710985	36.39	1240.77	-0.107332	0.0959396	-1.11875	0.263249	0.618146
ENSG00000005448	WDR54	84058	protein_coding	2	74421678	74425755	54.68	2412.87	0.0731606	0.0893447	0.818858	0.412867	0.745835
ENSG00000005469	CROT	54677	protein_coding	7	87345664	87399794	37.43	637.103	0.124488	0.134757	0.923796	0.355593	0.702571
ENSG00000005471	ABCB4	5244	protein_coding	7	87401696	87480435	38.6	4.86608	0.46239	1.02789	0.449842	0.652824	NA
ENSG00000005483	KMT2E	55904	protein_coding	7	104940943	105115019	39.74	3854.03	-0.0396499	0.0700579	-0.565959	0.571422	0.839572
ENSG00000005486	RHBDD2	57414	protein_coding	7	75842602	75888926	47.79	6402.26	0.41563	0.0813286	5.1105	3.21308e-07	1.39322e-05
ENSG00000005513	SOX8	30812	protein_coding	16	981444	986979	65.75	1.37249	-1.59379	1.84135	-0.865551	0.386737	NA
ENSG00000005700	IBTK	25998	protein_coding	6	82169986	82247754	36.07	4298.26	-0.0658635	0.0923027	-0.71356	0.4755	0.78424
ENSG00000005801	ZNF195	7748	protein_coding	11	3339261	3379222	41.43	875.857	-0.0354381	0.111493	-0.317849	0.7506	0.919575
ENSG00000005810	MYCBP2	23077	protein_coding	13	77042474	77327094	35.75	11524.4	-0.108716	0.0648089	-1.67748	0.0934482	0.370837
ENSG00000005812	FBXL3	26224	protein_coding	13	76992598	77027195	38.36	2896.48	0.0898025	0.0910875	0.985893	0.324186	0.675775
ENSG00000005844	ITGAL	3683	protein_coding	16	30472658	30523567	50.45	8873.12	-0.0234878	0.0602312	-0.389961	0.696566	0.897719
ENSG00000005882	PDK2	5164	protein_coding	17	50094737	50112152	56.67	1495.93	0.00104045	0.106984	0.00972532	0.99224	0.997174
ENSG00000005884	ITGA3	3675	protein_coding	17	50055968	50090481	52.64	2084.95	0.0624675	0.0897804	0.695781	0.486566	0.791081
ENSG00000005889	ZFX	7543	protein_coding	X	24149173	24216255	40.77	1665.12	0.078992	0.0826164	0.95613	0.339006	0.688441
ENSG00000005893	LAMP2	3920	protein_coding	X	120426148	120469365	38.61	4457.86	-0.224494	0.0982238	-2.28553	0.0222817	0.157494
ENSG00000005961	ITGA2B	3674	protein_coding	17	44372180	44389649	54.81	26.2573	0.530549	0.521734	1.0169	0.309203	NA
ENSG00000006007	GDE1	51573	protein_coding	16	19501693	19522123	40.14	4263.23	-0.108311	0.0657523	-1.64726	0.0995047	0.383467
ENSG00000006015	REX1BD	55049	protein_coding	19	18588685	18592337	60.22	441.355	0.1381	0.160562	0.860105	0.389731	0.730671
ENSG00000006016	CRLF1	9244	protein_coding	19	18572220	18607741	55.32	1.70423	-0.962307	1.69505	-0.567716	0.570228	NA
ENSG00000006025	OSBPL7	114881	protein_coding	17	47807372	47821803	57.84	1007.99	0.0981939	0.113544	0.864807	0.387145	0.729102
ENSG00000006042	TMEM98	26022	protein_coding	17	32927910	32945106	48.47	892.816	0.0802726	0.0949376	0.84553	0.397815	0.735967
ENSG00000006047	YBX2	51087	protein_coding	17	7288263	7294639	58.02	220.417	0.228044	0.159955	1.42568	0.15396	0.479781
ENSG00000006062	MAP3K14	9020	protein_coding	17	45263119	45317029	49.97	551.158	0.150169	0.110349	1.36086	0.173558	0.51181
ENSG00000006118	TMEM132A	54972	protein_coding	11	60924460	60937159	58.71	1.22313	0.0901894	1.97189	0.0457376	0.963519	NA
ENSG00000006125	AP2B1	163	protein_coding	17	35578046	35726413	39.93	15554.4	-0.0836789	0.058871	-1.42139	0.155202	0.480692
ENSG00000006194	ZNF263	10127	protein_coding	16	3263800	3301401	47.09	2282.75	0.042744	0.0692405	0.617326	0.53702	0.81989
ENSG00000006282	SPATA20	64847	protein_coding	17	50543058	50555852	57.05	628.576	0.196061	0.11518	1.70221	0.0887157	0.361642
ENSG00000006327	TNFRSF12A	51330	protein_coding	16	3018445	3022383	60.12	172.979	-0.115176	0.182843	-0.629918	0.528748	0.816236
ENSG00000006432	MAP3K9	4293	protein_coding	14	70722526	70809534	44.98	3700.16	-0.056414	0.0638317	-0.883794	0.376807	0.719079
ENSG00000006451	RALA	5898	protein_coding	7	39623565	39708120	39.66	2593.68	-0.020871	0.097486	-0.214092	0.830475	0.949099
ENSG00000006453	BAIAP2L1	55971	protein_coding	7	98291650	98401090	46.78	8.29458	-0.63539	0.831429	-0.764214	0.44474	NA
ENSG00000006459	KDM7A	80853	protein_coding	7	140084746	140176983	39.15	2078.56	-0.30133	0.0895266	-3.36581	0.00076319	0.0125391
ENSG00000006468	ETV1	2115	protein_coding	7	13891229	13991425	36.3	107.234	0.532834	0.221828	2.40201	0.0163053	0.126612
ENSG00000006530	AGK	55750	protein_coding	7	141551278	141655244	39.57	1181.11	0.101707	0.0981191	1.03657	0.299938	0.654483
ENSG00000006534	ALDH3B1	221	protein_coding	11	68008578	68029282	58.4	7.53423	0.392492	0.970041	0.404613	0.685762	NA
ENSG00000006576	PHTF2	57157	protein_coding	7	77798773	77957503	37.66	1545.2	0.0443406	0.112919	0.392674	0.69456	0.897327
ENSG00000006607	FARP2	9855	protein_coding	2	241356285	241494841	45.58	734.232	0.294604	0.101542	2.9013	0.00371614	0.0435824
ENSG00000006625	GGCT	79017	protein_coding	7	30496621	30504841	40.54	2154.35	0.0376684	0.0939885	0.400777	0.688584	0.894578
ENSG00000006634	DBF4	10926	protein_coding	7	87876216	87909553	36.72	3231.99	0.160581	0.0999768	1.60618	0.108234	0.399961
ENSG00000006652	IFRD1	3475	protein_coding	7	112422887	112481017	39.46	930.007	0.0642857	0.139664	0.460288	0.64531	0.875586
ENSG00000006659	LGALS14	56891	protein_coding	19	39704481	39709444	45.19	1.51963	1.87335	2.49237	0.751635	0.452271	NA
ENSG00000006695	COX10	1352	protein_coding	17	14069490	14231736	39.2	1476.23	-0.0525251	0.0717435	-0.732123	0.464094	0.778036
ENSG00000006704	GTF2IRD1	9569	protein_coding	7	74453790	74602605	52.72	365.156	0.0965781	0.126252	0.764962	0.444294	0.76763
ENSG00000006712	PAF1	54623	protein_coding	19	39385629	39391154	52.37	9501.04	0.114077	0.0576704	1.97808	0.0479197	0.253338
ENSG00000006715	VPS41	27072	protein_coding	7	38722974	38932394	38.35	2096.18	0.0434407	0.0842133	0.515841	0.605965	0.855983
ENSG00000006740	ARHGAP44	9912	protein_coding	17	12789498	12991643	42.69	25.1573	-0.772801	0.464345	-1.66428	0.0960561	NA
ENSG00000006744	ELAC2	60528	protein_coding	17	12991612	13018065	48.02	7230.74	-0.114841	0.0557785	-2.05887	0.0395064	0.226603
ENSG00000006831	ADIPOR2	79602	protein_coding	12	1688574	1788674	39.4	7447.54	-0.0201805	0.064892	-0.310985	0.755812	0.920269
ENSG00000006837	CDKL3	51265	protein_coding	5	134286350	134371047	40.16	127.417	0.116579	0.219348	0.531482	0.595085	0.850083
ENSG00000007047	MARK4	57787	protein_coding	19	45079288	45305284	53.57	4710.96	-0.0453856	0.091361	-0.496773	0.619349	0.862903
ENSG00000007080	CCDC124	115098	protein_coding	19	17933015	17943991	55.84	8658.56	-0.0729701	0.0853193	-0.855259	0.392408	0.731857
ENSG00000007129	CEACAM21	90273	protein_coding	19	41549518	41586844	44.66	520.299	0.118485	0.124345	0.952871	0.340655	0.69012
ENSG00000007168	PAFAH1B1	5048	protein_coding	17	2593183	2685615	42.41	9708.62	0.0912033	0.0590221	1.54524	0.122288	0.427092
ENSG00000007171	NOS2	4843	protein_coding	17	27756766	27800529	51.35	2.53313	-2.34863	1.57737	-1.48895	0.1365	NA
ENSG00000007202	BLTP2	9703	protein_coding	17	28614446	28645454	46.75	14278.5	-0.104374	0.0512088	-2.03821	0.0415289	0.232558
ENSG00000007237	GAS7	8522	protein_coding	17	9910606	10198606	47.97	6848.09	-0.0517082	0.0543778	-0.950906	0.341652	0.690503
ENSG00000007255	TRAPPC6A	79090	protein_coding	19	45162928	45178237	56.86	956.761	0.0691407	0.0933159	0.740932	0.458735	0.776181
ENSG00000007312	CD79B	974	protein_coding	17	63928738	63932336	60.63	200.906	-0.3867	0.165218	-2.34054	0.0192557	0.142722
ENSG00000007314	SCN4A	6329	protein_coding	17	63938554	63972918	56.1	32.6538	0.204046	0.408905	0.499006	0.617776	0.861725
ENSG00000007341	ST7L	54879	protein_coding	1	112523514	112620825	39.05	433.368	0.210202	0.117195	1.79362	0.0728743	0.323204
ENSG00000007350	TKTL1	8277	protein_coding	X	154295795	154330350	48.27	16.1601	-0.0165578	0.559972	-0.029569	0.976411	NA
ENSG00000007372	PAX6	5080	protein_coding	11	31784779	31817961	49.68	160.041	0.372237	0.205939	1.80751	0.0706835	0.316658
ENSG00000007376	RPUSD1	113000	protein_coding	16	784974	788397	67.17	1856.67	-0.193847	0.112202	-1.72766	0.0840499	0.351236
ENSG00000007384	RHBDF1	64285	protein_coding	16	58059	76355	61.15	75.5396	-0.265547	0.2684	-0.989369	0.322483	0.674706
ENSG00000007392	LUC7L	55692	protein_coding	16	188969	229463	47.33	3024.21	0.0581183	0.064526	0.900696	0.36775	0.712339
ENSG00000007402	CACNA2D2	9254	protein_coding	3	50362613	50504244	56.51	92.1373	-0.0039747	0.271518	-0.0146388	0.98832	0.996189
ENSG00000007516	BAIAP3	8938	protein_coding	16	1333638	1349439	65.69	25.9784	0.37324	0.451772	0.826171	0.408707	NA
ENSG00000007520	TSR3	115939	protein_coding	16	1349240	1351878	62.41	3326.36	0.0013665	0.101827	0.0134198	0.989293	0.996449
ENSG00000007541	PIGQ	9091	protein_coding	16	566995	584109	64.34	1048.67	0.146508	0.140749	1.04092	0.297913	0.652858
ENSG00000007545	CRAMP1	57585	protein_coding	16	1612337	1677908	53.1	3936.15	0.0140888	0.0697248	0.202064	0.839867	0.952297
ENSG00000007866	TEAD3	7005	protein_coding	6	35473597	35497079	56.75	31.6311	0.445951	0.38957	1.14473	0.252323	0.605903
ENSG00000007923	DNAJC11	55735	protein_coding	1	6634168	6701924	46.6	4763.26	0.0210632	0.0614875	0.342561	0.731929	0.910929
ENSG00000007933	FMO3	2328	protein_coding	1	171090901	171117819	36.5	1.04195	-2.51189	2.27698	-1.10317	0.269955	NA
ENSG00000007944	MYLIP	29116	protein_coding	6	16129086	16151367	40.76	364.589	-0.530247	0.13144	-4.03413	5.48048e-05	0.00137536
ENSG00000007968	E2F2	1870	protein_coding	1	23506438	23531233	51.65	4597.03	0.0109237	0.066621	0.163969	0.869756	0.961059
ENSG00000008018	PSMB1	5689	protein_coding	6	170535120	170553307	39.78	8867.96	-0.0353665	0.0614082	-0.575924	0.564666	0.835624
ENSG00000008056	SYN1	6853	protein_coding	X	47571901	47619857	47.76	312.245	0.188931	0.147165	1.28381	0.199209	0.545538
ENSG00000008083	JARID2	3720	protein_coding	6	15246069	15522042	43.92	5713.48	-0.416879	0.0651296	-6.40077	1.546e-10	1.21109e-08
ENSG00000008086	CDKL5	6792	protein_coding	X	18425583	18653629	40.21	106.674	-0.0970113	0.220725	-0.439512	0.660291	0.882765
ENSG00000008128	CDK11A	728642	protein_coding	1	1702379	1724357	52.05	2149.92	0.125153	0.0801976	1.56056	0.118627	0.420609
ENSG00000008130	NADK	65220	protein_coding	1	1751232	1780457	53.7	3592.44	-0.158883	0.0747214	-2.12634	0.0334746	0.204144
ENSG00000008197	TFAP2D	83741	protein_coding	6	50713526	50773033	37.24	34.6781	0.272832	0.391683	0.696563	0.486077	0.790646
ENSG00000008226	DLEC1	9940	protein_coding	3	38039205	38124025	48.5	18.8325	0.391296	0.5378	0.727586	0.466867	NA
ENSG00000008256	CYTH3	9265	protein_coding	7	6161779	6272644	44.78	1609.56	-0.016208	0.0739722	-0.219109	0.826565	0.947673
ENSG00000008277	ADAM22	53616	protein_coding	7	87934143	88202889	37.29	787.864	-0.105749	0.110472	-0.957244	0.338444	0.68802
ENSG00000008282	SYPL1	6856	protein_coding	7	106090505	106112589	38.19	4131.47	-0.109786	0.091274	-1.20282	0.229045	0.583683
ENSG00000008294	SPAG9	9043	protein_coding	17	50962174	51120868	40	4904.61	0.025889	0.071973	0.359704	0.719069	0.906388
ENSG00000008300	CELSR3	1951	protein_coding	3	48636463	48662886	59.87	2600.7	-0.208712	0.0827253	-2.52295	0.0116375	0.100066
ENSG00000008311	AASS	10157	protein_coding	7	122064583	122144308	36.53	948.906	0.0133226	0.0984396	0.135338	0.892345	0.969586
ENSG00000008323	PLEKHG6	55200	protein_coding	12	6310436	6328506	55.71	3.91907	-0.392829	1.06322	-0.369471	0.711777	NA
ENSG00000008324	SS18L2	51188	protein_coding	3	42581840	42596934	46.56	1044.77	-0.0865978	0.0980819	-0.882913	0.377283	0.719638
ENSG00000008382	MPND	84954	protein_coding	19	4343527	4360086	55.95	823.55	-0.0382672	0.124186	-0.308145	0.757972	0.921084
ENSG00000008394	MGST1	4257	protein_coding	12	16347142	16609259	36.94	3.58286	-0.136886	1.12668	-0.121496	0.903299	NA
ENSG00000008405	CRY1	1407	protein_coding	12	106991364	107093549	37.55	3508.87	0.00832149	0.0705725	0.117914	0.906136	0.97511
ENSG00000008441	NFIX	4784	protein_coding	19	12995475	13098796	55.31	38.5326	0.025681	0.346353	0.0741467	0.940894	0.984643
ENSG00000008513	ST3GAL1	6482	protein_coding	8	133454848	133571926	49.39	1135.64	-0.794031	0.0891538	-8.9063	5.2765e-19	1.01102e-16
ENSG00000008516	MMP25	64386	protein_coding	16	3046062	3060729	58.88	109.923	0.201795	0.220382	0.915663	0.359844	0.705438
ENSG00000008517	IL32	9235	protein_coding	16	3065297	3082192	53.36	19078.4	-0.291626	0.0637539	-4.57425	4.77928e-06	0.000157594
ENSG00000008710	PKD1	5310	protein_coding	16	2088708	2135898	63.1	6217.95	0.149512	0.174766	0.855498	0.392276	0.731857
ENSG00000008735	MAPK8IP2	23542	protein_coding	22	50600793	50613981	62.89	368.576	0.207227	0.144011	1.43897	0.15016	0.474905
ENSG00000008838	MED24	9862	protein_coding	17	40019097	40061215	50.63	3711.92	0.0940628	0.060914	1.54419	0.122543	0.427092
ENSG00000008853	RHOBTB2	23221	protein_coding	8	22987417	23020509	53.45	1690.96	0.0903087	0.0822648	1.09778	0.2723	0.628408
ENSG00000008869	HEATR5B	54497	protein_coding	2	36968383	37084372	38.6	1516.63	-0.0270777	0.0852012	-0.317809	0.75063	0.919575
ENSG00000008952	SEC62	7095	protein_coding	3	169966635	169998373	36.6	4968.44	-0.0956371	0.0930716	-1.02756	0.304155	0.657915
ENSG00000008988	RPS20	6224	protein_coding	8	56067254	56074510	41.73	34310.8	-0.114778	0.0542257	-2.11667	0.0342879	0.207156
ENSG00000009307	CSDE1	7812	protein_coding	1	114716913	114758676	38.28	33210.5	-0.0987075	0.0677208	-1.45757	0.14496	0.466075
ENSG00000009335	UBE3C	9690	protein_coding	7	157138926	157269370	42.11	4853.12	-0.11203	0.0557409	-2.00984	0.0444481	0.242074
ENSG00000009413	REV3L	5980	protein_coding	6	111299028	111483715	36.9	3482.16	0.0549743	0.0735314	0.747631	0.454683	0.77349
ENSG00000009694	TENM1	10178	protein_coding	X	124375903	125204312	36.99	45.2818	-0.442872	0.40694	-1.0883	0.276463	0.630937
ENSG00000009724	MASP2	10747	protein_coding	1	11022009	11047239	47.92	64.5212	0.148779	0.281888	0.527794	0.597642	0.85157
ENSG00000009780	FAM76A	199870	protein_coding	1	27725961	27763116	43.38	625.865	0.38471	0.108189	3.55591	0.000376678	0.0070647
ENSG00000009790	TRAF3IP3	80342	protein_coding	1	209756032	209782320	45.61	3831.55	-0.190515	0.0637785	-2.98714	0.00281602	0.0357781
ENSG00000009830	POMT2	29954	protein_coding	14	77274956	77320883	47.08	1025.87	0.237216	0.0909052	2.60949	0.00906776	0.0839241
ENSG00000009844	VTA1	51534	protein_coding	6	142147162	142224685	35.53	4463.31	-0.0260199	0.0984646	-0.264256	0.791582	0.933764
ENSG00000009950	MLXIPL	51085	protein_coding	7	73593194	73624543	56.25	2.21568	-0.624921	1.45558	-0.429328	0.667685	NA
ENSG00000009954	BAZ1B	9031	protein_coding	7	73440406	73522293	43.19	17291.2	-0.0253484	0.0571694	-0.443391	0.657483	0.881722
ENSG00000010017	RANBP9	10048	protein_coding	6	13621498	13711835	37.08	7397.92	-0.155228	0.0575886	-2.69547	0.00702889	0.0700218
ENSG00000010030	ETV7	51513	protein_coding	6	36354091	36387800	49.34	1.93685	-0.651836	1.75418	-0.371591	0.710198	NA
ENSG00000010072	SPRTN	83932	protein_coding	1	231337104	231355023	41.57	1212.83	0.109459	0.0849922	1.28787	0.197791	0.543926
ENSG00000010165	METTL13	51603	protein_coding	1	171781660	171814023	43.61	4183.05	-0.0945101	0.0677805	-1.39435	0.16321	0.494931
ENSG00000010219	DYRK4	8798	protein_coding	12	4562208	4615302	42.77	813.882	-0.00704529	0.0990424	-0.0711341	0.943291	0.98496
ENSG00000010244	ZNF207	7756	protein_coding	17	32350132	32381885	38.46	10697.1	-0.0592088	0.0736922	-0.803461	0.421708	0.75201
ENSG00000010256	UQCRC1	7384	protein_coding	3	48599002	48610976	53.04	17151.6	-0.0422038	0.0694356	-0.607813	0.543311	0.822513
ENSG00000010270	STARD3NL	83930	protein_coding	7	38178245	38230670	38.39	3866.22	-0.035121	0.0859863	-0.408449	0.682944	0.892625
ENSG00000010278	CD9	928	protein_coding	12	6199715	6238271	51.04	46.429	-0.146181	0.334749	-0.436688	0.662338	0.883148
ENSG00000010292	NCAPD2	9918	protein_coding	12	6493356	6531955	46.34	13512.9	0.094251	0.0499274	1.88776	0.0590582	0.28609
ENSG00000010295	IFFO1	25900	protein_coding	12	6538961	6556073	54.33	1085.07	0.132941	0.108031	1.23058	0.21848	0.569393
ENSG00000010310	GIPR	2696	protein_coding	19	45668221	45683722	54.94	133.643	0.0193779	0.229772	0.0843353	0.93279	0.982798
ENSG00000010318	PHF7	51533	protein_coding	3	52410660	52423641	45.17	579.568	-0.163839	0.101736	-1.61043	0.107303	0.39787
ENSG00000010319	SEMA3G	56920	protein_coding	3	52433035	52445103	59.62	32.321	-0.252211	0.406731	-0.620093	0.535197	0.819087
ENSG00000010322	NISCH	11188	protein_coding	3	52455118	52493068	53.28	6109.51	0.111987	0.0794738	1.4091	0.158805	0.486855
ENSG00000010327	STAB1	23166	protein_coding	3	52495338	52524495	60.65	6.11012	-0.0836259	0.955869	-0.0874867	0.930285	NA
ENSG00000010361	FUZ	80199	protein_coding	19	49806866	49817376	52.28	1411.32	0.127225	0.0957566	1.32863	0.183971	0.525806
ENSG00000010379	SLC6A13	6540	protein_coding	12	220621	262873	47.19	27.6678	1.08384	0.451375	2.4012	0.0163414	NA
ENSG00000010404	IDS	3423	protein_coding	X	149476988	149521096	45.34	3811.43	-0.0657739	0.0623992	-1.05408	0.291845	0.647585
ENSG00000010539	ZNF200	7752	protein_coding	16	3222325	3236221	43.67	654.919	0.0364178	0.105107	0.346482	0.72898	0.909203
ENSG00000010610	CD4	920	protein_coding	12	6786858	6820799	48.56	105.089	0.0062775	0.215367	0.0291479	0.976747	0.992562
ENSG00000010626	LRRC23	10233	protein_coding	12	6873569	6914241	47.35	427.077	0.00902297	0.117905	0.0765275	0.938999	0.984111
ENSG00000010671	BTK	695	protein_coding	X	101349338	101390796	43.18	42.1203	0.0842053	0.386078	0.218104	0.827348	0.947995
ENSG00000010704	HFE	3077	protein_coding	6	26087226	26098343	44.86	2.47083	-0.423932	1.42264	-0.29799	0.765711	NA
ENSG00000010803	SCMH1	22955	protein_coding	1	41027202	41242306	39.54	3946.97	-0.0287293	0.0567142	-0.506563	0.612462	0.858961
ENSG00000010810	FYN	2534	protein_coding	6	111660332	111873452	42.42	7822.89	-0.0793782	0.0491645	-1.61454	0.10641	0.395902
ENSG00000010818	HIVEP2	3097	protein_coding	6	142751469	142956698	38.72	4122.21	-0.233032	0.0635426	-3.66733	0.000245094	0.00504381
ENSG00000011007	ELOA	6924	protein_coding	1	23743448	23762059	45.21	4380.18	-0.0680423	0.0635192	-1.07121	0.284076	0.639559
ENSG00000011009	LYPLA2	11313	protein_coding	1	23791110	23795539	62.33	3231.41	-0.0803399	0.0758955	-1.05856	0.289801	0.646742
ENSG00000011021	CLCN6	1185	protein_coding	1	11806096	11848079	48.13	4873.62	0.37462	0.0580606	6.45222	1.10223e-10	8.87986e-09
ENSG00000011028	MRC2	9902	protein_coding	17	62627670	62693597	52.16	1048.79	0.0663258	0.111691	0.593833	0.552624	0.829385
ENSG00000011052	NME1-NME2	654364	protein_coding	17	51153590	51171744	48.86	1370.71	-0.0818144	0.108952	-0.750924	0.452699	0.772558
ENSG00000011105	TSPAN9	10867	protein_coding	12	3077355	3286564	52.13	142.244	-0.103937	0.197772	-0.525537	0.59921	0.852673
ENSG00000011114	BTBD7	55727	protein_coding	14	93237550	93333092	40.08	1918.77	0.0369521	0.0713421	0.517956	0.604489	0.854882
ENSG00000011132	APBA3	9546	protein_coding	19	3750772	3761692	56.61	1495.3	0.251716	0.102029	2.4671	0.0136212	0.112093
ENSG00000011143	MKS1	54903	protein_coding	17	58205441	58219605	47.45	1487.97	0.116688	0.0744134	1.5681	0.116858	0.41698
ENSG00000011198	ABHD5	51099	protein_coding	3	43690108	43734371	40.26	1507.19	0.0258591	0.089628	0.288516	0.772952	0.926197
ENSG00000011243	AKAP8L	26993	protein_coding	19	15380050	15419141	48.86	6446.51	-0.0220531	0.0698361	-0.315783	0.752167	0.919976
ENSG00000011258	MBTD1	54799	protein_coding	17	51177425	51260163	39.5	1019.13	-0.274643	0.0902877	-3.04186	0.00235119	0.0310406
ENSG00000011260	UTP18	51096	protein_coding	17	51260546	51297936	40.36	5325.48	-0.114341	0.0833604	-1.37165	0.170172	0.507332
ENSG00000011275	RNF216	54476	protein_coding	7	5620047	5781696	45.52	4549.99	0.0706159	0.0592254	1.19232	0.233134	0.58724
ENSG00000011295	TTC19	54902	protein_coding	17	15999784	16045015	40.8	2909.78	-0.0739724	0.0757409	-0.97665	0.328742	0.679331
ENSG00000011304	PTBP1	5725	protein_coding	19	797075	812327	61.17	37758.5	0.015019	0.0770449	0.194939	0.845441	0.953898
ENSG00000011332	DPF1	8193	protein_coding	19	38211006	38229714	57.15	336.404	0.268968	0.13496	1.99295	0.0462665	0.247341
ENSG00000011347	SYT7	9066	protein_coding	11	61513714	61581148	57.18	16.4349	-0.392647	0.554808	-0.707718	0.479121	NA
ENSG00000011376	LARS2	23395	protein_coding	3	45388561	45554726	42.34	4056.9	-0.0457039	0.060456	-0.755986	0.449657	0.770383
ENSG00000011405	PIK3C2A	5286	protein_coding	11	17077730	17207986	39.84	2603.9	0.087365	0.0922053	0.947506	0.343381	0.692277
ENSG00000011422	PLAUR	5329	protein_coding	19	43646095	43670547	49.94	184.095	-0.166209	0.168728	-0.985069	0.32459	0.676321
ENSG00000011426	ANLN	54443	protein_coding	7	36389821	36453791	37.87	4342.52	0.0899249	0.0820659	1.09576	0.273182	0.628704
ENSG00000011451	WIZ	58525	protein_coding	19	15419978	15449956	58.15	2788.02	-0.00532587	0.0968711	-0.054979	0.956155	0.988151
ENSG00000011454	RABGAP1	23637	protein_coding	9	122940833	123104866	38.49	3830.65	-0.0117402	0.0647346	-0.181359	0.856086	0.957456
ENSG00000011478	QPCTL	54814	protein_coding	19	45692403	45703989	52.54	1846.35	0.323418	0.0847459	3.81633	0.000135454	0.00303412
ENSG00000011485	PPP5C	5536	protein_coding	19	46347087	46392981	50.7	6890.81	-0.0552904	0.0677263	-0.816381	0.414283	0.747138
ENSG00000011523	CEP68	23177	protein_coding	2	65056354	65087004	47.82	974.846	-0.249138	0.0878881	-2.83472	0.0045866	0.0510466
ENSG00000011566	MAP4K3	8491	protein_coding	2	39249266	39437301	36.89	332.678	0.00457898	0.138971	0.0329491	0.973715	0.992083
ENSG00000011590	ZBTB32	27033	protein_coding	19	35704558	35717038	52.47	2.42496	-0.339494	1.31716	-0.257748	0.796602	NA
ENSG00000011600	TYROBP	7305	protein_coding	19	35904401	35908295	51.45	1.51956	-0.637157	1.69119	-0.376751	0.706359	NA
ENSG00000011638	LDAF1	57146	protein_coding	16	21158377	21180616	43.7	3808.52	0.697349	0.0672223	10.3738	3.26373e-25	9.84606e-23
ENSG00000012048	BRCA1	672	protein_coding	17	43044295	43170245	44.09	5151.23	0.177917	0.0842598	2.11153	0.034727	0.208641
ENSG00000012061	ERCC1	2067	protein_coding	19	45407334	45478828	52.1	1850.15	0.0464758	0.0712208	0.652558	0.514041	0.808902
ENSG00000012171	SEMA3B	7869	protein_coding	3	50267558	50277546	60.71	36.2112	-0.322799	0.419582	-0.769334	0.441695	0.766127
ENSG00000012174	MBTPS2	51360	protein_coding	X	21839617	21885423	38.5	755.871	-0.111209	0.0981091	-1.13352	0.256995	0.611652
ENSG00000012211	PRICKLE3	4007	protein_coding	X	49174802	49186528	55.64	880.694	-0.0630079	0.106347	-0.592473	0.553534	0.82992
ENSG00000012223	LTF	4057	protein_coding	3	46435645	46485234	46.95	9.78203	1.70991	0.772891	2.21236	0.0269421	NA
ENSG00000012232	EXTL3	2137	protein_coding	8	28600469	28756561	44.35	5140.86	-0.0447346	0.0617703	-0.724209	0.468938	0.780925
ENSG00000012504	NR1H4	9971	protein_coding	12	100473708	100564414	39.74	3.86605	0.678511	1.25297	0.541524	0.588147	NA
ENSG00000012660	ELOVL5	60481	protein_coding	6	53267398	53349179	41.88	16079.3	-0.393127	0.0693085	-5.67214	1.41028e-08	7.66144e-07
ENSG00000012817	KDM5D	8284	protein_coding	Y	19703865	19744939	38.66	3349.16	-0.0405961	0.0668879	-0.606927	0.543899	0.822959
ENSG00000012822	CALCOCO1	57658	protein_coding	12	53708517	53727745	49.2	1060.13	-0.0522195	0.0896876	-0.582238	0.560407	0.832491
ENSG00000012963	UBR7	55148	protein_coding	14	93207241	93229215	43.11	7766.9	-0.0234866	0.0692103	-0.339352	0.734345	0.911898
ENSG00000012983	MAP4K5	11183	protein_coding	14	50418501	50561126	37.27	2217.49	-0.177879	0.08679	-2.04953	0.0404101	0.229466
ENSG00000013016	EHD3	30845	protein_coding	2	31234152	31269451	50.24	81.2862	0.0336637	0.261638	0.128665	0.897623	0.972002
ENSG00000013275	PSMC4	5704	protein_coding	19	39971165	39981764	49.94	10780.8	0.0687245	0.0605365	1.13526	0.256268	0.611103
ENSG00000013288	MAN2B2	23324	protein_coding	4	6575189	6623362	54.58	2878.78	0.153015	0.0828804	1.84622	0.0648607	0.300708
ENSG00000013306	SLC25A39	51629	protein_coding	17	44319625	44324870	61.11	8420.1	-0.0462787	0.0678018	-0.682559	0.494886	0.796299
ENSG00000013364	MVP	9961	protein_coding	16	29820394	29848039	52.54	399.957	0.310311	0.133591	2.32284	0.0201879	0.14793
ENSG00000013374	NUB1	51667	protein_coding	7	151341772	151378449	44.89	4463.4	0.0536763	0.0626564	0.856678	0.391623	0.731857
ENSG00000013375	PGM3	5238	protein_coding	6	83147324	83193936	38.23	1610.93	0.0705094	0.0977064	0.721645	0.470512	0.781358
ENSG00000013392	RWDD2A	112611	protein_coding	6	83193357	83198935	44.9	587.667	-0.0322844	0.111564	-0.289379	0.772292	0.925813
ENSG00000013441	CLK1	1195	protein_coding	2	200853009	200864691	41.73	5302.14	0.0768144	0.0885628	0.867344	0.385754	0.728018
ENSG00000013503	POLR3B	55703	protein_coding	12	106357748	106510198	39.73	1064.54	-0.043927	0.0920259	-0.477333	0.633125	0.869659
ENSG00000013523	ANGEL1	23357	protein_coding	14	76781733	76826246	45.16	2370.1	-0.256986	0.0614114	-4.18467	2.85584e-05	0.000768367
ENSG00000013561	RNF14	9604	protein_coding	5	141958328	141990292	42.05	3190.74	0.0598726	0.0976877	0.612899	0.539943	0.820278
ENSG00000013563	DNASE1L1	1774	protein_coding	X	154401236	154412112	54.46	223.694	0.0965975	0.166085	0.581615	0.560826	0.832491
ENSG00000013573	DDX11	1663	protein_coding	12	31073860	31104799	52.26	4190.95	-0.0294821	0.0676955	-0.43551	0.663192	0.883448
ENSG00000013583	HEBP1	50865	protein_coding	12	12974870	13000265	43.51	1394.13	-0.0522069	0.0780344	-0.669024	0.50348	0.801757
ENSG00000013588	GPRC5A	9052	protein_coding	12	12890782	12917937	46.77	2.85134	0.237265	1.3569	0.174858	0.861191	NA
ENSG00000013725	CD6	923	protein_coding	11	60971680	61020377	49.93	2246.77	-0.0293455	0.0786466	-0.373131	0.709051	0.902731
ENSG00000013810	TACC3	10460	protein_coding	4	1712858	1745171	56.92	9268.98	0.294533	0.0623751	4.72196	2.33582e-06	8.2387e-05
ENSG00000014123	UFL1	23376	protein_coding	6	96521595	96555276	33.38	3285.94	0.0335301	0.0974666	0.344017	0.730834	0.910428
ENSG00000014138	POLA2	23649	protein_coding	11	65261913	65305959	47.83	2264.19	0.103805	0.0671878	1.545	0.122345	0.427092
ENSG00000014164	ZC3H3	23144	protein_coding	8	143437659	143541447	58.38	2380.22	0.0168571	0.0999247	0.168698	0.866034	0.960771
ENSG00000014216	CAPN1	823	protein_coding	11	65180566	65212006	51.18	5439.12	-0.0666724	0.0837836	-0.795769	0.426166	0.753986
ENSG00000014257	ACP3	55	protein_coding	3	132317369	132368302	40.39	4.79741	-1.04731	1.00457	-1.04255	0.297157	NA
ENSG00000014641	MDH1	4190	protein_coding	2	63588609	63607197	38.05	8314.94	-0.050521	0.0777805	-0.649533	0.515994	0.810109
ENSG00000014824	SLC30A9	10463	protein_coding	4	41990502	42090461	36.97	3248.26	-0.0207119	0.0816676	-0.253613	0.799795	0.937369
ENSG00000014914	MTMR11	10903	protein_coding	1	149928651	149936879	49.97	14.0201	0.555084	0.674897	0.822472	0.410808	NA
ENSG00000014919	COX15	1355	protein_coding	10	99710868	99732127	42.22	3817.04	0.0106444	0.073715	0.1444	0.885185	0.966761
ENSG00000015133	CCDC88C	440193	protein_coding	14	91271323	91417844	51.25	9970.81	-0.299268	0.0771	-3.88156	0.000103789	0.00236975
ENSG00000015153	YAF2	10138	protein_coding	12	42157104	42238349	39.02	1301.71	-0.112855	0.124526	-0.906277	0.364789	0.710477
ENSG00000015171	ZMYND11	10771	protein_coding	10	130088	254637	37.94	2638.64	-0.00842823	0.0725753	-0.116131	0.907549	0.97511
ENSG00000015285	WAS	7454	protein_coding	X	48676596	48691431	50.82	5749.04	0.0284816	0.0795159	0.358188	0.720203	0.906905
ENSG00000015413	DPEP1	1800	protein_coding	16	89613308	89638456	59.08	8.82649	-0.594091	0.74104	-0.8017	0.422727	NA
ENSG00000015475	BID	637	protein_coding	22	17734138	17774770	52.51	3678.32	-0.0970668	0.0675947	-1.43601	0.150999	0.475635
ENSG00000015479	MATR3	9782	protein_coding	5	139293674	139331677	38.77	16029.7	-0.0837537	0.0889052	-0.942057	0.346163	0.693871
ENSG00000015520	NPC1L1	29881	protein_coding	7	44512535	44541330	51.49	7.79198	0.269419	0.841716	0.320083	0.748905	NA
ENSG00000015532	XYLT2	64132	protein_coding	17	50346126	50363138	56.47	1264.71	-0.0765255	0.0991733	-0.771634	0.440331	0.765363
ENSG00000015568	RGPD5	84220	protein_coding	2	109792758	109857705	39.34	436.338	0.202676	0.176098	1.15092	0.249763	0.602993
ENSG00000015592	STMN4	81551	protein_coding	8	27235308	27258420	48.02	4.09067	-1.48461	1.15675	-1.28342	0.199344	NA
ENSG00000015676	NUDCD3	23386	protein_coding	7	44379119	44490658	44.47	4259.28	-0.11867	0.0607062	-1.95483	0.0506034	0.262088
ENSG00000016391	CHDH	55349	protein_coding	3	53812335	53846419	49.35	5.70476	-0.00201129	0.898715	-0.00223796	0.998214	NA
ENSG00000016490	CLCA1	1179	protein_coding	1	86468368	86500259	40.09	1.12608	-2.84394	2.24542	-1.26655	0.205315	NA
ENSG00000016864	GLT8D1	55830	protein_coding	3	52694486	52706032	44.5	1201.69	-0.16522	0.100833	-1.63855	0.101308	0.386555
ENSG00000017260	ATP2C1	27032	protein_coding	3	130850595	131016712	37.56	5528.59	-0.226809	0.0787393	-2.8805	0.0039704	0.0458758
ENSG00000017483	SLC38A5	92745	protein_coding	X	48458537	48470260	54.9	77.8028	0.290305	0.279092	1.04018	0.298257	0.652923
ENSG00000017797	RALBP1	10928	protein_coding	18	9475009	9538114	41.37	9502.94	-0.14649	0.0553815	-2.64511	0.0081665	0.0780626
ENSG00000018189	RUFY3	22902	protein_coding	4	70704204	70808619	39.9	1815.3	-0.201646	0.0881655	-2.28713	0.0221881	0.157145
ENSG00000018280	SLC11A1	6556	protein_coding	2	218382029	218396894	55.34	45.8406	-0.117821	0.327283	-0.359996	0.71885	0.906388
ENSG00000018408	WWTR1	25937	protein_coding	3	149517235	149736714	41.07	4.1979	-0.835048	0.987186	-0.845887	0.397616	NA
ENSG00000018510	AGPS	8540	protein_coding	2	177392746	177567024	36.6	5058.5	-0.0308721	0.0738906	-0.417808	0.676087	0.889757
ENSG00000018610	STEEP1	63932	protein_coding	X	119538149	119565409	44.29	1515.95	-0.0391842	0.0872795	-0.448951	0.653467	0.879862
ENSG00000018699	TTC27	55622	protein_coding	2	32628032	32821051	39.46	1408.93	-0.166729	0.0907549	-1.83714	0.0661898	0.303625
ENSG00000018869	ZNF582	147948	protein_coding	19	56375846	56393538	40.84	12.879	-0.468138	0.635116	-0.73709	0.461067	NA
ENSG00000019144	PHLDB1	23187	protein_coding	11	118606440	118658031	54.3	51.4124	-0.274323	0.304655	-0.900437	0.367888	0.712392
ENSG00000019485	PRDM11	56981	protein_coding	11	45095806	45235110	47.84	437.959	0.170287	0.127706	1.33343	0.182391	0.523936
ENSG00000019549	SNAI2	6591	protein_coding	8	48917598	48921740	40.53	5.17263	2.48278	1.17351	2.11569	0.0343714	NA
ENSG00000019582	CD74	972	protein_coding	5	150401637	150412969	53.33	1.62419	-3.47309	1.9804	-1.75373	0.0794761	NA
ENSG00000019995	ZRANB1	54764	protein_coding	10	124942123	124988189	39.68	2825.69	-0.119996	0.085922	-1.39656	0.162544	0.493833
ENSG00000020129	NCDN	23154	protein_coding	1	35557473	35567274	57.71	1039.58	0.0487211	0.117295	0.415372	0.677869	0.890424
ENSG00000020181	ADGRA2	25960	protein_coding	8	37784191	37844896	55.25	561.827	0.0985668	0.130031	0.758023	0.448437	0.769594
ENSG00000020256	ZFP64	55734	protein_coding	20	52051663	52204308	44.05	3375.35	-0.022006	0.0779635	-0.28226	0.777744	0.92862
ENSG00000020426	MNAT1	4331	protein_coding	14	60734742	60969965	36.62	2121.98	0.0590701	0.0884886	0.667545	0.504424	0.802359
ENSG00000020633	RUNX3	864	protein_coding	1	24899511	24965121	54.8	9165.76	0.474109	0.0766688	6.18386	6.25533e-10	4.39081e-08
ENSG00000020922	MRE11	4361	protein_coding	11	94415570	94493885	37.3	1769.83	-0.0886603	0.108265	-0.818921	0.412831	0.745835
ENSG00000021300	PLEKHB1	58473	protein_coding	11	73646178	73662819	52.94	19.8414	0.267216	0.507535	0.526498	0.598542	NA
ENSG00000021488	SLC7A9	11136	protein_coding	19	32830509	32869767	46.63	3.08901	-0.794591	1.1787	-0.674123	0.500233	NA
ENSG00000021574	SPAST	6683	protein_coding	2	32063556	32157637	40	926.158	-0.109083	0.092544	-1.17872	0.23851	0.59167
ENSG00000021645	NRXN3	9369	protein_coding	14	78170373	79868291	39.46	6.38936	-0.785877	0.916073	-0.857876	0.390961	NA
ENSG00000021762	OSBPL5	114879	protein_coding	11	3087107	3166739	57	197.543	0.0821583	0.170629	0.481504	0.630159	0.868489
ENSG00000021776	AQR	9716	protein_coding	15	34851782	34969742	37.52	4531.02	-0.0329576	0.0829201	-0.397462	0.691027	0.895619
ENSG00000021826	CPS1	1373	protein_coding	2	210477682	210679107	36.31	21.9759	1.28309	0.507267	2.52942	0.011425	NA
ENSG00000021852	C8B	732	protein_coding	1	56929207	56974383	42.88	1.29027	-1.05772	1.95584	-0.540801	0.588645	NA
ENSG00000022267	FHL1	2273	protein_coding	X	136146702	136211359	42.07	944.533	-0.16144	0.104949	-1.53827	0.123982	0.430025
ENSG00000022277	RTF2	51507	protein_coding	20	56468585	56519449	43.71	6267.69	0.00972647	0.0601697	0.161651	0.871581	0.961059
ENSG00000022567	SLC45A4	57210	protein_coding	8	141207166	141308305	52.64	1921.08	0.112285	0.086912	1.29194	0.196379	0.541722
ENSG00000022840	RNF10	9921	protein_coding	12	120533480	120577588	45.25	14378.9	-0.0112	0.0489896	-0.228619	0.819165	0.9446
ENSG00000022976	ZNF839	55778	protein_coding	14	102317377	102342702	49.04	881.592	0.0475608	0.0963825	0.493459	0.621688	0.863784
ENSG00000023041	ZDHHC6	64429	protein_coding	10	112424428	112447572	39.22	2194.85	0.0352485	0.0933845	0.377456	0.705835	0.901869
ENSG00000023171	GRAMD1B	57476	protein_coding	11	123358428	123627774	45.8	1142.46	0.176159	0.0907825	1.94045	0.0523246	0.266778
ENSG00000023191	RNH1	6050	protein_coding	11	494512	507300	60.36	5189.26	-0.0994939	0.0842251	-1.18128	0.23749	0.590686
ENSG00000023228	NDUFS1	4719	protein_coding	2	206114817	206159509	40.76	3837.37	-0.0408925	0.0713221	-0.573349	0.566409	0.836574
ENSG00000023287	RB1CC1	9821	protein_coding	8	52622458	52745843	37.73	2348.61	-0.167019	0.0965884	-1.72919	0.0837759	0.350504
ENSG00000023318	ERP44	23071	protein_coding	9	99979185	100099052	37.86	3539.49	-0.103018	0.0790414	-1.30334	0.192459	0.535734
ENSG00000023330	ALAS1	211	protein_coding	3	52198086	52214327	45.47	7423.38	-0.0648343	0.052753	-1.22902	0.219066	0.570247
ENSG00000023445	BIRC3	330	protein_coding	11	102317484	102339403	37.57	1584.63	-0.0406609	0.116496	-0.349033	0.727064	0.908699
ENSG00000023516	AKAP11	11215	protein_coding	13	42272152	42323261	36.45	4647.81	-0.0287757	0.0958613	-0.30018	0.76404	0.923533
ENSG00000023572	GLRX2	51022	protein_coding	1	193090866	193106114	39.59	571.037	0.00962619	0.114888	0.0837875	0.933225	0.982798
ENSG00000023608	SNAPC1	6617	protein_coding	14	61762420	61796428	39.55	944.483	-0.323665	0.117661	-2.75084	0.0059443	0.0618827
ENSG00000023697	DERA	51071	protein_coding	12	15911302	16037381	39.11	1301.06	0.0308072	0.11525	0.267308	0.789232	0.933352
ENSG00000023734	STRAP	11171	protein_coding	12	15882387	15903478	36.48	11496.4	0.0407889	0.0713005	0.57207	0.567275	0.83705
ENSG00000023839	ABCC2	1244	protein_coding	10	99782640	99852594	45.05	78.8249	-0.476957	0.249633	-1.91064	0.0560513	0.278275
ENSG00000023892	DEF6	50619	protein_coding	6	35297818	35321771	48.5	6966.03	0.0420558	0.0716836	0.586686	0.557414	0.831704
ENSG00000023902	PLEKHO1	51177	protein_coding	1	150149183	150164720	51.63	4621.14	-0.126463	0.06349	-1.99186	0.0463868	0.247635
ENSG00000023909	GCLM	2730	protein_coding	1	93885199	93909456	36.37	2248.45	-0.136701	0.092415	-1.4792	0.139086	0.454776
ENSG00000024048	UBR2	23304	protein_coding	6	42564029	42693505	39.11	4923.54	-0.0898722	0.0785807	-1.14369	0.252751	0.60649
ENSG00000024422	EHD2	30846	protein_coding	19	47713422	47743134	52.89	26.7639	-0.015008	0.410969	-0.0365186	0.970869	NA
ENSG00000024526	DEPDC1	55635	protein_coding	1	68474152	68497221	34.94	1717.4	0.0874669	0.115023	0.760429	0.446998	0.768535
ENSG00000024862	CCDC28A	25901	protein_coding	6	138773769	138793319	38.91	1013.89	-0.158947	0.101057	-1.57284	0.115756	0.414784
ENSG00000025039	RRAGD	58528	protein_coding	6	89364616	89412273	42.23	1989.3	-0.284469	0.0730995	-3.89153	9.96159e-05	0.00230041
ENSG00000025156	HSF2	3298	protein_coding	6	122399551	122433119	35.55	1967.63	-0.106374	0.103538	-1.02739	0.304237	0.657915
ENSG00000025293	PHF20	51230	protein_coding	20	35771974	35950370	44.08	4136.77	-0.0753291	0.0757001	-0.995099	0.319688	0.671932
ENSG00000025423	HSD17B6	8630	protein_coding	12	56752161	56787790	44.92	180.719	0.0785941	0.178399	0.440551	0.659538	0.882765
ENSG00000025434	NR1H3	10062	protein_coding	11	47248300	47269033	50.86	698.671	0.374826	0.103636	3.61675	0.000298326	0.00585057
ENSG00000025708	TYMP	1890	protein_coding	22	50525752	50530032	64.42	31.3023	0.225912	0.408223	0.553404	0.579987	NA
ENSG00000025770	NCAPH2	29781	protein_coding	22	50508224	50524780	55.48	6071.36	0.150815	0.068808	2.19182	0.0283928	0.182905
ENSG00000025772	TOMM34	10953	protein_coding	20	44942130	44960397	44.95	2172.11	-0.191744	0.0710432	-2.69898	0.00695532	0.0695929
ENSG00000025796	SEC63	11231	protein_coding	6	107867756	107958208	39.82	5170.32	-0.11852	0.0787126	-1.50572	0.132138	0.445303
ENSG00000025800	KPNA6	23633	protein_coding	1	32108056	32176563	44.21	5020.97	-0.113368	0.0596127	-1.90174	0.0572051	0.281267
ENSG00000026025	VIM	7431	protein_coding	10	17228241	17237593	46.3	34136.4	-0.15119	0.0674138	-2.24272	0.0249152	0.168949
ENSG00000026036	RTEL1-TNFRSF6B	NA	protein_coding	20	63659300	63698684	59.83	104.308	0.118691	0.2794	0.424808	0.670977	0.886881
ENSG00000026103	FAS	355	protein_coding	10	88953813	89029605	39.26	1162.57	-0.0627347	0.0993369	-0.631534	0.527691	0.815832
ENSG00000026297	RNASET2	8635	protein_coding	6	166922113	166957191	48.85	1026.49	-0.0177118	0.11132	-0.159107	0.873584	0.961668
ENSG00000026508	CD44	960	protein_coding	11	35138882	35232402	41.56	3.74718	-1.35873	1.33638	-1.01672	0.309286	NA
ENSG00000026652	AGPAT4	56895	protein_coding	6	161129967	161274061	45.36	381.622	0.393341	0.128758	3.05487	0.00225156	0.0299202
ENSG00000026751	SLAMF7	57823	protein_coding	1	160739057	160754821	43.99	2.71121	-1.27769	1.52752	-0.836446	0.402904	NA
ENSG00000026950	BTN3A1	11119	protein_coding	6	26402237	26415216	44.45	1769.83	-0.327812	0.0725275	-4.51983	6.18889e-06	0.000199891
ENSG00000027001	MIPEP	4285	protein_coding	13	23730189	23889400	39.76	1039.97	-0.0497635	0.0845212	-0.58877	0.556016	0.830835
ENSG00000027075	PRKCH	5583	protein_coding	14	61187559	61550980	42.48	7142.9	-0.303683	0.052977	-5.73236	9.90411e-09	5.61722e-07
ENSG00000027697	IFNGR1	3459	protein_coding	6	137197483	137219449	38.8	2082.59	-0.030856	0.106477	-0.289791	0.771976	0.92581
ENSG00000027847	B4GALT7	11285	protein_coding	5	177600132	177610330	57.85	664.707	-0.000134218	0.106309	-0.00126253	0.998993	0.999345
ENSG00000027869	SH2D2A	9047	protein_coding	1	156806240	156816848	55.53	1394.9	1.22226	0.0908339	13.456	2.83925e-41	1.3882e-38
ENSG00000028116	VRK2	7444	protein_coding	2	57907629	58159920	35.24	924.605	0.12902	0.108487	1.18926	0.234336	0.58724
ENSG00000028137	TNFRSF1B	7133	protein_coding	1	12166991	12209228	55.4	52.4181	1.98074	0.349943	5.66018	1.51213e-08	8.18341e-07
ENSG00000028203	VEZT	55591	protein_coding	12	95217746	95302799	38.6	2761.47	0.0750388	0.104463	0.71833	0.472554	0.782134
ENSG00000028277	POU2F2	5452	protein_coding	19	42086110	42196585	51.31	339.428	-0.184395	0.132405	-1.39265	0.163725	0.495994
ENSG00000028310	BRD9	65980	protein_coding	5	850291	892801	55.12	2971.56	0.0476986	0.0755369	0.631461	0.527739	0.815832
ENSG00000028528	SNX1	6642	protein_coding	15	64094123	64146090	43.68	6666.32	-0.0583402	0.0580844	-1.0044	0.315185	0.666947
ENSG00000028839	TBPL1	9519	protein_coding	6	133952170	133990432	37.6	1423.86	-0.159419	0.092551	-1.7225	0.0849795	0.35335
ENSG00000029153	BMAL2	56938	protein_coding	12	27332836	27425289	39.27	1321.17	-0.0273637	0.0975637	-0.28047	0.779117	0.928849
ENSG00000029363	BCLAF1	9774	protein_coding	6	136256627	136289851	35.59	9263.69	-0.126175	0.0848349	-1.4873	0.136935	0.452378
ENSG00000029364	SLC39A9	55334	protein_coding	14	69398015	69462390	40.2	6239.31	-0.103319	0.0642077	-1.60914	0.107586	0.398502
ENSG00000029639	TFB1M	51106	protein_coding	6	155256134	155314493	38.43	1133.5	-0.157008	0.0811571	-1.93462	0.0530366	0.268649
ENSG00000029725	RABEP1	9135	protein_coding	17	5282265	5386340	41.34	5087.78	-0.0274124	0.0583552	-0.469751	0.638533	0.871858
ENSG00000029993	HMGB3	3149	protein_coding	X	150980509	150990771	51.17	4167.93	0.0568484	0.0746314	0.761722	0.446226	0.768413
ENSG00000030066	NUP160	23279	protein_coding	11	47778087	47848555	41.86	9831.18	-0.160221	0.061891	-2.58876	0.00963227	0.0877285
ENSG00000030110	BAK1	578	protein_coding	6	33572547	33580293	57.18	3640.18	0.0989625	0.075355	1.31328	0.189088	0.531432
ENSG00000030419	IKZF2	22807	protein_coding	2	212999691	213152427	34.84	2391.5	-0.870358	0.104189	-8.35365	6.61873e-17	1.11723e-14
ENSG00000030582	GRN	2896	protein_coding	17	44345246	44353106	57.73	4445.3	-0.0572492	0.095463	-0.5997	0.548706	0.826554
ENSG00000031003	FAM13B	51306	protein_coding	5	137937960	138051961	40.05	1576.69	0.227796	0.0919697	2.47686	0.0132542	0.109848
ENSG00000031081	ARHGAP31	57514	protein_coding	3	119294383	119420714	43.44	1100.32	0.146254	0.0830403	1.76124	0.0781985	0.338277
ENSG00000031691	CENPQ	55166	protein_coding	6	49463370	49493107	37.99	686.352	0.0140615	0.138115	0.10181	0.918907	0.978092
ENSG00000031698	SARS1	6301	protein_coding	1	109213918	109238182	43.12	27236.6	0.0666634	0.0485305	1.37364	0.169554	0.50666
ENSG00000031823	RANBP3	8498	protein_coding	19	5916139	5978142	52.74	6936.76	-0.0569384	0.074723	-0.761992	0.446065	0.768413
ENSG00000032219	ARID4A	5926	protein_coding	14	58298504	58373887	37.46	1924.89	-0.0361949	0.0898895	-0.40266	0.687198	0.893864
ENSG00000032389	EIPR1	7260	protein_coding	2	3188925	3377830	48.26	4309.09	0.0234252	0.0637789	0.367288	0.713404	0.904206
ENSG00000032444	PNPLA6	10908	protein_coding	19	7534004	7561764	55.88	8050.33	-0.0232465	0.0902438	-0.257596	0.796718	0.935465
ENSG00000032742	IFT88	8100	protein_coding	13	20567138	20691444	38.71	871.332	0.056572	0.112264	0.50392	0.614317	0.860254
ENSG00000033011	ALG1	56052	protein_coding	16	5033702	5087379	49.38	2480.21	-0.218535	0.0692623	-3.15518	0.00160401	0.0228805
ENSG00000033030	ZCCHC8	55596	protein_coding	12	122471600	122500932	42.56	3281.22	0.26918	0.0730057	3.68711	0.000226815	0.00472942
ENSG00000033050	ABCF2	10061	protein_coding	7	151211484	151227205	48.3	3950.83	-0.115992	0.0600763	-1.93074	0.0535148	0.269915
ENSG00000033100	CHPF2	54480	protein_coding	7	151232483	151240979	56.53	2552.68	0.0738451	0.0820538	0.899959	0.368142	0.712641
ENSG00000033170	FUT8	2530	protein_coding	14	65410592	65744121	37.41	2216.15	-0.106178	0.0839669	-1.26453	0.206041	0.554902
ENSG00000033178	UBA6	55236	protein_coding	4	67612652	67701155	35.51	4192.85	0.0694851	0.0920233	0.755081	0.4502	0.771034
ENSG00000033327	GAB2	9846	protein_coding	11	78215293	78418348	41.71	2249.19	2.54637	0.0819972	31.0544	9.95407e-212	4.70462e-208
ENSG00000033627	ATP6V0A1	535	protein_coding	17	42458844	42522582	45.46	3245.71	-0.0557271	0.0573425	-0.971829	0.331135	0.681088
ENSG00000033800	PIAS1	8554	protein_coding	15	68054309	68198603	38.06	3878.24	-0.125539	0.0741144	-1.69386	0.0902921	0.364504
ENSG00000033867	SLC4A7	9497	protein_coding	3	27372723	27484420	36.85	2206.26	-0.377456	0.0966756	-3.90436	9.44768e-05	0.00220109
ENSG00000034053	APBA2	321	protein_coding	15	28884483	29118315	48.63	1821.38	-0.0775661	0.0918392	-0.844586	0.398342	0.736099
ENSG00000034152	MAP2K3	5606	protein_coding	17	21284672	21315232	56.98	2876.53	0.0387534	0.084136	0.460604	0.645083	0.875586
ENSG00000034510	TMSB10	9168	protein_coding	2	84905656	84906671	63.48	11720.6	-0.142537	0.0633642	-2.24949	0.0244813	0.16728
ENSG00000034533	ASTE1	28990	protein_coding	3	131013875	131027649	39.7	618.619	0.248833	0.10354	2.40325	0.0162501	0.126252
ENSG00000034677	RNF19A	25897	protein_coding	8	100257060	100336218	38.61	2257.39	-0.037865	0.079301	-0.477485	0.633017	0.869659
ENSG00000034693	PEX3	8504	protein_coding	6	143450805	143490616	35.1	905.048	0.0295232	0.125035	0.23612	0.813339	0.942276
ENSG00000034713	GABARAPL2	11345	protein_coding	16	75566375	75577881	47.12	3725.1	-0.133555	0.0737184	-1.81169	0.0700345	0.314844
ENSG00000035115	SH3YL1	26751	protein_coding	2	217730	266398	40.78	1066.33	-0.0657027	0.0931177	-0.705588	0.480445	0.78654
ENSG00000035141	FAM136A	84908	protein_coding	2	70295976	70302067	48.31	4287.51	-0.224148	0.068916	-3.25249	0.00114399	0.0175445
ENSG00000035403	VCL	7414	protein_coding	10	73995193	74121363	41.45	1775.65	0.190419	0.0745823	2.55313	0.0106759	0.0944316
ENSG00000035499	DEPDC1B	55789	protein_coding	5	60596912	60700190	38.63	2802	0.0627262	0.0952428	0.658593	0.510157	0.805894
ENSG00000035664	DAPK2	23604	protein_coding	15	63907036	64072033	46.89	8.60233	0.273952	0.695504	0.393889	0.693663	NA
ENSG00000035681	NSMAF	8439	protein_coding	8	58583504	58659853	38.41	3238.05	-0.0693615	0.0729163	-0.951248	0.341478	0.690503
ENSG00000035687	ADSS2	159	protein_coding	1	244408494	244451909	38.09	1767.73	-0.330175	0.109854	-3.00559	0.00265066	0.0342214
ENSG00000035720	STAP1	26228	protein_coding	4	67558727	67607337	37.8	6.47876	1.83226	0.967017	1.89475	0.0581251	NA
ENSG00000035862	TIMP2	7077	protein_coding	17	78852977	78925387	52.6	1465.57	0.197696	0.085975	2.29945	0.0214791	0.154282
ENSG00000035928	RFC1	5981	protein_coding	4	39287456	39366375	39.26	8603.99	0.0510227	0.0753247	0.67737	0.498171	0.798504
ENSG00000036054	TBC1D23	55773	protein_coding	3	100260992	100325251	36.47	1737.87	-0.0412818	0.0959032	-0.430452	0.666867	0.885353
ENSG00000036257	CUL3	8452	protein_coding	2	224470150	224585397	37.23	6758.51	-0.0621014	0.0773892	-0.802456	0.422289	0.752289
ENSG00000036448	MYOM2	9172	protein_coding	8	2045046	2165552	46.64	246.418	0.578672	0.16622	3.48137	0.000498851	0.00888594
ENSG00000036530	CYP46A1	10858	protein_coding	14	99684298	99727301	47.29	61.0369	-0.0279042	0.298012	-0.0936344	0.9254	0.980531
ENSG00000036549	ZZZ3	26009	protein_coding	1	77562416	77683419	37.17	2558.83	-0.0508949	0.091383	-0.55694	0.577568	0.841065
ENSG00000036672	USP2	9099	protein_coding	11	119355215	119381711	54.63	514.37	-0.211111	0.113267	-1.86384	0.0623443	0.295163
ENSG00000037042	TUBG2	27175	protein_coding	17	42659284	42667006	51.91	776.923	0.107758	0.117654	0.91589	0.359725	0.705438
ENSG00000037241	RPL26L1	51121	protein_coding	5	172958729	172969771	46.12	2587.48	-0.152848	0.0671008	-2.27789	0.0227329	0.159727
ENSG00000037280	FLT4	2324	protein_coding	5	180601506	180649624	60.24	1698.81	0.110539	0.103967	1.06321	0.287686	0.643899
ENSG00000037474	NSUN2	54888	protein_coding	5	6599239	6633291	43.29	7035.47	-0.0630766	0.057791	-1.09146	0.27507	0.63039
ENSG00000037637	FBXO42	54455	protein_coding	1	16246840	16352480	43.86	4073.84	0.0865712	0.0613594	1.41089	0.158278	0.485867
ENSG00000037749	MFAP3	4238	protein_coding	5	154038959	154220478	43.54	2054.89	-0.0239062	0.0945903	-0.252734	0.800474	0.937751
ENSG00000037757	MRI1	84245	protein_coding	19	13764522	13774282	52.2	1201.11	-0.0328698	0.0809063	-0.40627	0.684544	0.892861
ENSG00000037897	METTL1	4234	protein_coding	12	57768471	57772119	52.12	198.357	-0.331719	0.168142	-1.97285	0.0485123	0.255037
ENSG00000037965	HOXC8	3224	protein_coding	12	54008985	54012769	51.76	43.2092	0.267908	0.327494	0.818056	0.413325	0.746275
ENSG00000038002	AGA	175	protein_coding	4	177430774	177442437	39.69	346.864	-0.100011	0.130587	-0.765851	0.443765	0.767102
ENSG00000038210	PI4K2B	55300	protein_coding	4	25160663	25279204	41.15	2602.96	-0.053078	0.085538	-0.62052	0.534916	0.819087
ENSG00000038219	BOD1L1	259282	protein_coding	4	13568738	13627725	38.88	4200.83	-0.0156443	0.065277	-0.23966	0.810594	0.940795
ENSG00000038274	MAT2B	27430	protein_coding	5	163503114	163519558	38.22	5165.82	-0.0314879	0.0796401	-0.395377	0.692565	0.896629
ENSG00000038295	TLL1	7092	protein_coding	4	165873237	166104457	35.7	5.8313	-1.2132	1.0413	-1.16508	0.243985	NA
ENSG00000038358	EDC4	23644	protein_coding	16	67873052	67884499	57.3	10370.6	-0.057179	0.0808372	-0.707335	0.479358	0.785814
ENSG00000038382	TRIO	7204	protein_coding	5	14143342	14532128	43.38	2376.89	0.0437875	0.0784634	0.558063	0.576801	0.840828
ENSG00000038427	VCAN	1462	protein_coding	5	83471618	83582303	37.18	4.15137	-0.547658	1.28238	-0.427063	0.669334	NA
ENSG00000038532	CLEC16A	23274	protein_coding	16	10944539	11182186	48.06	2145.53	0.141467	0.0725941	1.94874	0.0513262	0.263775
ENSG00000039068	CDH1	999	protein_coding	16	68737292	68835537	46.88	1.91916	-1.92053	2.01568	-0.952791	0.340696	NA
ENSG00000039123	MTREX	23517	protein_coding	5	55307989	55425579	36.82	6456.33	-0.104328	0.08773	-1.18919	0.234364	0.58724
ENSG00000039319	ZFYVE16	9765	protein_coding	5	80408013	80483379	37.74	2097.39	0.0298626	0.0958785	0.311463	0.755449	0.920216
ENSG00000039523	RIPOR1	79567	protein_coding	16	67518418	67546788	57.05	3333.7	-0.127021	0.0878751	-1.44547	0.148326	0.47252
ENSG00000039560	RAI14	26064	protein_coding	5	34656328	34832612	42.11	5.10425	0.207365	1.04754	0.197954	0.843081	NA
ENSG00000039600	SOX30	11063	protein_coding	5	157625679	157671480	40.71	2.7524	-1.47784	1.51021	-0.97857	0.327792	NA
ENSG00000039650	PNKP	11284	protein_coding	19	49859882	49878351	59.53	866.114	0.108765	0.103687	1.04898	0.294188	0.65014
ENSG00000039987	BEST2	54831	protein_coding	19	12751702	12758458	57.95	4.05583	-0.735654	0.991933	-0.741637	0.458308	NA
ENSG00000040199	PHLPP2	23035	protein_coding	16	71637835	71724701	41.82	1521.45	-0.0592989	0.0699809	-0.847359	0.396795	0.735553
ENSG00000040275	SPDL1	54908	protein_coding	5	169583636	169604778	37.27	3925.06	0.143331	0.0875191	1.63771	0.101483	0.386836
ENSG00000040341	STAU2	27067	protein_coding	8	73420369	73747708	38.25	2505.75	0.0992031	0.104498	0.94933	0.342453	0.691194
ENSG00000040487	SLC66A1	54896	protein_coding	1	19312326	19329300	54.93	834.432	0.0819259	0.108035	0.758324	0.448257	0.769565
ENSG00000040531	CTNS	1497	protein_coding	17	3636459	3663103	54.27	775.84	0.163122	0.100927	1.61624	0.106041	0.395154
ENSG00000040608	RTN4R	65078	protein_coding	22	20241415	20283246	60.45	956.787	0.242397	0.133212	1.81963	0.0688147	0.311585
ENSG00000040633	PHF23	79142	protein_coding	17	7235029	7239722	59.52	2679.56	-0.115913	0.0665151	-1.74267	0.0813921	0.34563
ENSG00000040933	INPP4A	3631	protein_coding	2	98444854	98594392	47.33	5685.27	0.0822588	0.0578457	1.42204	0.155015	0.480664
ENSG00000041353	RAB27B	5874	protein_coding	18	54717860	54895516	37.74	62.2453	0.0609306	0.27792	0.219238	0.826465	0.947653
ENSG00000041357	PSMA4	5685	protein_coding	15	78540405	78552417	42.32	12060.2	-0.0506671	0.0942903	-0.537352	0.591025	0.848193
ENSG00000041802	LSG1	55341	protein_coding	3	194640791	194672463	41.68	3799.36	-0.0375346	0.0642172	-0.584494	0.558888	0.831997
ENSG00000041880	PARP3	10039	protein_coding	3	51942345	51948867	59.21	1132.36	0.10721	0.0936399	1.14492	0.252243	0.605903
ENSG00000041988	THAP3	90326	protein_coding	1	6624868	6635586	56.78	1642.43	-0.0654123	0.0904857	-0.722902	0.46974	0.781009
ENSG00000042062	RIPOR3	140876	protein_coding	20	50586108	50691542	51.6	4.04707	0.0971561	1.15727	0.083953	0.933094	NA
ENSG00000042088	TDP1	55775	protein_coding	14	89954939	90044764	42.14	3096.85	0.116163	0.0724046	1.60436	0.108635	0.400734
ENSG00000042286	AIFM2	84883	protein_coding	10	70098223	70132934	50.25	97.598	-0.34143	0.218984	-1.55916	0.11896	0.421233
ENSG00000042317	SPATA7	55812	protein_coding	14	88384924	88470350	37.9	324.243	0.0604354	0.145154	0.416354	0.677151	0.890084
ENSG00000042429	MED17	9440	protein_coding	11	93784227	93814963	39.79	1260.36	-0.104525	0.0949935	-1.10034	0.271186	0.626558
ENSG00000042445	RETSAT	54884	protein_coding	2	85341955	85354531	51.29	3874.2	0.0644916	0.0603325	1.06894	0.285098	0.641201
ENSG00000042493	CAPG	822	protein_coding	2	85394753	85418432	51.32	7837.09	-0.0691078	0.0706376	-0.978342	0.327905	0.678857
ENSG00000042753	AP2S1	1175	protein_coding	19	46838136	46850846	52.84	5548.71	-0.0353515	0.0736397	-0.480059	0.631185	0.869088
ENSG00000042832	TG	7038	protein_coding	8	132866958	133134903	45.9	13.8493	0.395417	0.688924	0.573963	0.565993	NA
ENSG00000043039	BARX2	8538	protein_coding	11	129375848	129452279	42.77	6.40752	-0.602288	0.902285	-0.667514	0.504444	NA
ENSG00000043093	DCUN1D1	54165	protein_coding	3	182938074	182985953	39.56	2903.89	-0.140408	0.100313	-1.39969	0.161606	0.491958
ENSG00000043143	JADE2	23338	protein_coding	5	134524312	134583230	53.79	2808.94	-0.35852	0.0846191	-4.23687	2.26661e-05	0.000626478
ENSG00000043355	ZIC2	7546	protein_coding	13	99981784	99986765	56.62	137.195	-0.338259	0.194325	-1.74069	0.0817387	0.346658
ENSG00000043462	LCP2	3937	protein_coding	5	170246233	170297815	44.62	5007.67	-0.140935	0.055452	-2.54156	0.0110358	0.0964485
ENSG00000043514	TRIT1	54802	protein_coding	1	39838110	39883511	42.31	2483.63	-0.0475608	0.0779389	-0.610232	0.541708	0.821337
ENSG00000043591	ADRB1	153	protein_coding	10	114043866	114046904	58.77	71.0079	0.130906	0.248934	0.525868	0.59898	0.852619
ENSG00000044090	CUL7	9820	protein_coding	6	43037617	43053943	54.7	2747.89	0.0822034	0.087538	0.939059	0.3477	0.695481
ENSG00000044115	CTNNA1	1495	protein_coding	5	138610967	138935034	44.15	6605.53	-0.0662751	0.0564071	-1.17494	0.240017	0.593499
ENSG00000044446	PHKA2	5256	protein_coding	X	18892298	18984114	45.6	1713.68	0.12141	0.0715604	1.6966	0.0897717	0.363491
ENSG00000044459	CNTLN	54875	protein_coding	9	17134982	17503923	36.43	540.682	-0.104406	0.116894	-0.89317	0.371766	0.715996
ENSG00000044524	EPHA3	2042	protein_coding	3	89107621	89482134	34.59	2750.77	-0.715763	0.0882222	-8.11318	4.93132e-16	7.68365e-14
ENSG00000044574	HSPA5	3309	protein_coding	9	125234853	125241382	44.15	28648.5	-0.0872625	0.0689605	-1.2654	0.205728	0.554618
ENSG00000046604	DSG2	1829	protein_coding	18	31497624	31551351	39.58	4702.26	-0.0224023	0.0771741	-0.290282	0.7716	0.925692
ENSG00000046647	GEMIN8	54960	protein_coding	X	14002474	14029893	41.58	590.103	0.0224771	0.105047	0.213972	0.830569	0.949099
ENSG00000046651	OFD1	8481	protein_coding	X	13734743	13777955	39.29	236.928	-0.289514	0.149738	-1.93348	0.0531775	0.268903
ENSG00000046653	GPM6B	2824	protein_coding	X	13770939	13938638	41.49	27.8801	0.0842892	0.478932	0.175994	0.860299	NA
ENSG00000046889	PREX2	80243	protein_coding	8	67952046	68237032	37.16	1002.67	-0.266529	0.0920295	-2.89613	0.00377796	0.0441613
ENSG00000047056	WDR37	22884	protein_coding	10	1049538	1160991	45.66	2163.51	0.207912	0.0789127	2.63471	0.00842096	0.0796426
ENSG00000047188	YTHDC2	64848	protein_coding	5	113513694	113595285	34.67	2695.1	0.0854119	0.0832285	1.02623	0.304781	0.658363
ENSG00000047249	ATP6V1H	51606	protein_coding	8	53715543	53843558	39.2	4032.34	-0.139212	0.0705346	-1.97367	0.0484193	0.254962
ENSG00000047315	POLR2B	5431	protein_coding	4	56977722	57031158	40.19	14762.7	-0.0199972	0.0728726	-0.274413	0.783768	0.930969
ENSG00000047346	ATOSA	56204	protein_coding	15	52581317	52709817	37.21	1248.82	-0.0135409	0.0959658	-0.141102	0.88779	0.968008
ENSG00000047365	ARAP2	116984	protein_coding	4	35948221	36244514	35.53	1394.67	-0.0321075	0.099551	-0.322523	0.747056	0.918054
ENSG00000047410	TPR	7175	protein_coding	1	186311652	186375693	34.16	8370.74	-0.0166712	0.0686058	-0.242999	0.808006	0.939943
ENSG00000047457	CP	1356	protein_coding	3	149162410	149221829	37.36	6.19423	-0.349202	0.822767	-0.424424	0.671257	NA
ENSG00000047578	KATNIP	23247	protein_coding	16	27550133	27780344	47.84	1119.26	0.0973965	0.090738	1.07338	0.2831	0.638472
ENSG00000047579	DTNBP1	84062	protein_coding	6	15522807	15663058	39.93	2502.29	0.0761988	0.0708119	1.07607	0.281894	0.636604
ENSG00000047621	FERRY3	57102	protein_coding	12	4487735	4538508	36.55	754.793	0.136252	0.109505	1.24425	0.213408	0.563459
ENSG00000047634	SCML1	6322	protein_coding	X	17737449	17754988	38.89	1026.69	0.44244	0.101785	4.34682	1.38126e-05	0.000406324
ENSG00000047644	WWC3	55841	protein_coding	X	10015254	10144474	46.3	243.95	-0.00772916	0.147951	-0.0522413	0.958336	0.988884
ENSG00000047662	FAM184B	27146	protein_coding	4	17629306	17781621	44.07	9.02906	-0.740096	0.741198	-0.998514	0.31803	NA
ENSG00000047849	MAP4	4134	protein_coding	3	47850690	48089272	43.43	11050.4	-0.00882473	0.0514512	-0.171517	0.863818	0.959955
ENSG00000047932	GOPC	57120	protein_coding	6	117560269	117602542	36.66	3222.1	-0.194213	0.0835338	-2.32496	0.020074	0.147323
ENSG00000048028	USP28	57646	protein_coding	11	113797874	113875572	41.45	1326.44	-0.050582	0.0840491	-0.601814	0.547298	0.825943
ENSG00000048052	HDAC9	9734	protein_coding	7	18086949	19002416	36.13	258.076	-1.89358	0.171177	-11.0621	1.91588e-28	6.46791e-26
ENSG00000048140	TSPAN17	26262	protein_coding	5	176647387	176659054	58.7	1851.33	0.0569329	0.0694134	0.820199	0.412102	0.745496
ENSG00000048162	NOP16	51491	protein_coding	5	176383946	176388927	49.26	903.002	-0.46647	0.09216	-5.06152	4.15917e-07	1.75514e-05
ENSG00000048342	CC2D2A	57545	protein_coding	4	15469865	15601552	40.21	6.20168	-0.0698764	0.915915	-0.0762914	0.939187	NA
ENSG00000048392	RRM2B	50484	protein_coding	8	102204502	102238961	37.81	1804.12	0.00779125	0.100602	0.0774465	0.938268	0.984025
ENSG00000048405	ZNF800	168850	protein_coding	7	127346790	127431924	37.8	1278.27	0.0150327	0.101916	0.1475	0.882737	0.965625
ENSG00000048471	SNX29	92017	protein_coding	16	11976734	12574287	47.13	1039.15	0.0405599	0.08494	0.477512	0.632998	0.869659
ENSG00000048544	MRPS10	55173	protein_coding	6	42206694	42217861	40.98	2995.02	-0.102935	0.0893997	-1.15141	0.249565	0.602929
ENSG00000048649	RSF1	51773	protein_coding	11	77660009	77820869	39.02	3430.74	-0.0296172	0.0816686	-0.36265	0.716866	0.905841
ENSG00000048707	VPS13D	55187	protein_coding	1	12230030	12512047	42.34	4586.63	0.185415	0.0738672	2.51011	0.0120693	0.102967
ENSG00000048740	CELF2	10659	protein_coding	10	10798397	11336675	41.91	3818.59	-0.414278	0.0696389	-5.94895	2.69873e-09	1.70827e-07
ENSG00000048828	FAM120A	23196	protein_coding	9	93451685	93566112	42.42	8631.42	-0.0823478	0.0583055	-1.41235	0.157847	0.484953
ENSG00000048991	R3HDM1	23518	protein_coding	2	135531455	135725270	37.98	7197.59	-0.0399799	0.0628281	-0.636338	0.524556	0.814453
ENSG00000049089	COL9A2	1298	protein_coding	1	40300489	40317813	57.43	1.64171	-0.422443	1.5908	-0.265554	0.790583	NA
ENSG00000049167	ERCC8	1161	protein_coding	5	60866454	60945073	37.18	822.752	0.0138997	0.121181	0.114702	0.908681	0.975334
ENSG00000049192	ADAMTS6	11174	protein_coding	5	65148738	65481920	35.91	207.45	0.215865	0.165627	1.30332	0.192465	0.535734
ENSG00000049239	H6PD	9563	protein_coding	1	9234774	9271337	52.29	2535.05	0.313794	0.0837887	3.74507	0.000180347	0.00388623
ENSG00000049245	VAMP3	9341	protein_coding	1	7771296	7781432	42.69	1417.77	0.0191465	0.0921108	0.207864	0.835335	0.950349
ENSG00000049246	PER3	8863	protein_coding	1	7784291	7845177	40.55	205.207	0.390251	0.163973	2.37998	0.0173137	0.131543
ENSG00000049249	TNFRSF9	3604	protein_coding	1	7915871	7943165	43.92	1.08505	-2.4442	2.2436	-1.08941	0.275972	NA
ENSG00000049283	EPN3	55040	protein_coding	17	50532682	50543750	58.65	1.78839	-1.81846	1.74712	-1.04083	0.297954	NA
ENSG00000049323	LTBP1	4052	protein_coding	2	32946953	33399509	40.26	544.45	0.0104547	0.111086	0.0941136	0.925019	0.980531
ENSG00000049449	RCN1	5954	protein_coding	11	32091074	32105722	46.64	3727.93	-0.163471	0.0783327	-2.08688	0.0368987	0.21727
ENSG00000049540	ELN	2006	protein_coding	7	74027789	74069907	54.95	10.0055	1.11733	0.822233	1.35889	0.174181	NA
ENSG00000049541	RFC2	5982	protein_coding	7	74231499	74254458	48.96	4265.52	0.0675958	0.0649398	1.0409	0.297922	0.652858
ENSG00000049618	ARID1B	57492	protein_coding	6	156776020	157210779	40.89	6948.24	0.000854317	0.0703574	0.0121425	0.990312	0.996811
ENSG00000049656	CLPTM1L	81037	protein_coding	5	1317752	1345099	56.18	9851.66	-0.250491	0.0644376	-3.88734	0.00010135	0.00232531
ENSG00000049759	NEDD4L	23327	protein_coding	18	58044226	58401540	43.38	944.925	-0.212434	0.0957682	-2.21821	0.0265404	0.175521
ENSG00000049768	FOXP3	50943	protein_coding	X	49250438	49264800	53.53	49.4134	0.474322	0.33302	1.4243	0.154359	0.480473
ENSG00000049769	PPP1R3F	89801	protein_coding	X	49269793	49301461	47.9	253.085	0.238447	0.144723	1.64761	0.0994318	0.383465
ENSG00000049860	HEXB	3074	protein_coding	5	74640023	74722647	42.11	4928.78	-0.0247921	0.0638506	-0.388282	0.697807	0.898167
ENSG00000049883	PTCD2	79810	protein_coding	5	72320367	72368395	40.38	832.14	0.206737	0.103752	1.99261	0.0463036	0.247377
ENSG00000050030	NEXMIF	340533	protein_coding	X	74732856	74925472	39.49	99.0782	-0.0306387	0.242355	-0.126421	0.899399	0.972885
ENSG00000050130	JKAMP	51528	protein_coding	14	59484443	59505410	36.78	1596.29	-0.0952589	0.114114	-0.83477	0.403847	0.740004
ENSG00000050165	DKK3	27122	protein_coding	11	11956207	12009769	48.21	3.17379	0.949095	1.43262	0.662489	0.507658	NA
ENSG00000050344	NFE2L3	9603	protein_coding	7	26152198	26187137	44.68	326.212	-0.464896	0.132581	-3.50651	0.000454027	0.00824283
ENSG00000050393	MCUR1	63933	protein_coding	6	13786557	13814568	41.24	3991.29	-0.154483	0.062368	-2.47696	0.0132508	0.109848
ENSG00000050405	LIMA1	51474	protein_coding	12	50175788	50283520	42.31	4087.72	-0.108172	0.0810074	-1.33534	0.181767	0.522928
ENSG00000050426	LETMD1	25875	protein_coding	12	51047962	51060424	45.34	1645.05	0.280415	0.086147	3.25508	0.00113362	0.0174145
ENSG00000050438	SLC4A8	9498	protein_coding	12	51391317	51515763	42.72	988.766	0.280726	0.0949149	2.95766	0.00309985	0.0384202
ENSG00000050628	PTGER3	5733	protein_coding	1	70852353	71047816	38.05	7.82498	1.04403	0.833892	1.252	0.210571	NA
ENSG00000050748	MAPK9	5601	protein_coding	5	180233143	180292099	43.58	4003.02	-0.0705216	0.0662267	-1.06485	0.286944	0.643169
ENSG00000050767	COL23A1	91522	protein_coding	5	178237476	178590393	50.61	1.60489	-0.0205838	1.53432	-0.0134156	0.989296	NA
ENSG00000050820	BCAR1	9564	protein_coding	16	75228181	75268053	59.7	1.7068	-1.89178	1.7948	-1.05403	0.29187	NA
ENSG00000051009	FHIP1B	84067	protein_coding	11	6211345	6234711	44.55	1880.59	0.0514692	0.0814891	0.631609	0.527643	0.815832
ENSG00000051108	HERPUD1	9709	protein_coding	16	56932142	56944864	42.95	3507.23	0.231033	0.06955	3.32182	0.000894334	0.0142962
ENSG00000051128	HOMER3	9454	protein_coding	19	18929201	18941261	56.77	249.398	0.0878669	0.167767	0.523745	0.600456	0.852922
ENSG00000051180	RAD51	5888	protein_coding	15	40694774	40732340	43.47	2964.97	0.0834012	0.0691464	1.20615	0.227758	0.581908
ENSG00000051341	POLQ	10721	protein_coding	3	121431431	121545988	39.03	2808.17	0.107535	0.0934672	1.15051	0.249932	0.602993
ENSG00000051382	PIK3CB	5291	protein_coding	3	138652336	138834928	40.6	1578.13	-0.219717	0.0792765	-2.77153	0.00557937	0.0589932
ENSG00000051523	CYBA	1535	protein_coding	16	88643275	88651083	61.74	6124.54	0.104242	0.0885526	1.17718	0.239123	0.592542
ENSG00000051596	THOC3	84321	protein_coding	5	175917873	176034680	43.01	4981.62	-0.17807	0.0538639	-3.30592	0.000946642	0.0149971
ENSG00000051620	HEBP2	23593	protein_coding	6	138403531	138422197	47.12	3201.8	0.114418	0.0626304	1.82688	0.0677175	0.307943
ENSG00000051825	MPHOSPH9	10198	protein_coding	12	123152320	123244014	42.99	3587.68	0.181587	0.0688304	2.63818	0.00833519	0.0791592
ENSG00000052126	PLEKHA5	54477	protein_coding	12	19129669	19376400	38.11	964.712	0.144603	0.101073	1.43068	0.152521	0.477815
ENSG00000052344	PRSS8	5652	protein_coding	16	31131433	31135727	58.95	1.30673	-1.90823	1.92247	-0.992592	0.320909	NA
ENSG00000052723	SIKE1	80143	protein_coding	1	114769479	114780685	36.9	4267	-0.0691167	0.0935742	-0.73863	0.460132	0.776795
ENSG00000052749	RRP12	23223	protein_coding	10	97356357	97426076	50.49	5127.94	-0.202263	0.0684942	-2.953	0.00314701	0.0387339
ENSG00000052795	FNIP2	57600	protein_coding	4	158769026	158908050	40.58	2214.97	-0.0607913	0.0700528	-0.867793	0.385507	0.728018
ENSG00000052802	MSMO1	6307	protein_coding	4	165327667	165343164	37	17285.1	0.10007	0.0965594	1.03635	0.300037	0.654597
ENSG00000052841	TTC17	55761	protein_coding	11	43358920	43494933	37.9	3040.68	-0.0411714	0.0594402	-0.692652	0.488528	0.792454
ENSG00000052850	ALX4	60529	protein_coding	11	44260440	44310139	52.82	7.11705	0.360396	0.827705	0.435416	0.663261	NA
ENSG00000053254	FOXN3	1112	protein_coding	14	89124871	89619149	44.31	4209.34	-0.199455	0.0608063	-3.28018	0.00103742	0.0161822
ENSG00000053328	METTL24	728464	protein_coding	6	110243940	110358349	40.62	2.33961	-0.587237	1.56257	-0.375814	0.707055	NA
ENSG00000053371	AKR7A2	8574	protein_coding	1	19301991	19312144	51.02	3514.73	-0.0805016	0.0816532	-0.985897	0.324184	0.675775
ENSG00000053372	MRTO4	51154	protein_coding	1	19251805	19260128	52.85	2669.44	-0.234597	0.0712721	-3.29157	0.000996282	0.0156264
ENSG00000053438	NNAT	4826	protein_coding	20	37521206	37523690	54.16	18.6236	-0.417256	0.489116	-0.853081	0.393615	NA
ENSG00000053501	USE1	55850	protein_coding	19	17215346	17220237	55.4	2616.53	0.0772601	0.0716718	1.07797	0.281047	0.635703
ENSG00000053524	MCF2L2	23101	protein_coding	3	183178041	183428778	42.39	243.399	-0.0446251	0.165317	-0.269936	0.787209	0.932361
ENSG00000053702	NRIP2	83714	protein_coding	12	2825348	2835544	51.39	54.0673	0.131427	0.341039	0.385371	0.699963	0.899227
ENSG00000053747	LAMA3	3909	protein_coding	18	23689453	23956222	42.46	11.4241	0.672387	0.704324	0.954656	0.339752	NA
ENSG00000053770	AP5M1	55745	protein_coding	14	57268924	57298742	35.15	2913.79	0.00402387	0.0969838	0.0414901	0.966905	0.990922
ENSG00000053900	ANAPC4	29945	protein_coding	4	25377263	25418498	37.91	1871.07	0.043274	0.104982	0.412204	0.68019	0.891648
ENSG00000054116	TRAPPC3	27095	protein_coding	1	36136570	36156053	49.8	4534.69	-0.0188957	0.0660909	-0.285905	0.774951	0.927693
ENSG00000054118	THRAP3	9967	protein_coding	1	36224432	36305357	43.71	13529.9	-0.0600365	0.0554269	-1.08316	0.278735	0.634025
ENSG00000054148	PHPT1	29085	protein_coding	9	136848724	136851027	66.23	2316.47	-0.0468209	0.0962707	-0.486346	0.626722	0.866448
ENSG00000054267	ARID4B	51742	protein_coding	1	235131634	235328219	39.95	3976.4	-0.116437	0.0829106	-1.40437	0.16021	0.489573
ENSG00000054277	OPN3	23596	protein_coding	1	241590102	241677376	39.62	461.542	-0.420506	0.145675	-2.88661	0.00389411	0.0452578
ENSG00000054282	SDCCAG8	10806	protein_coding	1	243256034	243500091	39.81	508.733	0.195385	0.119663	1.6328	0.102512	0.388536
ENSG00000054356	PTPRN	5798	protein_coding	2	219289623	219309648	53.59	3.06035	-0.355392	1.25799	-0.282507	0.777555	NA
ENSG00000054392	HHAT	55733	protein_coding	1	210328252	210676296	42.26	200.598	0.228556	0.166237	1.37488	0.169168	0.506042
ENSG00000054523	KIF1B	23095	protein_coding	1	10210570	10381603	42.04	3317.45	0.056946	0.0632412	0.900458	0.367877	0.712392
ENSG00000054598	FOXC1	2296	protein_coding	6	1609915	1613897	56.26	47.4241	-0.303275	0.316633	-0.957814	0.338157	0.687711
ENSG00000054611	TBC1D22A	25771	protein_coding	22	46762617	47175699	49.42	1760.84	0.0239126	0.0768453	0.311178	0.755665	0.920259
ENSG00000054654	SYNE2	23224	protein_coding	14	63761899	64226433	41.08	5235.59	0.0564957	0.0834469	0.677025	0.49839	0.798674
ENSG00000054690	PLEKHH1	57475	protein_coding	14	67533290	67589612	48.02	318.301	0.101913	0.132833	0.76723	0.442945	0.766663
ENSG00000054793	ATP9A	10079	protein_coding	20	51596514	51768390	46.63	292.5	-0.435638	0.164514	-2.64802	0.00809637	0.0775807
ENSG00000054965	FAM168A	23201	protein_coding	11	73400487	73598189	41.55	5314.67	-0.0398425	0.0560129	-0.711309	0.476893	0.78478
ENSG00000054967	RELT	84957	protein_coding	11	73376399	73397474	59.72	1954.32	-0.0472546	0.0880481	-0.53669	0.591482	0.848193
ENSG00000054983	GALC	2581	protein_coding	14	87837820	87993665	39.12	6.98207	-0.00327502	0.789686	-0.00414724	0.996691	NA
ENSG00000055044	NOP58	51602	protein_coding	2	202265736	202303661	41.15	4929.81	-0.0212727	0.0865085	-0.245903	0.805757	0.939943
ENSG00000055070	SZRD1	26099	protein_coding	1	16352575	16398145	48.1	9918.85	0.0376398	0.0574642	0.655013	0.512459	0.80816
ENSG00000055118	KCNH2	3757	protein_coding	7	150944961	150978321	59.57	1689.58	-0.0105025	0.117317	-0.0895226	0.928667	0.980751
ENSG00000055130	CUL1	8454	protein_coding	7	148697914	148801110	41.21	5397.02	-0.0835986	0.0685458	-1.2196	0.222616	0.575158
ENSG00000055147	FAM114A2	10827	protein_coding	5	153990148	154038936	37.35	1447.61	0.101847	0.0872365	1.16748	0.243017	0.595838
ENSG00000055163	CYFIP2	26999	protein_coding	5	157266079	157395595	44.29	27393	0.280532	0.0579178	4.84362	1.27495e-06	4.78242e-05
ENSG00000055208	TAB2	23118	protein_coding	6	149218641	149411613	38.87	4104.46	-0.0161566	0.0841238	-0.192057	0.847697	0.955116
ENSG00000055211	GINM1	116254	protein_coding	6	149566294	149591748	42.05	1232.16	-0.0292658	0.0915329	-0.31973	0.749173	0.918846
ENSG00000055332	EIF2AK2	5610	protein_coding	2	37099210	37157522	41.3	2370.74	-0.156719	0.0914489	-1.71373	0.086578	0.357086
ENSG00000055483	USP36	57602	protein_coding	17	78787381	78841441	50.03	7782.51	1.22822	0.0676805	18.1474	1.34681e-73	1.46896e-70
ENSG00000055609	KMT2C	58508	protein_coding	7	152134922	152436644	38.74	7173.29	0.0341474	0.078193	0.436707	0.662324	0.883148
ENSG00000055732	MCOLN3	55283	protein_coding	1	85018082	85048500	40.77	3.01977	-1.07483	1.32662	-0.810208	0.417821	NA
ENSG00000055917	PUM2	23369	protein_coding	2	20248691	20352234	37.42	7334.36	-0.156067	0.0707449	-2.20606	0.02738	0.179069
ENSG00000055950	MRPL43	84545	protein_coding	10	100969458	100987515	53.18	2388.99	-0.0285241	0.0815225	-0.349893	0.726419	0.908441
ENSG00000055955	ITIH4	3700	protein_coding	3	52812962	52830688	55.63	61.5025	-0.153997	0.329521	-0.467336	0.640259	0.872725
ENSG00000055957	ITIH1	3697	protein_coding	3	52777595	52792068	54.93	7.91309	-0.532447	0.771508	-0.690138	0.490108	NA
ENSG00000056050	HPF1	54969	protein_coding	4	169729470	169757944	38.61	3249.56	-0.163356	0.105986	-1.5413	0.123243	0.428405
ENSG00000056097	ZFR	51663	protein_coding	5	32354350	32444740	38.32	7055.14	-0.0159672	0.0641172	-0.249031	0.803337	0.938881
ENSG00000056277	ZNF280C	55609	protein_coding	X	130202707	130268899	38.03	479.941	-0.00530755	0.117674	-0.045104	0.964024	0.990285
ENSG00000056487	PHF21B	112885	protein_coding	22	44881162	45010005	52.73	1389.46	0.0688931	0.107124	0.643116	0.520149	0.812442
ENSG00000056558	TRAF1	7185	protein_coding	9	120902393	120929173	49.95	268.391	-0.16074	0.141899	-1.13278	0.257307	0.612039
ENSG00000056586	RC3H2	54542	protein_coding	9	122844556	122905359	40.51	3729.59	0.0431991	0.0927239	0.46589	0.641294	0.873006
ENSG00000056736	IL17RB	55540	protein_coding	3	53846568	53865794	45.39	40.483	0.194584	0.381477	0.510081	0.609995	0.857792
ENSG00000056972	TRAF3IP2	10758	protein_coding	6	111555381	111606906	44.49	753.417	0.263034	0.0954773	2.75494	0.00587036	0.0612478
ENSG00000057019	DCBLD2	131566	protein_coding	3	98795941	98901695	38.59	652.21	0.171712	0.107442	1.59819	0.110001	0.403047
ENSG00000057252	SOAT1	6646	protein_coding	1	179293714	179358680	39.63	3807.9	-0.0714594	0.0828283	-0.862741	0.38828	0.730065
ENSG00000057468	MSH4	4438	protein_coding	1	75796882	75913242	37.01	57.635	0.354475	0.282511	1.25473	0.209576	0.558283
ENSG00000057608	GDI2	2665	protein_coding	10	5765222	5842132	43.74	19387.8	-0.00114071	0.0752442	-0.01516	0.987905	0.996124
ENSG00000057657	PRDM1	639	protein_coding	6	105993463	106109939	40.37	74.9426	-0.586913	0.263726	-2.22546	0.0260502	0.173621
ENSG00000057663	ATG5	9474	protein_coding	6	106045423	106325791	39.61	1976.71	-0.00229963	0.0995777	-0.0230939	0.981575	0.994119
ENSG00000057704	TMCC3	57458	protein_coding	12	94567122	94650557	43.11	120.35	1.76228	0.231854	7.6008	2.9431e-14	3.79365e-12
ENSG00000057757	PITHD1	57095	protein_coding	1	23778418	23788232	44.53	2680.4	0.0491095	0.070343	0.698144	0.485087	0.789582
ENSG00000057935	MTA3	57504	protein_coding	2	42494569	42756947	43.08	2836.88	-0.217912	0.0670077	-3.25204	0.00114579	0.0175445
ENSG00000058056	USP13	8975	protein_coding	3	179653032	179804366	42.29	1336.13	-0.0781321	0.0770235	-1.01439	0.310395	0.662815
ENSG00000058063	ATP11B	23200	protein_coding	3	182793503	182923011	36.01	8840.64	-0.0813912	0.0811528	-1.00294	0.315891	0.667337
ENSG00000058262	SEC61A1	29927	protein_coding	3	128051641	128071705	47.29	19574.6	-0.0110908	0.0483065	-0.229593	0.818408	0.944199
ENSG00000058272	PPP1R12A	4659	protein_coding	12	79773563	79935460	36.07	5586.53	-0.0757068	0.0770234	-0.982906	0.325654	0.677291
ENSG00000058453	CROCC	9696	protein_coding	1	16740273	16972964	49.14	1202.07	0.0364921	0.124093	0.294071	0.768703	0.92489
ENSG00000058600	POLR3E	55718	protein_coding	16	22297375	22335101	51.68	4868.63	0.031751	0.0836153	0.379727	0.704148	0.900914
ENSG00000058668	ATP2B4	493	protein_coding	1	203626832	203744081	46.47	9574.29	-0.194758	0.054338	-3.5842	0.000338117	0.00649615
ENSG00000058673	ZC3H11A	9877	protein_coding	1	203795623	203854999	40.74	11557.7	-0.0236862	0.0709697	-0.333751	0.738568	0.913561
ENSG00000058729	RIOK2	55781	protein_coding	5	97160867	97183247	36.71	3326.26	0.0318934	0.103244	0.308914	0.757387	0.920909
ENSG00000058799	YIPF1	54432	protein_coding	1	53851719	53889798	43.43	1672.38	0.0324856	0.0828397	0.392151	0.694947	0.897431
ENSG00000058804	NDC1	55706	protein_coding	1	53765478	53838463	40.2	4451.78	-0.100957	0.0906584	-1.11359	0.265453	0.62069
ENSG00000058866	DGKG	1608	protein_coding	3	186105668	186362234	44.7	64.3884	-0.706248	0.27682	-2.55128	0.0107327	0.0946729
ENSG00000059122	FLYWCH1	84256	protein_coding	16	2911931	2951208	52.32	2291.22	0.165288	0.107734	1.53423	0.124973	0.431668
ENSG00000059145	UNKL	64718	protein_coding	16	1363205	1414751	57.82	880.994	-0.104735	0.112963	-0.92716	0.353843	0.701029
ENSG00000059378	PARP12	64761	protein_coding	7	140023749	140062951	45.56	914.447	0.0395996	0.0865837	0.457357	0.647415	0.876114
ENSG00000059573	ALDH18A1	5832	protein_coding	10	95605941	95656711	43.15	11830.1	-0.111333	0.0503341	-2.21188	0.0269751	0.177481
ENSG00000059588	TARBP1	6894	protein_coding	1	234391313	234479179	40.31	1878.47	-0.055429	0.0804838	-0.688698	0.491013	0.794143
ENSG00000059691	GATB	5188	protein_coding	4	151670504	151761007	43.81	1748.96	-0.0580415	0.0719757	-0.806404	0.42001	0.751178
ENSG00000059728	MXD1	4084	protein_coding	2	69897688	69942945	40.74	881.578	0.151681	0.0954067	1.58983	0.111872	0.406103
ENSG00000059758	CDK17	5128	protein_coding	12	96278261	96400480	37.8	1591.16	-0.0445039	0.0810069	-0.549384	0.582742	0.843206
ENSG00000059769	DNAJC25	548645	protein_coding	9	111631334	111654351	42.76	333.497	-0.0710911	0.135926	-0.523014	0.600964	0.852922
ENSG00000059804	SLC2A3	6515	protein_coding	12	7919230	8019007	45.14	7958.65	0.547001	0.0726035	7.53409	4.91765e-14	6.22566e-12
ENSG00000059915	PSD	5662	protein_coding	10	102402617	102421539	59.67	102.934	-0.0182874	0.22587	-0.0809644	0.93547	0.982865
ENSG00000060069	CTDP1	9150	protein_coding	18	79679803	79754503	53.38	6251.35	0.210544	0.0850873	2.47444	0.0133444	0.110326
ENSG00000060138	YBX3	8531	protein_coding	12	10699089	10723323	39.08	9158.84	-0.0350934	0.0762294	-0.460366	0.645253	0.875586
ENSG00000060140	STYK1	55359	protein_coding	12	10618923	10674318	39.44	18.1863	0.26051	0.550258	0.473433	0.635904	NA
ENSG00000060237	WNK1	65125	protein_coding	12	752579	911452	38.73	12635.1	0.0414435	0.0605023	0.68499	0.49335	0.795771
ENSG00000060339	CCAR1	55749	protein_coding	10	68721012	68792377	41.75	6088.8	-0.0518322	0.0842543	-0.615187	0.538431	0.82016
ENSG00000060491	OGFR	11054	protein_coding	20	62804835	62814000	63.45	5251.42	-0.00366349	0.0910221	-0.0402483	0.967895	0.991189
ENSG00000060558	GNA15	2769	protein_coding	19	3136033	3163749	52.65	19976.6	0.46405	0.0766401	6.05493	1.40483e-09	9.48525e-08
ENSG00000060566	CREB3L3	84699	protein_coding	19	4153631	4173054	52.71	24.7739	-0.0527896	0.477458	-0.110564	0.911962	NA
ENSG00000060642	PIGV	55650	protein_coding	1	26787054	26800659	47.96	424.169	0.18171	0.141079	1.288	0.197744	0.543902
ENSG00000060656	PTPRU	10076	protein_coding	1	29236516	29326813	51.58	862.194	-0.178745	0.125907	-1.41966	0.155707	0.481519
ENSG00000060688	SNRNP40	9410	protein_coding	1	31259568	31296788	42.02	7260.19	-0.00354002	0.0642353	-0.0551103	0.956051	0.988151
ENSG00000060709	RIMBP2	23504	protein_coding	12	130396133	130768228	48.57	6.43595	0.375011	0.873571	0.429285	0.667716	NA
ENSG00000060749	QSER1	79832	protein_coding	11	32892811	32993316	38.69	3074.74	-0.091135	0.0794662	-1.14684	0.251447	0.605002
ENSG00000060762	MPC1	51660	protein_coding	6	166364919	166383013	38.93	1893.73	-0.0391649	0.0768611	-0.509554	0.610364	0.857952
ENSG00000060971	ACAA1	30	protein_coding	3	38103129	38137242	51.46	3425.09	-0.0587166	0.0679915	-0.863588	0.387814	0.729674
ENSG00000060982	BCAT1	586	protein_coding	12	24810024	24949101	40.01	16326.9	-0.143684	0.0899399	-1.59755	0.110143	0.403064
ENSG00000061273	HDAC7	51564	protein_coding	12	47782722	47833132	54.88	5128.53	-0.35958	0.0757199	-4.74881	2.04614e-06	7.28951e-05
ENSG00000061337	LZTS1	11178	protein_coding	8	20246165	20303963	50.43	1426.26	-0.101641	0.0856255	-1.18704	0.235212	0.587708
ENSG00000061656	SPAG4	6676	protein_coding	20	35615829	35621094	59.57	21.3851	0.489817	0.508044	0.964122	0.334985	NA
ENSG00000061676	NCKAP1	10787	protein_coding	2	182909115	183038858	35.82	489.256	0.130823	0.120032	1.0899	0.275756	0.630398
ENSG00000061794	MRPS35	60488	protein_coding	12	27710822	27756295	38.61	4010.16	-0.079283	0.0888592	-0.892232	0.372269	0.715996
ENSG00000061918	GUCY1B1	2983	protein_coding	4	155758992	155807811	36.48	244.281	0.0388809	0.177999	0.218433	0.827091	0.947893
ENSG00000061936	SFSWAP	6433	protein_coding	12	131711081	131799738	46.45	6239.99	0.0520001	0.0649263	0.80091	0.423183	0.752471
ENSG00000061938	TNK2	10188	protein_coding	3	195863364	195911945	58.27	1182.81	0.248229	0.119297	2.08076	0.0374557	0.219094
ENSG00000061987	MON2	23041	protein_coding	12	62466817	62600476	36.21	1800.26	0.134156	0.0922722	1.45391	0.145971	0.467522
ENSG00000062194	GPBP1	65056	protein_coding	5	57173948	57264679	40.02	5889.32	-0.10641	0.0952746	-1.11687	0.264048	0.618936
ENSG00000062282	DGAT2	84649	protein_coding	11	75759512	75801535	52.02	415.174	0.16735	0.116843	1.43227	0.152067	0.477233
ENSG00000062485	CS	1431	protein_coding	12	56271699	56300391	46.15	13694	-0.0808772	0.051844	-1.56001	0.118758	0.420861
ENSG00000062524	LTK	4058	protein_coding	15	41503637	41513887	57.9	9.54729	0.77503	0.719739	1.07682	0.28156	NA
ENSG00000062582	MRPS24	64951	protein_coding	7	43866558	43869893	50.93	6227.2	-0.109127	0.0834625	-1.3075	0.191043	0.534281
ENSG00000062598	ELMO2	63916	protein_coding	20	46366050	46432985	44.15	3053.2	0.0114828	0.0630627	0.182085	0.855516	0.957456
ENSG00000062650	WAPL	23063	protein_coding	10	86435256	86521792	39.86	9116.72	0.0158827	0.0647519	0.245285	0.806235	0.939943
ENSG00000062716	VMP1	81671	protein_coding	17	59707192	59842255	39.75	3493.84	0.034323	0.0827949	0.414555	0.678468	0.89074
ENSG00000062725	APPBP2	10513	protein_coding	17	60443158	60526242	39.71	2890.65	0.119184	0.0776914	1.53407	0.125013	0.431701
ENSG00000062822	POLD1	5424	protein_coding	19	50384204	50418018	55.06	13101.6	0.0365292	0.101495	0.35991	0.718915	0.906388
ENSG00000063046	EIF4B	1975	protein_coding	12	53006282	53042215	42.71	48136.2	-0.0906292	0.0567931	-1.59578	0.110538	0.403792
ENSG00000063169	BICRA	29998	protein_coding	19	47608196	47703277	51.9	1568.58	0.0370559	0.134969	0.274552	0.783661	0.930969
ENSG00000063176	SPHK2	56848	protein_coding	19	48619291	48630717	56.78	1375.16	0.0503183	0.113938	0.44163	0.658757	0.882647
ENSG00000063177	RPL18	6141	protein_coding	19	48615328	48619184	55.98	48078.7	-0.0548536	0.0620891	-0.883465	0.376985	0.719224
ENSG00000063180	CA11	770	protein_coding	19	48637946	48646187	53.77	47.383	0.0538641	0.333139	0.161687	0.871553	0.961059
ENSG00000063241	ISOC2	79763	protein_coding	19	55452985	55462343	56.69	1407.41	-0.103056	0.0987685	-1.04341	0.29676	0.652547
ENSG00000063244	U2AF2	11338	protein_coding	19	55654146	55674716	56.03	18762	-0.0365176	0.0742668	-0.491709	0.622925	0.864825
ENSG00000063245	EPN1	29924	protein_coding	19	55675226	55709858	54.85	5823.97	0.018501	0.107324	0.172385	0.863135	0.959573
ENSG00000063322	MED29	55588	protein_coding	19	39391303	39400641	52.37	1536.74	0.233987	0.0819204	2.85628	0.00428644	0.0485017
ENSG00000063438	AHRR	57491	protein_coding	5	321714	438291	51.64	185.348	0.33255	0.235909	1.40965	0.158642	0.486565
ENSG00000063515	GSC2	2928	protein_coding	22	19146993	19150292	64.33	3.92785	0.303448	1.11632	0.271828	0.785754	NA
ENSG00000063587	ZNF275	10838	protein_coding	X	153334147	153360110	49.09	2114.73	-0.174928	0.0658083	-2.65815	0.00785716	0.0758384
ENSG00000063601	MTMR1	8776	protein_coding	X	150692971	150765108	42.48	2511.06	0.0479847	0.0639414	0.750449	0.452984	0.772722
ENSG00000063660	GPC1	2817	protein_coding	2	240435663	240468076	64.64	12928.4	3.23966	0.103382	31.3368	1.47128e-215	1.04306e-211
ENSG00000063761	ADCK1	57143	protein_coding	14	77800109	77935014	47.62	354.068	0.282954	0.136533	2.07242	0.0382263	0.222136
ENSG00000063854	HAGH	3029	protein_coding	16	1795620	1827157	53.32	2571.72	-0.0942511	0.0854732	-1.1027	0.270158	0.625649
ENSG00000063978	RNF4	6047	protein_coding	4	2462220	2515857	49.21	7395.75	0.0265871	0.0539948	0.4924	0.622436	0.864433
ENSG00000064012	CASP8	841	protein_coding	2	201233443	201361836	42.24	1444.67	-0.277056	0.102385	-2.70602	0.00680952	0.0688184
ENSG00000064042	LIMCH1	22998	protein_coding	4	41359607	41700044	40.5	1.52935	-1.30229	1.785	-0.729572	0.465652	NA
ENSG00000064102	INTS13	55726	protein_coding	12	26905181	26938326	36.38	3681.97	-0.173161	0.103653	-1.67059	0.0948033	0.373601
ENSG00000064115	TM7SF3	51768	protein_coding	12	26971579	27014434	40.31	4837.08	-0.151537	0.0667823	-2.26911	0.0232613	0.161599
ENSG00000064195	DLX3	1747	protein_coding	17	49990005	49995224	57.41	204.287	-0.222658	0.15569	-1.43013	0.152679	0.477995
ENSG00000064199	SPA17	53340	protein_coding	11	124673844	124697518	37.93	651.701	0.124055	0.112986	1.09796	0.27222	0.628327
ENSG00000064225	ST3GAL6	10402	protein_coding	3	98732236	98821201	38.88	95.5783	0.337415	0.289792	1.16433	0.244288	0.596276
ENSG00000064270	ATP2C2	9914	protein_coding	16	84368527	84465779	48.85	3.68678	-0.13285	1.20351	-0.110385	0.912104	NA
ENSG00000064300	NGFR	4804	protein_coding	17	49495293	49515008	56.75	70.7879	0.274563	0.26906	1.02045	0.307514	0.660543
ENSG00000064309	CDON	50937	protein_coding	11	125955796	126063335	39.95	909.64	-0.134102	0.0886937	-1.51197	0.130541	0.442704
ENSG00000064313	TAF2	6873	protein_coding	8	119730774	119832863	37.5	3581.67	0.0415208	0.0778136	0.533593	0.593623	0.849603
ENSG00000064393	HIPK2	28996	protein_coding	7	139561570	139777998	45.66	1509.62	-0.00457756	0.0871584	-0.05252	0.958114	0.988727
ENSG00000064419	TNPO3	23534	protein_coding	7	128954180	129055173	39.8	8094.96	0.0324638	0.0504229	0.64383	0.519686	0.812442
ENSG00000064489	BORCS8-MEF2B	NA	protein_coding	19	19145569	19192158	54.55	58.2136	0.543881	0.317588	1.71253	0.0867983	0.357558
ENSG00000064490	RFXANK	8625	protein_coding	19	19192229	19201869	54.66	3016.37	0.00739198	0.0809952	0.0912644	0.927283	0.980589
ENSG00000064545	TMEM161A	54929	protein_coding	19	19119169	19138513	51.6	1290.2	-0.058852	0.103138	-0.570614	0.568261	0.837652
ENSG00000064547	LPAR2	9170	protein_coding	19	19623655	19628930	58.93	563.083	0.37464	0.127024	2.94937	0.00318426	0.0390906
ENSG00000064601	CTSA	5476	protein_coding	20	45890144	45898949	56.09	2776.18	-0.0764151	0.0846795	-0.902404	0.366842	0.712177
ENSG00000064607	SUGP2	10147	protein_coding	19	18990888	19034023	50	7596.56	0.0703434	0.0569114	1.23602	0.216453	0.567466
ENSG00000064651	SLC12A2	6558	protein_coding	5	128083766	128189677	35.24	2348.78	-0.127567	0.0878594	-1.45195	0.146515	0.468862
ENSG00000064652	SNX24	28966	protein_coding	5	122843439	123029354	40.32	513.029	0.0115175	0.120618	0.0954871	0.923928	0.980396
ENSG00000064666	CNN2	1265	protein_coding	19	1026586	1039068	59.72	11177.4	0.161548	0.0712857	2.26621	0.0234387	0.162195
ENSG00000064687	ABCA7	10347	protein_coding	19	1039997	1065572	60.53	1490.18	0.267253	0.113725	2.34999	0.0187738	0.140056
ENSG00000064703	DDX20	11218	protein_coding	1	111754832	111775602	40.27	2832.62	0.00419587	0.079077	0.0530605	0.957684	0.988611
ENSG00000064726	BTBD1	53339	protein_coding	15	83016423	83067252	39.45	3751.07	-0.182412	0.0868549	-2.10019	0.0357119	0.212666
ENSG00000064763	FAR2	55711	protein_coding	12	29149016	29341121	38.9	54.559	-0.204931	0.318383	-0.643663	0.519794	0.812442
ENSG00000064886	CHI3L2	1117	protein_coding	1	111200771	111243440	44.64	17679.8	-0.033692	0.0661302	-0.509479	0.610417	0.857952
ENSG00000064932	SBNO2	22904	protein_coding	19	1107637	1174268	63.17	4404.79	-0.020917	0.105724	-0.197846	0.843166	0.953369
ENSG00000064933	PMS1	5378	protein_coding	2	189784085	189877629	36.81	1444.72	-0.0247448	0.129067	-0.19172	0.847962	0.955116
ENSG00000064961	HMG20B	10362	protein_coding	19	3572777	3579088	65.34	3404.64	0.0571241	0.0860547	0.663812	0.506811	0.804171
ENSG00000064989	CALCRL	10203	protein_coding	2	187341964	187448460	33.03	7.79116	0.16064	0.888725	0.180753	0.856561	NA
ENSG00000064995	TAF11	6882	protein_coding	6	34877462	34889192	41.7	1916.87	0.0758414	0.0923384	0.821341	0.411452	0.74526
ENSG00000064999	ANKS1A	23294	protein_coding	6	34889255	35091406	44.93	2168.89	0.0919339	0.0693315	1.326	0.184838	0.526481
ENSG00000065000	AP3D1	8943	protein_coding	19	2100988	2164468	56.41	14609.7	0.0398878	0.0904883	0.440806	0.659353	0.882765
ENSG00000065029	ZNF76	7629	protein_coding	6	35258909	35295985	48.23	2570.83	0.217522	0.0775527	2.80482	0.00503441	0.0547415
ENSG00000065054	NHERF2	9351	protein_coding	16	2025356	2039026	64.6	83.6635	-0.473393	0.25336	-1.86845	0.0616987	0.293467
ENSG00000065057	NTHL1	4913	protein_coding	16	2039815	2047866	61.44	1450.4	-0.157844	0.112552	-1.40241	0.160793	0.490402
ENSG00000065060	BLTP3A	54887	protein_coding	6	34792083	34877514	42.82	4325.19	0.123446	0.059231	2.08414	0.0371471	0.217918
ENSG00000065135	GNAI3	2773	protein_coding	1	109548615	109600195	38.65	8286.5	-0.000954431	0.0837319	-0.0113986	0.990905	0.996811
ENSG00000065150	IPO5	3843	protein_coding	13	97953658	98024296	40.27	31436.6	-0.147177	0.0694444	-2.11936	0.0340602	0.20612
ENSG00000065154	OAT	4942	protein_coding	10	124397303	124418976	42.49	3012.18	-0.243988	0.0866442	-2.81598	0.00486291	0.0533762
ENSG00000065183	WDR3	10885	protein_coding	1	117929720	117966543	36.95	2700.53	-0.377481	0.0855177	-4.41406	1.01448e-05	0.000314066
ENSG00000065243	PKN2	5586	protein_coding	1	88684222	88836255	36.25	1486.35	0.0499123	0.0928647	0.537473	0.590941	0.848193
ENSG00000065268	WDR18	57418	protein_coding	19	984332	998438	62.24	5508.81	-0.0318787	0.103766	-0.307217	0.758678	0.921415
ENSG00000065308	TRAM2	9697	protein_coding	6	52497408	52577060	46.66	5074.5	-0.0808309	0.0618084	-1.30777	0.190953	0.53428
ENSG00000065320	NTN1	9423	protein_coding	17	9021510	9244000	49.77	198.545	0.0914103	0.165554	0.552149	0.580846	0.842841
ENSG00000065328	MCM10	55388	protein_coding	10	13161558	13211110	43.59	6482.56	-0.0573086	0.0681483	-0.84094	0.400382	0.737496
ENSG00000065357	DGKA	1606	protein_coding	12	55927319	55954027	48.71	3042.94	-0.034699	0.0627272	-0.553174	0.580144	0.842469
ENSG00000065361	ERBB3	2065	protein_coding	12	56076799	56103505	50.12	10.7011	-0.281927	0.72347	-0.389687	0.696768	NA
ENSG00000065413	ANKRD44	91526	protein_coding	2	196967017	197311173	40.24	773.699	-0.0335358	0.116781	-0.287168	0.773983	0.927119
ENSG00000065427	KARS1	3735	protein_coding	16	75627474	75648643	45.57	16041.6	-0.0861619	0.060523	-1.42362	0.154556	0.480537
ENSG00000065457	ADAT1	23536	protein_coding	16	75596868	75623300	44.58	1646.43	0.116659	0.0779968	1.49569	0.134735	0.448769
ENSG00000065485	PDIA5	10954	protein_coding	3	123067025	123225227	45.22	1132.89	-0.154287	0.08192	-1.88339	0.0596477	0.287962
ENSG00000065491	TBC1D22B	55633	protein_coding	6	37257772	37332970	43.34	1875	0.0859667	0.0676422	1.2709	0.203763	0.551893
ENSG00000065518	NDUFB4	4710	protein_coding	3	120596328	120602507	39.34	5200.18	-0.101458	0.0626903	-1.6184	0.105576	0.39425
ENSG00000065526	SPEN	23013	protein_coding	1	15836095	15940456	43.57	10650.5	-0.0939491	0.0734255	-1.27952	0.200715	0.547613
ENSG00000065534	MYLK	4638	protein_coding	3	123610049	123884332	45.34	53.4674	0.0352599	0.303569	0.116151	0.907533	0.97511
ENSG00000065548	ZC3H15	55854	protein_coding	2	186486253	186511929	36.75	5374.9	-0.115117	0.0918787	-1.25293	0.210233	0.558953
ENSG00000065559	MAP2K4	6416	protein_coding	17	12020829	12143830	37.09	2531.52	-0.0388191	0.0889018	-0.436651	0.662364	0.883148
ENSG00000065600	PACC1	55248	protein_coding	1	212363928	212414901	44.57	1220.38	-0.230742	0.0849595	-2.71591	0.00660948	0.0671831
ENSG00000065613	SLK	9748	protein_coding	10	103967140	104029233	36.59	4562.22	-0.0873666	0.0708994	-1.23226	0.217852	0.568652
ENSG00000065615	CYB5R4	51167	protein_coding	6	83859656	83967423	37.45	2150.48	-0.104064	0.113012	-0.920826	0.357141	0.703168
ENSG00000065618	COL17A1	1308	protein_coding	10	104031286	104085880	48.32	8.32946	0.233857	0.821592	0.284639	0.775921	NA
ENSG00000065621	GSTO2	119391	protein_coding	10	104268873	104304950	43.48	45.9058	0.871218	0.340769	2.55662	0.0105694	0.0938073
ENSG00000065665	SEC61A2	55176	protein_coding	10	12129637	12169961	43.14	653.309	0.0733607	0.103155	0.711168	0.47698	0.78478
ENSG00000065675	PRKCQ	5588	protein_coding	10	6427143	6580301	43.1	3956.11	0.0199012	0.059111	0.336675	0.736362	0.912743
ENSG00000065717	TLE2	7089	protein_coding	19	2997639	3047635	54.68	459.157	0.160656	0.117861	1.36309	0.172854	0.511121
ENSG00000065802	ASB1	51665	protein_coding	2	238426742	238452250	47.31	4068.61	-0.00204623	0.0671367	-0.0304786	0.975685	0.992342
ENSG00000065809	FAM107B	83641	protein_coding	10	14518557	14774897	43.19	5204.86	0.17269	0.085482	2.02019	0.0433639	0.238409
ENSG00000065882	TBC1D1	23216	protein_coding	4	37891084	38139175	42.84	6711.56	0.0876505	0.0524093	1.67242	0.0944414	0.372589
ENSG00000065883	CDK13	8621	protein_coding	7	39950121	40099580	38.73	3984.64	0.0501272	0.0595767	0.841389	0.40013	0.737481
ENSG00000065911	MTHFD2	10797	protein_coding	2	74186172	74217565	43.85	29584.1	0.052773	0.0794784	0.663992	0.506696	0.804159
ENSG00000065923	SLC9A7	84679	protein_coding	X	46599251	46759118	41.06	814.548	-0.339364	0.111345	-3.04786	0.00230474	0.0305411
ENSG00000065970	FOXJ2	55810	protein_coding	12	8032716	8055517	47.53	3913.28	0.0385878	0.0597111	0.646242	0.518123	0.811565
ENSG00000065978	YBX1	4904	protein_coding	1	42682418	42703805	40.63	106104	-0.131729	0.0541814	-2.43126	0.0150464	0.120465
ENSG00000065989	PDE4A	5141	protein_coding	19	10416773	10469630	54.53	231.327	-0.676801	0.158616	-4.26691	1.98196e-05	0.00055531
ENSG00000066027	PPP2R5A	5525	protein_coding	1	212285410	212361853	39.33	3383	0.0497422	0.0659004	0.754809	0.450364	0.771034
ENSG00000066044	ELAVL1	1994	protein_coding	19	7958573	8005659	52.21	10757.6	-0.139925	0.0556449	-2.5146	0.0119168	0.101972
ENSG00000066084	DIP2B	57609	protein_coding	12	50504985	50748657	41.84	4866.01	-0.218087	0.0638697	-3.41455	0.000638864	0.0110066
ENSG00000066117	SMARCD1	6602	protein_coding	12	50085200	50100707	48.48	8235.02	0.0521758	0.0527614	0.988901	0.322712	0.674986
ENSG00000066135	KDM4A	9682	protein_coding	1	43650149	43705518	46.76	7029.08	0.126185	0.0532315	2.3705	0.017764	0.134262
ENSG00000066136	NFYC	4802	protein_coding	1	40691648	40771603	42.65	4149.31	0.00718045	0.0559015	0.128448	0.897794	0.97201
ENSG00000066185	ZMYND12	84217	protein_coding	1	42430329	42456253	42.82	17.3337	-0.385753	0.561087	-0.68751	0.491762	NA
ENSG00000066230	SLC9A3	6550	protein_coding	5	470456	524449	61.24	202.904	-0.192548	0.176383	-1.09165	0.274987	0.630325
ENSG00000066248	NGEF	25791	protein_coding	2	232878701	233013256	48.38	1.4455	-0.566357	1.78052	-0.318084	0.750421	NA
ENSG00000066279	ASPM	259266	protein_coding	1	197084121	197146694	34.66	8481.39	0.156704	0.088377	1.77313	0.0762066	0.332882
ENSG00000066294	CD84	8832	protein_coding	1	160541095	160579516	41.6	157.609	-0.552797	0.186277	-2.96762	0.00300118	0.0375584
ENSG00000066322	ELOVL1	64834	protein_coding	1	43363398	43368074	58.76	4433.02	0.112606	0.0626815	1.79648	0.0724181	0.321952
ENSG00000066379	POLR1H	30834	protein_coding	6	30058899	30064909	41.39	2304.51	-0.0806476	0.071447	-1.12878	0.258993	0.614077
ENSG00000066382	MPPED2	744	protein_coding	11	30384493	30586872	40.01	60.692	-0.404757	0.288342	-1.40374	0.160397	0.489721
ENSG00000066422	ZBTB11	27107	protein_coding	3	101648889	101677135	40.32	6135.51	-0.0536759	0.0731432	-0.733847	0.463042	0.777347
ENSG00000066427	ATXN3	4287	protein_coding	14	92044496	92106621	42.4	1032.38	-0.0581734	0.108051	-0.538388	0.590309	0.847852
ENSG00000066455	GOLGA5	9950	protein_coding	14	92794305	92839947	39.58	1886.26	-0.0690233	0.0955627	-0.722283	0.47012	0.781083
ENSG00000066557	LRRC40	55631	protein_coding	1	70144805	70205579	35.12	1100.58	0.00823034	0.110937	0.0741896	0.94086	0.984643
ENSG00000066583	ISOC1	51015	protein_coding	5	129094749	129114028	38.93	2990.56	-0.163927	0.091938	-1.78301	0.0745843	0.328184
ENSG00000066629	EML1	2009	protein_coding	14	99737693	99942060	45.19	44.4755	-0.571172	0.331501	-1.72299	0.0848907	0.353188
ENSG00000066651	TRMT11	60487	protein_coding	6	125986479	126203817	37.69	487.036	-0.435196	0.135463	-3.21265	0.00131517	0.0197123
ENSG00000066654	THUMPD1	55623	protein_coding	16	20702816	20742084	40.19	2635.36	-0.0843389	0.0851452	-0.99053	0.321915	0.674215
ENSG00000066697	MSANTD3	91283	protein_coding	9	100427143	100451734	43.76	1182.02	-0.156251	0.0882451	-1.77065	0.0766197	0.334069
ENSG00000066735	KIF26A	26153	protein_coding	14	104136454	104180894	64.13	2112.62	0.00626173	0.199955	0.0313158	0.975018	0.992227
ENSG00000066739	ATG2B	55102	protein_coding	14	96279195	96363341	37.06	2091.73	0.0239838	0.0758638	0.316143	0.751894	0.919976
ENSG00000066777	ARFGEF1	10565	protein_coding	8	67173511	67343781	38.38	4325.6	-0.0498723	0.0824491	-0.604886	0.545255	0.82413
ENSG00000066827	ZFAT	57623	protein_coding	8	134477788	134713049	44.79	949.768	0.0714563	0.0849644	0.841014	0.40034	0.737496
ENSG00000066855	MTFR1	9650	protein_coding	8	65644734	65771261	40.22	1493.43	-0.0936556	0.110812	-0.845173	0.398014	0.735967
ENSG00000066923	STAG3	10734	protein_coding	7	100177563	100214387	46.09	248.789	0.103126	0.164643	0.626364	0.531076	0.817546
ENSG00000066926	FECH	2235	protein_coding	18	57544377	57586732	42.66	4681.87	-0.131659	0.05931	-2.21984	0.0264299	0.175117
ENSG00000066933	MYO9A	4649	protein_coding	15	71822291	72118577	37.93	2930.72	-0.0978521	0.0704296	-1.38936	0.164723	0.497574
ENSG00000067048	DDX3Y	8653	protein_coding	Y	12904108	12920478	37.7	3420.53	-0.00381388	0.0809801	-0.0470965	0.962436	0.989984
ENSG00000067057	PFKP	5214	protein_coding	10	3066333	3137718	51.45	18807.4	-0.00833576	0.0859114	-0.0970275	0.922705	0.979855
ENSG00000067064	IDI1	3422	protein_coding	10	1039152	1049119	42.88	19841.3	0.422647	0.0960097	4.40212	1.07196e-05	0.000327572
ENSG00000067066	SP100	6672	protein_coding	2	230415942	230545606	39.21	2050.56	0.00583029	0.0934639	0.0623801	0.95026	0.986904
ENSG00000067082	KLF6	1316	protein_coding	10	3775996	3785281	48.08	2406.09	0.268481	0.067189	3.9959	6.44487e-05	0.00159758
ENSG00000067113	PLPP1	8611	protein_coding	5	55424854	55534969	39.6	562.357	0.0437871	0.113252	0.386634	0.699027	0.898761
ENSG00000067141	NEO1	4756	protein_coding	15	73051710	73305205	38.73	3695.03	-0.0848494	0.0625946	-1.35554	0.175246	0.514561
ENSG00000067167	TRAM1	23471	protein_coding	8	70573218	70608416	38.27	13367.2	-0.0723895	0.0830515	-0.871622	0.383415	0.725779
ENSG00000067177	PHKA1	5255	protein_coding	X	72578814	72714319	37.87	2567	-0.208814	0.0637811	-3.27392	0.00106067	0.0164543
ENSG00000067182	TNFRSF1A	7132	protein_coding	12	6328757	6342114	54.08	3269.94	-0.171588	0.0632804	-2.71156	0.00669684	0.0678731
ENSG00000067191	CACNB1	782	protein_coding	17	39173453	39197702	54.39	1933.79	0.313283	0.0830476	3.77233	0.000161727	0.00354749
ENSG00000067221	STOML1	9399	protein_coding	15	73978926	73994622	52.84	614.086	0.324231	0.108402	2.99102	0.00278048	0.0354537
ENSG00000067225	PKM	5315	protein_coding	15	72199029	72231819	48.38	111733	-0.12065	0.055003	-2.19352	0.0282699	0.182615
ENSG00000067248	DHX29	54505	protein_coding	5	55256055	55307694	37.07	3400.93	-0.0378879	0.0792739	-0.477937	0.632695	0.869659
ENSG00000067334	DNTTIP2	30836	protein_coding	1	93866284	93879918	39.28	5288.51	0.043266	0.0941846	0.459375	0.645965	0.875874
ENSG00000067365	METTL22	79091	protein_coding	16	8621683	8649654	49.56	861.033	0.0690849	0.0939251	0.735532	0.462016	0.777053
ENSG00000067369	TP53BP1	7158	protein_coding	15	43403061	43510728	41.72	6174.28	0.0557698	0.059436	0.938318	0.348081	0.695623
ENSG00000067445	TRO	7216	protein_coding	X	54920462	54931431	51.41	2179.12	0.0343232	0.0691367	0.496454	0.619574	0.862903
ENSG00000067533	RRP15	51018	protein_coding	1	218285293	218337983	37.63	1536.66	-0.212307	0.108761	-1.95205	0.050932	0.262915
ENSG00000067560	RHOA	387	protein_coding	3	49359139	49412998	46.57	29410.9	-0.0297874	0.0666038	-0.447232	0.654708	0.880413
ENSG00000067596	DHX8	1659	protein_coding	17	43483865	43610338	47.76	5614.15	-0.0165339	0.0536411	-0.308232	0.757906	0.921084
ENSG00000067606	PRKCZ	5590	protein_coding	1	2050411	2185395	56.45	46.1726	1.20966	0.349137	3.46472	0.000530775	0.0094191
ENSG00000067646	ZFY	7544	protein_coding	Y	2935281	2982506	37.27	637.42	0.121012	0.123792	0.977541	0.328301	0.678965
ENSG00000067704	IARS2	55699	protein_coding	1	220094132	220148041	39.19	9967.62	-0.162516	0.0794513	-2.04548	0.0408079	0.230625
ENSG00000067829	IDH3G	3421	protein_coding	X	153785766	153794512	58.74	2803.31	-0.0691278	0.0781721	-0.884303	0.376533	0.718764
ENSG00000067836	ROGDI	79641	protein_coding	16	4796968	4802880	63.01	667.559	0.0224993	0.117641	0.191254	0.848326	0.955116
ENSG00000067840	PDZD4	57595	protein_coding	X	153802166	153830565	56.35	43.8454	-0.278622	0.313257	-0.889435	0.373769	0.71685
ENSG00000067842	ATP2B3	492	protein_coding	X	153517642	153582939	58.22	1.87485	-0.651138	1.73444	-0.375416	0.707351	NA
ENSG00000067900	ROCK1	6093	protein_coding	18	20944612	21111813	36.94	9675.53	-0.0459176	0.0723904	-0.634305	0.525882	0.815094
ENSG00000067955	CBFB	865	protein_coding	16	67028984	67101058	40.51	6509.64	-0.109639	0.0664728	-1.64938	0.0990688	0.383024
ENSG00000067992	PDK3	5165	protein_coding	X	24465244	24550466	40.8	3777.36	0.0789506	0.0871165	0.906264	0.364796	0.710477
ENSG00000068001	HYAL2	8692	protein_coding	3	50317790	50322782	60.99	710.78	-0.285092	0.0945624	-3.01486	0.002571	0.0335058
ENSG00000068024	HDAC4	9759	protein_coding	2	239048168	239401654	51.33	3675.21	0.587088	0.0883161	6.64757	2.9797e-11	2.56683e-09
ENSG00000068028	RASSF1	11186	protein_coding	3	50329782	50340980	54.57	3552.77	0.206229	0.0732543	2.81525	0.00487397	0.0534065
ENSG00000068078	FGFR3	2261	protein_coding	4	1793293	1808872	65.83	51.6406	0.591836	0.330566	1.79037	0.0733942	0.324596
ENSG00000068079	IFI35	3430	protein_coding	17	43006740	43014456	50.91	16.2952	-0.269092	0.558373	-0.481922	0.629861	NA
ENSG00000068097	HEATR6	63897	protein_coding	17	60041008	60078922	40.88	1511.31	0.0271335	0.0766184	0.354139	0.723235	0.907661
ENSG00000068120	COASY	80347	protein_coding	17	42561467	42566277	57.56	5315.85	-0.238208	0.0698827	-3.40868	0.000652784	0.0111516
ENSG00000068137	PLEKHH3	79990	protein_coding	17	42667914	42676994	62	598.058	0.421998	0.133528	3.16037	0.00157566	0.0226816
ENSG00000068305	MEF2A	4205	protein_coding	15	99565417	99716488	36.86	2690.12	-0.18518	0.0806231	-2.29686	0.0216269	0.154873
ENSG00000068308	OTUD5	55593	protein_coding	X	48922024	48958386	49.92	4943.93	0.0281797	0.0629125	0.447919	0.654211	0.880341
ENSG00000068323	TFE3	7030	protein_coding	X	49028726	49043410	52.48	2595.74	0.120162	0.0679558	1.76823	0.0770223	0.335313
ENSG00000068354	TBC1D25	4943	protein_coding	X	48539714	48562609	47.97	1121.1	-0.181008	0.0922472	-1.9622	0.0497387	0.259281
ENSG00000068366	ACSL4	2182	protein_coding	X	109624244	109733403	39.16	6742.05	0.0463108	0.0925554	0.500358	0.616823	0.861337
ENSG00000068383	INPP5A	3632	protein_coding	10	132537787	132783480	54.13	724.199	0.0801155	0.0950729	0.842675	0.39941	0.737003
ENSG00000068394	GPKOW	27238	protein_coding	X	49113407	49123735	50.86	3616.26	0.0640798	0.0682613	0.938742	0.347863	0.695481
ENSG00000068400	GRIPAP1	56850	protein_coding	X	48973720	49002265	50.22	3635.84	0.215185	0.0695472	3.09409	0.0019742	0.0270195
ENSG00000068438	FTSJ1	24140	protein_coding	X	48476021	48486364	50.6	2794.86	-0.0522007	0.069413	-0.752031	0.452032	0.772027
ENSG00000068489	PRR11	55771	protein_coding	17	59155732	59206709	44.35	2412.9	0.239513	0.0781258	3.06573	0.00217138	0.0290339
ENSG00000068615	REEP1	65055	protein_coding	2	86213993	86338083	46.05	156.069	-0.0223736	0.191982	-0.11654	0.907224	0.97511
ENSG00000068650	ATP11A	23250	protein_coding	13	112690038	112887168	50.37	2716.66	0.0685967	0.0817311	0.839297	0.401303	0.738118
ENSG00000068654	POLR1A	25885	protein_coding	2	86020216	86106155	46.69	6735.21	-0.0849933	0.0669848	-1.26884	0.204497	0.552356
ENSG00000068697	LAPTM4A	9741	protein_coding	2	20032650	20051628	41.26	3531.23	-0.109181	0.0819388	-1.33247	0.182706	0.524098
ENSG00000068724	TTC7A	57217	protein_coding	2	46915869	47076137	50.92	6366.75	0.012751	0.0689199	0.185012	0.85322	0.95665
ENSG00000068745	IP6K2	51447	protein_coding	3	48688003	48740353	47.61	5622.73	-0.003211	0.0570455	-0.0562885	0.955112	0.988151
ENSG00000068784	SRBD1	55133	protein_coding	2	45388680	45612165	36.55	927.185	0.137798	0.10407	1.32409	0.185474	0.527126
ENSG00000068796	KIF2A	3796	protein_coding	5	62306162	62391025	38.5	7180.51	-0.154703	0.0756361	-2.04535	0.04082	0.230625
ENSG00000068831	RASGRP2	10235	protein_coding	11	64726911	64745456	55.63	1846.51	-0.104225	0.0958806	-1.08703	0.277024	0.631904
ENSG00000068878	PSME4	23198	protein_coding	2	53864069	53970993	38.04	4641.48	-0.215164	0.0774901	-2.77666	0.005492	0.0584179
ENSG00000068885	IFT80	57560	protein_coding	3	160256986	160399880	36.52	888.975	0.0841739	0.134767	0.624587	0.532242	0.818425
ENSG00000068903	SIRT2	22933	protein_coding	19	38878555	38899862	53.55	2438.07	0.120674	0.0810496	1.48889	0.136516	0.451729
ENSG00000068912	ERLEC1	27248	protein_coding	2	53787009	53833038	39.57	2504.83	-0.184719	0.0973883	-1.89673	0.0578642	0.282819
ENSG00000068971	PPP2R5B	5526	protein_coding	11	64917553	64934475	54.41	387.322	0.0358989	0.123255	0.291257	0.770855	0.925627
ENSG00000068976	PYGM	5837	protein_coding	11	64746389	64759974	56.89	165.56	0.33427	0.192584	1.73571	0.0826153	0.348528
ENSG00000069011	PITX1	5307	protein_coding	5	135027734	135034813	59.39	179.107	0.0669579	0.229797	0.291378	0.770762	0.925627
ENSG00000069020	MAST4	375449	protein_coding	5	66596380	67169593	39.2	749.28	0.036739	0.0911777	0.402939	0.686993	0.893864
ENSG00000069188	SDK2	54549	protein_coding	17	73334384	73644445	52.32	11.3107	0.329664	0.678178	0.486103	0.626894	NA
ENSG00000069248	NUP133	55746	protein_coding	1	229440259	229508341	40.26	6140.3	-0.00169248	0.0729683	-0.0231948	0.981495	0.994119
ENSG00000069275	NUCKS1	64710	protein_coding	1	205712822	205750182	39.53	9461.94	0.032561	0.0836846	0.389092	0.697208	0.897967
ENSG00000069329	VPS35	55737	protein_coding	16	46656132	46689518	38.86	8868.98	-0.0671736	0.0844309	-0.795604	0.426262	0.753986
ENSG00000069345	DNAJA2	10294	protein_coding	16	46955362	46973674	42.53	5859.6	-0.143776	0.0778017	-1.84797	0.0646062	0.300148
ENSG00000069399	BCL3	602	protein_coding	19	44747705	44760044	58.73	397.393	2.40655	0.154444	15.582	9.64317e-55	6.83653e-52
ENSG00000069424	KCNAB2	8514	protein_coding	1	5990927	6101193	56.04	9099.73	0.00177839	0.0811672	0.0219102	0.98252	0.99436
ENSG00000069493	CLEC2D	29121	protein_coding	12	9664969	9699553	37.39	109.417	0.634276	0.232389	2.72938	0.00634544	0.0650539
ENSG00000069509	FUNDC1	139341	protein_coding	X	44523639	44542859	41.03	650.57	-0.0619078	0.116	-0.53369	0.593556	0.849603
ENSG00000069667	RORA	6095	protein_coding	15	60488284	61229302	41.64	1577.22	-0.27644	0.101882	-2.71334	0.00666087	0.0676052
ENSG00000069696	DRD4	1815	protein_coding	11	637269	640706	67.07	10.8225	-0.276687	0.68822	-0.402033	0.68766	NA
ENSG00000069702	TGFBR3	7049	protein_coding	1	91680343	91906335	42.29	70.4754	1.77324	0.326325	5.43396	5.51156e-08	2.78108e-06
ENSG00000069764	PLA2G10	8399	protein_coding	16	14672548	14694308	47.68	1.50704	0.393902	2.07663	0.189683	0.849558	NA
ENSG00000069849	ATP1B3	483	protein_coding	3	141876124	141926549	40.6	5410.16	-0.132844	0.0731233	-1.81671	0.0692618	0.312651
ENSG00000069869	NEDD4	4734	protein_coding	15	55826922	55993660	38.49	2840.02	0.0365797	0.0817837	0.447274	0.654677	0.880413
ENSG00000069943	PIGB	9488	protein_coding	15	55318960	55355648	39.99	765.542	0.0578961	0.101847	0.568462	0.569721	0.838497
ENSG00000069956	MAPK6	5597	protein_coding	15	51952106	52067375	43.13	3491.83	-0.185873	0.103571	-1.79464	0.0727104	0.322792
ENSG00000069966	GNB5	10681	protein_coding	15	52115100	52191392	45.39	3171.59	0.119277	0.0615111	1.93912	0.0524871	0.267127
ENSG00000069974	RAB27A	5873	protein_coding	15	55202966	55319113	41.6	1883.33	0.158085	0.0863937	1.82982	0.0672765	0.306823
ENSG00000069998	HDHD5	27440	protein_coding	22	17137511	17165287	50.12	5179.15	-0.114063	0.0738761	-1.54398	0.122594	0.427092
ENSG00000070010	UFD1	7353	protein_coding	22	19449911	19479202	46.94	5029.54	0.0972718	0.0593164	1.63988	0.10103	0.386193
ENSG00000070018	LRP6	4040	protein_coding	12	12116025	12267044	38.54	941.629	-0.231291	0.0939631	-2.46151	0.0138355	0.11333
ENSG00000070047	PHRF1	57661	protein_coding	11	576470	612222	56.31	10731.6	-0.0915243	0.0834604	-1.09662	0.272808	0.628532
ENSG00000070061	ELP1	8518	protein_coding	9	108866898	108934328	39.99	4511.2	-0.00100641	0.0634737	-0.0158555	0.98735	0.995848
ENSG00000070081	NUCB2	4925	protein_coding	11	17208153	17349980	41.44	16155.7	-0.217221	0.103071	-2.10748	0.0350759	0.20987
ENSG00000070087	PFN2	5217	protein_coding	3	149964904	150050788	39.59	643.267	-0.103311	0.10283	-1.00468	0.315052	0.666947
ENSG00000070159	PTPN3	5774	protein_coding	9	109375466	109498313	45.34	504.583	-0.287734	0.107196	-2.68419	0.00727057	0.0713915
ENSG00000070182	SPTB	6710	protein_coding	14	64746283	64879907	48.21	735.999	0.166514	0.115435	1.44249	0.149164	0.474093
ENSG00000070190	DAPP1	27071	protein_coding	4	99816827	99870190	38.7	54.6218	-0.280276	0.334605	-0.837634	0.402236	0.738514
ENSG00000070214	SLC44A1	23446	protein_coding	9	105244622	105439171	38.86	1491.3	-0.167355	0.0898162	-1.8633	0.0624194	0.295234
ENSG00000070269	TMEM260	54916	protein_coding	14	56488354	56650606	39.13	542.947	0.0665254	0.107778	0.617247	0.537072	0.81989
ENSG00000070366	SMG6	23293	protein_coding	17	2059839	2303785	45.76	3994.96	0.151099	0.070157	2.15373	0.0312616	0.194466
ENSG00000070367	EXOC5	10640	protein_coding	14	57200507	57268905	35.94	7359.71	-0.113266	0.091145	-1.24271	0.213976	0.564297
ENSG00000070371	CLTCL1	8218	protein_coding	22	19179473	19291719	46.42	475.665	0.165248	0.123771	1.33511	0.181839	0.52298
ENSG00000070388	FGF22	27006	protein_coding	19	639879	644373	67.9	14.5025	-0.455911	0.652609	-0.698597	0.484804	NA
ENSG00000070404	FSTL3	10272	protein_coding	19	676392	683392	64.93	350.358	-0.131293	0.125859	-1.04317	0.296869	0.652563
ENSG00000070413	DGCR2	9993	protein_coding	22	19036282	19122454	48.62	4922.43	0.00278889	0.0897687	0.0310675	0.975216	0.992227
ENSG00000070423	RNF126	55658	protein_coding	19	647526	663233	63.49	5044.03	-0.018745	0.0942543	-0.198877	0.842359	0.952837
ENSG00000070444	MNT	4335	protein_coding	17	2384073	2401104	61.64	2065.67	0.0781218	0.0832729	0.938142	0.348171	0.695691
ENSG00000070476	ZXDC	79364	protein_coding	3	126437601	126475891	48.66	2564.64	-0.00103899	0.0802961	-0.0129394	0.989676	0.996706
ENSG00000070495	JMJD6	23210	protein_coding	17	76712832	76726799	48.83	6277.56	0.0498448	0.0609811	0.817381	0.413711	0.746526
ENSG00000070501	POLB	5423	protein_coding	8	42338454	42371808	40.44	1345.21	0.0535972	0.103372	0.518487	0.604118	0.854638
ENSG00000070526	ST6GALNAC1	55808	protein_coding	17	76624761	76643786	48.61	22.9546	-0.711277	0.440706	-1.61395	0.106538	NA
ENSG00000070540	WIPI1	55062	protein_coding	17	68420948	68457513	46.58	826.079	0.162555	0.0992599	1.63767	0.10149	0.386836
ENSG00000070601	FRMPD1	22844	protein_coding	9	37650954	37746904	44.17	79.6215	0.0141948	0.259938	0.0546083	0.956451	0.988287
ENSG00000070610	GBA2	57704	protein_coding	9	35736866	35749228	50.7	3242.45	0.117242	0.062782	1.86745	0.0618391	0.293934
ENSG00000070614	NDST1	3340	protein_coding	5	150485818	150558211	52.04	2084.88	-0.134658	0.0868726	-1.55006	0.121127	0.424485
ENSG00000070669	ASNS	440	protein_coding	7	97851677	97872542	38.47	10341.7	0.122135	0.0836748	1.45964	0.144389	0.465273
ENSG00000070718	AP3M2	10947	protein_coding	8	42152946	42171673	41.4	1536.13	-0.17726	0.0888166	-1.9958	0.0459558	0.246288
ENSG00000070748	CHAT	1103	protein_coding	10	49609095	49667942	50.94	120.069	0.325176	0.209422	1.55273	0.120487	0.423498
ENSG00000070756	PABPC1	26986	protein_coding	8	100685816	100722809	40.75	111071	-0.0607382	0.0525131	-1.15663	0.247424	0.599696
ENSG00000070759	TESK2	10420	protein_coding	1	45343883	45491163	42.23	860.65	0.14167	0.10441	1.35687	0.174822	0.513636
ENSG00000070761	CFAP20	29105	protein_coding	16	58113592	58129381	44.82	4432.01	-0.120056	0.0583351	-2.05804	0.0395865	0.22697
ENSG00000070770	CSNK2A2	1459	protein_coding	16	58157907	58198106	41.51	4266.94	0.143401	0.0604876	2.37076	0.0177517	0.134248
ENSG00000070778	PTPN21	11099	protein_coding	14	88465778	88555007	41.39	10.5995	1.3094	0.710314	1.84341	0.0652689	NA
ENSG00000070785	EIF2B3	8891	protein_coding	1	44850522	44986722	42.55	923.941	-0.131472	0.108716	-1.20932	0.226539	0.580011
ENSG00000070814	TCOF1	6949	protein_coding	5	150357629	150400308	52.46	5160.68	-0.134247	0.0688458	-1.94996	0.0511803	0.263541
ENSG00000070831	CDC42	998	protein_coding	1	22052627	22101360	41.94	6434.81	0.0257706	0.0827391	0.311469	0.755444	0.920216
ENSG00000070882	OSBPL3	26031	protein_coding	7	24796540	24981634	40.72	2242.65	0.12236	0.0747442	1.63704	0.101621	0.387055
ENSG00000070915	SLC12A3	6559	protein_coding	16	56865207	56915850	52.83	3.75092	-0.0687228	1.19557	-0.0574811	0.954162	NA
ENSG00000070950	RAD18	56852	protein_coding	3	8775402	8963773	40.44	3613.09	-0.0465347	0.0941789	-0.49411	0.621229	0.863484
ENSG00000070961	ATP2B1	490	protein_coding	12	89588049	89709366	36.39	1438	-0.0347532	0.099078	-0.350766	0.725764	0.907941
ENSG00000070985	TRPM5	29850	protein_coding	11	2404515	2444514	59.1	5.38471	0.610408	0.960112	0.635767	0.524928	NA
ENSG00000071051	NCK2	8440	protein_coding	2	105744912	105894274	44.54	2862.19	-0.199969	0.0982675	-2.03495	0.041856	0.23356
ENSG00000071054	MAP4K4	9448	protein_coding	2	101696850	101894690	41.04	15218.8	-0.207601	0.049354	-4.20637	2.59505e-05	0.000707131
ENSG00000071073	MGAT4A	11320	protein_coding	2	98619106	98731132	40.02	8264.81	-0.297982	0.0873217	-3.41246	0.000643796	0.0110421
ENSG00000071082	RPL31	6160	protein_coding	2	101002229	101024032	42.39	32093.4	-0.143516	0.0656443	-2.18627	0.0287961	0.18461
ENSG00000071127	WDR1	9948	protein_coding	4	10068089	10116972	53.29	40404.7	0.120111	0.059686	2.01239	0.0441793	0.241301
ENSG00000071189	SNX13	23161	protein_coding	7	17790761	17940501	35.09	2117.41	-0.117391	0.0844086	-1.39074	0.164303	0.497047
ENSG00000071205	ARHGAP10	79658	protein_coding	4	147732063	148072776	40.94	597.38	-0.65224	0.113097	-5.76707	8.06596e-09	4.68718e-07
ENSG00000071242	RPS6KA2	6196	protein_coding	6	166409364	166906451	46.48	1147.34	0.11409	0.103289	1.10457	0.269347	0.625115
ENSG00000071243	ING3	54556	protein_coding	7	120950763	120977216	35.56	1745.68	0.24652	0.113475	2.17247	0.0298205	0.188845
ENSG00000071246	VASH1	22846	protein_coding	14	76761468	76783015	55.57	780.698	0.0409258	0.11206	0.365213	0.714953	0.905105
ENSG00000071462	BUD23	114049	protein_coding	7	73683597	73698212	50.82	7371.25	-0.00389861	0.0543698	-0.0717053	0.942836	0.984941
ENSG00000071537	SEL1L	6400	protein_coding	14	81471547	81533853	38.48	5609.39	-0.0895288	0.076577	-1.16913	0.24235	0.595084
ENSG00000071539	TRIP13	9319	protein_coding	5	892884	919357	50.22	2717.62	-0.0420513	0.063945	-0.657617	0.510784	0.806415
ENSG00000071553	ATP6AP1	537	protein_coding	X	154428633	154436516	56.77	7837.93	0.0655144	0.0634956	1.03179	0.302168	0.656318
ENSG00000071564	TCF3	6929	protein_coding	19	1609291	1652615	59.56	13176.9	-0.158974	0.093437	-1.7014	0.088868	0.361642
ENSG00000071575	TRIB2	28951	protein_coding	2	12716910	12742734	47.65	842.208	0.112798	0.0952346	1.18442	0.236245	0.589117
ENSG00000071626	DAZAP1	26528	protein_coding	19	1407569	1435687	58.75	9586.76	-0.0696721	0.0703634	-0.990175	0.322089	0.674478
ENSG00000071655	MBD3	53615	protein_coding	19	1573596	1592865	58.14	9796.56	0.0260727	0.0999841	0.260768	0.794271	0.934747
ENSG00000071794	HLTF	6596	protein_coding	3	149030127	149086554	35.95	5175.68	-7.64115e-05	0.0898536	-0.000850401	0.999321	0.999533
ENSG00000071859	FAM50A	9130	protein_coding	X	154444141	154450654	60.42	4399.25	0.0497876	0.0652016	0.763594	0.445109	0.768074
ENSG00000071889	FAM3A	60343	protein_coding	X	154506159	154516242	55.32	1839.51	0.120268	0.0856989	1.40338	0.160504	0.489943
ENSG00000071894	CPSF1	29894	protein_coding	8	144393229	144409335	59.96	13864.7	0.0122972	0.0940221	0.13079	0.895941	0.971219
ENSG00000071909	MYO3B	140469	protein_coding	2	170178145	170655171	40.21	1.30261	-0.936323	2.03032	-0.461169	0.644677	NA
ENSG00000071967	CYBRD1	79901	protein_coding	2	171522247	171558129	41.27	1339.85	-0.12364	0.0925837	-1.33544	0.181731	0.522928
ENSG00000071994	PDCD2	5134	protein_coding	6	170575295	170584692	41.64	4752.57	-0.00615728	0.0716637	-0.0859191	0.931531	0.982239
ENSG00000072042	RDH11	51109	protein_coding	14	67676800	67695793	42.62	8374.61	0.122185	0.0670069	1.82347	0.0682325	0.309888
ENSG00000072062	PRKACA	5566	protein_coding	19	14091688	14118084	53.35	7164.99	0.00859242	0.0599495	0.143328	0.886031	0.967206
ENSG00000072071	ADGRL1	22859	protein_coding	19	14147743	14206187	56.42	1894.23	-0.203106	0.0994525	-2.04224	0.0411278	0.231451
ENSG00000072110	ACTN1	87	protein_coding	14	68874123	68979440	50.81	6152.71	-0.0815344	0.0788013	-1.03468	0.300817	0.655089
ENSG00000072121	ZFYVE26	23503	protein_coding	14	67727374	67816590	43	3270.76	-0.0135473	0.06614	-0.204828	0.837707	0.951217
ENSG00000072134	EPN2	22905	protein_coding	17	19215615	19336715	48.72	101.274	0.20409	0.237287	0.860096	0.389736	0.730671
ENSG00000072135	PTPN18	26469	protein_coding	2	130356045	130375405	47.6	1237.96	-0.0339365	0.0788416	-0.430439	0.666876	0.885353
ENSG00000072163	LIMS2	55679	protein_coding	2	127638381	127681786	56.36	1448.85	-0.513682	0.095016	-5.40627	6.43505e-08	3.19555e-06
ENSG00000072182	ASIC4	55515	protein_coding	2	219514170	219538772	56.96	8.87664	0.336809	0.722568	0.466128	0.641124	NA
ENSG00000072195	SPEG	10290	protein_coding	2	219434843	219493629	57.57	1133.2	0.132365	0.109227	1.21183	0.225577	0.578487
ENSG00000072210	ALDH3A2	224	protein_coding	17	19648136	19685760	45.09	1543.3	-0.0253782	0.0884928	-0.286783	0.774278	0.927342
ENSG00000072274	TFRC	7037	protein_coding	3	196012511	196082153	42.38	30075.1	-0.118716	0.0703631	-1.68718	0.091568	0.367075
ENSG00000072310	SREBF1	6720	protein_coding	17	17810399	17837002	58.04	14096.4	0.065344	0.0893331	0.731465	0.464495	0.778036
ENSG00000072364	AFF4	27125	protein_coding	5	132875395	132963634	40.42	6415.26	0.0413208	0.069931	0.59088	0.554601	0.830554
ENSG00000072401	UBE2D1	7321	protein_coding	10	58334979	58370751	36.06	612.625	-0.110472	0.112075	-0.985699	0.324281	0.675775
ENSG00000072415	PALS1	64398	protein_coding	14	67240713	67336061	37.7	2470.75	-0.135843	0.0876179	-1.55041	0.121044	0.424298
ENSG00000072422	RHOBTB1	9886	protein_coding	10	60869438	61001440	38.94	12.8198	0.0372267	0.635219	0.0586045	0.953267	NA
ENSG00000072501	SMC1A	8243	protein_coding	X	53374149	53422728	45.54	19307.3	-0.0156551	0.0550648	-0.284303	0.776178	0.927954
ENSG00000072506	HSD17B10	3028	protein_coding	X	53431258	53434370	51.98	9952.39	-0.0127145	0.0613444	-0.207265	0.835803	0.950349
ENSG00000072518	MARK2	2011	protein_coding	11	63838928	63911020	49.65	2903.81	0.0922924	0.0845151	1.09202	0.274823	0.630325
ENSG00000072571	HMMR	3161	protein_coding	5	163460203	163491941	36.97	5489.83	0.196374	0.112276	1.74902	0.0802868	0.34344
ENSG00000072682	P4HA2	8974	protein_coding	5	132190147	132295315	49.23	1.51632	0.978253	1.82408	0.536298	0.591753	NA
ENSG00000072736	NFATC3	4775	protein_coding	16	68084751	68229259	41.53	5425.55	-0.0977518	0.0587272	-1.6645	0.0960116	0.376479
ENSG00000072756	TRNT1	51095	protein_coding	3	3126933	3153435	38.66	1167.75	-0.174179	0.103256	-1.68687	0.0916287	0.367214
ENSG00000072778	ACADVL	37	protein_coding	17	7217125	7225266	58.51	4614.53	0.0300006	0.0638381	0.469948	0.638392	0.871858
ENSG00000072786	STK10	6793	protein_coding	5	172042079	172188224	48.99	3425.09	0.0506494	0.0778969	0.650211	0.515556	0.809719
ENSG00000072803	FBXW11	23291	protein_coding	5	171861549	172006873	39.72	2041.44	-0.119243	0.0694914	-1.71594	0.0861723	0.355909
ENSG00000072818	ACAP1	9744	protein_coding	17	7336529	7351477	54.55	12443.8	0.0875954	0.067744	1.29304	0.195999	0.540885
ENSG00000072832	CRMP1	1400	protein_coding	4	5748084	5893086	48.99	20.3691	0.0820085	0.488362	0.167925	0.866642	NA
ENSG00000072849	DERL2	51009	protein_coding	17	5471254	5486811	41.38	2162.15	0.0808157	0.0892035	0.905969	0.364952	0.710512
ENSG00000072858	SIDT1	54847	protein_coding	3	113532555	113629714	40.77	799.968	0.22449	0.0906359	2.47683	0.0132555	0.109848
ENSG00000072864	NDE1	54820	protein_coding	16	15643267	15734691	48.63	2821.55	0.103025	0.0700309	1.47113	0.141255	0.458949
ENSG00000072952	IRAG1	10335	protein_coding	11	10573091	10693988	45.65	2.322	0.792388	1.49518	0.529962	0.596138	NA
ENSG00000072954	TMEM38A	79041	protein_coding	19	16661139	16690023	49.91	119.765	0.384562	0.211079	1.82189	0.0684719	0.310577
ENSG00000072958	AP1M1	8907	protein_coding	19	16197854	16245906	51.53	6014.8	0.0416533	0.0723725	0.575541	0.564926	0.835657
ENSG00000073008	PVR	5817	protein_coding	19	44643798	44666162	50.03	1182.75	-0.0231355	0.0952661	-0.242851	0.808121	0.939943
ENSG00000073050	XRCC1	7515	protein_coding	19	43543311	43580473	50.91	5518.25	0.0492672	0.0643981	0.765042	0.444247	0.76763
ENSG00000073060	SCARB1	949	protein_coding	12	124776856	124882668	51.45	1525.46	-0.119163	0.096677	-1.23259	0.217729	0.568542
ENSG00000073067	CYP2W1	54905	protein_coding	7	983181	989640	66.81	0.822225	-2.48584	2.61104	-0.952049	0.341072	NA
ENSG00000073111	MCM2	4171	protein_coding	3	127598223	127622436	50.73	29391.9	-0.0927046	0.0651869	-1.42214	0.154987	0.480664
ENSG00000073150	PANX2	56666	protein_coding	22	50170731	50180295	64.17	2.19899	1.64656	1.49159	1.1039	0.269637	NA
ENSG00000073169	SELENOO	83642	protein_coding	22	50201011	50217616	55.72	1710.16	0.166382	0.114634	1.45142	0.146664	0.469105
ENSG00000073282	TP63	8626	protein_coding	3	189631389	189897276	37.13	1.78022	0.611921	1.62414	0.376765	0.706348	NA
ENSG00000073331	ALPK1	80216	protein_coding	4	112285509	112442621	40.45	128.629	0.261536	0.217178	1.20425	0.228494	0.583014
ENSG00000073350	LLGL2	3993	protein_coding	17	75525080	75575209	56.06	8.97201	0.289922	0.680712	0.42591	0.670174	NA
ENSG00000073417	PDE8A	5151	protein_coding	15	84980440	85139145	41.8	978.161	0.395264	0.0960637	4.1146	3.8785e-05	0.00101651
ENSG00000073536	NLE1	54475	protein_coding	17	35128730	35142304	52.09	2209.07	-0.231373	0.0694866	-3.32975	0.000869235	0.0139738
ENSG00000073578	SDHA	6389	protein_coding	5	218303	257082	45.97	8891.92	-0.0971597	0.0582995	-1.66656	0.0956013	0.375597
ENSG00000073584	SMARCE1	6605	protein_coding	17	40624962	40648654	37.88	11021.4	-0.0424388	0.0774689	-0.547817	0.583817	0.843827
ENSG00000073598	FNDC8	54752	protein_coding	17	35121615	35130732	48.33	7.19982	-0.472874	0.870269	-0.543365	0.586879	NA
ENSG00000073605	GSDMB	55876	protein_coding	17	39904595	39919854	48.85	332.287	-0.223152	0.133102	-1.67654	0.0936318	0.370923
ENSG00000073614	KDM5A	5927	protein_coding	12	280057	389320	39.44	8940.4	0.0596505	0.0650498	0.916998	0.359144	0.704719
ENSG00000073670	ADAM11	4185	protein_coding	17	44758988	44781846	59.33	56.6955	0.0220785	0.303278	0.0727995	0.941966	0.984747
ENSG00000073711	PPP2R3A	5523	protein_coding	3	135965728	136147894	39.06	195.259	-0.0484129	0.186038	-0.260231	0.794685	0.934747
ENSG00000073712	FERMT2	10979	protein_coding	14	52857268	52952435	39.3	496.586	0.162342	0.138513	1.17204	0.241183	0.5941
ENSG00000073756	PTGS2	5743	protein_coding	1	186671791	186680922	36.06	8.36241	0.954439	0.923123	1.03392	0.301171	NA
ENSG00000073792	IGF2BP2	10644	protein_coding	3	185643130	185825042	42.56	9.41102	-0.918397	0.754576	-1.2171	0.223565	NA
ENSG00000073803	MAP3K13	9175	protein_coding	3	185282941	185489094	40.07	70.0819	-0.194475	0.301847	-0.644282	0.519393	0.812404
ENSG00000073849	ST6GAL1	6480	protein_coding	3	186930325	187078553	44.4	1957.01	-0.310008	0.0700921	-4.42287	9.73979e-06	0.000303518
ENSG00000073861	TBX21	30009	protein_coding	17	47733236	47746122	53.22	15.4855	-0.125524	0.549018	-0.228635	0.819153	NA
ENSG00000073905	VDAC1P1	NA	processed_pseudogene	X	80929500	80930347	47.76	5.51411	-0.226079	0.878168	-0.257444	0.796836	NA
ENSG00000073910	FRY	10129	protein_coding	13	31846713	32299125	39.24	384.056	0.0596803	0.121733	0.490256	0.623953	0.865455
ENSG00000073921	PICALM	8301	protein_coding	11	85957175	86069882	37.29	5859.72	-0.0839188	0.0779623	-1.0764	0.281747	0.636436
ENSG00000073969	NSF	4905	protein_coding	17	46590669	46757679	38.61	4357.42	-0.0299442	0.0772602	-0.387576	0.69833	0.898514
ENSG00000074054	CLASP1	23332	protein_coding	2	121337776	121649476	41.05	3575.24	0.0106932	0.0616709	0.173391	0.862344	0.95919
ENSG00000074071	MRPS34	65993	protein_coding	16	1771890	1773150	65.5	4178.72	-0.0796534	0.0926658	-0.859577	0.390022	0.730828
ENSG00000074181	NOTCH3	4854	protein_coding	19	15159038	15200995	54.88	232.026	0.0770389	0.171583	0.448989	0.65344	0.879862
ENSG00000074201	CLNS1A	1207	protein_coding	11	77514936	77637794	41.76	5283.63	-0.175993	0.0793544	-2.21781	0.0265677	0.175538
ENSG00000074211	PPP2R2C	5522	protein_coding	4	6320578	6563600	51.48	2.87499	0.221451	1.23056	0.179959	0.857185	NA
ENSG00000074266	EED	8726	protein_coding	11	86201212	86279807	38.59	1335.15	0.0121206	0.079814	0.15186	0.879297	0.963703
ENSG00000074276	CDHR2	54825	protein_coding	5	176542511	176595974	53.78	6.24494	-0.122621	0.839636	-0.146041	0.883889	NA
ENSG00000074319	TSG101	7251	protein_coding	11	18468336	18526951	39.61	2381.62	0.00374686	0.0826539	0.0453319	0.963843	0.990242
ENSG00000074356	NCBP3	55421	protein_coding	17	3802158	3846246	44.57	8802.31	0.0381026	0.0645731	0.590069	0.555144	0.830754
ENSG00000074370	ATP2A3	489	protein_coding	17	3923868	3964464	56.9	36711.9	0.178153	0.0950934	1.87345	0.0610059	0.291426
ENSG00000074410	CA12	771	protein_coding	15	63321378	63381846	48.38	2.41956	-2.08986	1.44968	-1.4416	0.149415	NA
ENSG00000074416	MGLL	11343	protein_coding	3	127689062	128052190	44.86	113.706	-0.465842	0.203322	-2.29116	0.0219544	0.156195
ENSG00000074527	NTN4	59277	protein_coding	12	95657807	95791189	40.1	6.40248	-0.239657	0.919361	-0.260678	0.794341	NA
ENSG00000074582	BCS1L	617	protein_coding	2	218658764	218663443	54.42	1803.75	-0.1777	0.0736386	-2.41314	0.0158158	0.124377
ENSG00000074603	DPP8	54878	protein_coding	15	65442463	65517704	40.97	2989	-0.0152631	0.0845124	-0.180602	0.85668	0.957879
ENSG00000074621	SLC24A1	9187	protein_coding	15	65611366	65660995	44.73	488.654	0.173817	0.113449	1.53211	0.125494	0.432939
ENSG00000074660	SCARF1	8578	protein_coding	17	1633858	1645744	58.07	26.301	0.570152	0.426738	1.33607	0.181526	NA
ENSG00000074695	LMAN1	3998	protein_coding	18	59327823	59359265	36.9	6283.74	-0.200236	0.0749577	-2.67131	0.00755549	0.073679
ENSG00000074696	HACD3	51495	protein_coding	15	65530418	65578349	42.55	5884.64	-0.111146	0.0729204	-1.52421	0.127456	0.437157
ENSG00000074706	IPCEF1	26034	protein_coding	6	154154496	154356803	40.14	177.838	-0.0331195	0.201474	-0.164387	0.869427	0.961059
ENSG00000074755	ZZEF1	23140	protein_coding	17	4004445	4143030	44.49	6631.06	0.144452	0.0711383	2.03058	0.0422975	0.234909
ENSG00000074800	ENO1	2023	protein_coding	1	8861000	8879190	50.15	180817	-0.0756258	0.0558605	-1.35383	0.17579	0.514987
ENSG00000074842	MYDGF	56005	protein_coding	19	4641374	4670362	54.73	8690.17	-0.0571855	0.0643108	-0.889205	0.373893	0.716984
ENSG00000074855	ANO8	57719	protein_coding	19	17323223	17334855	62.68	571.823	0.17407	0.129971	1.3393	0.180472	0.521963
ENSG00000074935	TUBE1	51175	protein_coding	6	112070663	112087529	34.63	1092.52	-0.0549886	0.100165	-0.548982	0.583018	0.843273
ENSG00000074964	ARHGEF10L	55160	protein_coding	1	17539698	17697874	54.39	0.758392	-1.59364	2.79281	-0.570623	0.568255	NA
ENSG00000074966	TXK	7294	protein_coding	4	48063158	48134250	39.54	32.9152	-0.109964	0.438015	-0.25105	0.801775	0.938299
ENSG00000075073	TACR2	6865	protein_coding	10	69403903	69416918	52.05	7.49777	0.850241	0.862936	0.985288	0.324483	NA
ENSG00000075089	ACTR6	64431	protein_coding	12	100199122	100241865	41	1399.18	-0.261235	0.123128	-2.12165	0.0338675	0.205506
ENSG00000075131	TIPIN	54962	protein_coding	15	66336191	66386746	44.04	1615.57	-0.0180777	0.100849	-0.179256	0.857737	0.958156
ENSG00000075142	SRI	6717	protein_coding	7	88205115	88226993	39.54	4258.32	-0.151945	0.0615219	-2.46978	0.0135198	0.111647
ENSG00000075151	EIF4G3	8672	protein_coding	1	20806292	21177285	39.39	3664.54	0.000414366	0.066075	0.00627114	0.994996	0.997757
ENSG00000075188	NUP37	79023	protein_coding	12	102073103	102120120	36.52	2693.21	0.031957	0.100833	0.31693	0.751296	0.919575
ENSG00000075218	GTSE1	51512	protein_coding	22	46296870	46330810	50.08	7399.54	0.350709	0.0522556	6.71141	1.92757e-11	1.71893e-09
ENSG00000075223	SEMA3C	10512	protein_coding	7	80742538	80922359	35.82	0.504722	-3.80746	3.79286	-1.00385	0.315451	NA
ENSG00000075234	TTC38	55020	protein_coding	22	46267961	46294008	54.16	66.3932	0.145116	0.274198	0.529236	0.596642	0.851051
ENSG00000075239	ACAT1	38	protein_coding	11	108116695	108148957	42.86	2734.29	-0.178688	0.0872967	-2.0469	0.0406676	0.230516
ENSG00000075240	GRAMD4	23151	protein_coding	22	46576012	46679790	57.68	3423.94	-0.0165041	0.0974341	-0.169387	0.865492	0.960386
ENSG00000075275	CELSR1	9620	protein_coding	22	46360834	46537620	53.99	23.3025	-0.678231	0.487236	-1.392	0.163923	NA
ENSG00000075290	WNT8B	7479	protein_coding	10	100463009	100483744	42.74	17.6738	-0.216811	0.596044	-0.363749	0.716045	NA
ENSG00000075292	ZNF638	27332	protein_coding	2	71276561	71435069	38.16	5625.46	0.178276	0.0834613	2.13603	0.0326771	0.200749
ENSG00000075303	SLC25A40	55972	protein_coding	7	87833568	87876360	35.47	3027	-0.0673463	0.0983511	-0.684754	0.493499	0.795784
ENSG00000075336	TIMM21	29090	protein_coding	18	74148523	74160531	42.28	1556.73	-0.162769	0.088707	-1.8349	0.0665204	0.304177
ENSG00000075340	ADD2	119	protein_coding	2	70607618	70768225	44.81	2.93673	-1.73497	1.16762	-1.4859	0.137306	NA
ENSG00000075399	VPS9D1	9605	protein_coding	16	89707134	89720898	59.41	377.885	0.207148	0.134568	1.53935	0.123718	0.429635
ENSG00000075407	ZNF37A	7587	protein_coding	10	38094334	38150293	39.11	1361.44	0.080689	0.0841754	0.958582	0.337769	0.687417
ENSG00000075413	MARK3	4140	protein_coding	14	103385377	103503831	42.16	5522.61	0.0358612	0.054636	0.656365	0.511589	0.807326
ENSG00000075415	SLC25A3	5250	protein_coding	12	98593591	98606379	42.39	28937.8	0.0323365	0.0590887	0.547253	0.584205	0.844032
ENSG00000075420	FNDC3B	64778	protein_coding	3	172039578	172401669	39.76	662.308	-0.289755	0.103828	-2.79072	0.00525907	0.0567059
ENSG00000075426	FOSL2	2355	protein_coding	2	28392448	28417317	51.81	4082.02	1.35471	0.0787221	17.2087	2.28315e-66	1.90428e-63
ENSG00000075539	FRYL	285527	protein_coding	4	48497357	48780322	36.94	6950.55	-0.114483	0.0722758	-1.58398	0.113199	0.408935
ENSG00000075568	TMEM131	23505	protein_coding	2	97756333	97995948	39.3	3666.55	0.0361792	0.0592121	0.611011	0.541192	0.821222
ENSG00000075618	FSCN1	6624	protein_coding	7	5592816	5606655	59.62	10.2282	0.622139	0.652497	0.953473	0.34035	NA
ENSG00000075624	ACTB	60	protein_coding	7	5526409	5563902	56.77	249092	0.0424103	0.071175	0.59586	0.551269	0.828101
ENSG00000075643	MOCOS	55034	protein_coding	18	36187497	36272157	42.78	4.68945	0.210278	1.00379	0.209485	0.83407	NA
ENSG00000075673	ATP12A	479	protein_coding	13	24680408	24712472	49.27	19.9128	0.288101	0.521707	0.552226	0.580793	NA
ENSG00000075702	WDR62	284403	protein_coding	19	36054649	36105108	51.49	5992.65	0.216649	0.0807086	2.68433	0.0072675	0.0713915
ENSG00000075711	DLG1	1739	protein_coding	3	197042560	197299330	36.59	2950.36	-0.07295	0.0875228	-0.833497	0.404565	0.740579
ENSG00000075785	RAB7A	7879	protein_coding	3	128693669	128825942	45.18	11908.1	-0.176298	0.0487413	-3.61701	0.000298029	0.00585057
ENSG00000075790	BCAP29	55973	protein_coding	7	107580246	107629170	37.26	790.729	0.0743098	0.120026	0.619115	0.535841	0.819334
ENSG00000075826	SEC31B	25956	protein_coding	10	100486646	100519864	46.28	479.384	-0.00208974	0.136288	-0.0153332	0.987766	0.996119
ENSG00000075856	SART3	9733	protein_coding	12	108522214	108561400	42.57	9481.06	-0.0437208	0.0482467	-0.906193	0.364834	0.710477
ENSG00000075884	ARHGAP15	55843	protein_coding	2	143091362	143768352	36.48	2824.23	-0.0134527	0.0924219	-0.145557	0.884271	0.966252
ENSG00000075886	TUBA3D	113457	protein_coding	2	131476119	131482934	52.01	14.3864	-0.520597	0.559654	-0.930212	0.352261	NA
ENSG00000075914	EXOSC7	23016	protein_coding	3	44975241	45036066	46.87	1744.06	-0.154396	0.0746263	-2.06892	0.0385537	0.223306
ENSG00000075945	KIFAP3	22920	protein_coding	1	169921326	170085208	34.27	2521.55	-0.0390312	0.105874	-0.368656	0.712384	0.903868
ENSG00000075975	MKRN2	23609	protein_coding	3	12557057	12586208	45.49	3133.24	-0.0412422	0.0623262	-0.661714	0.508154	0.804682
ENSG00000076003	MCM6	4175	protein_coding	2	135839626	135876443	40.29	25987.6	0.249325	0.0616529	4.04402	5.25434e-05	0.00132801
ENSG00000076043	REXO2	25996	protein_coding	11	114439435	114450279	39.48	2021.15	-0.128176	0.0723493	-1.77163	0.0764566	0.333754
ENSG00000076053	RBM7	10179	protein_coding	11	114400030	114414203	38.27	2116.82	-0.126188	0.099044	-1.27406	0.202643	0.550436
ENSG00000076067	RBMS2	5939	protein_coding	12	56521820	56596193	44.05	477.808	0.401905	0.118198	3.40026	0.000673219	0.0114221
ENSG00000076108	BAZ2A	11176	protein_coding	12	56595596	56636816	48.64	14251.3	0.016874	0.0593193	0.284461	0.776057	0.927954
ENSG00000076201	PTPN23	25930	protein_coding	3	47381011	47413435	51.52	5061.69	0.0417078	0.105842	0.394056	0.69354	0.89679
ENSG00000076242	MLH1	4292	protein_coding	3	36993226	37050896	41.91	6575.42	0.115214	0.0708864	1.62533	0.104092	0.391678
ENSG00000076248	UNG	7374	protein_coding	12	109097597	109126725	46.58	5083.12	-0.228553	0.0625111	-3.6562	0.000255985	0.00520748
ENSG00000076258	FMO4	2329	protein_coding	1	171314183	171342084	40.13	75.2046	0.149715	0.273256	0.547894	0.583765	0.843827
ENSG00000076321	KLHL20	27252	protein_coding	1	173714941	173786692	38.33	976.793	-0.0271156	0.105475	-0.257081	0.797116	0.935699
ENSG00000076351	SLC46A1	113235	protein_coding	17	28394642	28407197	52.44	115.342	-0.0708764	0.266294	-0.266158	0.790117	0.93371
ENSG00000076356	PLXNA2	5362	protein_coding	1	208022242	208244384	47.99	3.76869	-0.921007	1.18428	-0.777696	0.436748	NA
ENSG00000076382	SPAG5	10615	protein_coding	17	28577565	28599025	46.2	12485	0.0585973	0.0513298	1.14158	0.253627	0.607565
ENSG00000076513	ANKRD13A	88455	protein_coding	12	109999186	110039763	44	2418.7	0.0367808	0.0680657	0.540372	0.58894	0.847189
ENSG00000076554	TPD52	7163	protein_coding	8	80034745	80231232	41.15	9451.63	-0.150268	0.0736512	-2.04026	0.0413244	0.231871
ENSG00000076555	ACACB	32	protein_coding	12	109116587	109268226	46.78	1079.15	0.385292	0.0909478	4.23641	2.27126e-05	0.00062654
ENSG00000076604	TRAF4	9618	protein_coding	17	28744011	28750956	59.56	4380.35	0.0571898	0.075505	0.757431	0.448792	0.769738
ENSG00000076641	PAG1	55824	protein_coding	8	80967810	81112068	40.56	4380.64	-0.0266599	0.0690024	-0.386362	0.699229	0.898854
ENSG00000076650	GPATCH1	55094	protein_coding	19	33080899	33130542	45.71	1493.55	0.0530807	0.0750694	0.707089	0.479511	0.785814
ENSG00000076662	ICAM3	3385	protein_coding	19	10333776	10339661	55.88	8990.45	0.0077967	0.0786477	0.0991345	0.921031	0.978959
ENSG00000076685	NT5C2	22978	protein_coding	10	103087185	103277605	42.4	2747.41	0.0163224	0.0786144	0.207626	0.835521	0.950349
ENSG00000076706	MCAM	4162	protein_coding	11	119308529	119321521	59.59	425.905	-0.147117	0.143307	-1.02659	0.304613	0.658363
ENSG00000076716	GPC4	2239	protein_coding	X	133300103	133415489	41.25	1.67124	-0.27358	1.55499	-0.175937	0.860343	NA
ENSG00000076770	MBNL3	55796	protein_coding	X	132369320	132489968	36.96	2576.91	-0.0865818	0.0941323	-0.919788	0.357683	0.703486
ENSG00000076826	CAMSAP3	57662	protein_coding	19	7595863	7618304	58.7	239.902	-0.170698	0.166899	-1.02277	0.306418	0.65963
ENSG00000076864	RAP1GAP	5909	protein_coding	1	21596221	21669357	56.63	1108.03	0.376553	0.105584	3.56639	0.000361936	0.00684252
ENSG00000076924	XAB2	56949	protein_coding	19	7619525	7629545	60.81	8839.12	0.00770473	0.0877342	0.0878189	0.930021	0.98161
ENSG00000076928	ARHGEF1	9138	protein_coding	19	41883173	41930150	58.24	11434.9	0.0694127	0.0871801	0.7962	0.425916	0.753986
ENSG00000076944	STXBP2	6813	protein_coding	19	7636772	7647873	61.19	6533.92	0.0446882	0.0770408	0.580058	0.561875	0.833241
ENSG00000076984	MAP2K7	5609	protein_coding	19	7903843	7914478	63.14	2275.51	0.082634	0.0914939	0.903164	0.366439	0.712177
ENSG00000077044	DGKD	8527	protein_coding	2	233354494	233472104	47.77	1919.33	-0.070006	0.0829886	-0.843561	0.398915	0.736775
ENSG00000077092	RARB	5915	protein_coding	3	24687887	25597932	38.84	3.51642	1.58642	1.38035	1.14929	0.250435	NA
ENSG00000077097	TOP2B	7155	protein_coding	3	25597978	25664909	35.14	16451.8	-0.161024	0.0664809	-2.4221	0.015431	0.122507
ENSG00000077147	TM9SF3	56889	protein_coding	10	96518110	96587452	37.03	8529.2	-0.17324	0.0788767	-2.19634	0.0280678	0.181806
ENSG00000077150	NFKB2	4791	protein_coding	10	102394110	102402524	61.37	2879.77	0.269164	0.0824001	3.26655	0.00108867	0.0167968
ENSG00000077152	UBE2T	29089	protein_coding	1	202331544	202341984	40.7	3551.35	0.0510627	0.0856216	0.596377	0.550924	0.827897
ENSG00000077157	PPP1R12B	4660	protein_coding	1	202348699	202592706	39.63	1472.17	0.0238368	0.0807705	0.295118	0.767904	0.92489
ENSG00000077232	DNAJC10	54431	protein_coding	2	182716255	182794464	36.29	3877.93	-0.05874	0.0909237	-0.646036	0.518256	0.811565
ENSG00000077235	GTF3C1	2975	protein_coding	16	27459555	27549913	49.42	6767.28	0.0120075	0.0765098	0.156941	0.875292	0.962303
ENSG00000077238	IL4R	3566	protein_coding	16	27313668	27364778	49.92	1219.63	0.26087	0.0835237	3.12331	0.00178831	0.0248538
ENSG00000077254	USP33	23032	protein_coding	1	77695987	77759852	38.35	2239.19	0.0180685	0.100564	0.179671	0.857411	0.958156
ENSG00000077312	SNRPA	6626	protein_coding	19	40750637	40765389	50.77	7095.29	-0.0692944	0.0689336	-1.00523	0.314784	0.666941
ENSG00000077327	SPAG6	9576	protein_coding	10	22345445	22454224	38.39	5.23035	0.47862	0.934879	0.511959	0.60868	NA
ENSG00000077348	EXOSC5	56915	protein_coding	19	41386371	41397362	52.35	1783.35	-0.202523	0.0878437	-2.30549	0.021139	0.152615
ENSG00000077380	DYNC1I2	1781	protein_coding	2	171687409	171750158	36.36	3379.61	0.0148324	0.0885394	0.167523	0.866959	0.96081
ENSG00000077420	APBB1IP	54518	protein_coding	10	26438341	26568449	41.48	5449.24	-0.295575	0.056865	-5.19784	2.01621e-07	9.16008e-06
ENSG00000077454	LRCH4	4034	protein_coding	7	100574011	100586129	60.34	3902.95	0.101574	0.0941001	1.07942	0.280399	0.634906
ENSG00000077458	FAM76B	143684	protein_coding	11	95768953	95790409	34.6	1292.75	0.017084	0.0983368	0.173729	0.862078	0.95919
ENSG00000077463	SIRT6	51548	protein_coding	19	4174109	4182566	57.86	2277.45	0.0992204	0.0942916	1.05227	0.292675	0.648615
ENSG00000077514	POLD3	10714	protein_coding	11	74493851	74669117	41.72	2971.22	0.0413309	0.0807474	0.511854	0.608753	0.857256
ENSG00000077549	CAPZB	832	protein_coding	1	19338775	19485539	49.21	21523.2	-0.0797562	0.0461778	-1.72716	0.0841397	0.351404
ENSG00000077585	GPR137B	7107	protein_coding	1	236142505	236221865	43.63	269.018	-0.18625	0.155064	-1.20112	0.229704	0.584425
ENSG00000077616	NAALAD2	10003	protein_coding	11	90131515	90192894	34.98	45.5356	-0.653366	0.334149	-1.95531	0.0505461	0.262045
ENSG00000077684	JADE1	79960	protein_coding	4	128809700	128875224	44.2	2989.02	-0.13636	0.05979	-2.28064	0.0225697	0.158974
ENSG00000077713	SLC25A43	203427	protein_coding	X	119399336	119454478	45.23	423.454	-0.308117	0.123112	-2.50274	0.0123236	0.104357
ENSG00000077721	UBE2A	7319	protein_coding	X	119474802	119591083	44.64	5621.92	-0.0778607	0.0864295	-0.900857	0.367664	0.712339
ENSG00000077782	FGFR1	2260	protein_coding	8	38400215	38468834	49.49	256.343	0.136452	0.165283	0.825564	0.409051	0.743487
ENSG00000077935	SMC1B	27127	protein_coding	22	45344063	45413619	39.89	576.251	0.172283	0.129498	1.33039	0.183391	0.524677
ENSG00000077942	FBLN1	2192	protein_coding	22	45502238	45601135	53.13	20.5609	-0.0632723	0.495889	-0.127594	0.898471	NA
ENSG00000077984	CST7	8530	protein_coding	20	24949269	24959928	56.39	227.339	0.0331032	0.147882	0.223849	0.822875	0.946179
ENSG00000078018	MAP2	4133	protein_coding	2	209424047	209734147	35.9	5.2577	0.501179	1.05852	0.47347	0.635878	NA
ENSG00000078043	PIAS2	9063	protein_coding	18	46803218	46920160	38.59	1655.24	-0.0799912	0.0787537	-1.01571	0.309766	0.662069
ENSG00000078053	AMPH	273	protein_coding	7	38383704	38631420	39.13	11.9846	0.0298532	0.630877	0.0473202	0.962258	NA
ENSG00000078061	ARAF	369	protein_coding	X	47561205	47571908	51.19	3053	0.041432	0.0852261	0.486142	0.626866	0.866479
ENSG00000078070	MCCC1	56922	protein_coding	3	183015218	183116075	41.62	1969.66	-0.0178755	0.0769814	-0.232205	0.816379	0.943639
ENSG00000078081	LAMP3	27074	protein_coding	3	183122215	183163839	44.17	2315.64	-0.199457	0.0716421	-2.78408	0.00536804	0.0576698
ENSG00000078124	ACER3	55331	protein_coding	11	76860859	77026797	38.74	1999.61	-0.0778893	0.0997152	-0.781117	0.434734	0.760729
ENSG00000078140	UBE2K	3093	protein_coding	4	39698109	39782792	41.99	5868.13	-0.121039	0.0743918	-1.62705	0.103726	0.391151
ENSG00000078142	PIK3C3	5289	protein_coding	18	41955234	42087830	35.33	2223.63	-0.154854	0.082695	-1.8726	0.061124	0.291614
ENSG00000078177	N4BP2	55728	protein_coding	4	40056797	40158252	40.53	3242.71	0.0132412	0.0942632	0.14047	0.888289	0.9683
ENSG00000078237	TIGAR	57103	protein_coding	12	4307763	4360028	41.85	2463.84	0.121683	0.0910138	1.33697	0.181231	0.522186
ENSG00000078246	TULP3	7289	protein_coding	12	2877223	2941138	44.99	3677.02	0.0508462	0.0570401	0.891411	0.372709	0.716083
ENSG00000078269	SYNJ2	8871	protein_coding	6	157981863	158099176	49.67	1572.92	0.192101	0.0772796	2.48579	0.0129265	0.108005
ENSG00000078304	PPP2R5C	5527	protein_coding	14	101761709	101927989	44.64	6964.78	0.0347271	0.0735249	0.472317	0.636701	0.87107
ENSG00000078319	PMS2P1	NA	transcribed_unprocessed_pseudogene	7	100328836	100335860	41.68	199.907	0.160687	0.182661	0.879701	0.379021	0.721571
ENSG00000078369	GNB1	2782	protein_coding	1	1785285	1892292	46.97	30623.7	-0.0960155	0.0503675	-1.9063	0.0566117	0.279525
ENSG00000078399	HOXA9	3205	protein_coding	7	27162438	27175180	55.25	20.3135	0.308797	0.48916	0.631279	0.527858	NA
ENSG00000078403	MLLT10	8028	protein_coding	10	21524646	21743630	39.77	2453.21	-0.179082	0.0695217	-2.57592	0.00999741	0.0901165
ENSG00000078487	ZCWPW1	55063	protein_coding	7	100400826	100428992	44.82	196.401	-0.0280315	0.164087	-0.170833	0.864355	0.960327
ENSG00000078596	ITM2A	9452	protein_coding	X	79360384	79367667	36.96	15977.1	-0.258928	0.0841498	-3.07699	0.00209103	0.0281832
ENSG00000078618	NRDC	4898	protein_coding	1	51789191	51878805	39.33	13431.8	0.0782141	0.0665012	1.17613	0.239543	0.592857
ENSG00000078668	VDAC3	7419	protein_coding	8	42391624	42405937	40.44	7156.35	0.0283933	0.0806886	0.351887	0.724923	0.907749
ENSG00000078674	PCM1	5108	protein_coding	8	17922842	18029948	36.54	11307.8	-0.0121421	0.0732839	-0.165686	0.868404	0.961059
ENSG00000078687	TNRC6C	57690	protein_coding	17	77958703	78108822	42.36	3888.6	0.100263	0.0797553	1.25713	0.208706	0.557401
ENSG00000078699	CBFA2T2	9139	protein_coding	20	33490075	33650036	42.36	2511.87	0.0285742	0.0654612	0.436506	0.66247	0.883148
ENSG00000078747	ITCH	83737	protein_coding	20	34363235	34511773	40.54	4091.68	-0.0578675	0.0797825	-0.725315	0.468259	0.780413
ENSG00000078804	TP53INP2	58476	protein_coding	20	34704339	34713439	55.18	1483.4	0.436337	0.0870468	5.01267	5.36813e-07	2.19985e-05
ENSG00000078808	SDF4	51150	protein_coding	1	1216931	1232031	61.38	7847.52	-0.0390646	0.0857639	-0.45549	0.648757	0.87667
ENSG00000078814	MYH7B	57644	protein_coding	20	34955810	35002437	53.87	22.1238	0.824088	0.503082	1.63808	0.101405	NA
ENSG00000078900	TP73	7161	protein_coding	1	3652516	3736201	59.52	14.421	0.239787	0.552233	0.434214	0.664133	NA
ENSG00000078902	TOLLIP	54472	protein_coding	11	1274371	1309654	57.49	3646.93	0.00203714	0.0823123	0.0247489	0.980255	0.993859
ENSG00000078967	UBE2D4	51619	protein_coding	7	43926436	43956136	45.79	488.322	0.027933	0.122267	0.228459	0.819289	0.944601
ENSG00000079134	THOC1	9984	protein_coding	18	214520	268050	37.31	2094.12	0.101597	0.0975488	1.0415	0.297645	0.652858
ENSG00000079150	FKBP7	51661	protein_coding	2	178463664	178478600	37.58	472.107	-0.153387	0.137513	-1.11544	0.264664	0.619774
ENSG00000079156	OSBPL6	114880	protein_coding	2	178194481	178402893	39.34	98.8229	-0.0977637	0.242996	-0.402326	0.687444	0.893999
ENSG00000079246	XRCC5	7520	protein_coding	2	216107464	216206303	39.46	32346.4	-0.105225	0.0798508	-1.31777	0.18758	0.52959
ENSG00000079263	SP140	11262	protein_coding	2	230203110	230313215	41.29	10.9254	0.85434	0.705468	1.21103	0.225885	NA
ENSG00000079277	MKNK1	8569	protein_coding	1	46557407	46616843	48.24	2143.3	-0.0100413	0.0681776	-0.147281	0.88291	0.965625
ENSG00000079308	TNS1	7145	protein_coding	2	217799588	218033982	52.84	12.2495	-0.278732	0.664893	-0.419213	0.67506	NA
ENSG00000079313	REXO1	57455	protein_coding	19	1815248	1848483	60.94	4463.21	0.0126086	0.0908341	0.138809	0.889601	0.968881
ENSG00000079332	SAR1A	56681	protein_coding	10	70147289	70170523	40.56	5612.75	0.0618554	0.0874683	0.707175	0.479458	0.785814
ENSG00000079335	CDC14A	8556	protein_coding	1	100325629	100520277	38.65	314.034	-0.0514088	0.147407	-0.348754	0.727274	0.908746
ENSG00000079337	RAPGEF3	10411	protein_coding	12	47734363	47771040	54.34	55.9155	-0.0745997	0.308112	-0.242119	0.808688	0.939943
ENSG00000079385	CEACAM1	634	protein_coding	19	42507304	42561234	47.52	39.4454	0.625712	0.336451	1.85974	0.0629224	0.296109
ENSG00000079387	SENP1	29843	protein_coding	12	48039784	48106079	38.82	3504.07	0.00264226	0.0788902	0.0334929	0.973282	0.992083
ENSG00000079393	DUSP13B	51207	protein_coding	10	75094432	75106499	54.91	1.19878	-1.00769	1.94087	-0.519194	0.603625	NA
ENSG00000079432	CIC	23152	protein_coding	19	42268537	42295797	61.52	9827.02	0.25064	0.106043	2.36356	0.0181001	0.136077
ENSG00000079435	LIPE	3991	protein_coding	19	42401497	42427388	54.96	923.591	0.0296236	0.112752	0.262732	0.792757	0.934267
ENSG00000079459	FDFT1	2222	protein_coding	8	11795573	11839395	44.38	81916.3	-0.0143966	0.0480751	-0.299461	0.764588	0.923868
ENSG00000079462	PAFAH1B3	5050	protein_coding	19	42297033	42303546	53.73	4958.35	-0.05943	0.0858734	-0.692065	0.488897	0.79278
ENSG00000079616	KIF22	3835	protein_coding	16	29790727	29805385	50.19	7883.99	0.127977	0.0633668	2.01963	0.0434221	0.238544
ENSG00000079691	CARMIL1	55604	protein_coding	6	25279078	25620530	39.54	653.284	-0.0428063	0.103931	-0.411871	0.680434	0.891648
ENSG00000079739	PGM1	5236	protein_coding	1	63593411	63660245	42.35	7692.01	-0.014519	0.0550243	-0.263865	0.791884	0.933899
ENSG00000079785	DDX1	1653	protein_coding	2	15591178	15634346	39.55	8733.14	-0.0486263	0.0830787	-0.585304	0.558343	0.831997
ENSG00000079805	DNM2	1785	protein_coding	19	10718055	10833488	53.08	15484.9	0.158336	0.0788562	2.0079	0.0446536	0.242491
ENSG00000079819	EPB41L2	2037	protein_coding	6	130839347	131063322	38.6	7924.69	-0.100622	0.0591225	-1.70193	0.0887681	0.361642
ENSG00000079950	STX7	8417	protein_coding	6	132445867	132513198	37.41	1028.94	-0.103074	0.0945771	-1.08984	0.275784	0.630398
ENSG00000079974	RABL2B	11158	protein_coding	22	50767501	50783667	50.06	1204.79	0.027347	0.0818148	0.334255	0.738187	0.913468
ENSG00000079999	KEAP1	9817	protein_coding	19	10486125	10503558	54.06	7229.75	-0.0162564	0.0842536	-0.192946	0.847001	0.954888
ENSG00000080031	PTPRH	5794	protein_coding	19	55181247	55209506	52.64	11.5858	0.23557	0.618956	0.380592	0.703506	NA
ENSG00000080189	SLC35C2	51006	protein_coding	20	46345980	46364458	53.97	1482.48	0.233515	0.0826013	2.82702	0.00469839	0.0520457
ENSG00000080200	CRYBG3	131544	protein_coding	3	97822011	97944984	37.12	311.482	0.122174	0.147833	0.826431	0.40856	0.742784
ENSG00000080298	RFX3	5991	protein_coding	9	3218297	3526004	35	593.977	0.0588987	0.109254	0.539097	0.58982	0.84741
ENSG00000080345	RIF1	55183	protein_coding	2	151409883	151508013	38.04	5219.04	-0.130893	0.0847741	-1.54402	0.122584	0.427092
ENSG00000080371	RAB21	23011	protein_coding	12	71754863	71800286	37.14	4524.04	-0.0661824	0.0721041	-0.917873	0.358685	0.704251
ENSG00000080493	SLC4A4	8671	protein_coding	4	71062667	71572087	37.95	896.237	-0.176139	0.108193	-1.628	0.103525	0.390914
ENSG00000080503	SMARCA2	6595	protein_coding	9	1980290	2193624	40.37	3590.06	-0.157688	0.0712623	-2.21278	0.026913	0.177323
ENSG00000080546	SESN1	27244	protein_coding	6	108984309	109094846	37.63	856.086	0.00916135	0.100572	0.0910923	0.927419	0.980589
ENSG00000080603	SRCAP	10847	protein_coding	16	30698209	30741409	49.63	6068.13	0.0078999	0.104735	0.0754273	0.939875	0.984303
ENSG00000080608	PUM3	9933	protein_coding	9	2720469	2844095	39.59	2793.64	-0.346856	0.0833207	-4.1629	3.14231e-05	0.000837533
ENSG00000080618	CPB2	1361	protein_coding	13	46053186	46105033	39	26.7954	-0.0576091	0.437219	-0.131763	0.895172	NA
ENSG00000080644	CHRNA3	1136	protein_coding	15	78593052	78621295	47.02	2845.73	1.36563	0.0753803	18.1165	2.36123e-73	2.39142e-70
ENSG00000080709	KCNN2	3781	protein_coding	5	114055926	114496500	37.71	158.815	-0.335193	0.173116	-1.93624	0.0528384	0.268241
ENSG00000080802	CNOT4	4850	protein_coding	7	135361795	135510145	37.19	1711.89	0.10893	0.07402	1.47163	0.141121	0.458724
ENSG00000080815	PSEN1	5663	protein_coding	14	73136418	73223691	42.73	3643.46	0.00822233	0.0658779	0.124812	0.900673	0.973288
ENSG00000080819	CPOX	1371	protein_coding	3	98579446	98593648	40.35	3053.99	-0.136665	0.0651526	-2.09761	0.0359398	0.213307
ENSG00000080822	CLDND1	56650	protein_coding	3	98497912	98523066	38.91	3812.95	0.0442022	0.106482	0.415113	0.678059	0.890424
ENSG00000080823	MOK	5891	protein_coding	14	102224500	102305190	46.51	210.491	0.256344	0.166005	1.54419	0.122542	0.427092
ENSG00000080824	HSP90AA1	3320	protein_coding	14	102080742	102139699	47.25	108661	-0.221096	0.0900504	-2.45524	0.0140789	0.114786
ENSG00000080839	RBL1	5933	protein_coding	20	36996349	37095997	43.07	1662.34	-0.0452492	0.0834231	-0.542406	0.587539	0.846445
ENSG00000080845	DLGAP4	22839	protein_coding	20	36306336	36528637	51.09	1685.13	-0.0415337	0.0832506	-0.4989	0.61785	0.861744
ENSG00000080854	IGSF9B	22997	protein_coding	11	133896438	133956968	55.74	1018.35	0.54894	0.114434	4.79701	1.61051e-06	5.84929e-05
ENSG00000080947	CROCCP3	114819	transcribed_unprocessed_pseudogene	1	16474396	16491307	54.23	38.4213	0.35516	0.379878	0.934931	0.349824	0.697631
ENSG00000080986	NDC80	10403	protein_coding	18	2571557	2616635	36.33	5070.37	0.191291	0.0907769	2.10727	0.0350943	0.20987
ENSG00000081014	AP4E1	23431	protein_coding	15	50908672	51005895	37.92	2233.54	0.053691	0.0815219	0.658609	0.510147	0.805894
ENSG00000081019	RSBN1	54665	protein_coding	1	113761832	113812476	37.22	3637.4	-0.138682	0.0882705	-1.57111	0.116158	0.415455
ENSG00000081026	MAGI3	260425	protein_coding	1	113390515	113685923	37.14	1313.95	0.0500391	0.086669	0.577358	0.563698	0.834738
ENSG00000081052	COL4A4	1286	protein_coding	2	227002714	227164453	41	26.2911	0.589578	0.479942	1.22843	0.219284	NA
ENSG00000081059	TCF7	6932	protein_coding	5	134114681	134151865	54.55	24382.5	-0.214927	0.0733331	-2.93084	0.00338052	0.040898
ENSG00000081087	OSTM1	28962	protein_coding	6	108029245	108165854	42.48	3068.41	-0.0273208	0.104762	-0.260789	0.794255	0.934747
ENSG00000081148	IMPG2	50939	protein_coding	3	101222546	101320575	37.6	28.4827	0.92085	0.416251	2.21225	0.0269496	NA
ENSG00000081154	PCNP	57092	protein_coding	3	101574180	101594465	39.69	5645.2	-0.0557396	0.0987688	-0.564344	0.57252	0.840087
ENSG00000081177	EXD2	55218	protein_coding	14	69191498	69244020	41.37	353.421	0.310105	0.131768	2.35343	0.0186013	0.139181
ENSG00000081181	ARG2	384	protein_coding	14	67619920	67651708	42.07	2397.03	-0.223537	0.0762562	-2.9314	0.00337436	0.0408583
ENSG00000081237	PTPRC	5788	protein_coding	1	198638457	198759342	34.17	20468.9	-0.0356543	0.0832675	-0.428191	0.668512	0.885542
ENSG00000081277	PKP1	5317	protein_coding	1	201283452	201332993	52.25	5.56747	-0.169698	0.881032	-0.192612	0.847263	NA
ENSG00000081307	UBA5	79876	protein_coding	3	132654446	132679794	36.81	2385.49	-0.0138055	0.0783052	-0.176303	0.860056	0.958609
ENSG00000081320	STK17B	9262	protein_coding	2	196133583	196176503	37.67	6430.07	0.168256	0.0969596	1.73533	0.0826831	0.348615
ENSG00000081377	CDC14B	8555	protein_coding	9	96490241	96619843	42.85	1.31802	-0.553304	1.93239	-0.286331	0.774624	NA
ENSG00000081386	ZNF510	22869	protein_coding	9	96754553	96778129	38.93	1676.41	-0.0890587	0.086508	-1.02948	0.303252	0.657162
ENSG00000081665	ZNF506	440515	protein_coding	19	19761038	19821751	41.77	44.9814	0.196678	0.332253	0.591954	0.553882	0.830248
ENSG00000081692	JMJD4	65094	protein_coding	1	227730425	227735411	61.26	664.565	-0.0189569	0.0983242	-0.192799	0.847116	0.954942
ENSG00000081721	DUSP12	11266	protein_coding	1	161749758	161757238	39.87	1642.92	0.0585389	0.074571	0.785009	0.432448	0.759097
ENSG00000081760	AACS	65985	protein_coding	12	125065434	125143333	51.2	2426.71	0.20711	0.0810124	2.55653	0.0105723	0.0938073
ENSG00000081791	DELE1	9812	protein_coding	5	141923855	141942047	48.18	743.854	0.0121151	0.0886193	0.136709	0.891261	0.969245
ENSG00000081853	PCDHGA2	56113	protein_coding	5	141338760	141512975	45.18	6.03841	-0.213741	0.954332	-0.223969	0.822781	NA
ENSG00000081870	IFT25	51668	protein_coding	1	53916574	53945699	39.89	1207.96	-0.0375949	0.0796613	-0.471934	0.636974	0.871108
ENSG00000081913	PHLPP1	23239	protein_coding	18	62715541	62980433	39.46	499.739	-0.0618168	0.114668	-0.539094	0.589822	0.84741
ENSG00000081923	ATP8B1	5205	protein_coding	18	57646426	57803315	43.04	10.716	-0.00302717	0.652419	-0.00463991	0.996298	NA
ENSG00000081985	IL12RB2	3595	protein_coding	1	67307364	67398724	41.73	16.1264	0.329335	0.554455	0.59398	0.552525	NA
ENSG00000082014	SMARCD3	6604	protein_coding	7	151238764	151277896	56.14	570.3	0.136675	0.115069	1.18777	0.234925	0.587708
ENSG00000082068	WDR70	55100	protein_coding	5	37379285	37753435	38.99	2279.47	0.0571253	0.0806211	0.708565	0.478594	0.785737
ENSG00000082074	FYB1	2533	protein_coding	5	39105252	39274528	37.96	311.331	-0.643119	0.131807	-4.87925	1.06488e-06	4.08079e-05
ENSG00000082126	MPP4	58538	protein_coding	2	201644870	201698694	41.38	3.45203	0.0813759	1.24413	0.0654079	0.947849	NA
ENSG00000082146	STRADB	55437	protein_coding	2	201387858	201480846	38.23	954.721	0.101699	0.111113	0.91528	0.360045	0.705438
ENSG00000082153	BZW1	9689	protein_coding	2	200810594	200827338	41.12	18979.7	0.00402155	0.0872302	0.0461027	0.963228	0.990113
ENSG00000082196	C1QTNF3	114899	protein_coding	5	34017858	34043213	39.58	103.711	0.204782	0.257495	0.795286	0.426447	0.753986
ENSG00000082212	ME2	4200	protein_coding	18	50879080	50954257	38.58	5442.14	-0.189188	0.0766508	-2.46817	0.0135804	0.111886
ENSG00000082213	C5orf22	55322	protein_coding	5	31532287	31555053	39.87	1855.54	0.0146053	0.0948677	0.153954	0.877646	0.963169
ENSG00000082258	CCNT2	905	protein_coding	2	134918235	134959342	37.48	2178.84	-0.0469482	0.0959929	-0.48908	0.624785	0.865627
ENSG00000082269	FAM135A	57579	protein_coding	6	70412941	70561174	36.09	555.841	-0.132845	0.139401	-0.952974	0.340603	0.69012
ENSG00000082438	COBLL1	22837	protein_coding	2	164653624	164843679	36.27	418.36	-0.109138	0.129115	-0.845282	0.397953	0.735967
ENSG00000082458	DLG3	1741	protein_coding	X	70444835	70505490	46.89	443.522	0.116102	0.12023	0.965664	0.334212	0.684203
ENSG00000082512	TRAF5	7188	protein_coding	1	211326615	211374946	44.65	2087.8	0.0160014	0.0938627	0.170477	0.864635	0.960373
ENSG00000082515	MRPL22	29093	protein_coding	5	154941073	154969411	38.82	3498.45	0.00121525	0.0734412	0.0165473	0.986798	0.995848
ENSG00000082516	GEMIN5	25929	protein_coding	5	154887411	154938211	41.33	1901.03	-0.29775	0.079633	-3.73903	0.000184735	0.0039613
ENSG00000082641	NFE2L1	4779	protein_coding	17	48048329	48061545	54.26	16370.1	-0.0460254	0.0537819	-0.855778	0.392121	0.731857
ENSG00000082684	SEMA5B	54437	protein_coding	3	122909082	123028605	50.17	2.01821	-0.346008	1.64129	-0.210815	0.833031	NA
ENSG00000082701	GSK3B	2932	protein_coding	3	119821321	120094994	37.2	6462.61	0.0500061	0.0632743	0.790307	0.429348	0.756479
ENSG00000082781	ITGB5	3693	protein_coding	3	124761948	124901418	46.61	16.7527	-0.322778	0.548536	-0.588435	0.556241	NA
ENSG00000082805	ERC1	23085	protein_coding	12	990509	1495933	39.35	3618.9	-0.0700083	0.0649446	-1.07797	0.281047	0.635703
ENSG00000082898	XPO1	7514	protein_coding	2	61476032	61538741	41.09	18109.9	-0.0623535	0.0840787	-0.741609	0.458325	0.776082
ENSG00000082996	RNF13	11342	protein_coding	3	149812770	149962139	36.38	2128.87	-0.117115	0.0967339	-1.2107	0.226011	0.579327
ENSG00000083093	PALB2	79728	protein_coding	16	23603160	23641321	43.55	1197.23	-0.125412	0.0839821	-1.49332	0.135353	0.449664
ENSG00000083097	DOP1A	23033	protein_coding	6	83067666	83171350	35.96	1106.26	0.13545	0.101768	1.33097	0.183199	0.524552
ENSG00000083099	LYRM2	57226	protein_coding	6	89568144	89638749	44.37	1769.05	-0.0192379	0.107814	-0.178437	0.85838	0.958481
ENSG00000083123	BCKDHB	594	protein_coding	6	80106647	80346270	36.82	1181.93	-0.16731	0.0893422	-1.87268	0.061112	0.291614
ENSG00000083168	KAT6A	7994	protein_coding	8	41929479	42051994	38.89	8093.26	-0.0895447	0.0552	-1.62219	0.104763	0.392722
ENSG00000083223	TUT7	79670	protein_coding	9	86287733	86354454	37.99	3637.07	0.0259771	0.0684221	0.379659	0.704199	0.900914
ENSG00000083312	TNPO1	3842	protein_coding	5	72816312	72916733	37.25	13027.5	-0.128274	0.087099	-1.47273	0.140823	0.45818
ENSG00000083444	PLOD1	5351	protein_coding	1	11934205	11975538	53.54	2223.98	-0.0465965	0.0866099	-0.538005	0.590574	0.848146
ENSG00000083454	P2RX5	5026	protein_coding	17	3672199	3696240	57.89	1631.64	-0.38384	0.0749957	-5.11816	3.08529e-07	1.34604e-05
ENSG00000083457	ITGAE	3682	protein_coding	17	3714628	3801188	50.87	448.087	0.0922323	0.112501	0.819833	0.412311	0.745684
ENSG00000083520	DIS3	22894	protein_coding	13	72752169	72782096	36.46	7439.42	-0.10972	0.0716294	-1.53177	0.125579	0.433128
ENSG00000083535	PIBF1	10464	protein_coding	13	72782133	73016461	36.99	1695.3	-0.0491106	0.103638	-0.473865	0.635596	0.870913
ENSG00000083544	TDRD3	81550	protein_coding	13	60396457	60573878	36.41	1162.33	0.0772189	0.10248	0.753504	0.451147	0.771724
ENSG00000083635	NUFIP1	26747	protein_coding	13	44939249	44989471	38.71	853.515	-0.119417	0.0938413	-1.27254	0.20318	0.551065
ENSG00000083642	PDS5B	23047	protein_coding	13	32586452	32778019	36.61	6540.23	-0.0707439	0.0806908	-0.876729	0.380634	0.722975
ENSG00000083720	OXCT1	5019	protein_coding	5	41730065	41870425	37.45	6797.14	-0.074638	0.076643	-0.973839	0.330136	0.68056
ENSG00000083750	RRAGB	10325	protein_coding	X	55717749	55758774	40.86	587.407	-0.0817102	0.101278	-0.806794	0.419785	0.751085
ENSG00000083799	CYLD	1540	protein_coding	16	50742050	50801935	36.42	2368.25	0.0486325	0.0908341	0.535399	0.592374	0.848753
ENSG00000083807	SLC27A5	10998	protein_coding	19	58479512	58512413	51.36	360.157	-0.173344	0.142032	-1.22046	0.222292	0.574855
ENSG00000083812	ZNF324	25799	protein_coding	19	58467056	58475436	57.74	1125.65	0.152636	0.108385	1.40828	0.159049	0.487495
ENSG00000083814	ZNF671	79891	protein_coding	19	57719751	57727624	49.44	926.818	0.135319	0.0887386	1.52492	0.12728	0.436762
ENSG00000083817	ZNF416	55659	protein_coding	19	57571566	57578911	48.61	461.877	0.0046198	0.115658	0.0399436	0.968138	0.991189
ENSG00000083828	ZNF586	54807	protein_coding	19	57769655	57819939	46.13	692.358	-0.0362754	0.108417	-0.334592	0.737933	0.913468
ENSG00000083838	ZNF446	55663	protein_coding	19	58474017	58481230	59.14	989.695	0.16509	0.097002	1.70192	0.0887696	0.361642
ENSG00000083844	ZNF264	9422	protein_coding	19	57191500	57222846	44.47	2097.34	-0.0451864	0.0821457	-0.550075	0.582268	0.843206
ENSG00000083845	RPS5	6193	protein_coding	19	58386400	58394806	51.15	53710.4	-0.08637	0.0638075	-1.3536	0.175863	0.514987
ENSG00000083857	FAT1	2195	protein_coding	4	186587794	186726722	41.53	32860.5	0.924405	0.062834	14.7119	5.41074e-49	3.33561e-46
ENSG00000083896	YTHDC1	91746	protein_coding	4	68310387	68350090	35.4	6497.24	0.0472623	0.0636738	0.742257	0.457931	0.775988
ENSG00000083937	CHMP2B	25978	protein_coding	3	87227271	87255556	34.77	2230.42	-0.0650589	0.097289	-0.668719	0.503675	0.801859
ENSG00000084070	SMAP2	64744	protein_coding	1	40344850	40423326	41.95	5031.41	0.133384	0.0557246	2.39363	0.0166827	0.128176
ENSG00000084072	PPIE	10450	protein_coding	1	39692182	39763914	45.04	3816.9	0.00571684	0.0681016	0.0839458	0.9331	0.982798
ENSG00000084073	ZMPSTE24	10269	protein_coding	1	40258041	40294180	40.81	2710.6	-0.101735	0.100005	-1.01731	0.309007	0.661845
ENSG00000084090	STARD7	56910	protein_coding	2	96184859	96208827	42.97	8562.24	-0.161571	0.0533712	-3.0273	0.00246748	0.0323051
ENSG00000084092	NOA1	84273	protein_coding	4	56963350	56977606	45.02	3522	0.0225008	0.066391	0.338913	0.734675	0.911929
ENSG00000084093	REST	5978	protein_coding	4	56907876	56966808	43.58	3709.87	-0.124697	0.0876162	-1.42322	0.154673	0.480577
ENSG00000084110	HAL	3034	protein_coding	12	95972662	95996365	43.36	36.6281	0.298155	0.364012	0.81908	0.412741	0.745835
ENSG00000084112	SSH1	54434	protein_coding	12	108778191	108857590	48.43	2739.91	0.0502189	0.0782039	0.642154	0.520773	0.812664
ENSG00000084207	GSTP1	2950	protein_coding	11	67583742	67586656	62.26	17471.8	-0.0865657	0.0731067	-1.1841	0.236373	0.589125
ENSG00000084234	APLP2	334	protein_coding	11	130068147	130144811	43.97	9443.17	-0.0900784	0.0595361	-1.513	0.130279	0.442513
ENSG00000084444	FAM234B	57613	protein_coding	12	13044381	13142521	43.2	1054.87	-0.15722	0.0845182	-1.86019	0.0628582	0.296004
ENSG00000084463	WBP11	51729	protein_coding	12	14784582	14803486	37.11	10440.5	1.97138e-05	0.0539341	0.000365517	0.999708	0.999708
ENSG00000084623	EIF3I	8668	protein_coding	1	32221077	32245397	51.24	18884.7	-0.072623	0.0536233	-1.35432	0.175635	0.514987
ENSG00000084628	NKAIN1	79570	protein_coding	1	31179745	31239887	50.64	27.4152	-1.14516	0.433203	-2.64348	0.00820585	NA
ENSG00000084636	COL16A1	1307	protein_coding	1	31652263	31704319	56	5.78737	2.57326	1.17394	2.19199	0.0283802	NA
ENSG00000084652	TXLNA	200081	protein_coding	1	32179675	32198285	50.29	9778.81	0.0428097	0.0534857	0.800395	0.423482	0.752471
ENSG00000084674	APOB	338	protein_coding	2	21001429	21044073	42.97	23.8127	-0.104217	0.457477	-0.227809	0.819795	NA
ENSG00000084676	NCOA1	8648	protein_coding	2	24491254	24770702	37.19	3523.78	-0.0421757	0.0672925	-0.626752	0.530822	0.817449
ENSG00000084693	AGBL5	60509	protein_coding	2	27042364	27070622	48.47	1526.99	-0.110381	0.0771348	-1.43102	0.152425	0.47762
ENSG00000084710	EFR3B	22979	protein_coding	2	25042076	25159135	48.39	82.1804	-0.0586173	0.29892	-0.196097	0.844534	0.9537
ENSG00000084731	KIF3C	3797	protein_coding	2	25926598	25982749	48.25	1055.31	0.0908735	0.102326	0.888082	0.374497	0.716984
ENSG00000084733	RAB10	10890	protein_coding	2	26034084	26137454	40.63	7103.96	-0.0921542	0.060409	-1.5255	0.127134	0.436471
ENSG00000084754	HADHA	3030	protein_coding	2	26190635	26244672	41.91	13409.7	-0.0702287	0.0652019	-1.0771	0.281438	0.636343
ENSG00000084764	MAPRE3	22924	protein_coding	2	26970637	27027219	45.88	135.816	0.116287	0.192391	0.60443	0.545558	0.824325
ENSG00000084774	CAD	790	protein_coding	2	27217369	27243943	51.18	8596.63	-0.195538	0.0743333	-2.63056	0.00852437	0.0801086
ENSG00000085063	CD59	966	protein_coding	11	33703010	33736479	43.12	3914.63	-0.111348	0.0620454	-1.79463	0.072713	0.322792
ENSG00000085117	CD82	3732	protein_coding	11	44564427	44620363	53.55	5742.75	-0.329594	0.0759797	-4.33792	1.43837e-05	0.000419643
ENSG00000085185	BCORL1	63035	protein_coding	X	129981107	130058071	49.7	1654.51	-0.190478	0.0921673	-2.06666	0.0387662	0.223783
ENSG00000085224	ATRX	546	protein_coding	X	77504880	77786233	37.73	5450.25	0.025075	0.0883596	0.283784	0.776576	0.9281
ENSG00000085231	AK6	102157402	protein_coding	5	69350984	69370013	41.64	2227.44	-0.207389	0.0968157	-2.1421	0.0321855	0.198676
ENSG00000085274	MYNN	55892	protein_coding	3	169773396	169789716	36.36	1682.95	-0.0220127	0.107918	-0.203976	0.838372	0.951374
ENSG00000085365	SCAMP1	9522	protein_coding	5	78360611	78480739	37.55	2530.73	-0.334532	0.105541	-3.16968	0.00152605	0.0221246
ENSG00000085377	PREP	5550	protein_coding	6	105273218	105454062	40.86	4989.66	-0.2239	0.062016	-3.61036	0.000305767	0.00594714
ENSG00000085382	HACE1	57531	protein_coding	6	104728094	104859919	37.39	1109.04	0.0891571	0.0990237	0.900362	0.367928	0.712392
ENSG00000085415	SEH1L	81929	protein_coding	18	12947133	12987536	43.55	4512.82	-0.240081	0.073391	-3.27126	0.00107071	0.0165919
ENSG00000085433	WDR47	22911	protein_coding	1	108970214	109042113	41.17	1669	-0.111564	0.079339	-1.40617	0.159673	0.488565
ENSG00000085449	WDFY1	57590	protein_coding	2	223855716	223945357	42.71	2453.34	-0.00789407	0.0728215	-0.108403	0.913676	0.976993
ENSG00000085465	OVGP1	5016	protein_coding	1	111414319	111427735	45.67	311.126	-0.0511619	0.137779	-0.371334	0.710389	0.903306
ENSG00000085491	SLC25A24	29957	protein_coding	1	108134043	108200849	39.44	2402.02	-0.0734798	0.0959511	-0.765805	0.443793	0.767102
ENSG00000085511	MAP3K4	4216	protein_coding	6	160991727	161117385	38.79	3007.56	0.0208818	0.0630512	0.331189	0.740502	0.914836
ENSG00000085514	PILRA	29992	protein_coding	7	100367530	100400096	48.68	467.041	0.194588	0.125468	1.5509	0.120927	0.424095
ENSG00000085644	ZNF213	7760	protein_coding	16	3129777	3142804	53.46	1260.37	0.103492	0.124594	0.830628	0.406184	0.741142
ENSG00000085662	AKR1B1	231	protein_coding	7	134442356	134459284	50.04	6567.01	-0.0373339	0.0562599	-0.663597	0.506948	0.804209
ENSG00000085719	CPNE3	8895	protein_coding	8	86514435	86561498	37.62	3068.24	-0.122032	0.085462	-1.42791	0.153318	0.479085
ENSG00000085721	RRN3	54700	protein_coding	16	15060033	15094311	42.08	3268.98	-0.0319149	0.0752142	-0.42432	0.671333	0.887123
ENSG00000085733	CTTN	2017	protein_coding	11	70398404	70436584	52.81	102.861	0.336497	0.242105	1.38988	0.164565	0.497415
ENSG00000085741	WNT11	7481	protein_coding	11	76186325	76210736	57.84	1.19039	-3.04364	2.25904	-1.34732	0.177878	NA
ENSG00000085760	MTIF2	4528	protein_coding	2	55236595	55269347	39.6	2590.05	0.100389	0.0811257	1.23745	0.215919	0.567158
ENSG00000085788	DDHD2	23259	protein_coding	8	38225218	38275558	42.25	2119.61	-0.0949348	0.079082	-1.20046	0.22996	0.584425
ENSG00000085831	TTC39A	22996	protein_coding	1	51287258	51345116	51.4	15.0857	0.752628	0.626887	1.20058	0.229914	NA
ENSG00000085832	EPS15	2060	protein_coding	1	51354263	51519328	38.05	3730.86	-0.047134	0.0815076	-0.578277	0.563077	0.83426
ENSG00000085840	ORC1	4998	protein_coding	1	52372829	52404423	44.74	4854.45	0.0853227	0.0569156	1.49911	0.133846	0.447728
ENSG00000085871	MGST2	4258	protein_coding	4	139665768	139740745	43.46	0.783432	-1.6203	2.53203	-0.639922	0.522224	NA
ENSG00000085872	CHERP	10523	protein_coding	19	16517894	16542437	57.25	6995.94	0.0366338	0.0874957	0.418693	0.675441	0.889436
ENSG00000085978	ATG16L1	55054	protein_coding	2	233210051	233295674	45.33	1547.03	0.0734846	0.0757122	0.970577	0.331759	0.681741
ENSG00000085982	USP40	55230	protein_coding	2	233475526	233566782	38.86	845.247	0.281039	0.0956512	2.93816	0.00330162	0.040149
ENSG00000085998	POMGNT1	55624	protein_coding	1	46188683	46220305	49.38	2713.33	-0.055406	0.0719479	-0.770085	0.441249	0.766127
ENSG00000085999	RAD54L	8438	protein_coding	1	46246461	46278480	46.88	6444.16	0.0748417	0.0562193	1.33125	0.183108	0.524428
ENSG00000086015	MAST2	23139	protein_coding	1	45786987	46036122	41.32	2522.81	0.163231	0.079483	2.05366	0.0400083	0.228465
ENSG00000086061	DNAJA1	3301	protein_coding	9	33025273	33039907	41.08	17580.4	-0.0952439	0.0773859	-1.23077	0.21841	0.569393
ENSG00000086062	B4GALT1	2683	protein_coding	9	33100493	33167336	47.29	8815.31	0.992341	0.0524201	18.9305	6.39022e-80	1.00674e-76
ENSG00000086065	CHMP5	51510	protein_coding	9	33264879	33282070	41.65	4750.67	-0.203785	0.0786699	-2.59039	0.00958685	0.0874562
ENSG00000086102	NFX1	4799	protein_coding	9	33290512	33371157	42.57	3228.57	-0.0829982	0.0584935	-1.41893	0.155919	0.481868
ENSG00000086159	AQP6	363	protein_coding	12	49967194	49977139	57.52	8.71401	0.448316	0.795799	0.563353	0.573194	NA
ENSG00000086189	DIMT1	27292	protein_coding	5	62347284	62403943	37.8	2723.56	-0.0169047	0.090743	-0.186292	0.852216	0.956374
ENSG00000086200	IPO11	51194	protein_coding	5	62403972	62628582	38.3	2015.57	0.00397581	0.0831596	0.0478094	0.961868	0.989984
ENSG00000086232	EIF2AK1	27102	protein_coding	7	6022247	6059175	44.67	8681.06	-0.117263	0.0573243	-2.0456	0.0407954	0.230625
ENSG00000086289	EPDR1	54749	protein_coding	7	37920640	37951936	40.23	3521.78	-0.0156094	0.0645933	-0.241657	0.809046	0.939943
ENSG00000086300	SNX10	29887	protein_coding	7	26291862	26374383	42.67	2244.33	-0.171986	0.102626	-1.67585	0.0937673	0.371065
ENSG00000086475	SEPHS1	22929	protein_coding	10	13317428	13348298	45.78	12785.1	-0.0866097	0.0471428	-1.83718	0.0661835	0.303625
ENSG00000086504	MRPL28	10573	protein_coding	16	366969	371289	62.21	4539.45	0.0151981	0.072347	0.210073	0.833611	0.949761
ENSG00000086506	HBQ1	3049	protein_coding	16	180459	181179	71.71	3.13102	-0.444872	1.16402	-0.382186	0.702324	NA
ENSG00000086544	ITPKC	80271	protein_coding	19	40717112	40740860	51.3	626.206	0.0373075	0.108913	0.342543	0.731943	0.910929
ENSG00000086570	FAT2	2196	protein_coding	5	151504092	151591331	46.28	26.0937	0.236118	0.429912	0.549225	0.582851	NA
ENSG00000086589	RBM22	55696	protein_coding	5	150690792	150701077	43.25	5917.25	0.0670093	0.0614392	1.09066	0.275422	0.630398
ENSG00000086598	TMED2	10959	protein_coding	12	123584533	123598582	42.26	16295.2	-0.0367963	0.0701646	-0.524428	0.599981	0.852922
ENSG00000086619	ERO1B	56605	protein_coding	1	236214681	236282019	37.46	437.861	-0.311538	0.120501	-2.58536	0.0097278	0.0883603
ENSG00000086666	ZFAND6	54469	protein_coding	15	80059568	80140292	38.12	2275.35	0.0225517	0.0817439	0.275882	0.782639	0.930413
ENSG00000086712	TXLNG	55787	protein_coding	X	16786432	16844519	42.93	1633.19	-0.146174	0.0798715	-1.83011	0.067233	0.306723
ENSG00000086717	PPEF1	5475	protein_coding	X	18675909	18827921	41.71	18.5088	0.0693828	0.54155	0.128119	0.898055	NA
ENSG00000086730	LAT2	7462	protein_coding	7	74199652	74229834	53.07	62.5827	0.210894	0.312002	0.675938	0.49908	0.799238
ENSG00000086758	HUWE1	10075	protein_coding	X	53532096	53686752	41.2	34218.7	0.0508252	0.0678887	0.748655	0.454065	0.7732
ENSG00000086827	ZW10	9183	protein_coding	11	113733187	113773735	39.08	2864.88	0.0102701	0.0961555	0.106807	0.914942	0.977399
ENSG00000086848	ALG9	79796	protein_coding	11	111782195	111871581	40.69	2044.41	0.0763438	0.0790284	0.966029	0.33403	0.683929
ENSG00000086967	MYBPC2	4606	protein_coding	19	50432892	50466321	53.78	3.08235	0.0797195	1.28829	0.0618799	0.950658	NA
ENSG00000087008	ACOX3	8310	protein_coding	4	8366282	8440723	51.93	1046.18	0.226809	0.0840088	2.69982	0.00693773	0.0695105
ENSG00000087053	MTMR2	8898	protein_coding	11	95821766	95925315	36.51	4738.66	-0.0295485	0.0763738	-0.386893	0.698836	0.898757
ENSG00000087074	PPP1R15A	23645	protein_coding	19	48872212	48876059	56.78	2671.94	-0.117646	0.0722872	-1.62748	0.103636	0.391151
ENSG00000087076	HSD17B14	51171	protein_coding	19	48813018	48836510	51.4	23.864	0.191128	0.489895	0.39014	0.696433	NA
ENSG00000087077	TRIP6	7205	protein_coding	7	100867387	100873454	56.08	1353.73	-0.0440264	0.0919695	-0.478707	0.632147	0.869624
ENSG00000087086	FTL	2512	protein_coding	19	48965309	48967896	53.59	16806.4	-0.257501	0.0626278	-4.11162	3.929e-05	0.00102785
ENSG00000087087	SRRT	51593	protein_coding	7	100875103	100888664	53.16	19574.5	-0.0456595	0.0591759	-0.77159	0.440358	0.765363
ENSG00000087088	BAX	581	protein_coding	19	48954815	48961798	53.57	939.228	0.0416234	0.088158	0.472145	0.636823	0.87107
ENSG00000087095	NLK	51701	protein_coding	17	28041737	28196381	37.3	1472.55	-0.467438	0.0985774	-4.74184	2.11785e-06	7.50725e-05
ENSG00000087111	PIGS	94005	protein_coding	17	28553383	28571794	47.26	5344.68	-0.0101032	0.0649733	-0.155498	0.876429	0.962506
ENSG00000087152	ATXN7L3	56970	protein_coding	17	44191805	44200113	59.15	4514.69	-0.0523102	0.0600189	-0.871562	0.383447	0.725779
ENSG00000087157	PGS1	9489	protein_coding	17	78378649	78425114	52.04	2215.94	-0.0429767	0.0740985	-0.579994	0.561919	0.833241
ENSG00000087191	PSMC5	5705	protein_coding	17	63827152	63832026	50.95	11029.4	0.0439634	0.0503101	0.873849	0.382201	0.724301
ENSG00000087206	UIMC1	51720	protein_coding	5	176905005	177022633	42.38	2708.04	-0.000426118	0.0699294	-0.00609355	0.995138	0.997757
ENSG00000087245	MMP2	4313	protein_coding	16	55389700	55506691	45.67	8.06221	-0.389988	0.817263	-0.477188	0.633228	NA
ENSG00000087250	MT3	4504	protein_coding	16	56589074	56591088	61.39	2.71493	-0.604941	1.35551	-0.446284	0.655392	NA
ENSG00000087253	LPCAT2	54947	protein_coding	16	55509072	55586666	35.49	784.099	-0.108856	0.113382	-0.960079	0.337016	0.686731
ENSG00000087258	GNAO1	2775	protein_coding	16	56189660	56357444	49.53	1606.88	0.203078	0.0899323	2.25812	0.0239382	0.164656
ENSG00000087263	OGFOD1	55239	protein_coding	16	56451521	56479104	40.36	3763.59	-0.159018	0.0790692	-2.01112	0.0443125	0.241756
ENSG00000087266	SH3BP2	6452	protein_coding	4	2793023	2841291	59.14	2051.75	0.0893432	0.0868969	1.02815	0.303878	0.657915
ENSG00000087269	NOP14	8602	protein_coding	4	2937933	2963406	50.02	10204.8	-0.153273	0.0511192	-2.99835	0.00271445	0.0347994
ENSG00000087274	ADD1	118	protein_coding	4	2843844	2930076	44.84	14453.9	0.139196	0.0520087	2.6764	0.00744178	0.0728708
ENSG00000087299	L2HGDH	79944	protein_coding	14	50237563	50312229	40.66	1884.53	-0.127078	0.0872985	-1.45568	0.145482	0.466778
ENSG00000087301	TXNDC16	57544	protein_coding	14	52429472	52552547	36.91	793.682	-0.00768045	0.113199	-0.0678489	0.945906	0.985782
ENSG00000087302	RTRAF	51637	protein_coding	14	51989514	52010694	36.67	7690.47	-0.11324	0.0786336	-1.44009	0.149842	0.474546
ENSG00000087303	NID2	22795	protein_coding	14	52004809	52069059	43.19	15.245	0.0459684	0.549089	0.0837176	0.933281	NA
ENSG00000087338	GMCL1	64395	protein_coding	2	69829660	69881384	37.76	2990.87	-0.155853	0.0658828	-2.36561	0.0180004	0.135399
ENSG00000087365	SF3B2	10992	protein_coding	11	66050729	66069308	48.41	24014.2	0.0787595	0.0488365	1.61272	0.106806	0.396615
ENSG00000087448	KLHL42	57542	protein_coding	12	27780048	27803040	43.01	1877.2	-0.0302579	0.0817399	-0.370173	0.711254	0.903306
ENSG00000087460	GNAS	2778	protein_coding	20	58839718	58911192	47.09	65469.6	-0.0536435	0.0610342	-0.878908	0.379451	0.721571
ENSG00000087470	DNM1L	10059	protein_coding	12	32679200	32745650	38.21	3368.83	0.000720449	0.0921626	0.00781715	0.993763	0.997462
ENSG00000087495	PHACTR3	116154	protein_coding	20	59577509	59847711	47.63	6.26041	-0.551768	0.856521	-0.644197	0.519448	NA
ENSG00000087502	ERGIC2	51290	protein_coding	12	29337352	29381189	34.04	2183.54	-0.032886	0.112196	-0.293113	0.769436	0.925032
ENSG00000087510	TFAP2C	7022	protein_coding	20	56629306	56639283	48.95	109.192	-0.18325	0.217793	-0.841396	0.400126	0.737481
ENSG00000087586	AURKA	6790	protein_coding	20	56369389	56392337	42.93	5276.07	0.317032	0.0671933	4.7182	2.3794e-06	8.35088e-05
ENSG00000087589	CASS4	57091	protein_coding	20	56412112	56460387	45.22	50.2776	0.591322	0.331871	1.78178	0.0747848	0.328625
ENSG00000087884	AAMDC	28971	protein_coding	11	77821109	77918432	41.82	331.967	0.014482	0.152288	0.095096	0.924239	0.980396
ENSG00000087903	RFX2	5990	protein_coding	19	5993164	6199572	47.54	460.271	0.218067	0.127546	1.7097	0.0873205	0.359187
ENSG00000087995	METTL2A	339175	protein_coding	17	62423875	62453385	45.17	2147.82	0.041461	0.0823544	0.503446	0.61465	0.860303
ENSG00000088035	ALG6	29929	protein_coding	1	63367575	63438553	37.94	1037	-0.0111644	0.119242	-0.0936277	0.925405	0.980531
ENSG00000088038	CNOT3	4849	protein_coding	19	54137749	54155681	57.9	7789.67	0.0915673	0.0901357	1.01588	0.309685	0.662069
ENSG00000088053	GP6	51206	protein_coding	19	55013705	55038264	48.31	8.97746	0.00579256	0.732202	0.00791116	0.993688	NA
ENSG00000088179	PTPN4	5775	protein_coding	2	119759922	119984899	36.97	1226.63	-0.105339	0.0899345	-1.17128	0.241485	0.59424
ENSG00000088205	DDX18	8886	protein_coding	2	117814691	117832377	39.2	7806.81	-0.0409994	0.0940593	-0.435889	0.662917	0.883349
ENSG00000088247	KHSRP	8570	protein_coding	19	6413102	6424811	58.57	26125.2	0.0376337	0.0782572	0.480897	0.63059	0.868828
ENSG00000088256	GNA11	2767	protein_coding	19	3094362	3123999	61.68	280.5	0.678895	0.161909	4.19307	2.752e-05	0.000741836
ENSG00000088280	ASAP3	55616	protein_coding	1	23428563	23484637	49.69	166.691	0.303835	0.204677	1.48446	0.137686	0.452686
ENSG00000088298	EDEM2	55741	protein_coding	20	35115364	35147336	45.8	1511.3	-0.0471816	0.0863137	-0.546629	0.584634	0.844061
ENSG00000088305	DNMT3B	1789	protein_coding	20	32762385	32809359	49.4	822.706	0.0909107	0.105463	0.862011	0.388681	0.730208
ENSG00000088325	TPX2	22974	protein_coding	20	31739271	31801805	41.52	21039.3	0.127936	0.0607813	2.10486	0.0353031	0.210884
ENSG00000088340	FER1L4	NA	transcribed_unitary_pseudogene	20	35558866	35607494	49.57	23.3808	0.19641	0.441799	0.444569	0.656631	NA
ENSG00000088356	PDRG1	81572	protein_coding	20	31944337	31952046	49.33	1987.54	0.0920646	0.0682327	1.34927	0.177249	0.517229
ENSG00000088367	EPB41L1	2036	protein_coding	20	36091504	36232799	49.98	377.122	-0.0142215	0.133522	-0.10651	0.915178	0.977399
ENSG00000088387	DOCK9	23348	protein_coding	13	98793429	99086625	41.78	3312.91	-0.0104267	0.0706946	-0.147489	0.882746	0.965625
ENSG00000088448	ANKRD10	55608	protein_coding	13	110878540	110915069	40	3730.07	-0.104934	0.0609642	-1.72125	0.085206	0.353773
ENSG00000088451	TGDS	23483	protein_coding	13	94574054	94596242	36.97	1294.9	-0.120714	0.108796	-1.10954	0.267196	0.622435
ENSG00000088538	DOCK3	1795	protein_coding	3	50674927	51384198	40.17	534.854	0.237558	0.116539	2.03844	0.0415062	0.232523
ENSG00000088543	C3orf18	51161	protein_coding	3	50558025	50571027	55.98	545.486	-0.00321149	0.109702	-0.0292747	0.976645	0.992562
ENSG00000088682	COQ9	57017	protein_coding	16	57447425	57461270	45.83	2174.57	0.0489878	0.0717847	0.682428	0.494969	0.796342
ENSG00000088727	KIF9	64147	protein_coding	3	47227998	47283451	48.45	329.12	0.106391	0.128214	0.829798	0.406653	0.741401
ENSG00000088756	ARHGAP28	79822	protein_coding	18	6729716	6915716	39.1	30.8451	0.10219	0.388427	0.263087	0.792484	NA
ENSG00000088766	CRLS1	54675	protein_coding	20	6006093	6040053	39.36	2072.16	-0.0744129	0.0791644	-0.939979	0.347228	0.695071
ENSG00000088808	PPP1R13B	23368	protein_coding	14	103733195	103847575	44.49	1996.58	0.141953	0.0762018	1.86286	0.0624826	0.295234
ENSG00000088812	ATRN	8455	protein_coding	20	3471018	3651118	40.35	2597	-0.0238282	0.0702331	-0.339273	0.734404	0.911898
ENSG00000088826	SMOX	54498	protein_coding	20	4120980	4187747	49.87	1757.65	0.154336	0.0833557	1.85154	0.0640921	0.29858
ENSG00000088832	FKBP1A	2280	protein_coding	20	1368977	1393164	45.46	13976.8	-0.152049	0.0519356	-2.92764	0.00341547	0.0410407
ENSG00000088833	NSFL1C	55968	protein_coding	20	1442162	1473842	45.86	7251.03	0.0209987	0.059685	0.351826	0.724969	0.907749
ENSG00000088836	SLC4A11	83959	protein_coding	20	3227417	3239559	61.73	483.614	-0.133701	0.145294	-0.920211	0.357463	0.703478
ENSG00000088854	DNAAF9	25943	protein_coding	20	3249306	3407669	43.8	675.264	0.182278	0.106686	1.70855	0.0875337	0.359522
ENSG00000088876	ZNF343	79175	protein_coding	20	2481817	2524702	43.04	679.181	-0.271492	0.105122	-2.58264	0.00980471	0.0888256
ENSG00000088881	EBF4	57593	protein_coding	20	2692780	2760108	49.28	85.6992	0.35914	0.239959	1.49667	0.134478	0.448767
ENSG00000088882	CPXM1	56265	protein_coding	20	2794074	2800627	59.72	3081.8	-0.0440002	0.085998	-0.511642	0.608902	0.857269
ENSG00000088888	MAVS	57506	protein_coding	20	3846799	3876123	52.52	4534.76	0.000788587	0.0676485	0.0116571	0.990699	0.996811
ENSG00000088899	LZTS3	9762	protein_coding	20	3162617	3173549	59.3	551.471	-0.0951674	0.0999767	-0.951895	0.34115	0.690333
ENSG00000088930	XRN2	22803	protein_coding	20	21303331	21389825	37.21	9448.71	-0.0637343	0.078484	-0.812068	0.416753	0.748524
ENSG00000088970	KIZ	55857	protein_coding	20	21125983	21246622	41.17	1045.75	-0.00558935	0.0957772	-0.0583578	0.953464	0.987931
ENSG00000088986	DYNLL1	8655	protein_coding	12	120469850	120498493	47.04	6292.89	-0.133846	0.0563314	-2.37605	0.017499	0.132612
ENSG00000088992	TESC	54997	protein_coding	12	117038923	117099479	51.4	1515.31	0.219603	0.106861	2.05504	0.0398747	0.227793
ENSG00000089006	SNX5	27131	protein_coding	20	17941597	17968980	42.13	7554.9	-0.112864	0.0702462	-1.6067	0.108121	0.399831
ENSG00000089009	RPL6	6128	protein_coding	12	112405189	112418838	45.67	51522.1	-0.181195	0.0584324	-3.10094	0.00192904	0.0264525
ENSG00000089012	SIRPG	55423	protein_coding	20	1629152	1657779	43.73	360.198	-0.119282	0.134558	-0.886477	0.375361	0.717711
ENSG00000089022	MAPKAPK5	8550	protein_coding	12	111842013	111902222	43.76	2002.44	-0.237422	0.0817863	-2.90295	0.00369662	0.0434253
ENSG00000089041	P2RX7	5027	protein_coding	12	121132819	121188032	46.29	6.88452	-1.0333	0.884035	-1.16885	0.242465	NA
ENSG00000089048	ESF1	51575	protein_coding	20	13714322	13784919	37.99	1011.39	-0.241663	0.113988	-2.12008	0.0339992	0.205927
ENSG00000089050	RBBP9	10741	protein_coding	20	18486540	18497225	41.62	441.117	0.521927	0.140536	3.71384	0.000204139	0.00431045
ENSG00000089053	ANAPC5	51433	protein_coding	12	121308245	121399896	44.55	4309.07	0.0302667	0.0604332	0.500829	0.616492	0.861337
ENSG00000089057	SLC23A2	9962	protein_coding	20	4852356	5010293	44.93	2875.46	-0.104077	0.0731311	-1.42316	0.15469	0.480577
ENSG00000089060	SLC8B1	80024	protein_coding	12	113298759	113359493	49.93	1565.83	-0.0468514	0.0838567	-0.558708	0.576361	0.840828
ENSG00000089063	TMEM230	29058	protein_coding	20	5068232	5113087	44.98	2516.89	-0.120207	0.077306	-1.55495	0.119959	0.422311
ENSG00000089091	DZANK1	55184	protein_coding	20	18383367	18467281	41.71	162.465	0.323241	0.177815	1.81785	0.069087	0.312262
ENSG00000089094	KDM2B	84678	protein_coding	12	121429096	121582279	50.79	7886.52	-0.149486	0.0713003	-2.09657	0.036032	0.213635
ENSG00000089101	CFAP61	26074	protein_coding	20	20052514	20360703	41.33	10.1869	-0.00700405	0.720346	-0.00972316	0.992242	NA
ENSG00000089123	TASP1	55617	protein_coding	20	13389392	13638932	37.32	635.169	-0.283012	0.114057	-2.48133	0.0130892	0.109131
ENSG00000089127	OAS1	4938	protein_coding	12	112905856	112933219	43.14	184.568	-0.00993944	0.182894	-0.0543453	0.95666	0.988305
ENSG00000089154	GCN1	10985	protein_coding	12	120127202	120194715	49.67	7726.32	-0.0756939	0.0778017	-0.972909	0.330599	0.68056
ENSG00000089157	RPLP0	6175	protein_coding	12	120196699	120201235	48.95	162943	-0.101993	0.0528374	-1.93031	0.0535681	0.269915
ENSG00000089159	PXN	5829	protein_coding	12	120210439	120265771	53.01	966.916	0.381579	0.107595	3.54643	0.000390488	0.00727559
ENSG00000089163	SIRT4	23409	protein_coding	12	120292393	120313249	47.18	111.141	-0.246467	0.222024	-1.11009	0.266958	0.622361
ENSG00000089177	KIF16B	55614	protein_coding	20	16272104	16573448	40.7	1370.88	0.0134828	0.0785747	0.171592	0.863758	0.959955
ENSG00000089195	TRMT6	51605	protein_coding	20	5937228	5950558	42.59	2852.72	-0.058058	0.0869662	-0.667593	0.504393	0.802359
ENSG00000089199	CHGB	1114	protein_coding	20	5911510	5925353	42.65	109.226	-0.104168	0.224766	-0.463452	0.643041	0.874178
ENSG00000089220	PEBP1	5037	protein_coding	12	118136124	118145584	48.71	9366.75	-0.141135	0.0662221	-2.13124	0.0330695	0.202534
ENSG00000089234	BRAP	8315	protein_coding	12	111642146	111685956	44.39	2668.32	0.0530252	0.0638347	0.830665	0.406163	0.741142
ENSG00000089248	ERP29	10961	protein_coding	12	112013348	112023449	47.17	9949.24	-0.0034357	0.0510419	-0.0673113	0.946334	0.985824
ENSG00000089280	FUS	2521	protein_coding	16	31180138	31196963	47.07	27139.5	0.0888562	0.0557173	1.59477	0.110764	0.403942
ENSG00000089289	IGBP1	3476	protein_coding	X	70133447	70166324	42.89	4123.37	0.0349912	0.0715844	0.488811	0.624975	0.865721
ENSG00000089327	FXYD5	53827	protein_coding	19	35154730	35171791	49.41	5101.62	-0.1293	0.069585	-1.85816	0.0631466	0.296318
ENSG00000089335	ZNF302	55900	protein_coding	19	34677639	34686397	39.83	575.929	0.117942	0.110661	1.06579	0.286517	0.642756
ENSG00000089351	GRAMD1A	57655	protein_coding	19	34994784	35026471	55.68	5892.45	-0.177603	0.0886658	-2.00306	0.0451711	0.243714
ENSG00000089472	HEPH	9843	protein_coding	X	66162671	66268867	38.49	4.02574	-0.788162	1.21044	-0.651137	0.514958	NA
ENSG00000089486	CDIP1	29965	protein_coding	16	4510669	4538828	51.97	1066.87	-0.130694	0.0943769	-1.38481	0.16611	0.50059
ENSG00000089505	CMTM1	113540	protein_coding	16	66566393	66579137	43.3	244.758	-0.049601	0.166226	-0.298394	0.765402	0.923868
ENSG00000089558	KCNH4	23415	protein_coding	17	42156891	42181142	54.88	26.0186	-0.413512	0.420364	-0.983701	0.325263	NA
ENSG00000089597	GANAB	23193	protein_coding	11	62624826	62646726	50.02	33399.3	-0.0188847	0.0495949	-0.380779	0.703367	0.90083
ENSG00000089639	GMIP	51291	protein_coding	19	19629476	19643657	56.13	3752.46	0.0556362	0.0915357	0.607809	0.543314	0.822513
ENSG00000089682	RBM41	55285	protein_coding	X	107052095	107118823	36.58	900.279	0.0150763	0.115052	0.131039	0.895745	0.971081
ENSG00000089685	BIRC5	332	protein_coding	17	78214186	78225636	49.27	7981.11	0.233807	0.0599289	3.9014	9.56384e-05	0.00221941
ENSG00000089693	MLF2	8079	protein_coding	12	6747996	6767475	52.27	8884.85	-0.00445617	0.0593982	-0.0750219	0.940197	0.984512
ENSG00000089723	OTUB2	78990	protein_coding	14	94026340	94048930	52.76	160.671	-0.133082	0.182252	-0.730207	0.465264	0.778427
ENSG00000089737	DDX24	57062	protein_coding	14	94048287	94081202	43.33	18260	-0.0234926	0.0515892	-0.455378	0.648837	0.87667
ENSG00000089775	ZBTB25	7597	protein_coding	14	64449106	64505213	42.25	1658.4	-0.0566897	0.100499	-0.564079	0.5727	0.840102
ENSG00000089818	NECAP1	25977	protein_coding	12	8076939	8097881	41.12	1541.99	-0.143071	0.094841	-1.50854	0.131416	0.444585
ENSG00000089820	ARHGAP4	393	protein_coding	X	153907367	153934999	58.14	2770.55	0.0182623	0.0990297	0.184413	0.85369	0.956799
ENSG00000089847	ANKRD24	170961	protein_coding	19	4182689	4224814	53.64	146.939	0.387593	0.210005	1.84564	0.0649448	0.300716
ENSG00000089876	DHX32	55760	protein_coding	10	125836337	125896436	41.45	5.05748	1.31294	1.04444	1.25708	0.208726	NA
ENSG00000089902	RCOR1	23186	protein_coding	14	102592649	102730561	43.49	5521.49	0.00114418	0.0584526	0.0195744	0.984383	0.994908
ENSG00000089916	GPATCH2L	55668	protein_coding	14	76151916	76254342	39.76	4744.82	-0.019626	0.0577977	-0.339564	0.734185	0.911898
ENSG00000090006	LTBP4	8425	protein_coding	19	40592883	40629818	56.48	2890.81	0.114739	0.112581	1.01917	0.308124	0.660952
ENSG00000090013	BLVRB	645	protein_coding	19	40447765	40465764	49.72	1346.53	-0.119087	0.106492	-1.11827	0.26345	0.618146
ENSG00000090020	SLC9A1	6548	protein_coding	1	27098809	27166981	51.7	2887.66	0.208906	0.0858005	2.43479	0.0149003	0.119706
ENSG00000090054	SPTLC1	10558	protein_coding	9	92000087	92115413	41.69	3371.28	-0.1083	0.0909006	-1.19141	0.233493	0.58724
ENSG00000090060	PAPOLA	10914	protein_coding	14	96501433	96567116	36.57	7654.93	-0.0629619	0.0708676	-0.888444	0.374302	0.716984
ENSG00000090061	CCNK	8812	protein_coding	14	99481169	99535044	50.14	8487.1	0.109156	0.0618094	1.76602	0.0773931	0.3362
ENSG00000090097	PCBP4	57060	protein_coding	3	51957454	51974016	58.75	1550.96	-0.0029058	0.0973043	-0.029863	0.976176	0.992403
ENSG00000090238	YPEL3	83719	protein_coding	16	30092314	30096915	58.41	58.3216	0.651413	0.310288	2.09938	0.0357835	0.212914
ENSG00000090263	MRPS33	51650	protein_coding	7	141002610	141015228	41.83	2108.72	0.00839733	0.0745831	0.11259	0.910355	0.975744
ENSG00000090266	NDUFB2	4708	protein_coding	7	140690777	140722790	43.57	4026.59	-0.0948328	0.0667111	-1.42154	0.155159	0.480664
ENSG00000090273	NUDC	10726	protein_coding	1	26900238	26946871	48.43	14335.5	-0.0595562	0.0627113	-0.949689	0.34227	0.691023
ENSG00000090316	MAEA	10296	protein_coding	4	1289887	1340147	55.01	3485.43	0.107955	0.080684	1.338	0.180896	0.521963
ENSG00000090339	ICAM1	3383	protein_coding	19	10271093	10286615	51.86	323.841	-0.123342	0.136365	-0.904493	0.365734	0.71136
ENSG00000090372	STRN4	29888	protein_coding	19	46719511	46746994	57.35	4544.73	0.107487	0.0861664	1.24743	0.21224	0.561679
ENSG00000090432	MUL1	79594	protein_coding	1	20499448	20508151	47.5	2189.06	0.0997889	0.0753057	1.32512	0.185132	0.526497
ENSG00000090447	TFAP4	7023	protein_coding	16	4257186	4273075	56.39	1079.56	-0.741816	0.0939987	-7.89177	2.97931e-15	4.31057e-13
ENSG00000090470	PDCD7	10081	protein_coding	15	65117379	65133808	45.71	2902.76	-0.0633016	0.0605685	-1.04512	0.295965	0.652324
ENSG00000090487	SPG21	51324	protein_coding	15	64963022	64990310	44.04	3603.96	-0.165671	0.0630876	-2.62606	0.00863805	0.0808794
ENSG00000090520	DNAJB11	51726	protein_coding	3	186567403	186585800	40.07	5217.52	-0.0288159	0.0627733	-0.459046	0.646201	0.875966
ENSG00000090554	FLT3LG	2323	protein_coding	19	49474207	49486231	53.99	101.115	0.188034	0.238088	0.789767	0.429664	0.756646
ENSG00000090565	RAB11FIP3	9727	protein_coding	16	425649	523011	52.85	3022.9	0.0897554	0.0914024	0.98198	0.32611	0.677468
ENSG00000090581	GNPTG	84572	protein_coding	16	1351931	1365737	55.84	1035.32	0.0675657	0.0939882	0.718874	0.472218	0.782012
ENSG00000090612	ZNF268	10795	protein_coding	12	133181409	133214832	41.98	652.392	0.0911353	0.126666	0.719493	0.471837	0.781813
ENSG00000090615	GOLGA3	2802	protein_coding	12	132768902	132829143	53.6	6366.59	0.049491	0.0640033	0.773257	0.43937	0.764529
ENSG00000090621	PABPC4	8761	protein_coding	1	39560709	39576790	47.21	7057.64	-0.12066	0.0590414	-2.04364	0.0409888	0.231178
ENSG00000090661	CERS4	79603	protein_coding	19	8206736	8262433	52.87	640.276	0.159767	0.112806	1.4163	0.156687	0.48297
ENSG00000090674	MCOLN1	57192	protein_coding	19	7522624	7534009	57.01	1750.7	0.0217543	0.110897	0.196167	0.844479	0.9537
ENSG00000090686	USP48	84196	protein_coding	1	21678298	21783606	41.84	3012.54	0.0137566	0.0834707	0.164808	0.869095	0.961059
ENSG00000090776	EFNB1	1947	protein_coding	X	68829021	68842160	56.39	691.141	0.0217154	0.103944	0.208916	0.834514	0.949856
ENSG00000090857	PDPR	55066	protein_coding	16	70114332	70162537	47.1	4334.82	-0.131271	0.0690862	-1.9001	0.0574199	0.281423
ENSG00000090861	AARS1	16	protein_coding	16	70251983	70289707	49.58	29273.6	0.132976	0.0463081	2.87155	0.00408458	0.0467636
ENSG00000090863	GLG1	2734	protein_coding	16	74447427	74607144	42.38	15227.7	-0.148001	0.0551106	-2.68553	0.00724151	0.0712048
ENSG00000090889	KIF4A	24137	protein_coding	X	70290104	70420886	40.48	7049.51	0.141194	0.0612794	2.30411	0.0212167	0.152909
ENSG00000090905	TNRC6A	27327	protein_coding	16	24610209	24827632	42.59	3563.92	0.0916502	0.0660047	1.38854	0.164972	0.498007
ENSG00000090924	PLEKHG2	64857	protein_coding	19	39412669	39428415	56.66	2060.3	0.217876	0.0792563	2.749	0.00597774	0.0620941
ENSG00000090932	DLL3	10683	protein_coding	19	39498895	39508481	56.84	233.552	-0.344656	0.153533	-2.24483	0.0247791	0.168223
ENSG00000090971	NAT14	57106	protein_coding	19	55485188	55487568	65.69	1366.4	0.0533207	0.0865463	0.616094	0.537833	0.82008
ENSG00000090975	PITPNM2	57605	protein_coding	12	122983480	123151090	51.5	4959.23	0.688956	0.0957125	7.19818	6.10212e-13	6.50542e-11
ENSG00000090989	EXOC1	55763	protein_coding	4	55853648	55905086	34.98	1218.1	0.0231581	0.0945039	0.245049	0.806418	0.939943
ENSG00000091009	RBM27	54439	protein_coding	5	146203605	146289223	38.67	2695.1	-0.165254	0.0742595	-2.22536	0.0260573	0.173621
ENSG00000091010	POU4F3	5459	protein_coding	5	146338839	146341728	54.57	4.14448	0.10066	1.14057	0.0882538	0.929675	NA
ENSG00000091039	OSBPL8	114882	protein_coding	12	76351797	76559809	36.48	5624.04	-0.135594	0.0960013	-1.41242	0.157827	0.484953
ENSG00000091073	DTX2	113878	protein_coding	7	76461676	76505995	54.28	1339.66	0.12575	0.100155	1.25555	0.209278	0.558193
ENSG00000091127	PUS7	54517	protein_coding	7	105439661	105522271	43	765.865	-0.507351	0.101759	-4.98581	6.17026e-07	2.48546e-05
ENSG00000091128	LAMB4	22798	protein_coding	7	108023548	108130361	40.71	4.56018	0.576302	1.0931	0.527219	0.598042	NA
ENSG00000091136	LAMB1	3912	protein_coding	7	107923799	108003213	42.41	360.844	0.086487	0.125346	0.689985	0.490204	0.7939
ENSG00000091137	SLC26A4	5172	protein_coding	7	107660828	107717809	39.85	24.925	0.00158885	0.442338	0.00359193	0.997134	NA
ENSG00000091140	DLD	1738	protein_coding	7	107891162	107931730	36.56	6468.89	-0.0395494	0.0835259	-0.473498	0.635858	0.870913
ENSG00000091157	WDR7	23335	protein_coding	18	56651343	57029811	36.24	2049.2	-0.045188	0.0718467	-0.62895	0.529382	0.816773
ENSG00000091164	TXNL1	9352	protein_coding	18	56597209	56651600	38.58	5708.83	0.00973338	0.0800346	0.121615	0.903204	0.974396
ENSG00000091317	CMTM6	54918	protein_coding	3	32481312	32502852	38.52	5169.44	-0.0267681	0.0945321	-0.283164	0.777051	0.928284
ENSG00000091409	ITGA6	3655	protein_coding	2	172234216	172506459	42.74	2062.66	0.341268	0.0767646	4.44565	8.76278e-06	0.000274277
ENSG00000091428	RAPGEF4	11069	protein_coding	2	172735274	173052893	40.56	18.3661	-0.547809	0.51669	-1.06023	0.28904	NA
ENSG00000091436	MAP3K20	51776	protein_coding	2	173075435	173268015	38.91	3717.02	-0.141766	0.0886234	-1.59964	0.109678	0.402366
ENSG00000091483	FH	2271	protein_coding	1	241497511	241519799	36.88	7447.1	-0.147713	0.0777174	-1.90065	0.0573483	0.281267
ENSG00000091490	SEL1L3	23231	protein_coding	4	25747433	25863760	43.64	1298.04	-0.110501	0.0811181	-1.36223	0.173126	0.511373
ENSG00000091513	TF	7018	protein_coding	3	133746040	133796641	43.58	44.6323	0.174538	0.320847	0.543991	0.586447	0.845587
ENSG00000091527	CDV3	55573	protein_coding	3	133573686	133590261	42.48	10569.1	-0.107473	0.0648893	-1.65625	0.0976705	0.379959
ENSG00000091536	MYO15A	51168	protein_coding	17	18108756	18179802	55.19	5.97275	-0.243912	1.03125	-0.236521	0.813029	NA
ENSG00000091542	ALKBH5	54890	protein_coding	17	18183078	18209954	50.24	14495.9	-0.0368615	0.0664703	-0.554556	0.579198	0.842023
ENSG00000091592	NLRP1	22861	protein_coding	17	5499415	5619424	46.74	498.025	0.496926	0.121172	4.101	4.11363e-05	0.00106881
ENSG00000091622	PITPNM3	83394	protein_coding	17	6451263	6556555	52.01	47.6784	-0.389956	0.334813	-1.1647	0.244141	0.596256
ENSG00000091640	SPAG7	9552	protein_coding	17	4959226	4967817	51.59	2442.81	0.00866131	0.0690296	0.125472	0.90015	0.973288
ENSG00000091651	ORC6	23594	protein_coding	16	46689643	46698394	44.16	2260.67	0.00557633	0.0648338	0.0860096	0.931459	0.982239
ENSG00000091732	ZC3HC1	51530	protein_coding	7	130018287	130051401	44.44	2607.97	0.00864513	0.0669957	0.12904	0.897326	0.971829
ENSG00000091831	ESR1	2099	protein_coding	6	151656691	152129619	39.66	16.7816	0.692941	0.569095	1.21762	0.223369	NA
ENSG00000091844	RGS17	26575	protein_coding	6	153004459	153131282	37.44	175.736	-0.013827	0.221629	-0.0623882	0.950254	0.986904
ENSG00000091879	ANGPT2	285	protein_coding	8	6499632	6563409	40.71	10.1007	0.18391	0.683045	0.269251	0.787737	NA
ENSG00000091947	TMEM101	84336	protein_coding	17	44011188	44023946	49.94	2212.05	-0.0424452	0.0804896	-0.527337	0.597959	0.851936
ENSG00000091986	CCDC80	151887	protein_coding	3	112596797	112649530	40.28	5.22292	-1.41687	1.00171	-1.41445	0.15723	NA
ENSG00000092009	CMA1	1215	protein_coding	14	24505353	24508265	51.56	6.38815	-1.29588	0.884501	-1.46509	0.142896	NA
ENSG00000092010	PSME1	5720	protein_coding	14	24136163	24138967	57.43	5747.02	-0.0947681	0.0657076	-1.44227	0.149226	0.474093
ENSG00000092020	PPP2R3C	55012	protein_coding	14	35085467	35122517	42.2	1177.21	0.0966604	0.121547	0.795249	0.426469	0.753986
ENSG00000092036	HAUS4	54930	protein_coding	14	22946228	22957161	45.59	3490.8	0.0227012	0.0724079	0.313519	0.753886	0.920035
ENSG00000092054	MYH7	4625	protein_coding	14	23412740	23435660	53.05	2.82438	1.25281	1.37263	0.91271	0.361395	NA
ENSG00000092067	CEBPE	1053	protein_coding	14	23117036	23120256	59.83	77.5427	-0.403838	0.272162	-1.48381	0.137859	0.452686
ENSG00000092068	SLC7A8	23428	protein_coding	14	23125295	23183674	47.13	6.0908	-1.38825	0.896592	-1.54836	0.121535	NA
ENSG00000092094	OSGEP	55644	protein_coding	14	20446401	20455089	45.08	1352.86	-0.0060544	0.0847255	-0.0714589	0.943033	0.984941
ENSG00000092096	SLC22A17	51310	protein_coding	14	23346314	23352912	57.87	288.83	0.204055	0.180736	1.12902	0.25889	0.614051
ENSG00000092098	RNF31	55072	protein_coding	14	24146683	24160660	52.92	1595.7	-0.314303	0.0987421	-3.18307	0.00145722	0.0212352
ENSG00000092108	SCFD1	23256	protein_coding	14	30622291	30737694	36.13	2507.45	0.023633	0.108377	0.218062	0.827381	0.947995
ENSG00000092140	G2E3	55632	protein_coding	14	30559158	30620064	35.46	1581.77	0.0605049	0.127667	0.473927	0.635552	0.870913
ENSG00000092148	HECTD1	25831	protein_coding	14	31100117	31207804	39.35	10829.1	0.0619078	0.0634885	0.975103	0.329509	0.68011
ENSG00000092199	HNRNPC	3183	protein_coding	14	21209136	21269494	39.78	49919.4	-0.116486	0.0644524	-1.80732	0.0707117	0.316684
ENSG00000092200	RPGRIP1	57096	protein_coding	14	21280083	21351301	44.47	21.8943	0.872154	0.511058	1.70656	0.087903	NA
ENSG00000092201	SUPT16H	11198	protein_coding	14	21351476	21384019	40.35	18869.3	-0.100673	0.0627622	-1.60404	0.108705	0.400734
ENSG00000092203	TOX4	9878	protein_coding	14	21476597	21499175	43.81	7109.04	0.0344493	0.0557694	0.617709	0.536767	0.819867
ENSG00000092208	GEMIN2	8487	protein_coding	14	39114285	39136973	39.61	1074.71	0.0489203	0.0919352	0.532118	0.594644	0.850083
ENSG00000092295	TGM1	7051	protein_coding	14	24249114	24264432	54.94	173.821	0.167913	0.176721	0.950155	0.342034	0.69084
ENSG00000092330	TINF2	26277	protein_coding	14	24238286	24242663	51.19	2191.01	-0.0189762	0.0759719	-0.24978	0.802758	0.938747
ENSG00000092421	SEMA6A	57556	protein_coding	5	116443555	116574823	40.55	18.2534	-0.332808	0.548727	-0.606509	0.544177	NA
ENSG00000092439	TRPM7	54822	protein_coding	15	50552473	50686797	38.89	3165.82	0.0162777	0.0919886	0.176954	0.859545	0.958481
ENSG00000092445	TYRO3	7301	protein_coding	15	41557675	41583589	53.18	952.81	-0.0914792	0.0833696	-1.09727	0.272523	0.62853
ENSG00000092470	WDR76	79968	protein_coding	15	43826980	43868412	41.85	8506.83	0.0287055	0.0822461	0.34902	0.727075	0.908699
ENSG00000092529	CAPN3	825	protein_coding	15	42359498	42412949	46.78	260.882	0.291602	0.149174	1.95477	0.0506099	0.262088
ENSG00000092531	SNAP23	8773	protein_coding	15	42491233	42545356	42.25	2721.04	0.0360767	0.090354	0.399281	0.689686	0.895047
ENSG00000092621	PHGDH	26227	protein_coding	1	119648411	119744218	43.78	45918.7	0.0468209	0.0580351	0.806768	0.4198	0.751085
ENSG00000092758	COL9A3	1299	protein_coding	20	62816244	62841159	61.84	2.59	0.261751	1.31803	0.198592	0.842582	NA
ENSG00000092820	EZR	7430	protein_coding	6	158765741	158819368	46.15	7100.7	-0.0172616	0.0525154	-0.328695	0.742386	0.915689
ENSG00000092841	MYL6	4637	protein_coding	12	56158346	56163496	51.25	16332.2	-0.00655503	0.0644215	-0.101752	0.918953	0.978092
ENSG00000092847	AGO1	26523	protein_coding	1	35869808	35930532	44.84	5243.79	-0.0737414	0.0658852	-1.11924	0.263038	0.617917
ENSG00000092850	TEKT2	27285	protein_coding	1	36084094	36088275	58.32	3.85997	0.561451	1.06559	0.52689	0.59827	NA
ENSG00000092853	CLSPN	63967	protein_coding	1	35720218	35769978	42.79	7401.09	0.0734874	0.0639897	1.14843	0.250793	0.604132
ENSG00000092871	RFFL	117584	protein_coding	17	35005990	35089319	43.34	1160.64	-0.0506465	0.0863263	-0.586687	0.557414	0.831704
ENSG00000092929	UNC13D	201294	protein_coding	17	75827225	75844785	59.7	6908.59	-0.0828914	0.0905363	-0.91556	0.359898	0.705438
ENSG00000092931	MFSD11	79157	protein_coding	17	76735865	76781449	44.16	1621.47	0.163826	0.0757888	2.16161	0.030648	0.19236
ENSG00000092964	DPYSL2	1808	protein_coding	8	26514031	26658178	44.97	5462.23	0.0376367	0.0646955	0.581751	0.560735	0.832491
ENSG00000092969	TGFB2	7042	protein_coding	1	218345336	218444619	42.03	11.8362	-0.427657	0.688644	-0.621013	0.534591	NA
ENSG00000092978	GPATCH2	55105	protein_coding	1	217426992	217631090	36.36	1155.77	0.0376345	0.105499	0.356727	0.721296	0.907445
ENSG00000093000	NUP50	10762	protein_coding	22	45163925	45188017	43.51	15451.1	0.00173172	0.0542364	0.0319292	0.974528	0.992227
ENSG00000093009	CDC45	8318	protein_coding	22	19479457	19520612	48.03	6617.86	0.0601744	0.0568132	1.05916	0.289526	0.646589
ENSG00000093010	COMT	1312	protein_coding	22	19941371	19969975	53.46	3117.05	-0.0605335	0.0778901	-0.777165	0.437061	0.762679
ENSG00000093072	ADA2	51816	protein_coding	22	17178790	17258235	48.88	948.57	-0.122239	0.0974417	-1.25448	0.209666	0.558283
ENSG00000093100		NA	lncRNA	22	17787652	17811497	53.69	531.414	0.0270584	0.116724	0.231816	0.816681	0.943639
ENSG00000093134	VNN3P	NA	transcribed_unitary_pseudogene	6	132722926	132734692	37.78	0.92919	-0.641485	2.51438	-0.255127	0.798625	NA
ENSG00000093144	ECHDC1	55862	protein_coding	6	127288712	127343609	36	4069.77	-0.0243115	0.101453	-0.239634	0.810614	0.940795
ENSG00000093167	LRRFIP2	9209	protein_coding	3	37052626	37183689	38.6	3857.83	-0.0108099	0.0647993	-0.166821	0.867511	0.960835
ENSG00000093183	SEC22C	9117	protein_coding	3	42547969	42601080	43.29	4367.59	0.174955	0.0638957	2.73813	0.00617894	0.0638101
ENSG00000093217	XYLB	9942	protein_coding	3	38346760	38421348	44.83	749.66	-0.166208	0.0977964	-1.69953	0.0892189	0.36171
ENSG00000094631	HDAC6	10013	protein_coding	X	48801377	48824982	50.55	3611.45	0.324694	0.0619093	5.24467	1.56564e-07	7.25462e-06
ENSG00000094804	CDC6	990	protein_coding	17	40287879	40304657	43.52	8574.18	0.0629494	0.0673129	0.935176	0.349698	0.697477
ENSG00000094841	UPRT	139596	protein_coding	X	75156388	75304885	39.9	1016.8	-0.0675131	0.0874844	-0.771716	0.440283	0.765363
ENSG00000094880	CDC23	8697	protein_coding	5	138187650	138213343	41.22	3794.14	0.0163212	0.0757233	0.215537	0.829348	0.948639
ENSG00000094914	AAAS	8086	protein_coding	12	53307456	53324864	49.39	2821.58	0.104728	0.07627	1.37312	0.169716	0.507038
ENSG00000094916	CBX5	23468	protein_coding	12	54230942	54280133	42.96	22117.1	0.0731283	0.0691596	1.05738	0.290336	0.646993
ENSG00000094975	SUCO	51430	protein_coding	1	172532349	172611833	36.42	2950.1	-0.0371809	0.0910995	-0.408135	0.683174	0.892625
ENSG00000095002	MSH2	4436	protein_coding	2	47403067	47663146	45.38	307.406	0.0729658	0.147304	0.495341	0.620359	0.863376
ENSG00000095015	MAP3K1	4214	protein_coding	5	56815549	56896152	38.08	1757.38	-0.20193	0.0807913	-2.49941	0.0124402	0.105119
ENSG00000095059	DHPS	1725	protein_coding	19	12675717	12681880	54.72	4182.82	-0.0968263	0.0729416	-1.32745	0.18436	0.525858
ENSG00000095066	HOOK2	29911	protein_coding	19	12763003	12872740	53.64	544.494	0.272011	0.142388	1.91035	0.0560887	0.278362
ENSG00000095139	ARCN1	372	protein_coding	11	118572390	118603033	42.33	14222.8	-0.0430718	0.0677649	-0.635606	0.525033	0.814669
ENSG00000095203	EPB41L4B	54566	protein_coding	9	109171974	109321059	45.23	492.509	-0.120745	0.115925	-1.04158	0.297608	0.652858
ENSG00000095209	TMEM38B	55151	protein_coding	9	105694541	105776629	37.53	2391.36	-0.19426	0.102571	-1.89391	0.0582365	0.283679
ENSG00000095261	PSMD5	5711	protein_coding	9	120815496	120842951	40.53	2979.36	-0.104516	0.0705124	-1.48224	0.138277	0.453534
ENSG00000095303	PTGS1	5742	protein_coding	9	122370530	122395703	50.08	22.1361	0.201614	0.495665	0.406754	0.684189	NA
ENSG00000095319	NUP188	23511	protein_coding	9	128947699	129007096	46.07	13015.2	-0.0636343	0.0599987	-1.0606	0.288874	0.645844
ENSG00000095321	CRAT	1384	protein_coding	9	129094142	129111189	58.61	163.829	0.263352	0.186477	1.41225	0.157877	0.484953
ENSG00000095370	SH2D3C	10044	protein_coding	9	127738317	127778710	53.99	1205.37	-0.22521	0.0936756	-2.40414	0.0162104	0.126016
ENSG00000095380	NANS	54187	protein_coding	9	98056732	98083077	46.23	2873.16	-0.116396	0.0675456	-1.72322	0.0848485	0.353116
ENSG00000095383	TBC1D2	55357	protein_coding	9	98199011	98255649	48.96	805.139	0.173772	0.101734	1.7081	0.087618	0.35968
ENSG00000095397	WHRN	25861	protein_coding	9	114402078	114505473	48.36	251.988	0.145038	0.167924	0.863713	0.387746	0.729674
ENSG00000095485	CWF19L1	55280	protein_coding	10	100232298	100267680	42.57	2700.21	0.13345	0.0868375	1.53678	0.124348	0.430364
ENSG00000095539	SEMA4G	57715	protein_coding	10	100969504	100985871	52.9	94.8931	0.140884	0.228911	0.615454	0.538255	0.82016
ENSG00000095564	BTAF1	9044	protein_coding	10	91923770	92031437	37.3	4393.19	0.0230413	0.0763061	0.301958	0.762684	0.923256
ENSG00000095574	IKZF5	64376	protein_coding	10	122990807	123008812	38.31	1688.8	-0.126366	0.084612	-1.49347	0.135313	0.449664
ENSG00000095587	TLL2	7093	protein_coding	10	96364608	96513926	46.43	32.0871	-0.362375	0.388494	-0.932768	0.35094	0.699069
ENSG00000095596	CYP26A1	1592	protein_coding	10	93073475	93077885	52.98	264.665	-0.344302	0.13643	-2.52366	0.011614	0.0999244
ENSG00000095637	SORBS1	10580	protein_coding	10	95311771	95561414	44.47	309.3	-0.0333833	0.138513	-0.241013	0.809545	0.940219
ENSG00000095739	BAMBI	25805	protein_coding	10	28677510	28682932	46.04	15.5064	0.357754	0.557719	0.64146	0.521224	NA
ENSG00000095752	IL11	3589	protein_coding	19	55364382	55370463	60.84	33.7399	-0.168285	0.381986	-0.440553	0.659537	0.882765
ENSG00000095787	WAC	51322	protein_coding	10	28532493	28623112	37.79	10996.6	-0.0346725	0.0526177	-0.658951	0.509927	0.805894
ENSG00000095794	CREM	1390	protein_coding	10	35126791	35212958	39.22	1358.73	0.854072	0.0832375	10.2607	1.05969e-24	3.13027e-22
ENSG00000095906	NUBP2	10101	protein_coding	16	1782932	1789186	62.16	3922.34	0.0757869	0.0962549	0.787356	0.431073	0.75796
ENSG00000095932	SMIM24	284422	protein_coding	19	3473986	3480525	55.15	1639.15	-0.0376554	0.0718924	-0.523775	0.600435	0.852922
ENSG00000095951	HIVEP1	3096	protein_coding	6	12008762	12164999	39.37	1205.55	0.00660391	0.0893763	0.0738889	0.941099	0.984678
ENSG00000096060	FKBP5	2289	protein_coding	6	35573585	35728583	41.97	3326.02	-0.153602	0.0682021	-2.25216	0.0243124	0.166476
ENSG00000096063	SRPK1	6732	protein_coding	6	35832966	35921342	40.48	7090.19	-0.198131	0.0702348	-2.82099	0.00478763	0.0527868
ENSG00000096070	BRPF3	27154	protein_coding	6	36196744	36232790	47.04	2007.18	0.136446	0.0853392	1.59887	0.10985	0.402887
ENSG00000096080	MRPS18A	55168	protein_coding	6	43671202	43687791	49.08	3550.77	0.133936	0.0661003	2.02626	0.0427385	0.236345
ENSG00000096092	TMEM14A	28978	protein_coding	6	52671113	52686588	41.72	1185.59	-0.0327489	0.0906857	-0.361125	0.718006	0.906231
ENSG00000096093	EFHC1	114327	protein_coding	6	52362123	52529886	41.58	226.763	0.0794948	0.164731	0.482574	0.629398	0.868003
ENSG00000096264	NCR2	9436	protein_coding	6	41335608	41350889	47.16	1.30205	-3.84519	2.24219	-1.71493	0.086358	NA
ENSG00000096384	HSP90AB1	3326	protein_coding	6	44246166	44253888	49.1	120474	-0.204677	0.064493	-3.17364	0.00150542	0.0218479
ENSG00000096401	CDC5L	988	protein_coding	6	44387706	44450425	38.46	6094.41	-0.0411622	0.0809815	-0.508291	0.611249	0.858619
ENSG00000096433	ITPR3	3710	protein_coding	6	33620365	33696574	55.13	5765.71	0.0700509	0.0820909	0.853333	0.393475	0.73257
ENSG00000096654	ZNF184	7738	protein_coding	6	27450743	27473118	38.79	1644.39	0.0904762	0.0934424	0.968256	0.332916	0.682832
ENSG00000096696	DSP	1832	protein_coding	6	7541326	7586717	42.54	12.6105	0.184087	0.666938	0.276018	0.782535	NA
ENSG00000096717	SIRT1	23411	protein_coding	10	67884656	67918390	40.88	2300.65	0.0634203	0.0712657	0.889914	0.373512	0.71685
ENSG00000096746	HNRNPH3	3189	protein_coding	10	68331174	68343193	39.82	6679.81	-0.0306963	0.0648353	-0.473451	0.635891	0.870913
ENSG00000096872	IFT74	80173	protein_coding	9	26947039	27066134	37.42	61.2331	0.464061	0.345908	1.34157	0.179735	0.520975
ENSG00000096968	JAK2	3717	protein_coding	9	4984390	5129948	37.57	1106.11	-0.0538435	0.101699	-0.529439	0.596501	0.851051
ENSG00000096996	IL12RB1	3594	protein_coding	19	18058995	18098944	51.1	130.883	0.381645	0.234843	1.62511	0.10414	0.391678
ENSG00000097007	ABL1	25	protein_coding	9	130713043	130887675	44.57	10458.6	0.00284007	0.0706369	0.0402066	0.967928	0.991189
ENSG00000097021	ACOT7	11332	protein_coding	1	6264269	6393767	53.97	8688.33	-0.00814104	0.0864464	-0.0941743	0.924971	0.980531
ENSG00000097033	SH3GLB1	51100	protein_coding	1	86704570	86748184	36.11	6596.91	-0.02404	0.0871164	-0.275953	0.782584	0.930413
ENSG00000097046	CDC7	8317	protein_coding	1	91500851	91525764	36.66	3448.6	0.157177	0.0981711	1.60105	0.109366	0.401735
ENSG00000097096	SYDE2	84144	protein_coding	1	85156889	85201724	36.93	493.571	-0.193929	0.119375	-1.62453	0.104263	0.391876
ENSG00000099139	PCSK5	5125	protein_coding	9	75890644	76362975	40.15	221.512	0.315915	0.156983	2.01242	0.0441761	0.241301
ENSG00000099194	SCD	6319	protein_coding	10	100347233	100364826	46.86	145523	0.0358183	0.0560259	0.639317	0.522617	0.81359
ENSG00000099203	TMED1	11018	protein_coding	19	10832067	10836318	56.75	1803.52	0.020657	0.0901142	0.229231	0.81869	0.94437
ENSG00000099204	ABLIM1	3983	protein_coding	10	114431110	114768061	42.03	3529.9	-0.706826	0.0747899	-9.45082	3.36177e-21	8.21837e-19
ENSG00000099219	ERMP1	79956	protein_coding	9	5749832	5879537	40.53	108.867	-0.152174	0.237241	-0.641431	0.521243	0.812664
ENSG00000099246	RAB18	22931	protein_coding	10	27504174	27545117	36.57	2425.98	-0.0230571	0.0901684	-0.255711	0.798174	0.936321
ENSG00000099250	NRP1	8829	protein_coding	10	33177492	33336262	41.34	216.856	-0.046348	0.187136	-0.24767	0.80439	0.939261
ENSG00000099251	HSD17B7P2	NA	transcribed_unprocessed_pseudogene	10	38356455	38378107	39.11	2.86127	3.39833	1.95777	1.73582	0.0825959	NA
ENSG00000099256	PRTFDC1	56952	protein_coding	10	24848614	24952606	41.87	81.4219	0.422134	0.252131	1.67426	0.0940792	0.371965
ENSG00000099282	TSPAN15	23555	protein_coding	10	69451465	69507666	51.45	679.396	-0.014692	0.10409	-0.141147	0.887754	0.968008
ENSG00000099284	MACROH2A2	55506	protein_coding	10	70052544	70112282	45.85	81.7228	0.313494	0.264104	1.18701	0.235223	0.587708
ENSG00000099290	WASHC2A	387680	protein_coding	10	50067888	50133509	42.59	3231.88	0.0348608	0.0679928	0.512713	0.608152	0.857003
ENSG00000099308	MAST3	23031	protein_coding	19	18097778	18151692	54.88	2079.37	-0.0504218	0.0977539	-0.515803	0.605992	0.855983
ENSG00000099326	MZF1	7593	protein_coding	19	58561931	58573575	55.33	638.941	0.110352	0.150805	0.731753	0.464319	0.778036
ENSG00000099330	OCEL1	79629	protein_coding	19	17226213	17229219	58.66	376.667	-0.22019	0.138689	-1.58765	0.112365	0.406913
ENSG00000099331	MYO9B	4650	protein_coding	19	17075777	17214537	52.36	6146.07	0.15267	0.0925134	1.65025	0.0988916	0.382704
ENSG00000099337	KCNK6	9424	protein_coding	19	38319845	38332076	52.87	691.59	-0.126174	0.12221	-1.03244	0.301868	0.655967
ENSG00000099338	CATSPERG	57828	protein_coding	19	38335775	38370943	53.1	25.4126	0.119975	0.4309	0.27843	0.780683	NA
ENSG00000099341	PSMD8	5714	protein_coding	19	38374563	38383850	53.59	14668.8	0.000483012	0.066873	0.00722283	0.994237	0.997698
ENSG00000099364	FBXL19	54620	protein_coding	16	30923055	30948783	55.33	4651.57	-0.0694648	0.104165	-0.666871	0.504855	0.802594
ENSG00000099365	STX1B	112755	protein_coding	16	30989256	31010638	55.21	7.51608	1.26315	0.802625	1.57377	0.115541	NA
ENSG00000099377	HSD3B7	80270	protein_coding	16	30985207	30989147	60.62	63.9067	0.382933	0.266325	1.43784	0.150479	0.475141
ENSG00000099381	SETD1A	9739	protein_coding	16	30957294	30984664	55.71	5482.98	-0.0479408	0.0918695	-0.521836	0.601785	0.853523
ENSG00000099385	BCL7C	9274	protein_coding	16	30833626	30894302	48.75	2053.03	-0.00989628	0.0874863	-0.113118	0.909937	0.975744
ENSG00000099617	EFNA2	1943	protein_coding	19	1285873	1301431	63.78	9.9225	-0.468379	0.647919	-0.722898	0.469743	NA
ENSG00000099622	CIRBP	1153	protein_coding	19	1259384	1274880	62.55	8371.05	0.0372195	0.0600686	0.619617	0.53551	0.81927
ENSG00000099624	ATP5F1D	513	protein_coding	19	1241746	1244825	62.95	6353.76	-0.041847	0.113834	-0.367614	0.713161	0.904091
ENSG00000099625	CBARP	255057	protein_coding	19	1228287	1238027	70.01	656.905	0.0624299	0.16352	0.381788	0.702619	0.900554
ENSG00000099725	PRKY	NA	transcribed_unitary_pseudogene	Y	7274313	7371868	44.4	373.513	-0.160798	0.121051	-1.32835	0.184062	0.525817
ENSG00000099769	IGFALS	3483	protein_coding	16	1790413	1794971	68.39	12.1729	0.0126163	0.636742	0.0198138	0.984192	NA
ENSG00000099783	HNRNPM	4670	protein_coding	19	8444767	8489114	46.68	26186.3	-0.0285421	0.052862	-0.539936	0.589241	0.847348
ENSG00000099785	MARCHF2	51257	protein_coding	19	8413270	8439017	51.12	481.179	0.0170179	0.125801	0.135277	0.892393	0.969586
ENSG00000099795	NDUFB7	4713	protein_coding	19	14566078	14572066	57.47	3591.32	-0.0737823	0.0940216	-0.784737	0.432608	0.759245
ENSG00000099797	TECR	9524	protein_coding	19	14517085	14565980	53.54	9293.34	0.0134682	0.0834682	0.161357	0.871812	0.961142
ENSG00000099800	TIMM13	26517	protein_coding	19	2425625	2427586	63.97	3127.92	-0.0910316	0.0949645	-0.958586	0.337767	0.687417
ENSG00000099804	CDC34	997	protein_coding	19	531760	542092	64.64	3498.01	0.102133	0.0926255	1.10264	0.270184	0.625649
ENSG00000099814	CEP170B	283638	protein_coding	14	104865268	104896747	64.32	789.658	0.00171111	0.144217	0.0118648	0.990533	0.996811
ENSG00000099817	POLR2E	5434	protein_coding	19	1086574	1095380	61.47	5559.89	0.00268203	0.0815117	0.0329037	0.973751	0.992083
ENSG00000099821	POLRMT	5442	protein_coding	19	617221	633537	61.1	9772.17	-0.13436	0.106989	-1.25583	0.209176	0.558131
ENSG00000099822	HCN2	610	protein_coding	19	589881	617159	63.15	128.092	0.436024	0.214139	2.03617	0.0417329	0.233327
ENSG00000099834	CDHR5	53841	protein_coding	11	616577	626078	63.08	11.9583	0.64738	0.728866	0.888201	0.374433	NA
ENSG00000099840	IZUMO4	113177	protein_coding	19	2096429	2099593	66.13	133.413	-0.327071	0.188681	-1.73345	0.0830149	0.349406
ENSG00000099849	RASSF7	8045	protein_coding	11	560404	564025	69.11	1951.12	0.0907247	0.0917777	0.988527	0.322895	0.675084
ENSG00000099860	GADD45B	4616	protein_coding	19	2476122	2478805	60.13	149.812	0.17602	0.209328	0.840881	0.400414	0.737496
ENSG00000099864	PALM	5064	protein_coding	19	708935	748329	59.66	5.32047	0.975026	0.938154	1.0393	0.298664	NA
ENSG00000099866	MADCAM1	8174	protein_coding	19	489176	505343	60.88	32.7545	0.0816882	0.413117	0.197736	0.843251	0.95339
ENSG00000099869	IGF2-AS	51214	lncRNA	11	2140501	2148666	57.48	0.912199	-2.49048	2.53788	-0.981323	0.326434	NA
ENSG00000099875	MKNK2	2872	protein_coding	19	2037465	2051244	64.23	22662	-0.746077	0.0961372	-7.76054	8.45665e-15	1.17556e-12
ENSG00000099889	ARVCF	421	protein_coding	22	19969896	20016823	58.04	439.667	0.035527	0.141769	0.250597	0.802125	0.93847
ENSG00000099899	TRMT2A	27037	protein_coding	22	20111875	20117392	63.28	4092.54	-0.0716043	0.0877879	-0.815651	0.4147	0.747201
ENSG00000099901	RANBP1	5902	protein_coding	22	20115938	20127355	57.68	12604.8	-0.127367	0.0603902	-2.10906	0.0349391	0.209612
ENSG00000099904	ZDHHC8	29801	protein_coding	22	20129456	20148007	63.57	1903.19	-0.0132294	0.114756	-0.115282	0.908221	0.97511
ENSG00000099910	KLHL22	84861	protein_coding	22	20441519	20495844	49.08	797.028	0.216192	0.098505	2.19473	0.0281832	0.182304
ENSG00000099917	MED15	51586	protein_coding	22	20495913	20587632	50.5	7994.19	-0.0349791	0.0927254	-0.377233	0.706	0.901917
ENSG00000099937	SERPIND1	3053	protein_coding	22	20774113	20787720	46.49	5.30046	0.0121433	0.900956	0.0134783	0.989246	NA
ENSG00000099940	SNAP29	9342	protein_coding	22	20859007	20891214	48.84	4184.26	0.142083	0.05955	2.38594	0.0170355	0.130144
ENSG00000099942	CRKL	1399	protein_coding	22	20917407	20953747	45.77	14692.1	-0.0740696	0.0485031	-1.52711	0.126733	0.435624
ENSG00000099949	LZTR1	8216	protein_coding	22	20982269	20999032	58.23	2004.02	0.188903	0.0891684	2.11849	0.0341332	0.20644
ENSG00000099954	CECR2	27443	protein_coding	22	17359949	17558151	44.03	191.439	-0.626802	0.167405	-3.74423	0.00018095	0.00388742
ENSG00000099956	SMARCB1	6598	protein_coding	22	23786931	23838009	51.42	10259.2	0.0327977	0.0570426	0.57497	0.565312	0.835912
ENSG00000099957	P2RX6	9127	protein_coding	22	21009808	21028013	56.14	7.3013	-0.472974	0.876611	-0.539549	0.589508	NA
ENSG00000099958	DERL3	91319	protein_coding	22	23834503	23839128	61.13	6.86438	0.120452	0.813476	0.14807	0.882287	NA
ENSG00000099968	BCL2L13	23786	protein_coding	22	17628855	17730855	42.8	2362.15	0.149986	0.0684922	2.18982	0.0285372	0.183339
ENSG00000099974	DDTL	100037417	protein_coding	22	23966888	23972556	51.49	109.891	-0.266626	0.223246	-1.19432	0.232354	0.586274
ENSG00000099977	DDT	1652	protein_coding	22	23970542	23980525	54.25	1421.39	-0.0319299	0.107382	-0.29735	0.766199	0.923883
ENSG00000099985	OSM	5008	protein_coding	22	30262829	30266851	60.33	56.3077	0.433492	0.300462	1.44275	0.14909	0.474093
ENSG00000099991	CABIN1	23523	protein_coding	22	24011192	24178628	50.24	10279.3	0.00157026	0.0799287	0.0196458	0.984326	0.994908
ENSG00000099992	TBC1D10A	83874	protein_coding	22	30291990	30326947	52.41	3945.14	0.0537174	0.0825906	0.650406	0.51543	0.809719
ENSG00000099994	SUSD2	56241	protein_coding	22	24181487	24189106	64.06	62.6823	0.378461	0.276086	1.37081	0.170435	0.507449
ENSG00000099995	SF3A1	10291	protein_coding	22	30331988	30356919	49.02	16769.8	0.182038	0.0632633	2.87746	0.0040089	0.046095
ENSG00000099999	RNF215	200312	protein_coding	22	30368811	30421771	53.32	373.42	0.29503	0.138896	2.12411	0.0336612	0.204667
ENSG00000100003	SEC14L2	23541	protein_coding	22	30396941	30425303	50.37	1716.08	1.7683	0.0963661	18.3498	3.31534e-75	3.91735e-72
ENSG00000100012	SEC14L3	266629	protein_coding	22	30447959	30472017	48.07	5.37853	1.21889	0.991572	1.22925	0.218979	NA
ENSG00000100014	SPECC1L	23384	protein_coding	22	24270817	24417739	42.29	5626.25	0.0850131	0.057072	1.48958	0.136336	0.451238
ENSG00000100023	PPIL2	23759	protein_coding	22	21666000	21700015	54.06	3504.85	0.101676	0.0804444	1.26392	0.206257	0.555072
ENSG00000100027	YPEL1	29799	protein_coding	22	21697536	21735794	49.27	1136.58	0.0694595	0.0839706	0.827188	0.40813	0.742483
ENSG00000100028	SNRPD3	6634	protein_coding	22	24555958	24582052	45.46	7839.91	-0.126403	0.0586768	-2.15422	0.0312228	0.194431
ENSG00000100029	PES1	23481	protein_coding	22	30576625	30607083	50.48	10553.8	-0.0901258	0.0549097	-1.64135	0.100726	0.385974
ENSG00000100030	MAPK1	5594	protein_coding	22	21759657	21867680	43.44	8797.71	0.0293926	0.0669508	0.439018	0.660648	0.882765
ENSG00000100031	GGT1	2678	protein_coding	22	24594811	24629005	53.35	1226.85	0.122317	0.078555	1.55708	0.119451	0.421292
ENSG00000100034	PPM1F	9647	protein_coding	22	21919425	21952848	55.32	3302.24	-0.159277	0.0759254	-2.09781	0.0359221	0.213291
ENSG00000100036	SLC35E4	339665	protein_coding	22	30635781	30669016	50.88	170.988	0.0594287	0.184558	0.322006	0.747449	0.918218
ENSG00000100038	TOP3B	8940	protein_coding	22	21957025	21982813	54.98	1522.95	0.21639	0.103985	2.08098	0.0374362	0.21907
ENSG00000100053	CRYBB3	1417	protein_coding	22	25199858	25207359	52.09	3.57626	0.249052	1.26534	0.196826	0.843963	NA
ENSG00000100055	CYTH4	27128	protein_coding	22	37282027	37315341	55.44	146.827	-0.581864	0.182412	-3.18983	0.00142354	0.0208732
ENSG00000100056	ESS2	8220	protein_coding	22	19130279	19144684	55.92	3382.51	0.132503	0.0755693	1.7534	0.0795329	0.341606
ENSG00000100058	CRYBB2P1	NA	transcribed_unprocessed_pseudogene	22	25455712	25459681	51.18	85.3256	-0.0569231	0.279224	-0.203862	0.838461	0.951374
ENSG00000100060	MFNG	4242	protein_coding	22	37469063	37486393	56.66	3985.61	-0.245846	0.0745612	-3.29724	0.000976404	0.0153718
ENSG00000100075	SLC25A1	6576	protein_coding	22	19175581	19178739	67.08	9330.05	0.155352	0.091685	1.69441	0.0901879	0.364427
ENSG00000100077	GRK3	157	protein_coding	22	25564675	25729294	40.6	24504.2	-0.0061342	0.0587332	-0.104442	0.916819	0.978092
ENSG00000100078	PLA2G3	50487	protein_coding	22	31134807	31140508	56.98	0.300081	-2.47393	4.30417	-0.574774	0.565444	NA
ENSG00000100083	GGA1	26088	protein_coding	22	37608474	37633564	56.62	2943.67	0.0851578	0.0920521	0.925105	0.354911	0.702256
ENSG00000100084	HIRA	7290	protein_coding	22	19330698	19447450	46.11	8582.4	-0.0779511	0.0652123	-1.19534	0.231953	0.58604
ENSG00000100092	SH3BP1	23616	protein_coding	22	37634654	37656117	57.36	2231.71	-0.0250005	0.0998217	-0.250451	0.802238	0.93847
ENSG00000100097	LGALS1	3956	protein_coding	22	37675636	37679802	56.68	1121.37	-0.085671	0.0892544	-0.959851	0.33713	0.686731
ENSG00000100099	HPS4	89781	protein_coding	22	26443107	26483931	46.91	2822.94	0.00600049	0.0599083	0.100161	0.920216	0.97873
ENSG00000100100	PIK3IP1	113791	protein_coding	22	31281594	31292534	51.26	178.927	0.407864	0.186189	2.19059	0.0284816	0.183132
ENSG00000100104	SRRD	402055	protein_coding	22	26483877	26494658	45.15	1384.52	-0.222749	0.0922737	-2.414	0.0157785	0.12436
ENSG00000100105	PATZ1	23598	protein_coding	22	31325804	31346346	52.93	3224.51	-0.0452627	0.0813973	-0.556072	0.578162	0.841378
ENSG00000100106	TRIOBP	11078	protein_coding	22	37697048	37776556	54.36	2836.33	0.246594	0.0914162	2.69749	0.00698639	0.0697115
ENSG00000100109	TFIP11	24144	protein_coding	22	26491225	26512505	44.89	5696.62	0.0847134	0.0547959	1.54598	0.122109	0.426858
ENSG00000100116	GCAT	23464	protein_coding	22	37807905	37817176	54.21	1965.26	-0.0199016	0.0697852	-0.285184	0.775504	0.927951
ENSG00000100124	ANKRD54	129138	protein_coding	22	37830855	37849327	50.74	3250.82	0.148012	0.0799427	1.85148	0.0641002	0.29858
ENSG00000100129	EIF3L	51386	protein_coding	22	37848868	37889407	46	23223.9	-0.108845	0.0537655	-2.02444	0.042925	0.236915
ENSG00000100138	SNU13	4809	protein_coding	22	41673933	41690504	46.8	7535.49	-0.0800801	0.0595708	-1.34428	0.178857	0.519674
ENSG00000100139	MICALL1	85377	protein_coding	22	37905657	37942822	55.92	5312.67	0.0566742	0.077083	0.735236	0.462196	0.777215
ENSG00000100142	POLR2F	5435	protein_coding	22	37952607	38041915	53.44	2762.84	-0.174999	0.0949832	-1.84242	0.0654144	0.30183
ENSG00000100146	SOX10	6663	protein_coding	22	37970686	37987422	57.55	5.72656	-0.126027	1.00818	-0.125005	0.90052	NA
ENSG00000100147	CCDC134	79879	protein_coding	22	41800679	41832172	49.36	2197.23	0.115068	0.0660649	1.74175	0.0815525	0.346208
ENSG00000100150	DEPDC5	9681	protein_coding	22	31753867	31908033	45.28	1256.22	0.00336063	0.0827364	0.0406186	0.9676	0.991189
ENSG00000100151	PICK1	9463	protein_coding	22	38056311	38075701	54.9	713.01	0.125732	0.116182	1.0822	0.279166	0.634025
ENSG00000100154	TTC28	23331	protein_coding	22	27978014	28679840	39.91	1593.45	0.10177	0.074049	1.37436	0.16933	0.506312
ENSG00000100162	CENPM	79019	protein_coding	22	41927514	41947152	55.38	1713.13	0.0377453	0.0808615	0.466789	0.640651	0.872802
ENSG00000100167	SEPTIN3	55964	protein_coding	22	41969443	41998221	52.3	307.447	-0.0983326	0.131394	-0.74838	0.454231	0.773267
ENSG00000100191	SLC5A4	6527	protein_coding	22	32218464	32255347	41.71	0.654998	-3.04176	2.75819	-1.10281	0.270109	NA
ENSG00000100196	KDELR3	11015	protein_coding	22	38468078	38483447	49.55	6.7883	-0.542582	0.890834	-0.609072	0.542476	NA
ENSG00000100197	CYP2D6	1565	protein_coding	22	42126499	42130865	62.72	102.317	0.133269	0.234901	0.567342	0.570482	0.838832
ENSG00000100201	DDX17	10521	protein_coding	22	38483438	38507660	43.03	15076.7	-0.13824	0.0704092	-1.96337	0.0496027	0.258858
ENSG00000100206	DMC1	11144	protein_coding	22	38518948	38570204	42.02	1111.87	0.102502	0.0995258	1.0299	0.303057	0.657056
ENSG00000100207	TCF20	6942	protein_coding	22	42160013	42343616	49.75	7264.25	-0.0152793	0.0604697	-0.252678	0.800517	0.937751
ENSG00000100209	HSCB	150274	protein_coding	22	28742039	28757515	46.7	444.584	0.102718	0.114544	0.896753	0.369851	0.714435
ENSG00000100211	CBY1	25776	protein_coding	22	38656636	38673854	47.17	310.039	-0.00341147	0.140561	-0.0242704	0.980637	0.993859
ENSG00000100216	TOMM22	56993	protein_coding	22	38681957	38685421	48.69	6097.48	-0.161238	0.0640112	-2.5189	0.0117723	0.100919
ENSG00000100218	RSPH14	27156	protein_coding	22	23059415	23145021	55.52	9.59984	0.778843	0.686015	1.13531	0.256243	NA
ENSG00000100219	XBP1	7494	protein_coding	22	28794555	28800597	44.93	6768.19	0.0685275	0.0641119	1.06887	0.285127	0.641201
ENSG00000100220	RTCB	51493	protein_coding	22	32387582	32412248	41.29	8521.6	-0.0548607	0.0572699	-0.957932	0.338097	0.687689
ENSG00000100221	JOSD1	9929	protein_coding	22	38685543	38701556	47.81	8633.58	0.887035	0.0574513	15.4398	8.84051e-54	5.96903e-51
ENSG00000100225	FBXO7	25793	protein_coding	22	32474676	32498829	38.81	6164.12	0.0488148	0.0605749	0.805859	0.420324	0.751178
ENSG00000100226	GTPBP1	9567	protein_coding	22	38705742	38738299	51.11	7238.92	0.203645	0.0732799	2.779	0.00545268	0.0581742
ENSG00000100227	POLDIP3	84271	protein_coding	22	42583721	42614962	49.1	11876.2	0.0378067	0.0514745	0.734474	0.46266	0.777313
ENSG00000100239	PPP6R2	9701	protein_coding	22	50343304	50445090	51.13	4578.5	0.0604253	0.0769233	0.785526	0.432145	0.759072
ENSG00000100241	SBF1	6305	protein_coding	22	50443219	50483923	60.64	17076.5	0.0952486	0.100281	0.949821	0.342203	0.690986
ENSG00000100242	SUN2	25777	protein_coding	22	38733290	38794143	54.74	11503.3	0.0943944	0.0808758	1.16715	0.243149	0.595866
ENSG00000100243	CYB5R3	1727	protein_coding	22	42615730	42720870	52.93	6271.08	-0.0316315	0.089097	-0.355024	0.722572	0.907579
ENSG00000100246	DNAL4	10126	protein_coding	22	38778508	38794198	51.3	1079.45	0.189336	0.0868142	2.18094	0.0291879	0.186002
ENSG00000100253	MIOX	55586	protein_coding	22	50486784	50490648	63.88	13.1175	0.0985559	0.620103	0.158935	0.87372	NA
ENSG00000100258	LMF2	91289	protein_coding	22	50502949	50507702	67.14	2841.6	0.183702	0.100444	1.8289	0.0674144	0.307255
ENSG00000100263	RHBDD3	25807	protein_coding	22	29259872	29268209	55.98	869.341	0.101551	0.104398	0.972731	0.330687	0.68056
ENSG00000100266	PACSIN2	11252	protein_coding	22	42835412	43015149	48.59	5313.74	0.0695869	0.0703418	0.989268	0.322532	0.67471
ENSG00000100271	TTLL1	25809	protein_coding	22	43039516	43089419	51.27	609.271	0.0174372	0.106348	0.163963	0.86976	0.961059
ENSG00000100276	RASL10A	10633	protein_coding	22	29312933	29319679	60.13	79.5989	0.476333	0.267603	1.78	0.075076	0.329669
ENSG00000100280	AP1B1	162	protein_coding	22	29327680	29388583	51.4	6485.06	0.0711252	0.0807676	0.880616	0.378526	0.721193
ENSG00000100281	HMGXB4	10042	protein_coding	22	35257452	35295807	41.49	2621.09	-0.0245798	0.0801873	-0.30653	0.759201	0.921715
ENSG00000100284	TOM1	10043	protein_coding	22	35299275	35347992	53.52	2714.82	0.0315951	0.0971578	0.325194	0.745034	0.917
ENSG00000100285	NEFH	4744	protein_coding	22	29480218	29491390	52.84	9.4866	-0.979842	0.825621	-1.18679	0.235309	NA
ENSG00000100288	CHKB	1120	protein_coding	22	50578959	50601455	50.64	578.261	0.211444	0.113772	1.8585	0.0630984	0.296318
ENSG00000100290	BIK	638	protein_coding	22	43110750	43129712	54.79	577.935	0.193892	0.104441	1.85648	0.0633858	0.296699
ENSG00000100292	HMOX1	3162	protein_coding	22	35380361	35394214	51.11	1.27007	0.0572047	1.87044	0.0305835	0.975602	NA
ENSG00000100294	MCAT	27349	protein_coding	22	43132209	43143398	52.52	1808	0.0524602	0.107195	0.489391	0.624565	0.865576
ENSG00000100296	THOC5	8563	protein_coding	22	29505879	29555216	47.17	5299.04	0.0201695	0.0563675	0.357821	0.720477	0.906993
ENSG00000100297	MCM5	4174	protein_coding	22	35400134	35425431	52.45	29557.6	0.0803634	0.0739502	1.08672	0.277159	0.632112
ENSG00000100298	APOBEC3H	164668	protein_coding	22	39097224	39104067	53.45	2.90408	-1.44453	1.33434	-1.08258	0.278993	NA
ENSG00000100299	ARSA	410	protein_coding	22	50622754	50628173	61.2	740.983	0.0932338	0.119978	0.777092	0.437105	0.762679
ENSG00000100300	TSPO	706	protein_coding	22	43151547	43163242	57.74	2.91741	-0.00232729	1.48399	-0.00156827	0.998749	NA
ENSG00000100302	RASD2	23551	protein_coding	22	35540831	35553999	55.59	78.5816	0.607201	0.267313	2.2715	0.0231167	0.160909
ENSG00000100304	TTLL12	23170	protein_coding	22	43166622	43187134	58.3	2871.9	-0.327838	0.0908017	-3.61048	0.000305627	0.00594714
ENSG00000100307	CBX7	23492	protein_coding	22	39120167	39152680	54.25	746.851	-0.115827	0.100858	-1.14842	0.250794	0.604132
ENSG00000100311	PDGFB	5155	protein_coding	22	39223359	39244982	58.15	7.05892	-0.776732	0.809442	-0.959589	0.337262	NA
ENSG00000100312	ACR	49	protein_coding	22	50738196	50745339	55.46	2.02058	0.119688	1.52091	0.0786952	0.937275	NA
ENSG00000100314	CABP7	164633	protein_coding	22	29720003	29731833	62.96	14.0386	1.23457	0.679841	1.81597	0.069375	NA
ENSG00000100316	RPL3	6122	protein_coding	22	39312882	39320389	53.41	142191	-0.0946728	0.0519343	-1.82293	0.0683133	0.310155
ENSG00000100319	ZMAT5	55954	protein_coding	22	29730956	29767011	52.77	1318.58	0.133536	0.0847136	1.57632	0.114952	0.412737
ENSG00000100320	RBFOX2	23543	protein_coding	22	35738736	36028824	39.37	1750.3	-0.230725	0.0792439	-2.91157	0.00359612	0.0424911
ENSG00000100321	SYNGR1	9145	protein_coding	22	39349925	39385575	55.76	86.8924	0.0532759	0.23499	0.226715	0.820645	0.945242
ENSG00000100324	TAB1	10454	protein_coding	22	39399778	39437060	51.35	2417.82	-0.0211514	0.0898433	-0.235425	0.813879	0.942521
ENSG00000100325	ASCC2	84164	protein_coding	22	29788609	29838304	48.94	5392.62	0.0386084	0.0743166	0.519513	0.603403	0.854625
ENSG00000100330	MTMR3	8897	protein_coding	22	29883169	30030868	40.64	4976.39	0.0133346	0.0633963	0.210337	0.833405	0.949761
ENSG00000100335	MIEF1	54471	protein_coding	22	39499432	39518132	49.85	5423.53	-0.103067	0.0545571	-1.88916	0.0588702	0.285502
ENSG00000100336	APOL4	80832	protein_coding	22	36189124	36204840	49.11	1.5543	1.26635	1.66355	0.76123	0.446519	NA
ENSG00000100342	APOL1	8542	protein_coding	22	36253071	36267530	49.99	5.16084	-0.213537	0.912734	-0.233954	0.815021	NA
ENSG00000100344	PNPLA3	80339	protein_coding	22	43923792	43964488	49.36	98.2885	0.520776	0.226605	2.29816	0.0215525	0.154638
ENSG00000100345	MYH9	4627	protein_coding	22	36281280	36388010	52.37	54730.6	-0.0764179	0.0870398	-0.877965	0.379963	0.722087
ENSG00000100346	CACNA1I	8911	protein_coding	22	39570753	39689735	56.05	10.6887	-0.120207	0.690012	-0.17421	0.8617	NA
ENSG00000100347	SAMM50	25813	protein_coding	22	43955442	44010531	47.17	4661.1	-0.0548558	0.0568807	-0.9644	0.334845	0.684709
ENSG00000100348	TXN2	25828	protein_coding	22	36467046	36481640	51.29	4594.83	-0.00755411	0.0565981	-0.133469	0.893822	0.970053
ENSG00000100350	FOXRED2	80020	protein_coding	22	36487190	36507221	52.87	3679.03	-0.198826	0.075377	-2.63776	0.00834564	0.0792054
ENSG00000100351	GRAP2	9402	protein_coding	22	39901084	39973721	44.48	2439.77	-0.256345	0.067958	-3.77211	0.000161875	0.00354749
ENSG00000100353	EIF3D	8664	protein_coding	22	36510855	36529184	46.83	16705.8	-0.057444	0.0483284	-1.18862	0.23459	0.587253
ENSG00000100354	TNRC6B	23112	protein_coding	22	40044817	40335808	42.15	5337.45	-0.0163595	0.0731047	-0.223782	0.822927	0.946179
ENSG00000100359	SGSM3	27352	protein_coding	22	40370591	40410289	47.84	4241.99	0.028265	0.089442	0.316015	0.751991	0.919976
ENSG00000100360	IFT27	11020	protein_coding	22	36758202	36776256	51.18	755.542	0.236356	0.0978681	2.41505	0.0157331	0.124071
ENSG00000100364	KIAA0930	23313	protein_coding	22	45192244	45240894	54.64	2903.82	-0.181427	0.0732894	-2.47549	0.0133054	0.110132
ENSG00000100365	NCF4	4689	protein_coding	22	36860988	36878017	53.4	81.5974	0.267123	0.261655	1.0209	0.307302	0.660487
ENSG00000100372	SLC25A17	10478	protein_coding	22	40769630	40819399	41.77	1814.49	-0.245633	0.0962603	-2.55176	0.0107179	0.0946262
ENSG00000100376	FAM118A	55007	protein_coding	22	45308968	45341955	49.58	1413.06	0.175831	0.0781727	2.24926	0.0244958	0.16728
ENSG00000100379	KCTD17	79734	protein_coding	22	37051739	37063390	60.2	453.277	-0.0667471	0.128823	-0.518129	0.604368	0.854808
ENSG00000100380	ST13	6767	protein_coding	22	40824535	40856639	38.21	20895.8	-0.155356	0.0727227	-2.13628	0.032657	0.200712
ENSG00000100385	IL2RB	3560	protein_coding	22	37118666	37175118	53.89	127.048	-0.142009	0.191182	-0.742796	0.457605	0.775658
ENSG00000100387	RBX1	9978	protein_coding	22	40951347	40973309	44.92	4234.37	-0.0451695	0.0663029	-0.68126	0.495707	0.796739
ENSG00000100393	EP300	2033	protein_coding	22	41092510	41180077	42.04	10345.5	0.0708613	0.0715772	0.989999	0.322175	0.674549
ENSG00000100395	L3MBTL2	83746	protein_coding	22	41205282	41231271	52.38	4169.71	0.00824438	0.0645806	0.12766	0.898418	0.972316
ENSG00000100399	CHADL	150356	protein_coding	22	41229510	41240931	58.1	5.89603	1.26104	0.908918	1.38741	0.165316	NA
ENSG00000100401	RANGAP1	5905	protein_coding	22	41244779	41286187	53.25	11525	0.173995	0.0671156	2.59247	0.00952899	0.0871687
ENSG00000100403	ZC3H7B	23264	protein_coding	22	41301525	41360147	54.29	7547.01	-0.0532024	0.0852391	-0.624154	0.532526	0.818425
ENSG00000100410	PHF5A	84844	protein_coding	22	41459717	41468692	46.22	4655.53	-0.111256	0.0763021	-1.45809	0.144814	0.465887
ENSG00000100412	ACO2	50	protein_coding	22	41447830	41529273	49.69	10118.1	-0.0463595	0.0632709	-0.732715	0.463732	0.778007
ENSG00000100413	POLR3H	171568	protein_coding	22	41525799	41544606	55.14	2368	-0.287205	0.0736308	-3.90061	9.59509e-05	0.00222302
ENSG00000100416	TRMU	55687	protein_coding	22	46330875	46357340	52.44	1542.12	0.0674305	0.0755521	0.892504	0.372123	0.715996
ENSG00000100417	PMM1	5372	protein_coding	22	41576900	41589871	54.81	2673.68	0.1245	0.0657741	1.89285	0.0583782	0.283976
ENSG00000100418	DESI1	27351	protein_coding	22	41598028	41621043	46.9	1509.91	-0.0322633	0.084567	-0.381512	0.702823	0.900584
ENSG00000100422	CERK	64781	protein_coding	22	46684410	46738252	51.43	5552.04	-0.0498312	0.0558141	-0.892808	0.37196	0.715996
ENSG00000100425	BRD1	23774	protein_coding	22	49773278	49827873	54.21	3848.36	-0.093899	0.0827587	-1.13461	0.256538	0.611234
ENSG00000100426	ZBED4	9889	protein_coding	22	49853844	49897383	47.19	9601.01	-0.3279	0.049329	-6.64721	2.987e-11	2.56683e-09
ENSG00000100427	MLC1	23209	protein_coding	22	50059391	50085426	55.49	9.37095	-0.310707	0.687175	-0.452151	0.65116	NA
ENSG00000100429	HDAC10	83933	protein_coding	22	50245183	50251405	64.5	1340.45	0.0996485	0.119956	0.830712	0.406136	0.741142
ENSG00000100439	ABHD4	63874	protein_coding	14	22598290	22612963	48.34	2756.35	0.0791498	0.0603439	1.31165	0.18964	0.532034
ENSG00000100441	KHNYN	23351	protein_coding	14	24429286	24441843	52.18	5730.99	0.0549013	0.0602827	0.910729	0.362438	0.707807
ENSG00000100442	FKBP3	2287	protein_coding	14	45115599	45135319	40.63	3309.35	-0.0191333	0.0895521	-0.213655	0.830816	0.949099
ENSG00000100445	SDR39U1	56948	protein_coding	14	24439766	24442905	53.54	2331.21	-0.0158072	0.0707182	-0.223524	0.823128	0.946257
ENSG00000100448	CTSG	1511	protein_coding	14	24573518	24576250	53.71	16622.6	-0.236526	0.0653232	-3.62085	0.000293634	0.00579865
ENSG00000100450	GZMH	2999	protein_coding	14	24606480	24609699	52.14	19.5185	0.665525	0.532317	1.25024	0.211211	NA
ENSG00000100453	GZMB	3002	protein_coding	14	24630954	24634267	52.9	167.779	0.623215	0.185871	3.35294	0.000799584	0.0130314
ENSG00000100461	RBM23	55147	protein_coding	14	22893204	22919182	45.96	4436.9	0.0402478	0.0544496	0.739175	0.459801	0.776795
ENSG00000100462	PRMT5	10419	protein_coding	14	22920525	22929408	47.51	10448.7	-0.0440758	0.053825	-0.818873	0.412859	0.745835
ENSG00000100473	COCH	1690	protein_coding	14	30874514	30895065	39.92	2382.9	0.0711636	0.073577	0.967199	0.333444	0.683026
ENSG00000100478	AP4S1	11154	protein_coding	14	31025106	31130996	41.95	257.461	0.0550218	0.162484	0.33863	0.734889	0.912081
ENSG00000100479	POLE2	5427	protein_coding	14	49643555	49688422	41.33	907.281	-0.0243938	0.100773	-0.242067	0.808728	0.939943
ENSG00000100483	VCPKMT	79609	protein_coding	14	50108632	50116600	39.75	447.196	-0.118483	0.117262	-1.01042	0.312296	0.664845
ENSG00000100485	SOS2	6655	protein_coding	14	50117130	50231578	38.28	1394.66	0.0575064	0.0869258	0.661557	0.508255	0.804687
ENSG00000100490	CDKL1	8814	protein_coding	14	50326265	50416461	42.91	299.063	0.00439134	0.156178	0.0281176	0.977568	0.992562
ENSG00000100503	NIN	51199	protein_coding	14	50719763	50831162	41.16	8384.44	-0.182049	0.0580923	-3.13378	0.00172569	0.0241786
ENSG00000100504	PYGL	5836	protein_coding	14	50857891	50944483	42.37	451.02	-0.0842078	0.110917	-0.759195	0.447736	0.769146
ENSG00000100505	TRIM9	114088	protein_coding	14	50975262	51096061	40.47	339.953	0.196199	0.128967	1.52131	0.128182	0.438479
ENSG00000100519	PSMC6	5706	protein_coding	14	52707178	52728590	37.88	3364.18	-0.0307112	0.106353	-0.288768	0.772759	0.926044
ENSG00000100522	GNPNAT1	64841	protein_coding	14	52775193	52791668	37.87	2750.67	-0.210794	0.0999587	-2.10881	0.0349609	0.209612
ENSG00000100523	DDHD1	80821	protein_coding	14	53036745	53153323	38.27	2531.75	-0.145406	0.068099	-2.13521	0.0327438	0.200898
ENSG00000100526	CDKN3	1033	protein_coding	14	54396849	54420218	40.35	2336.71	0.128016	0.0809271	1.58186	0.11368	0.409313
ENSG00000100528	CNIH1	10175	protein_coding	14	54423561	54441391	38.2	4689.65	-0.0546894	0.0950676	-0.575269	0.565109	0.835764
ENSG00000100532	CGRRF1	10668	protein_coding	14	54509812	54539292	37.45	598.438	0.0830353	0.140311	0.591797	0.553987	0.830248
ENSG00000100554	ATP6V1D	51382	protein_coding	14	67294371	67360265	38.54	1954.45	-0.086956	0.0980231	-0.887097	0.375026	0.717514
ENSG00000100564	PIGH	5283	protein_coding	14	67581955	67600286	43.92	1409.8	0.120658	0.0807566	1.4941	0.135151	0.449625
ENSG00000100567	PSMA3	5684	protein_coding	14	58244843	58272012	40.28	5295.18	-0.159452	0.0736224	-2.16581	0.0303254	0.191104
ENSG00000100568	VTI1B	10490	protein_coding	14	67647085	67674820	42.96	2409.77	0.00897045	0.0779162	0.115129	0.908343	0.97512
ENSG00000100575	TIMM9	26520	protein_coding	14	58408495	58427531	40.88	1211.68	-0.0205263	0.0982823	-0.20885	0.834565	0.949856
ENSG00000100577	GSTZ1	2954	protein_coding	14	77320996	77331597	54.28	1215.21	0.0292936	0.0859161	0.340956	0.733137	0.911363
ENSG00000100578	KIAA0586	9786	protein_coding	14	58427385	58551297	37.04	2013.25	0.0275241	0.0911424	0.30199	0.762659	0.923256
ENSG00000100580	TMED8	283578	protein_coding	14	77335029	77377094	41.15	6180.93	-0.105741	0.0676787	-1.56239	0.118196	0.419605
ENSG00000100583	SAMD15	161394	protein_coding	14	77376689	77392163	44.54	26.9298	0.520041	0.474336	1.09636	0.272923	NA
ENSG00000100591	AHSA1	10598	protein_coding	14	77457870	77469472	46.04	8709.14	-0.305563	0.059594	-5.12741	2.93751e-07	1.29754e-05
ENSG00000100592	DAAM1	23002	protein_coding	14	59188646	59371405	39.75	1200.32	0.0322652	0.0989679	0.326017	0.744412	0.916791
ENSG00000100596	SPTLC2	9517	protein_coding	14	77505997	77616637	41.31	2978.84	-0.0297802	0.0700372	-0.425205	0.670687	0.886802
ENSG00000100599	RIN3	79890	protein_coding	14	92513781	92688994	49.34	1688.56	-0.282099	0.100727	-2.80062	0.00510046	0.0552479
ENSG00000100600	LGMN	5641	protein_coding	14	92703807	92748679	47.28	1144.48	-0.184494	0.0895308	-2.06068	0.0393337	0.226174
ENSG00000100601	ALKBH1	8846	protein_coding	14	77672404	77708023	42.35	1215.02	0.0776182	0.0907933	0.854889	0.392612	0.731857
ENSG00000100603	SNW1	22938	protein_coding	14	77717599	77761207	41.12	7245.44	0.0259923	0.0800025	0.324894	0.745261	0.91712
ENSG00000100604	CHGA	1113	protein_coding	14	92923150	92935285	56.29	1.49618	-0.188808	1.73329	-0.10893	0.913258	NA
ENSG00000100605	ITPK1	3705	protein_coding	14	92936914	93116320	53.85	3625.68	-0.122368	0.0879424	-1.39146	0.164086	0.49655
ENSG00000100612	DHRS7	51635	protein_coding	14	60144119	60169856	39.65	5048.13	-0.0920511	0.0636319	-1.44662	0.148004	0.472049
ENSG00000100614	PPM1A	5494	protein_coding	14	60245752	60299087	36.08	4729.73	-0.0531653	0.0728578	-0.729713	0.465566	0.778584
ENSG00000100625	SIX4	51804	protein_coding	14	60709539	60724351	44.08	20.4106	-0.0171857	0.538781	-0.0318973	0.974554	NA
ENSG00000100628	ASB2	51676	protein_coding	14	93934166	93976739	52.44	45.056	-0.300993	0.316201	-0.951906	0.341145	0.690333
ENSG00000100629	CEP128	145508	protein_coding	14	80476983	80959517	36.62	641.682	0.0753099	0.120759	0.623636	0.532867	0.818425
ENSG00000100632	ERH	2079	protein_coding	14	69380128	69398299	40.2	15512.4	-0.0806215	0.0544239	-1.48136	0.138511	0.453776
ENSG00000100644	HIF1A	3091	protein_coding	14	61695513	61748259	37.25	6025.91	-0.0228863	0.0781467	-0.292864	0.769626	0.925183
ENSG00000100647	SUSD6	9766	protein_coding	14	69611596	69715144	44.82	2411.52	-0.137802	0.0674941	-2.0417	0.0411817	0.231601
ENSG00000100650	SRSF5	6430	protein_coding	14	69726900	69772005	43.68	6310.79	0.0354764	0.062985	0.563252	0.573264	0.84036
ENSG00000100664	EIF5	1983	protein_coding	14	103333544	103345025	44.94	10325.6	-0.0635342	0.0853953	-0.744002	0.456875	0.774885
ENSG00000100678	SLC8A3	6547	protein_coding	14	70044215	70189480	43.6	2.93191	-0.0592204	1.25674	-0.0471221	0.962416	NA
ENSG00000100697	DICER1	23405	protein_coding	14	95086228	95158010	38	4495.43	0.00206688	0.0786735	0.0262716	0.979041	0.993566
ENSG00000100711	ZFYVE21	79038	protein_coding	14	103715730	103733668	56.98	1054.51	-0.0532487	0.0853306	-0.624028	0.532609	0.818425
ENSG00000100714	MTHFD1	4522	protein_coding	14	64388031	64463457	43.75	15519.8	-0.101706	0.0544128	-1.86916	0.0616012	0.293279
ENSG00000100722	ZC3H14	79882	protein_coding	14	88562970	88627596	40.17	4802.13	0.0184607	0.0740929	0.249156	0.80324	0.938881
ENSG00000100726	TELO2	9894	protein_coding	16	1493344	1510457	63.09	2408.18	-0.0361997	0.113672	-0.318458	0.750137	0.919275
ENSG00000100731	PCNX1	22990	protein_coding	14	70907405	71115382	36.87	4377.2	-0.114348	0.0649619	-1.76023	0.0783691	0.338503
ENSG00000100744	GSKIP	51527	protein_coding	14	96363452	96387288	38.94	1818.59	-0.097079	0.109136	-0.889524	0.373721	0.71685
ENSG00000100749	VRK1	7443	protein_coding	14	96797304	96954846	40.26	4496.79	-0.0860616	0.0855767	-1.00567	0.314576	0.666769
ENSG00000100764	PSMC1	5700	protein_coding	14	90256527	90275429	44.78	12517.5	0.058697	0.0728203	0.806053	0.420212	0.751178
[truncated: 20,454 more rows]

## Sheet: Proteome
Uniprot	Protein.Description	Gene.Symbol	log2FC	pvalue	adj.pvalue
O15182	CETN3_HUMAN Centrin-3 OS=Homo sapiens OX=9606 GN=CETN3 PE=1 SV=2	CETN3_HUMAN	0.193362	0.331869	0.838347
P05023	AT1A1_HUMAN Sodium/potassium-transporting ATPase subunit alpha-1 OS=Homo sapiens OX=9606 GN=ATP1A1 PE=1 SV=1	AT1A1_HUMAN	-0.06931	0.188945	0.743589
P83881;Q969Q0	RL36A_HUMAN Large ribosomal subunit protein eL42 OS=Homo sapiens OX=9606 GN=RPL36A PE=1 SV=2;RL36L_HUMAN Ribosomal protein eL42-like OS=Homo sapiens OX=9606 GN=RPL36AL PE=1 SV=3	RL36A_HUMAN;RL36L_HUMAN	-0.0496447	0.30872	0.825707
Q9Y624	JAM1_HUMAN Junctional adhesion molecule A OS=Homo sapiens OX=9606 GN=F11R PE=1 SV=1	JAM1_HUMAN	0.123999	0.212455	0.762705
P0DP24;P0DP25;P0DP23	CALM2_HUMAN Calmodulin-2 OS=Homo sapiens OX=9606 GN=CALM2 PE=1 SV=1;CALM3_HUMAN Calmodulin-3 OS=Homo sapiens OX=9606 GN=CALM3 PE=1 SV=1;CALM1_HUMAN Calmodulin-1 OS=Homo sapiens OX=9606 GN=CALM1 PE=1 SV=1	CALM2_HUMAN;CALM3_HUMAN;CALM1_HUMAN	0.0388845	0.878807	0.98918
Q8NBJ7	SUMF2_HUMAN Inactive C-alpha-formylglycine-generating enzyme 2 OS=Homo sapiens OX=9606 GN=SUMF2 PE=1 SV=2	SUMF2_HUMAN	0.0875115	0.0522538	0.492868
P24539	AT5F1_HUMAN ATP synthase F(0) complex subunit B1, mitochondrial OS=Homo sapiens OX=9606 GN=ATP5PB PE=1 SV=2	AT5F1_HUMAN	0.0258671	0.69676	0.971362
P47224	MSS4_HUMAN Guanine nucleotide exchange factor MSS4 OS=Homo sapiens OX=9606 GN=RABIF PE=1 SV=2	MSS4_HUMAN	0.0739233	0.103284	0.632579
P09669	COX6C_HUMAN Cytochrome c oxidase subunit 6C OS=Homo sapiens OX=9606 GN=COX6C PE=1 SV=2	COX6C_HUMAN	0.0469208	0.457104	0.90431
P13987	CD59_HUMAN CD59 glycoprotein OS=Homo sapiens OX=9606 GN=CD59 PE=1 SV=1	CD59_HUMAN	0.027368	0.778555	0.984395
Q96A26	F162A_HUMAN Protein FAM162A OS=Homo sapiens OX=9606 GN=FAM162A PE=1 SV=2	F162A_HUMAN	-0.0357363	0.395756	0.874731
Q9Y6M9	NDUB9_HUMAN NADH dehydrogenase [ubiquinone] 1 beta subcomplex subunit 9 OS=Homo sapiens OX=9606 GN=NDUFB9 PE=1 SV=3	NDUB9_HUMAN	0.0439915	0.267467	0.802617
O75964	ATP5L_HUMAN ATP synthase subunit g, mitochondrial OS=Homo sapiens OX=9606 GN=ATP5MG PE=1 SV=3	ATP5L_HUMAN	-0.0669932	0.305381	0.824469
P39656	OST48_HUMAN Dolichyl-diphosphooligosaccharide--protein glycosyltransferase 48 kDa subunit OS=Homo sapiens OX=9606 GN=DDOST PE=1 SV=4	OST48_HUMAN	0.00551184	0.818929	0.988838
O75131	CPNE3_HUMAN Copine-3 OS=Homo sapiens OX=9606 GN=CPNE3 PE=1 SV=1	CPNE3_HUMAN	-0.0312325	0.506354	0.921956
P15153;P60763;P63000	RAC2_HUMAN Ras-related C3 botulinum toxin substrate 2 OS=Homo sapiens OX=9606 GN=RAC2 PE=1 SV=1;RAC3_HUMAN Ras-related C3 botulinum toxin substrate 3 OS=Homo sapiens OX=9606 GN=RAC3 PE=1 SV=1;RAC1_HUMAN Ras-related C3 botulinum toxin substrate 1 OS=Homo sapiens OX=9606 GN=RAC1 PE=1 SV=1	RAC2_HUMAN;RAC3_HUMAN;RAC1_HUMAN	-0.0872424	0.119146	0.658756
P60602	ROMO1_HUMAN Reactive oxygen species modulator 1 OS=Homo sapiens OX=9606 GN=ROMO1 PE=1 SV=1	ROMO1_HUMAN	-0.0530302	0.443627	0.895746
Q9Y2R5	RT17_HUMAN Small ribosomal subunit protein uS17m OS=Homo sapiens OX=9606 GN=MRPS17 PE=1 SV=1	RT17_HUMAN	0.0818758	0.244066	0.792216
Q92896	GSLG1_HUMAN Golgi apparatus protein 1 OS=Homo sapiens OX=9606 GN=GLG1 PE=1 SV=2	GSLG1_HUMAN	-0.0162479	0.62394	0.955767
P56385	ATP5I_HUMAN ATP synthase subunit e, mitochondrial OS=Homo sapiens OX=9606 GN=ATP5ME PE=1 SV=2	ATP5I_HUMAN	-0.0579773	0.438737	0.892603
Q99442	SEC62_HUMAN Translocation protein SEC62 OS=Homo sapiens OX=9606 GN=SEC62 PE=1 SV=1	SEC62_HUMAN	-0.0182931	0.743113	0.980751
O75947	ATP5H_HUMAN ATP synthase subunit d, mitochondrial OS=Homo sapiens OX=9606 GN=ATP5PD PE=1 SV=3	ATP5H_HUMAN	0.0239831	0.688297	0.970465
P30679	GNA15_HUMAN Guanine nucleotide-binding protein subunit alpha-15 OS=Homo sapiens OX=9606 GN=GNA15 PE=1 SV=3	GNA15_HUMAN	-0.00469506	0.924505	0.994238
P10606	COX5B_HUMAN Cytochrome c oxidase subunit 5B, mitochondrial OS=Homo sapiens OX=9606 GN=COX5B PE=1 SV=2	COX5B_HUMAN	-0.0395758	0.310295	0.827381
B2RPK0;P09429;P26583	HGB1A_HUMAN Putative high mobility group protein B1-like 1 OS=Homo sapiens OX=9606 GN=HMGB1P1 PE=5 SV=1;HMGB1_HUMAN High mobility group protein B1 OS=Homo sapiens OX=9606 GN=HMGB1 PE=1 SV=3;HMGB2_HUMAN High mobility group protein B2 OS=Homo sapiens OX=9606 GN=HMGB2 PE=1 SV=2	HGB1A_HUMAN;HMGB1_HUMAN;HMGB2_HUMAN	0.110653	0.553533	0.938259
P04899	GNAI2_HUMAN Guanine nucleotide-binding protein G(i) subunit alpha-2 OS=Homo sapiens OX=9606 GN=GNAI2 PE=1 SV=3	GNAI2_HUMAN	-0.0591106	0.244307	0.792216
Q9Y619	ORNT1_HUMAN Mitochondrial ornithine transporter 1 OS=Homo sapiens OX=9606 GN=SLC25A15 PE=1 SV=1	ORNT1_HUMAN	0.053175	0.340844	0.842413
P62805	H4_HUMAN Histone H4 OS=Homo sapiens OX=9606 GN=H4C16 PE=1 SV=2	H4_HUMAN	0.234886	0.106821	0.639361
Q6NVY1	HIBCH_HUMAN 3-hydroxyisobutyryl-CoA hydrolase, mitochondrial OS=Homo sapiens OX=9606 GN=HIBCH PE=1 SV=2	HIBCH_HUMAN	0.0326044	0.238447	0.787652
P46778	RL21_HUMAN Large ribosomal subunit protein eL21 OS=Homo sapiens OX=9606 GN=RPL21 PE=1 SV=2	RL21_HUMAN	0.00582583	0.890671	0.990196
P30825	CTR1_HUMAN High affinity cationic amino acid transporter 1 OS=Homo sapiens OX=9606 GN=SLC7A1 PE=1 SV=1	CTR1_HUMAN	-0.0383299	0.601432	0.94859
P60059	SC61G_HUMAN Protein transport protein Sec61 subunit gamma OS=Homo sapiens OX=9606 GN=SEC61G PE=1 SV=1	SC61G_HUMAN	-0.204558	0.16811	0.725394
P07437;Q13885;Q3ZCM7;P68371;P04350;Q9BVA1;Q9BUF5;Q13509;Q9H4B7;A6NNZ2	TBB5_HUMAN Tubulin beta chain OS=Homo sapiens OX=9606 GN=TUBB PE=1 SV=2;TBB2A_HUMAN Tubulin beta-2A chain OS=Homo sapiens OX=9606 GN=TUBB2A PE=1 SV=1;TBB8_HUMAN Tubulin beta-8 chain OS=Homo sapiens OX=9606 GN=TUBB8 PE=1 SV=2;TBB4B_HUMAN Tubulin beta-4B chain OS=Homo sapiens OX=9606 GN=TUBB4B PE=1 SV=1;TBB4A_HUMAN Tubulin beta-4A chain OS=Homo sapiens OX=9606 GN=TUBB4A PE=1 SV=2;TBB2B_HUMAN Tubuli…	TBB5_HUMAN;TBB2A_HUMAN;TBB8_HUMAN;TBB4B_HUMAN;TBB4A_HUMAN;TBB2B_HUMAN;TBB6_HUMAN;TBB3_HUMAN;TBB1_HUMAN;TBB8B_HUMAN	0.0751349	0.0230751	0.357017
P36578	RL4_HUMAN Large ribosomal subunit protein uL4 OS=Homo sapiens OX=9606 GN=RPL4 PE=1 SV=5	RL4_HUMAN	-0.0370061	0.246317	0.794282
Q8NBM4	UBAC2_HUMAN Ubiquitin-associated domain-containing protein 2 OS=Homo sapiens OX=9606 GN=UBAC2 PE=1 SV=1	UBAC2_HUMAN	0.0804153	0.067277	0.547785
O75695	XRP2_HUMAN Protein XRP2 OS=Homo sapiens OX=9606 GN=RP2 PE=1 SV=4	XRP2_HUMAN	-0.075294	0.283201	0.812223
Q16555;Q14194;Q14195	DPYL2_HUMAN Dihydropyrimidinase-related protein 2 OS=Homo sapiens OX=9606 GN=DPYSL2 PE=1 SV=1;DPYL1_HUMAN Dihydropyrimidinase-related protein 1 OS=Homo sapiens OX=9606 GN=CRMP1 PE=1 SV=1;DPYL3_HUMAN Dihydropyrimidinase-related protein 3 OS=Homo sapiens OX=9606 GN=DPYSL3 PE=1 SV=1	DPYL2_HUMAN;DPYL1_HUMAN;DPYL3_HUMAN	0.161621	0.65744	0.96074
P28288	ABCD3_HUMAN ATP-binding cassette sub-family D member 3 OS=Homo sapiens OX=9606 GN=ABCD3 PE=1 SV=1	ABCD3_HUMAN	0.0912289	0.0164671	0.304845
P68366;Q9NY65;P0DPH7;P68363;Q9BQE3;Q71U36;P0DPH8;A6NHL2	TBA4A_HUMAN Tubulin alpha-4A chain OS=Homo sapiens OX=9606 GN=TUBA4A PE=1 SV=1;TBA8_HUMAN Tubulin alpha-8 chain OS=Homo sapiens OX=9606 GN=TUBA8 PE=1 SV=1;TBA3C_HUMAN Tubulin alpha-3C chain OS=Homo sapiens OX=9606 GN=TUBA3C PE=1 SV=1;TBA1B_HUMAN Tubulin alpha-1B chain OS=Homo sapiens OX=9606 GN=TUBA1B PE=1 SV=1;TBA1C_HUMAN Tubulin alpha-1C chain OS=Homo sapiens OX=9606 GN=TUBA1C PE=1 SV=1;TBA1A_H…	TBA4A_HUMAN;TBA8_HUMAN;TBA3C_HUMAN;TBA1B_HUMAN;TBA1C_HUMAN;TBA1A_HUMAN;TBA3D_HUMAN;TBAL3_HUMAN	0.143014	0.0696001	0.550278
P05141;P12236	ADT2_HUMAN ADP/ATP translocase 2 OS=Homo sapiens OX=9606 GN=SLC25A5 PE=1 SV=7;ADT3_HUMAN ADP/ATP translocase 3 OS=Homo sapiens OX=9606 GN=SLC25A6 PE=1 SV=4	ADT2_HUMAN;ADT3_HUMAN	0.00456893	0.930824	0.994238
P16401	H15_HUMAN Histone H1.5 OS=Homo sapiens OX=9606 GN=H1-5 PE=1 SV=3	H15_HUMAN	-0.0210291	0.739637	0.980042
P12955	PEPD_HUMAN Xaa-Pro dipeptidase OS=Homo sapiens OX=9606 GN=PEPD PE=1 SV=3	PEPD_HUMAN	0.0561708	0.378177	0.866234
P15880	RS2_HUMAN Small ribosomal subunit protein uS5 OS=Homo sapiens OX=9606 GN=RPS2 PE=1 SV=2	RS2_HUMAN	-0.0460204	0.0769277	0.577113
P17844;O15523;Q92841;O00571	DDX5_HUMAN Probable ATP-dependent RNA helicase DDX5 OS=Homo sapiens OX=9606 GN=DDX5 PE=1 SV=1;DDX3Y_HUMAN ATP-dependent RNA helicase DDX3Y OS=Homo sapiens OX=9606 GN=DDX3Y PE=1 SV=2;DDX17_HUMAN Probable ATP-dependent RNA helicase DDX17 OS=Homo sapiens OX=9606 GN=DDX17 PE=1 SV=2;DDX3X_HUMAN ATP-dependent RNA helicase DDX3X OS=Homo sapiens OX=9606 GN=DDX3X PE=1 SV=3	DDX5_HUMAN;DDX3Y_HUMAN;DDX17_HUMAN;DDX3X_HUMAN	0.12127	0.773557	0.984395
P13073	COX41_HUMAN Cytochrome c oxidase subunit 4 isoform 1, mitochondrial OS=Homo sapiens OX=9606 GN=COX4I1 PE=1 SV=1	COX41_HUMAN	-0.0337505	0.482005	0.915215
P37802	TAGL2_HUMAN Transgelin-2 OS=Homo sapiens OX=9606 GN=TAGLN2 PE=1 SV=3	TAGL2_HUMAN	-0.0291718	0.885922	0.989572
O75648	MTU1_HUMAN Mitochondrial tRNA-specific 2-thiouridylase 1 OS=Homo sapiens OX=9606 GN=TRMU PE=1 SV=2	MTU1_HUMAN	0.0100637	0.925439	0.994238
P29401	TKT_HUMAN Transketolase OS=Homo sapiens OX=9606 GN=TKT PE=1 SV=3	TKT_HUMAN	-0.0011139	0.943799	0.995853
P31930	QCR1_HUMAN Cytochrome b-c1 complex subunit 1, mitochondrial OS=Homo sapiens OX=9606 GN=UQCRC1 PE=1 SV=3	QCR1_HUMAN	-0.028591	0.530137	0.9299
Q9Y4W6	AFG32_HUMAN AFG3-like protein 2 OS=Homo sapiens OX=9606 GN=AFG3L2 PE=1 SV=2	AFG32_HUMAN	0.00972305	0.781926	0.984973
Q9UI30	TR112_HUMAN Multifunctional methyltransferase subunit TRM112-like protein OS=Homo sapiens OX=9606 GN=TRMT112 PE=1 SV=1	TR112_HUMAN	-0.0431269	0.214954	0.765549
Q9NRL2	BAZ1A_HUMAN Bromodomain adjacent to zinc finger domain protein 1A OS=Homo sapiens OX=9606 GN=BAZ1A PE=1 SV=2	BAZ1A_HUMAN	-0.00995766	0.703794	0.971755
Q8WWI5	CTL1_HUMAN Choline transporter-like protein 1 OS=Homo sapiens OX=9606 GN=SLC44A1 PE=1 SV=1	CTL1_HUMAN	-0.20741	0.0729605	0.560342
P60174	TPIS_HUMAN Triosephosphate isomerase OS=Homo sapiens OX=9606 GN=TPI1 PE=1 SV=4	TPIS_HUMAN	0.0031938	0.958301	0.99598
P05023;P13637	AT1A1_HUMAN Sodium/potassium-transporting ATPase subunit alpha-1 OS=Homo sapiens OX=9606 GN=ATP1A1 PE=1 SV=1;AT1A3_HUMAN Sodium/potassium-transporting ATPase subunit alpha-3 OS=Homo sapiens OX=9606 GN=ATP1A3 PE=1 SV=3	AT1A1_HUMAN;AT1A3_HUMAN	-0.0726305	0.301844	0.824469
Q15223	NECT1_HUMAN Nectin-1 OS=Homo sapiens OX=9606 GN=NECTIN1 PE=1 SV=3	NECT1_HUMAN	-0.191222	0.00288742	0.165278
P49458	SRP09_HUMAN Signal recognition particle 9 kDa protein OS=Homo sapiens OX=9606 GN=SRP9 PE=1 SV=2	SRP09_HUMAN	0.0608058	0.189281	0.743725
P33527	MRP1_HUMAN Multidrug resistance-associated protein 1 OS=Homo sapiens OX=9606 GN=ABCC1 PE=1 SV=3	MRP1_HUMAN	-0.0877861	0.135973	0.681982
P38117	ETFB_HUMAN Electron transfer flavoprotein subunit beta OS=Homo sapiens OX=9606 GN=ETFB PE=1 SV=3	ETFB_HUMAN	9.44e-05	0.996833	0.999596
P07355;A6NMY6	ANXA2_HUMAN Annexin A2 OS=Homo sapiens OX=9606 GN=ANXA2 PE=1 SV=2;AXA2L_HUMAN Putative annexin A2-like protein OS=Homo sapiens OX=9606 GN=ANXA2P2 PE=5 SV=2	ANXA2_HUMAN;AXA2L_HUMAN	-0.0430993	0.383132	0.868748
Q9HD33	RM47_HUMAN Large ribosomal subunit protein uL29m OS=Homo sapiens OX=9606 GN=MRPL47 PE=1 SV=2	RM47_HUMAN	-0.0303024	0.73517	0.978067
P05556	ITB1_HUMAN Integrin beta-1 OS=Homo sapiens OX=9606 GN=ITGB1 PE=1 SV=2	ITB1_HUMAN	-0.103454	0.0821773	0.592478
P62280	RS11_HUMAN Small ribosomal subunit protein uS17 OS=Homo sapiens OX=9606 GN=RPS11 PE=1 SV=3	RS11_HUMAN	-0.00926227	0.770476	0.984159
P54709	AT1B3_HUMAN Sodium/potassium-transporting ATPase subunit beta-3 OS=Homo sapiens OX=9606 GN=ATP1B3 PE=1 SV=1	AT1B3_HUMAN	-0.0482892	0.46725	0.906958
P08195	4F2_HUMAN 4F2 cell-surface antigen heavy chain OS=Homo sapiens OX=9606 GN=SLC3A2 PE=1 SV=3	4F2_HUMAN	-0.102306	0.189479	0.743725
Q13308	PTK7_HUMAN Inactive tyrosine-protein kinase 7 OS=Homo sapiens OX=9606 GN=PTK7 PE=1 SV=2	PTK7_HUMAN	-0.128618	0.0372702	0.438868
O43674	NDUB5_HUMAN NADH dehydrogenase [ubiquinone] 1 beta subcomplex subunit 5, mitochondrial OS=Homo sapiens OX=9606 GN=NDUFB5 PE=1 SV=1	NDUB5_HUMAN	0.14091	0.0464138	0.478142
P34897	GLYM_HUMAN Serine hydroxymethyltransferase, mitochondrial OS=Homo sapiens OX=9606 GN=SHMT2 PE=1 SV=3	GLYM_HUMAN	0.0366619	0.1783	0.734527
O00214	LEG8_HUMAN Galectin-8 OS=Homo sapiens OX=9606 GN=LGALS8 PE=1 SV=4	LEG8_HUMAN	-0.120617	0.0823205	0.592478
P05023;P13637;P50993	AT1A1_HUMAN Sodium/potassium-transporting ATPase subunit alpha-1 OS=Homo sapiens OX=9606 GN=ATP1A1 PE=1 SV=1;AT1A3_HUMAN Sodium/potassium-transporting ATPase subunit alpha-3 OS=Homo sapiens OX=9606 GN=ATP1A3 PE=1 SV=3;AT1A2_HUMAN Sodium/potassium-transporting ATPase subunit alpha-2 OS=Homo sapiens OX=9606 GN=ATP1A2 PE=1 SV=1	AT1A1_HUMAN;AT1A3_HUMAN;AT1A2_HUMAN	-0.0215929	0.747731	0.980751
Q13243	SRSF5_HUMAN Serine/arginine-rich splicing factor 5 OS=Homo sapiens OX=9606 GN=SRSF5 PE=1 SV=1	SRSF5_HUMAN	-0.0165555	0.564498	0.942349
P0DPI2;A0A0B4J2D5	GAL3A_HUMAN Glutamine amidotransferase-like class 1 domain-containing protein 3, mitochondrial OS=Homo sapiens OX=9606 GN=GATD3 PE=1 SV=1;GAL3B_HUMAN Putative glutamine amidotransferase-like class 1 domain-containing protein 3B, mitochondrial OS=Homo sapiens OX=9606 GN=GATD3B PE=5 SV=1	GAL3A_HUMAN;GAL3B_HUMAN	-0.0664922	0.0538793	0.498397
Q13242	SRSF9_HUMAN Serine/arginine-rich splicing factor 9 OS=Homo sapiens OX=9606 GN=SRSF9 PE=1 SV=1	SRSF9_HUMAN	0.111484	0.0163833	0.30436
P07437;P68371;P04350	TBB5_HUMAN Tubulin beta chain OS=Homo sapiens OX=9606 GN=TUBB PE=1 SV=2;TBB4B_HUMAN Tubulin beta-4B chain OS=Homo sapiens OX=9606 GN=TUBB4B PE=1 SV=1;TBB4A_HUMAN Tubulin beta-4A chain OS=Homo sapiens OX=9606 GN=TUBB4A PE=1 SV=2	TBB5_HUMAN;TBB4B_HUMAN;TBB4A_HUMAN	-0.210189	0.258723	0.79919
P62873	GBB1_HUMAN Guanine nucleotide-binding protein G(I)/G(S)/G(T) subunit beta-1 OS=Homo sapiens OX=9606 GN=GNB1 PE=1 SV=3	GBB1_HUMAN	-0.0582577	0.209438	0.760397
Q08945	SSRP1_HUMAN FACT complex subunit SSRP1 OS=Homo sapiens OX=9606 GN=SSRP1 PE=1 SV=1	SSRP1_HUMAN	0.0217836	0.648894	0.959849
Q9Y6M1;O00425;Q9NZI8	IF2B2_HUMAN Insulin-like growth factor 2 mRNA-binding protein 2 OS=Homo sapiens OX=9606 GN=IGF2BP2 PE=1 SV=2;IF2B3_HUMAN Insulin-like growth factor 2 mRNA-binding protein 3 OS=Homo sapiens OX=9606 GN=IGF2BP3 PE=1 SV=2;IF2B1_HUMAN Insulin-like growth factor 2 mRNA-binding protein 1 OS=Homo sapiens OX=9606 GN=IGF2BP1 PE=1 SV=2	IF2B2_HUMAN;IF2B3_HUMAN;IF2B1_HUMAN	0.0430214	0.843119	0.988838
P84243;Q71DI3;P68431;Q16695	H33_HUMAN Histone H3.3 OS=Homo sapiens OX=9606 GN=H3-3B PE=1 SV=2;H32_HUMAN Histone H3.2 OS=Homo sapiens OX=9606 GN=H3C13 PE=1 SV=3;H31_HUMAN Histone H3.1 OS=Homo sapiens OX=9606 GN=H3C12 PE=1 SV=2;H31T_HUMAN Histone H3.1t OS=Homo sapiens OX=9606 GN=H3-4 PE=1 SV=3	H33_HUMAN;H32_HUMAN;H31_HUMAN;H31T_HUMAN	0.317841	0.0955234	0.621862
P43007	SATT_HUMAN Neutral amino acid transporter A OS=Homo sapiens OX=9606 GN=SLC1A4 PE=1 SV=1	SATT_HUMAN	0.227543	0.00827476	0.242168
Q9BQ39	DDX50_HUMAN ATP-dependent RNA helicase DDX50 OS=Homo sapiens OX=9606 GN=DDX50 PE=1 SV=1	DDX50_HUMAN	0.0157503	0.675288	0.966645
P55084	ECHB_HUMAN Trifunctional enzyme subunit beta, mitochondrial OS=Homo sapiens OX=9606 GN=HADHB PE=1 SV=3	ECHB_HUMAN	0.0626599	0.0539116	0.498397
P27635;Q96L21	RL10_HUMAN Large ribosomal subunit protein uL16 OS=Homo sapiens OX=9606 GN=RPL10 PE=1 SV=5;RL10L_HUMAN Ribosomal protein uL16-like OS=Homo sapiens OX=9606 GN=RPL10L PE=1 SV=3	RL10_HUMAN;RL10L_HUMAN	0.0387606	0.741896	0.980325
Q15120	PDK3_HUMAN [Pyruvate dehydrogenase (acetyl-transferring)] kinase isozyme 3, mitochondrial OS=Homo sapiens OX=9606 GN=PDK3 PE=1 SV=1	PDK3_HUMAN	0.0313009	0.822546	0.988838
P05141;P12236;P12235;Q9H0C2	ADT2_HUMAN ADP/ATP translocase 2 OS=Homo sapiens OX=9606 GN=SLC25A5 PE=1 SV=7;ADT3_HUMAN ADP/ATP translocase 3 OS=Homo sapiens OX=9606 GN=SLC25A6 PE=1 SV=4;ADT1_HUMAN ADP/ATP translocase 1 OS=Homo sapiens OX=9606 GN=SLC25A4 PE=1 SV=4;ADT4_HUMAN ADP/ATP translocase 4 OS=Homo sapiens OX=9606 GN=SLC25A31 PE=1 SV=1	ADT2_HUMAN;ADT3_HUMAN;ADT1_HUMAN;ADT4_HUMAN	0.0334922	0.638819	0.958271
Q5TEC6	H37_HUMAN Histone H3-7 OS=Homo sapiens OX=9606 GN=H3-7 PE=1 SV=1	H37_HUMAN	0.205128	0.173561	0.734163
Q8N4Q1	MIA40_HUMAN Mitochondrial intermembrane space import and assembly protein 40 OS=Homo sapiens OX=9606 GN=CHCHD4 PE=1 SV=1	MIA40_HUMAN	0.0255321	0.904826	0.992257
Q9BTZ2	DHRS4_HUMAN Dehydrogenase/reductase SDR family member 4 OS=Homo sapiens OX=9606 GN=DHRS4 PE=1 SV=3	DHRS4_HUMAN	0.0451523	0.486589	0.917951
Q9Y2R9	RT07_HUMAN Small ribosomal subunit protein uS7m OS=Homo sapiens OX=9606 GN=MRPS7 PE=1 SV=2	RT07_HUMAN	0.0279231	0.50044	0.920938
P30405	PPIF_HUMAN Peptidyl-prolyl cis-trans isomerase F, mitochondrial OS=Homo sapiens OX=9606 GN=PPIF PE=1 SV=1	PPIF_HUMAN	0.0690227	0.323504	0.831899
Q9NQR4	NIT2_HUMAN Omega-amidase NIT2 OS=Homo sapiens OX=9606 GN=NIT2 PE=1 SV=1	NIT2_HUMAN	0.0372904	0.424955	0.890791
Q13601	KRR1_HUMAN KRR1 small subunit processome component homolog OS=Homo sapiens OX=9606 GN=KRR1 PE=1 SV=4	KRR1_HUMAN	-0.0251872	0.497278	0.919897
Q8N983	RM43_HUMAN Large ribosomal subunit protein mL43 OS=Homo sapiens OX=9606 GN=MRPL43 PE=1 SV=1	RM43_HUMAN	-0.0171428	0.613177	0.952766
P52789;P52790;P19367	HXK2_HUMAN Hexokinase-2 OS=Homo sapiens OX=9606 GN=HK2 PE=1 SV=2;HXK3_HUMAN Hexokinase-3 OS=Homo sapiens OX=9606 GN=HK3 PE=1 SV=2;HXK1_HUMAN Hexokinase-1 OS=Homo sapiens OX=9606 GN=HK1 PE=1 SV=3	HXK2_HUMAN;HXK3_HUMAN;HXK1_HUMAN	-0.00722846	0.985334	0.996672
P48509	CD151_HUMAN CD151 antigen OS=Homo sapiens OX=9606 GN=CD151 PE=1 SV=3	CD151_HUMAN	-0.664051	0.00434761	0.185985
P11233	RALA_HUMAN Ras-related protein Ral-A OS=Homo sapiens OX=9606 GN=RALA PE=1 SV=1	RALA_HUMAN	0.0248351	0.738084	0.979636
P51784;Q9Y4E8;Q13107	UBP11_HUMAN Ubiquitin carboxyl-terminal hydrolase 11 OS=Homo sapiens OX=9606 GN=USP11 PE=1 SV=3;UBP15_HUMAN Ubiquitin carboxyl-terminal hydrolase 15 OS=Homo sapiens OX=9606 GN=USP15 PE=1 SV=3;UBP4_HUMAN Ubiquitin carboxyl-terminal hydrolase 4 OS=Homo sapiens OX=9606 GN=USP4 PE=1 SV=3	UBP11_HUMAN;UBP15_HUMAN;UBP4_HUMAN	-0.00252646	0.987517	0.996972
O14672	ADA10_HUMAN Disintegrin and metalloproteinase domain-containing protein 10 OS=Homo sapiens OX=9606 GN=ADAM10 PE=1 SV=1	ADA10_HUMAN	-0.1302	0.0202432	0.334778
Q9HDC9	APMAP_HUMAN Adipocyte plasma membrane-associated protein OS=Homo sapiens OX=9606 GN=APMAP PE=1 SV=2	APMAP_HUMAN	0.0624058	0.0725665	0.558028
P52272	HNRPM_HUMAN Heterogeneous nuclear ribonucleoprotein M OS=Homo sapiens OX=9606 GN=HNRNPM PE=1 SV=3	HNRPM_HUMAN	0.0476902	0.82095	0.988838
O96000	NDUBA_HUMAN NADH dehydrogenase [ubiquinone] 1 beta subcomplex subunit 10 OS=Homo sapiens OX=9606 GN=NDUFB10 PE=1 SV=3	NDUBA_HUMAN	-0.0458261	0.37354	0.863587
P04626	ERBB2_HUMAN Receptor tyrosine-protein kinase erbB-2 OS=Homo sapiens OX=9606 GN=ERBB2 PE=1 SV=1	ERBB2_HUMAN	NA	NA	NA
P82930	RT34_HUMAN Small ribosomal subunit protein mS34 OS=Homo sapiens OX=9606 GN=MRPS34 PE=1 SV=2	RT34_HUMAN	-0.00673874	0.940325	0.995454
P45954	ACDSB_HUMAN Short/branched chain specific acyl-CoA dehydrogenase, mitochondrial OS=Homo sapiens OX=9606 GN=ACADSB PE=1 SV=1	ACDSB_HUMAN	0.00446838	0.848605	0.988838
Q15126	PMVK_HUMAN Phosphomevalonate kinase OS=Homo sapiens OX=9606 GN=PMVK PE=1 SV=3	PMVK_HUMAN	0.0297355	0.478825	0.914635
Q9BWM7	SFXN3_HUMAN Sideroflexin-3 OS=Homo sapiens OX=9606 GN=SFXN3 PE=1 SV=3	SFXN3_HUMAN	0.114943	0.0128019	0.279388
P62491;Q15907	RB11A_HUMAN Ras-related protein Rab-11A OS=Homo sapiens OX=9606 GN=RAB11A PE=1 SV=3;RB11B_HUMAN Ras-related protein Rab-11B OS=Homo sapiens OX=9606 GN=RAB11B PE=1 SV=4	RB11A_HUMAN;RB11B_HUMAN	0.0260029	0.279819	0.811496
P61247	RS3A_HUMAN Small ribosomal subunit protein eS1 OS=Homo sapiens OX=9606 GN=RPS3A PE=1 SV=2	RS3A_HUMAN	-0.00232369	0.933646	0.994238
O95870	ABHGA_HUMAN Phosphatidylserine lipase ABHD16A OS=Homo sapiens OX=9606 GN=ABHD16A PE=1 SV=3	ABHGA_HUMAN	0.046467	0.251364	0.798071
Q6NUK1	SCMC1_HUMAN Mitochondrial adenyl nucleotide antiporter SLC25A24 OS=Homo sapiens OX=9606 GN=SLC25A24 PE=1 SV=2	SCMC1_HUMAN	-0.0444601	0.289906	0.814853
P26038	MOES_HUMAN Moesin OS=Homo sapiens OX=9606 GN=MSN PE=1 SV=3	MOES_HUMAN	-0.0152825	0.532159	0.931403
P05023;P13637;P50993;Q13733	AT1A1_HUMAN Sodium/potassium-transporting ATPase subunit alpha-1 OS=Homo sapiens OX=9606 GN=ATP1A1 PE=1 SV=1;AT1A3_HUMAN Sodium/potassium-transporting ATPase subunit alpha-3 OS=Homo sapiens OX=9606 GN=ATP1A3 PE=1 SV=3;AT1A2_HUMAN Sodium/potassium-transporting ATPase subunit alpha-2 OS=Homo sapiens OX=9606 GN=ATP1A2 PE=1 SV=1;AT1A4_HUMAN Sodium/potassium-transporting ATPase subunit alpha-4 OS=Homo…	AT1A1_HUMAN;AT1A3_HUMAN;AT1A2_HUMAN;AT1A4_HUMAN	0.022296	0.779197	0.984395
P55011	S12A2_HUMAN Solute carrier family 12 member 2 OS=Homo sapiens OX=9606 GN=SLC12A2 PE=1 SV=1	S12A2_HUMAN	-0.0131243	0.836119	0.988838
Q9NW13	RBM28_HUMAN RNA-binding protein 28 OS=Homo sapiens OX=9606 GN=RBM28 PE=1 SV=3	RBM28_HUMAN	-0.0884142	0.057244	0.510191
Q9NQ88	TIGAR_HUMAN Fructose-2,6-bisphosphatase TIGAR OS=Homo sapiens OX=9606 GN=TIGAR PE=1 SV=1	TIGAR_HUMAN	0.0122332	0.815641	0.988838
Q15758	AAAT_HUMAN Neutral amino acid transporter B(0) OS=Homo sapiens OX=9606 GN=SLC1A5 PE=1 SV=2	AAAT_HUMAN	-0.178462	0.0141209	0.288703
O95168	NDUB4_HUMAN NADH dehydrogenase [ubiquinone] 1 beta subcomplex subunit 4 OS=Homo sapiens OX=9606 GN=NDUFB4 PE=1 SV=3	NDUB4_HUMAN	0.0607733	0.130134	0.681381
P50213	IDH3A_HUMAN Isocitrate dehydrogenase [NAD] subunit alpha, mitochondrial OS=Homo sapiens OX=9606 GN=IDH3A PE=1 SV=1	IDH3A_HUMAN	0.0339587	0.321374	0.830327
P22695	QCR2_HUMAN Cytochrome b-c1 complex subunit 2, mitochondrial OS=Homo sapiens OX=9606 GN=UQCRC2 PE=1 SV=3	QCR2_HUMAN	-0.0132938	0.756596	0.983161
P61966;P56377	AP1S1_HUMAN AP-1 complex subunit sigma-1A OS=Homo sapiens OX=9606 GN=AP1S1 PE=1 SV=1;AP1S2_HUMAN AP-1 complex subunit sigma-2 OS=Homo sapiens OX=9606 GN=AP1S2 PE=1 SV=1	AP1S1_HUMAN;AP1S2_HUMAN	0.161259	0.466729	0.906958
P22234	PUR6_HUMAN Bifunctional phosphoribosylaminoimidazole carboxylase/phosphoribosylaminoimidazole succinocarboxamide synthetase OS=Homo sapiens OX=9606 GN=PAICS PE=1 SV=3	PUR6_HUMAN	0.00514574	0.802238	0.988838
P18564	ITB6_HUMAN Integrin beta-6 OS=Homo sapiens OX=9606 GN=ITGB6 PE=1 SV=2	ITB6_HUMAN	-0.116838	0.19025	0.743837
O75223	GGCT_HUMAN Gamma-glutamylcyclotransferase OS=Homo sapiens OX=9606 GN=GGCT PE=1 SV=1	GGCT_HUMAN	0.021725	0.887649	0.989617
Q99615	DNJC7_HUMAN DnaJ homolog subfamily C member 7 OS=Homo sapiens OX=9606 GN=DNAJC7 PE=1 SV=2	DNJC7_HUMAN	-0.0129967	0.874092	0.988838
P36543	VATE1_HUMAN V-type proton ATPase subunit E 1 OS=Homo sapiens OX=9606 GN=ATP6V1E1 PE=1 SV=1	VATE1_HUMAN	-0.0233926	0.60422	0.949022
P05023;P50993;Q13733	AT1A1_HUMAN Sodium/potassium-transporting ATPase subunit alpha-1 OS=Homo sapiens OX=9606 GN=ATP1A1 PE=1 SV=1;AT1A2_HUMAN Sodium/potassium-transporting ATPase subunit alpha-2 OS=Homo sapiens OX=9606 GN=ATP1A2 PE=1 SV=1;AT1A4_HUMAN Sodium/potassium-transporting ATPase subunit alpha-4 OS=Homo sapiens OX=9606 GN=ATP1A4 PE=1 SV=3	AT1A1_HUMAN;AT1A2_HUMAN;AT1A4_HUMAN	0.0546948	0.567274	0.943443
P84243;Q5TEC6;Q71DI3;P68431;Q6NXT2;Q16695	H33_HUMAN Histone H3.3 OS=Homo sapiens OX=9606 GN=H3-3B PE=1 SV=2;H37_HUMAN Histone H3-7 OS=Homo sapiens OX=9606 GN=H3-7 PE=1 SV=1;H32_HUMAN Histone H3.2 OS=Homo sapiens OX=9606 GN=H3C13 PE=1 SV=3;H31_HUMAN Histone H3.1 OS=Homo sapiens OX=9606 GN=H3C12 PE=1 SV=2;H3C_HUMAN Histone H3.3C OS=Homo sapiens OX=9606 GN=H3-5 PE=1 SV=3;H31T_HUMAN Histone H3.1t OS=Homo sapiens OX=9606 GN=H3-4 PE=1 SV=3	H33_HUMAN;H37_HUMAN;H32_HUMAN;H31_HUMAN;H3C_HUMAN;H31T_HUMAN	0.182161	0.272765	0.807399
O00411	RPOM_HUMAN DNA-directed RNA polymerase, mitochondrial OS=Homo sapiens OX=9606 GN=POLRMT PE=1 SV=2	RPOM_HUMAN	-0.0779933	0.00909815	0.247111
Q9H936	GHC1_HUMAN Mitochondrial glutamate carrier 1 OS=Homo sapiens OX=9606 GN=SLC25A22 PE=1 SV=1	GHC1_HUMAN	0.0158378	0.805206	0.988838
P05023;P13637;P50993;Q13733;P54707	AT1A1_HUMAN Sodium/potassium-transporting ATPase subunit alpha-1 OS=Homo sapiens OX=9606 GN=ATP1A1 PE=1 SV=1;AT1A3_HUMAN Sodium/potassium-transporting ATPase subunit alpha-3 OS=Homo sapiens OX=9606 GN=ATP1A3 PE=1 SV=3;AT1A2_HUMAN Sodium/potassium-transporting ATPase subunit alpha-2 OS=Homo sapiens OX=9606 GN=ATP1A2 PE=1 SV=1;AT1A4_HUMAN Sodium/potassium-transporting ATPase subunit alpha-4 OS=Homo…	AT1A1_HUMAN;AT1A3_HUMAN;AT1A2_HUMAN;AT1A4_HUMAN;AT12A_HUMAN	-0.0881104	0.602269	0.94859
Q9H7E9	CH033_HUMAN UPF0488 protein C8orf33 OS=Homo sapiens OX=9606 GN=C8orf33 PE=1 SV=1	CH033_HUMAN	0.0551526	0.382498	0.86838
Q14562;Q92620	DHX8_HUMAN ATP-dependent RNA helicase DHX8 OS=Homo sapiens OX=9606 GN=DHX8 PE=1 SV=1;PRP16_HUMAN Pre-mRNA-splicing factor ATP-dependent RNA helicase PRP16 OS=Homo sapiens OX=9606 GN=DHX38 PE=1 SV=2	DHX8_HUMAN;PRP16_HUMAN	0.059749	0.809561	0.988838
P07339	CATD_HUMAN Cathepsin D OS=Homo sapiens OX=9606 GN=CTSD PE=1 SV=1	CATD_HUMAN	-0.0182701	0.579182	0.9442
Q86XR8	CEP57_HUMAN Centrosomal protein of 57 kDa OS=Homo sapiens OX=9606 GN=CEP57 PE=1 SV=2	CEP57_HUMAN	0.00646707	0.92416	0.994238
Q96GD0;Q6ZT62	PLPP_HUMAN Chronophin OS=Homo sapiens OX=9606 GN=PDXP PE=1 SV=2;BGIN_HUMAN Bargin OS=Homo sapiens OX=9606 GN=BARGIN PE=1 SV=2	PLPP_HUMAN;BGIN_HUMAN	0.0138408	0.858871	0.988838
Q96IJ6	GMPPA_HUMAN Mannose-1-phosphate guanyltransferase alpha OS=Homo sapiens OX=9606 GN=GMPPA PE=1 SV=1	GMPPA_HUMAN	-0.038941	0.252081	0.798071
Q7Z4V5;P51858;Q9Y3E1;O75475	HDGR2_HUMAN Hepatoma-derived growth factor-related protein 2 OS=Homo sapiens OX=9606 GN=HDGFL2 PE=1 SV=1;HDGF_HUMAN Hepatoma-derived growth factor OS=Homo sapiens OX=9606 GN=HDGF PE=1 SV=1;HDGR3_HUMAN Hepatoma-derived growth factor-related protein 3 OS=Homo sapiens OX=9606 GN=HDGFL3 PE=1 SV=1;PSIP1_HUMAN PC4 and SFRS1-interacting protein OS=Homo sapiens OX=9606 GN=PSIP1 PE=1 SV=1	HDGR2_HUMAN;HDGF_HUMAN;HDGR3_HUMAN;PSIP1_HUMAN	0.115439	0.487723	0.918768
P11234;P11233	RALB_HUMAN Ras-related protein Ral-B OS=Homo sapiens OX=9606 GN=RALB PE=1 SV=1;RALA_HUMAN Ras-related protein Ral-A OS=Homo sapiens OX=9606 GN=RALA PE=1 SV=1	RALB_HUMAN;RALA_HUMAN	0.0189098	0.889475	0.990196
Q9Y2X7;Q14161	GIT1_HUMAN ARF GTPase-activating protein GIT1 OS=Homo sapiens OX=9606 GN=GIT1 PE=1 SV=2;GIT2_HUMAN ARF GTPase-activating protein GIT2 OS=Homo sapiens OX=9606 GN=GIT2 PE=1 SV=2	GIT1_HUMAN;GIT2_HUMAN	0.0464432	0.100143	0.62627
O15438;P33527	MRP3_HUMAN ATP-binding cassette sub-family C member 3 OS=Homo sapiens OX=9606 GN=ABCC3 PE=1 SV=3;MRP1_HUMAN Multidrug resistance-associated protein 1 OS=Homo sapiens OX=9606 GN=ABCC1 PE=1 SV=3	MRP3_HUMAN;MRP1_HUMAN	0.0462075	0.782338	0.984973
P36873;P62140;P62136	PP1G_HUMAN Serine/threonine-protein phosphatase PP1-gamma catalytic subunit OS=Homo sapiens OX=9606 GN=PPP1CC PE=1 SV=1;PP1B_HUMAN Serine/threonine-protein phosphatase PP1-beta catalytic subunit OS=Homo sapiens OX=9606 GN=PPP1CB PE=1 SV=3;PP1A_HUMAN Serine/threonine-protein phosphatase PP1-alpha catalytic subunit OS=Homo sapiens OX=9606 GN=PPP1CA PE=1 SV=1	PP1G_HUMAN;PP1B_HUMAN;PP1A_HUMAN	-0.0620646	0.0863442	0.599887
P63000	RAC1_HUMAN Ras-related C3 botulinum toxin substrate 1 OS=Homo sapiens OX=9606 GN=RAC1 PE=1 SV=1	RAC1_HUMAN	-0.0715821	0.203242	0.757811
Q96FJ0	STALP_HUMAN AMSH-like protease OS=Homo sapiens OX=9606 GN=STAMBPL1 PE=1 SV=2	STALP_HUMAN	-0.100471	0.0494732	0.486078
Q9Y508	RN114_HUMAN E3 ubiquitin-protein ligase RNF114 OS=Homo sapiens OX=9606 GN=RNF114 PE=1 SV=1	RN114_HUMAN	0.0137039	0.86386	0.988838
Q9BYD1	RM13_HUMAN Large ribosomal subunit protein uL13m OS=Homo sapiens OX=9606 GN=MRPL13 PE=1 SV=1	RM13_HUMAN	0.064807	0.160924	0.716631
O75817	POP7_HUMAN Ribonuclease P protein subunit p20 OS=Homo sapiens OX=9606 GN=POP7 PE=1 SV=2	POP7_HUMAN	-0.0374144	0.339824	0.841415
P08574	CY1_HUMAN Cytochrome c1, heme protein, mitochondrial OS=Homo sapiens OX=9606 GN=CYC1 PE=1 SV=3	CY1_HUMAN	0.0241645	0.63448	0.958271
Q6ZMR3;P00338	LDH6A_HUMAN L-lactate dehydrogenase A-like 6A OS=Homo sapiens OX=9606 GN=LDHAL6A PE=1 SV=1;LDHA_HUMAN L-lactate dehydrogenase A chain OS=Homo sapiens OX=9606 GN=LDHA PE=1 SV=2	LDH6A_HUMAN;LDHA_HUMAN	-0.0298784	0.88202	0.98918
Q9HCC0	MCCB_HUMAN Methylcrotonoyl-CoA carboxylase beta chain, mitochondrial OS=Homo sapiens OX=9606 GN=MCCC2 PE=1 SV=1	MCCB_HUMAN	0.0408234	0.4185	0.887316
Q02218;Q9ULD0	ODO1_HUMAN 2-oxoglutarate dehydrogenase complex component E1 OS=Homo sapiens OX=9606 GN=OGDH PE=1 SV=3;OGDHL_HUMAN 2-oxoglutarate dehydrogenase-like, mitochondrial OS=Homo sapiens OX=9606 GN=OGDHL PE=1 SV=3	ODO1_HUMAN;OGDHL_HUMAN	0.057101	0.12774	0.677097
P62273	RS29_HUMAN Small ribosomal subunit protein uS14 OS=Homo sapiens OX=9606 GN=RPS29 PE=1 SV=2	RS29_HUMAN	0.0286736	0.745027	0.980751
Q9BTZ2;P0CG22	DHRS4_HUMAN Dehydrogenase/reductase SDR family member 4 OS=Homo sapiens OX=9606 GN=DHRS4 PE=1 SV=3;DR4L1_HUMAN Putative dehydrogenase/reductase SDR family member 4-like 1 OS=Homo sapiens OX=9606 GN=DHRS4L1 PE=5 SV=1	DHRS4_HUMAN;DR4L1_HUMAN	-0.143448	0.0345547	0.424807
P61026	RAB10_HUMAN Ras-related protein Rab-10 OS=Homo sapiens OX=9606 GN=RAB10 PE=1 SV=1	RAB10_HUMAN	0.00782742	0.87441	0.988838
Q99879;Q6DN03;Q5QNW6;Q16778;O60814;P62807;P23527;P06899;Q99880;Q99877;Q6DRA6;P33778;Q93079;Q8N257;P58876	H2B1M_HUMAN Histone H2B type 1-M OS=Homo sapiens OX=9606 GN=H2BC14 PE=1 SV=3;H2B2C_HUMAN Putative histone H2B type 2-C OS=Homo sapiens OX=9606 GN=H2BC20P PE=5 SV=3;H2B2F_HUMAN Histone H2B type 2-F OS=Homo sapiens OX=9606 GN=H2BC18 PE=1 SV=3;H2B2E_HUMAN Histone H2B type 2-E OS=Homo sapiens OX=9606 GN=H2BC21 PE=1 SV=3;H2B1K_HUMAN Histone H2B type 1-K OS=Homo sapiens OX=9606 GN=H2BC12 PE=1 SV=3;H2B1…	H2B1M_HUMAN;H2B2C_HUMAN;H2B2F_HUMAN;H2B2E_HUMAN;H2B1K_HUMAN;H2B1C_HUMAN;H2B1O_HUMAN;H2B1J_HUMAN;H2B1L_HUMAN;H2B1N_HUMAN;H2B2D_HUMAN;H2B1B_HUMAN;H2B1H_HUMAN;H2B3B_HUMAN;H2B1D_HUMAN	0.0313122	0.9011	0.992036
O15145	ARPC3_HUMAN Actin-related protein 2/3 complex subunit 3 OS=Homo sapiens OX=9606 GN=ARPC3 PE=1 SV=3	ARPC3_HUMAN	0.030568	0.748544	0.980751
P61011	SRP54_HUMAN Signal recognition particle subunit SRP54 OS=Homo sapiens OX=9606 GN=SRP54 PE=1 SV=1	SRP54_HUMAN	0.0264473	0.42813	0.891727
Q9HAV0;P62879	GBB4_HUMAN Guanine nucleotide-binding protein subunit beta-4 OS=Homo sapiens OX=9606 GN=GNB4 PE=1 SV=3;GBB2_HUMAN Guanine nucleotide-binding protein G(I)/G(S)/G(T) subunit beta-2 OS=Homo sapiens OX=9606 GN=GNB2 PE=1 SV=3	GBB4_HUMAN;GBB2_HUMAN	0.179744	0.198069	0.753604
P08754;P11488;P19087;P04899;P63096;A8MTJ3	GNAI3_HUMAN Guanine nucleotide-binding protein G(i) subunit alpha-3 OS=Homo sapiens OX=9606 GN=GNAI3 PE=1 SV=3;GNAT1_HUMAN Guanine nucleotide-binding protein G(t) subunit alpha-1 OS=Homo sapiens OX=9606 GN=GNAT1 PE=1 SV=5;GNAT2_HUMAN Guanine nucleotide-binding protein G(t) subunit alpha-2 OS=Homo sapiens OX=9606 GN=GNAT2 PE=1 SV=4;GNAI2_HUMAN Guanine nucleotide-binding protein G(i) subunit alpha-…	GNAI3_HUMAN;GNAT1_HUMAN;GNAT2_HUMAN;GNAI2_HUMAN;GNAI1_HUMAN;GNAT3_HUMAN	-0.0113047	0.964059	0.99598
P08758	ANXA5_HUMAN Annexin A5 OS=Homo sapiens OX=9606 GN=ANXA5 PE=1 SV=2	ANXA5_HUMAN	0.101996	0.319623	0.83015
Q9H9Y2	RPF1_HUMAN Ribosome production factor 1 OS=Homo sapiens OX=9606 GN=RPF1 PE=1 SV=2	RPF1_HUMAN	-0.0859579	0.0677233	0.5484
Q92734	TFG_HUMAN Protein TFG OS=Homo sapiens OX=9606 GN=TFG PE=1 SV=2	TFG_HUMAN	0.0871861	0.333845	0.839994
P46777	RL5_HUMAN Large ribosomal subunit protein uL18 OS=Homo sapiens OX=9606 GN=RPL5 PE=1 SV=3	RL5_HUMAN	-0.034525	0.689928	0.970594
Q969Q0	RL36L_HUMAN Ribosomal protein eL42-like OS=Homo sapiens OX=9606 GN=RPL36AL PE=1 SV=3	RL36L_HUMAN	0.0120572	0.82798	0.988838
O15228	GNPAT_HUMAN Dihydroxyacetone phosphate acyltransferase OS=Homo sapiens OX=9606 GN=GNPAT PE=1 SV=1	GNPAT_HUMAN	-0.00361014	0.940018	0.995454
P30153;P30154	2AAA_HUMAN Serine/threonine-protein phosphatase 2A 65 kDa regulatory subunit A alpha isoform OS=Homo sapiens OX=9606 GN=PPP2R1A PE=1 SV=4;2AAB_HUMAN Serine/threonine-protein phosphatase 2A 65 kDa regulatory subunit A beta isoform OS=Homo sapiens OX=9606 GN=PPP2R1B PE=1 SV=3	2AAA_HUMAN;2AAB_HUMAN	0.00467811	0.948027	0.99598
Q96BP2	CHCH1_HUMAN Small ribosomal subunit protein mS37 OS=Homo sapiens OX=9606 GN=CHCHD1 PE=1 SV=1	CHCH1_HUMAN	-0.11219	0.497719	0.919897
Q9UBX3	DIC_HUMAN Mitochondrial dicarboxylate carrier OS=Homo sapiens OX=9606 GN=SLC25A10 PE=1 SV=2	DIC_HUMAN	-0.0224669	0.830407	0.988838
P31151;Q86SG5	S10A7_HUMAN Protein S100-A7 OS=Homo sapiens OX=9606 GN=S100A7 PE=1 SV=4;S1A7A_HUMAN Protein S100-A7A OS=Homo sapiens OX=9606 GN=S100A7A PE=1 SV=3	S10A7_HUMAN;S1A7A_HUMAN	NA	NA	NA
O95249	GOSR1_HUMAN Golgi SNAP receptor complex member 1 OS=Homo sapiens OX=9606 GN=GOSR1 PE=1 SV=1	GOSR1_HUMAN	0.109841	0.104836	0.635586
Q5TEC6;Q71DI3;P68431;Q16695	H37_HUMAN Histone H3-7 OS=Homo sapiens OX=9606 GN=H3-7 PE=1 SV=1;H32_HUMAN Histone H3.2 OS=Homo sapiens OX=9606 GN=H3C13 PE=1 SV=3;H31_HUMAN Histone H3.1 OS=Homo sapiens OX=9606 GN=H3C12 PE=1 SV=2;H31T_HUMAN Histone H3.1t OS=Homo sapiens OX=9606 GN=H3-4 PE=1 SV=3	H37_HUMAN;H32_HUMAN;H31_HUMAN;H31T_HUMAN	0.265937	0.155918	0.709795
Q56VL3	OCAD2_HUMAN OCIA domain-containing protein 2 OS=Homo sapiens OX=9606 GN=OCIAD2 PE=1 SV=1	OCAD2_HUMAN	0.000182801	0.997774	0.999596
Q13418	ILK_HUMAN Integrin-linked protein kinase OS=Homo sapiens OX=9606 GN=ILK PE=1 SV=2	ILK_HUMAN	-0.0429153	0.179338	0.734527
P20674	COX5A_HUMAN Cytochrome c oxidase subunit 5A, mitochondrial OS=Homo sapiens OX=9606 GN=COX5A PE=1 SV=2	COX5A_HUMAN	-0.0289794	0.579957	0.944222
O60783	RT14_HUMAN Small ribosomal subunit protein uS14m OS=Homo sapiens OX=9606 GN=MRPS14 PE=1 SV=1	RT14_HUMAN	0.0161559	0.763177	0.983849
Q7Z569	BRAP_HUMAN BRCA1-associated protein OS=Homo sapiens OX=9606 GN=BRAP PE=1 SV=2	BRAP_HUMAN	-0.121138	0.088786	0.607303
P49411	EFTU_HUMAN Elongation factor Tu, mitochondrial OS=Homo sapiens OX=9606 GN=TUFM PE=1 SV=3	EFTU_HUMAN	0.0636405	0.0630753	0.533855
Q9Y4P3	TBL2_HUMAN Transducin beta-like protein 2 OS=Homo sapiens OX=9606 GN=TBL2 PE=1 SV=1	TBL2_HUMAN	-0.0189651	0.400706	0.876817
Q1KMD3	HNRL2_HUMAN Heterogeneous nuclear ribonucleoprotein U-like protein 2 OS=Homo sapiens OX=9606 GN=HNRNPUL2 PE=1 SV=1	HNRL2_HUMAN	0.0141795	0.712285	0.972101
P18077	RL35A_HUMAN Large ribosomal subunit protein eL33 OS=Homo sapiens OX=9606 GN=RPL35A PE=1 SV=2	RL35A_HUMAN	0.00982565	0.81821	0.988838
P0C7P4;P47985	UCRIL_HUMAN Putative cytochrome b-c1 complex subunit Rieske-like protein 1 OS=Homo sapiens OX=9606 GN=UQCRFS1P1 PE=5 SV=1;UCRI_HUMAN Cytochrome b-c1 complex subunit Rieske, mitochondrial OS=Homo sapiens OX=9606 GN=UQCRFS1 PE=1 SV=2	UCRIL_HUMAN;UCRI_HUMAN	-0.0127643	0.792906	0.988244
P36776	LONM_HUMAN Lon protease homolog, mitochondrial OS=Homo sapiens OX=9606 GN=LONP1 PE=1 SV=2	LONM_HUMAN	0.0296773	0.368609	0.860902
P61165	TM258_HUMAN Transmembrane protein 258 OS=Homo sapiens OX=9606 GN=TMEM258 PE=1 SV=1	TM258_HUMAN	0.0457318	0.775795	0.984395
P55145	MANF_HUMAN Mesencephalic astrocyte-derived neurotrophic factor OS=Homo sapiens OX=9606 GN=MANF PE=1 SV=3	MANF_HUMAN	0.0457663	0.440472	0.894404
P52657	T2AG_HUMAN Transcription initiation factor IIA subunit 2 OS=Homo sapiens OX=9606 GN=GTF2A2 PE=1 SV=1	T2AG_HUMAN	0.0101723	0.898002	0.992036
O95644;Q13469;Q12968;Q14934	NFAC1_HUMAN Nuclear factor of activated T-cells, cytoplasmic 1 OS=Homo sapiens OX=9606 GN=NFATC1 PE=1 SV=3;NFAC2_HUMAN Nuclear factor of activated T-cells, cytoplasmic 2 OS=Homo sapiens OX=9606 GN=NFATC2 PE=1 SV=2;NFAC3_HUMAN Nuclear factor of activated T-cells, cytoplasmic 3 OS=Homo sapiens OX=9606 GN=NFATC3 PE=1 SV=1;NFAC4_HUMAN Nuclear factor of activated T-cells, cytoplasmic 4 OS=Homo sapiens…	NFAC1_HUMAN;NFAC2_HUMAN;NFAC3_HUMAN;NFAC4_HUMAN	-0.00701806	0.97211	0.996343
Q86X76	NIT1_HUMAN Deaminated glutathione amidase OS=Homo sapiens OX=9606 GN=NIT1 PE=1 SV=2	NIT1_HUMAN	0.0525557	0.123809	0.66982
Q9BPY3	F118B_HUMAN Protein FAM118B OS=Homo sapiens OX=9606 GN=FAM118B PE=1 SV=1	F118B_HUMAN	-0.0610705	0.376761	0.865162
P68366;P68363;Q9BQE3;Q71U36;A6NHL2	TBA4A_HUMAN Tubulin alpha-4A chain OS=Homo sapiens OX=9606 GN=TUBA4A PE=1 SV=1;TBA1B_HUMAN Tubulin alpha-1B chain OS=Homo sapiens OX=9606 GN=TUBA1B PE=1 SV=1;TBA1C_HUMAN Tubulin alpha-1C chain OS=Homo sapiens OX=9606 GN=TUBA1C PE=1 SV=1;TBA1A_HUMAN Tubulin alpha-1A chain OS=Homo sapiens OX=9606 GN=TUBA1A PE=1 SV=1;TBAL3_HUMAN Tubulin alpha chain-like 3 OS=Homo sapiens OX=9606 GN=TUBAL3 PE=1 SV=2	TBA4A_HUMAN;TBA1B_HUMAN;TBA1C_HUMAN;TBA1A_HUMAN;TBAL3_HUMAN	-0.0898581	0.584373	0.944593
Q9P0J0	NDUAD_HUMAN NADH dehydrogenase [ubiquinone] 1 alpha subcomplex subunit 13 OS=Homo sapiens OX=9606 GN=NDUFA13 PE=1 SV=3	NDUAD_HUMAN	-0.00888895	0.890528	0.990196
P23743	DGKA_HUMAN Diacylglycerol kinase alpha OS=Homo sapiens OX=9606 GN=DGKA PE=1 SV=3	DGKA_HUMAN	0.0107911	0.781545	0.984973
Q01650	LAT1_HUMAN Large neutral amino acids transporter small subunit 1 OS=Homo sapiens OX=9606 GN=SLC7A5 PE=1 SV=2	LAT1_HUMAN	0.00699457	0.946402	0.995917
Q9NX07	TSAP1_HUMAN tRNA selenocysteine 1-associated protein 1 OS=Homo sapiens OX=9606 GN=TRNAU1AP PE=1 SV=1	TSAP1_HUMAN	0.0658047	0.430146	0.892603
Q7Z739	YTHD3_HUMAN YTH domain-containing family protein 3 OS=Homo sapiens OX=9606 GN=YTHDF3 PE=1 SV=1	YTHD3_HUMAN	0.072602	0.0884447	0.606082
P05023;P13637;P20648;P50993;Q13733;P54707	AT1A1_HUMAN Sodium/potassium-transporting ATPase subunit alpha-1 OS=Homo sapiens OX=9606 GN=ATP1A1 PE=1 SV=1;AT1A3_HUMAN Sodium/potassium-transporting ATPase subunit alpha-3 OS=Homo sapiens OX=9606 GN=ATP1A3 PE=1 SV=3;ATP4A_HUMAN Potassium-transporting ATPase alpha chain 1 OS=Homo sapiens OX=9606 GN=ATP4A PE=1 SV=5;AT1A2_HUMAN Sodium/potassium-transporting ATPase subunit alpha-2 OS=Homo sapiens O…	AT1A1_HUMAN;AT1A3_HUMAN;ATP4A_HUMAN;AT1A2_HUMAN;AT1A4_HUMAN;AT12A_HUMAN	-0.00852141	0.923628	0.994238
Q92879;O95319	CELF1_HUMAN CUGBP Elav-like family member 1 OS=Homo sapiens OX=9606 GN=CELF1 PE=1 SV=2;CELF2_HUMAN CUGBP Elav-like family member 2 OS=Homo sapiens OX=9606 GN=CELF2 PE=1 SV=1	CELF1_HUMAN;CELF2_HUMAN	0.002247	0.969817	0.996343
P11171	EPB41_HUMAN Protein 4.1 OS=Homo sapiens OX=9606 GN=EPB41 PE=1 SV=4	EPB41_HUMAN	-0.0349816	0.933337	0.994238
Q96RP9	EFGM_HUMAN Elongation factor G, mitochondrial OS=Homo sapiens OX=9606 GN=GFM1 PE=1 SV=2	EFGM_HUMAN	-0.0150719	0.663346	0.961365
Q15067	ACOX1_HUMAN Peroxisomal acyl-coenzyme A oxidase 1 OS=Homo sapiens OX=9606 GN=ACOX1 PE=1 SV=3	ACOX1_HUMAN	0.0576762	0.246211	0.794282
P50148	GNAQ_HUMAN Guanine nucleotide-binding protein G(q) subunit alpha OS=Homo sapiens OX=9606 GN=GNAQ PE=1 SV=4	GNAQ_HUMAN	-0.0663351	0.304393	0.824469
P53999	TCP4_HUMAN Activated RNA polymerase II transcriptional coactivator p15 OS=Homo sapiens OX=9606 GN=SUB1 PE=1 SV=3	TCP4_HUMAN	0.137481	0.110276	0.640575
Q8TD26;Q9HCK8;Q3L8U1;O14647;Q9P2D1;O14646	CHD6_HUMAN Chromodomain-helicase-DNA-binding protein 6 OS=Homo sapiens OX=9606 GN=CHD6 PE=1 SV=4;CHD8_HUMAN Chromodomain-helicase-DNA-binding protein 8 OS=Homo sapiens OX=9606 GN=CHD8 PE=1 SV=5;CHD9_HUMAN Chromodomain-helicase-DNA-binding protein 9 OS=Homo sapiens OX=9606 GN=CHD9 PE=1 SV=2;CHD2_HUMAN Chromodomain-helicase-DNA-binding protein 2 OS=Homo sapiens OX=9606 GN=CHD2 PE=1 SV=2;CHD7_HUMAN …	CHD6_HUMAN;CHD8_HUMAN;CHD9_HUMAN;CHD2_HUMAN;CHD7_HUMAN;CHD1_HUMAN	-0.0591417	0.626107	0.955987
Q5JNZ5;P62854	RS26L_HUMAN Putative ribosomal protein eS26-like OS=Homo sapiens OX=9606 GN=RPS26P11 PE=5 SV=1;RS26_HUMAN Small ribosomal subunit protein eS26 OS=Homo sapiens OX=9606 GN=RPS26 PE=1 SV=3	RS26L_HUMAN;RS26_HUMAN	0.031666	0.583357	0.944593
Q15437;Q15436	SC23B_HUMAN Protein transport protein Sec23B OS=Homo sapiens OX=9606 GN=SEC23B PE=1 SV=2;SC23A_HUMAN Protein transport protein Sec23A OS=Homo sapiens OX=9606 GN=SEC23A PE=1 SV=2	SC23B_HUMAN;SC23A_HUMAN	0.0330858	0.569789	0.943549
Q96KC2	ARL5B_HUMAN ADP-ribosylation factor-like protein 5B OS=Homo sapiens OX=9606 GN=ARL5B PE=1 SV=1	ARL5B_HUMAN	0.198225	0.0915869	0.614124
Q9UDR5	AASS_HUMAN Alpha-aminoadipic semialdehyde synthase, mitochondrial OS=Homo sapiens OX=9606 GN=AASS PE=1 SV=1	AASS_HUMAN	-0.0857239	0.379068	0.866517
Q99623	PHB2_HUMAN Prohibitin-2 OS=Homo sapiens OX=9606 GN=PHB2 PE=1 SV=2	PHB2_HUMAN	0.0552122	0.136231	0.681982
Q5VTU8;P56381	AT5EL_HUMAN ATP synthase subunit epsilon-like protein, mitochondrial OS=Homo sapiens OX=9606 GN=ATP5F1EP2 PE=1 SV=1;ATP5E_HUMAN ATP synthase subunit epsilon, mitochondrial OS=Homo sapiens OX=9606 GN=ATP5F1E PE=1 SV=2	AT5EL_HUMAN;ATP5E_HUMAN	0.146773	0.0650147	0.53916
P11940;Q13310	PABP1_HUMAN Polyadenylate-binding protein 1 OS=Homo sapiens OX=9606 GN=PABPC1 PE=1 SV=2;PABP4_HUMAN Polyadenylate-binding protein 4 OS=Homo sapiens OX=9606 GN=PABPC4 PE=1 SV=1	PABP1_HUMAN;PABP4_HUMAN	-0.0254947	0.600666	0.948503
P52799	EFNB2_HUMAN Ephrin-B2 OS=Homo sapiens OX=9606 GN=EFNB2 PE=1 SV=1	EFNB2_HUMAN	0.0722197	0.28479	0.812763
P25440;Q15059;O60885	BRD2_HUMAN Bromodomain-containing protein 2 OS=Homo sapiens OX=9606 GN=BRD2 PE=1 SV=2;BRD3_HUMAN Bromodomain-containing protein 3 OS=Homo sapiens OX=9606 GN=BRD3 PE=1 SV=1;BRD4_HUMAN Bromodomain-containing protein 4 OS=Homo sapiens OX=9606 GN=BRD4 PE=1 SV=2	BRD2_HUMAN;BRD3_HUMAN;BRD4_HUMAN	0.0323487	0.882796	0.98918
O95169	NDUB8_HUMAN NADH dehydrogenase [ubiquinone] 1 beta subcomplex subunit 8, mitochondrial OS=Homo sapiens OX=9606 GN=NDUFB8 PE=1 SV=1	NDUB8_HUMAN	0.0258569	0.675039	0.966645
O94826	TOM70_HUMAN Mitochondrial import receptor subunit TOM70 OS=Homo sapiens OX=9606 GN=TOMM70 PE=1 SV=1	TOM70_HUMAN	0.0258058	0.425973	0.890975
Q02218	ODO1_HUMAN 2-oxoglutarate dehydrogenase complex component E1 OS=Homo sapiens OX=9606 GN=OGDH PE=1 SV=3	ODO1_HUMAN	0.0581634	0.0895115	0.611114
O95602;O14802	RPA1_HUMAN DNA-directed RNA polymerase I subunit RPA1 OS=Homo sapiens OX=9606 GN=POLR1A PE=1 SV=2;RPC1_HUMAN DNA-directed RNA polymerase III subunit RPC1 OS=Homo sapiens OX=9606 GN=POLR3A PE=1 SV=2	RPA1_HUMAN;RPC1_HUMAN	-0.0639692	0.419155	0.887692
Q9BYG3	MK67I_HUMAN MKI67 FHA domain-interacting nucleolar phosphoprotein OS=Homo sapiens OX=9606 GN=NIFK PE=1 SV=1	MK67I_HUMAN	-0.029603	0.543815	0.936126
P06733	ENOA_HUMAN Alpha-enolase OS=Homo sapiens OX=9606 GN=ENO1 PE=1 SV=2	ENOA_HUMAN	0.0645571	0.123416	0.66982
Q08345	DDR1_HUMAN Epithelial discoidin domain-containing receptor 1 OS=Homo sapiens OX=9606 GN=DDR1 PE=1 SV=1	DDR1_HUMAN	NA	NA	NA
Q9GZT3	SLIRP_HUMAN SRA stem-loop-interacting RNA-binding protein, mitochondrial OS=Homo sapiens OX=9606 GN=SLIRP PE=1 SV=1	SLIRP_HUMAN	-0.0163393	0.650238	0.959849
P05023;P13637;P20648;P50993	AT1A1_HUMAN Sodium/potassium-transporting ATPase subunit alpha-1 OS=Homo sapiens OX=9606 GN=ATP1A1 PE=1 SV=1;AT1A3_HUMAN Sodium/potassium-transporting ATPase subunit alpha-3 OS=Homo sapiens OX=9606 GN=ATP1A3 PE=1 SV=3;ATP4A_HUMAN Potassium-transporting ATPase alpha chain 1 OS=Homo sapiens OX=9606 GN=ATP4A PE=1 SV=5;AT1A2_HUMAN Sodium/potassium-transporting ATPase subunit alpha-2 OS=Homo sapiens O…	AT1A1_HUMAN;AT1A3_HUMAN;ATP4A_HUMAN;AT1A2_HUMAN	-0.0487213	0.518384	0.925756
P61006	RAB8A_HUMAN Ras-related protein Rab-8A OS=Homo sapiens OX=9606 GN=RAB8A PE=1 SV=1	RAB8A_HUMAN	0.0519446	0.182311	0.737368
Q2TB90;P52789;P52790;P19367	HKDC1_HUMAN Hexokinase HKDC1 OS=Homo sapiens OX=9606 GN=HKDC1 PE=1 SV=3;HXK2_HUMAN Hexokinase-2 OS=Homo sapiens OX=9606 GN=HK2 PE=1 SV=2;HXK3_HUMAN Hexokinase-3 OS=Homo sapiens OX=9606 GN=HK3 PE=1 SV=2;HXK1_HUMAN Hexokinase-1 OS=Homo sapiens OX=9606 GN=HK1 PE=1 SV=3	HKDC1_HUMAN;HXK2_HUMAN;HXK3_HUMAN;HXK1_HUMAN	-0.0586303	0.66827	0.961946
Q16540	RM23_HUMAN Large ribosomal subunit protein uL23m OS=Homo sapiens OX=9606 GN=MRPL23 PE=1 SV=1	RM23_HUMAN	-0.0041241	0.970531	0.996343
O75643;Q86VH2	U520_HUMAN U5 small nuclear ribonucleoprotein 200 kDa helicase OS=Homo sapiens OX=9606 GN=SNRNP200 PE=1 SV=2;KIF27_HUMAN Kinesin-like protein KIF27 OS=Homo sapiens OX=9606 GN=KIF27 PE=1 SV=1	U520_HUMAN;KIF27_HUMAN	0.0706853	0.518846	0.926006
Q9UJX2	CDC23_HUMAN Cell division cycle protein 23 homolog OS=Homo sapiens OX=9606 GN=CDC23 PE=1 SV=3	CDC23_HUMAN	0.0690618	0.282863	0.812223
O14734	ACOT8_HUMAN Acyl-coenzyme A thioesterase 8 OS=Homo sapiens OX=9606 GN=ACOT8 PE=1 SV=1	ACOT8_HUMAN	0.0739082	0.28978	0.814853
O43837	IDH3B_HUMAN Isocitrate dehydrogenase [NAD] subunit beta, mitochondrial OS=Homo sapiens OX=9606 GN=IDH3B PE=1 SV=2	IDH3B_HUMAN	0.0289347	0.630473	0.958078
Q9Y5V0	ZN706_HUMAN Zinc finger protein 706 OS=Homo sapiens OX=9606 GN=ZNF706 PE=1 SV=1	ZN706_HUMAN	-0.135098	0.760768	0.9837
P11182	ODB2_HUMAN Lipoamide acyltransferase component of branched-chain alpha-keto acid dehydrogenase complex, mitochondrial OS=Homo sapiens OX=9606 GN=DBT PE=1 SV=3	ODB2_HUMAN	-0.0295298	0.546933	0.936126
Q14145	KEAP1_HUMAN Kelch-like ECH-associated protein 1 OS=Homo sapiens OX=9606 GN=KEAP1 PE=1 SV=2	KEAP1_HUMAN	-0.0663177	0.13323	0.681982
P61289	PSME3_HUMAN Proteasome activator complex subunit 3 OS=Homo sapiens OX=9606 GN=PSME3 PE=1 SV=1	PSME3_HUMAN	0.00684342	0.768932	0.984159
Q8TEH3	DEN1A_HUMAN DENN domain-containing protein 1A OS=Homo sapiens OX=9606 GN=DENND1A PE=1 SV=2	DEN1A_HUMAN	0.0287852	0.728853	0.975708
Q9NZ45	CISD1_HUMAN CDGSH iron-sulfur domain-containing protein 1 OS=Homo sapiens OX=9606 GN=CISD1 PE=1 SV=1	CISD1_HUMAN	0.026142	0.61337	0.952766
Q9NRR3	C42S2_HUMAN CDC42 small effector protein 2 OS=Homo sapiens OX=9606 GN=CDC42SE2 PE=1 SV=1	C42S2_HUMAN	-0.0174689	0.945709	0.995917
P23634;Q16720;P20020;Q01814	AT2B4_HUMAN Plasma membrane calcium-transporting ATPase 4 OS=Homo sapiens OX=9606 GN=ATP2B4 PE=1 SV=2;AT2B3_HUMAN Plasma membrane calcium-transporting ATPase 3 OS=Homo sapiens OX=9606 GN=ATP2B3 PE=1 SV=3;AT2B1_HUMAN Plasma membrane calcium-transporting ATPase 1 OS=Homo sapiens OX=9606 GN=ATP2B1 PE=1 SV=4;AT2B2_HUMAN Plasma membrane calcium-transporting ATPase 2 OS=Homo sapiens OX=9606 GN=ATP2B2 P…	AT2B4_HUMAN;AT2B3_HUMAN;AT2B1_HUMAN;AT2B2_HUMAN	-0.0525615	0.514599	0.924998
P10644;P31321	KAP0_HUMAN cAMP-dependent protein kinase type I-alpha regulatory subunit OS=Homo sapiens OX=9606 GN=PRKAR1A PE=1 SV=1;KAP1_HUMAN cAMP-dependent protein kinase type I-beta regulatory subunit OS=Homo sapiens OX=9606 GN=PRKAR1B PE=1 SV=4	KAP0_HUMAN;KAP1_HUMAN	0.0673732	0.464037	0.904542
O43676	NDUB3_HUMAN NADH dehydrogenase [ubiquinone] 1 beta subcomplex subunit 3 OS=Homo sapiens OX=9606 GN=NDUFB3 PE=1 SV=3	NDUB3_HUMAN	0.0541272	0.359735	0.853954
Q13011	ECH1_HUMAN Delta(3,5)-Delta(2,4)-dienoyl-CoA isomerase, mitochondrial OS=Homo sapiens OX=9606 GN=ECH1 PE=1 SV=2	ECH1_HUMAN	0.000376907	0.990959	0.997928
Q86WJ1	CHD1L_HUMAN Chromodomain-helicase-DNA-binding protein 1-like OS=Homo sapiens OX=9606 GN=CHD1L PE=1 SV=3	CHD1L_HUMAN	0.0222838	0.540644	0.936082
Q9UGN5	PARP2_HUMAN Poly [ADP-ribose] polymerase 2 OS=Homo sapiens OX=9606 GN=PARP2 PE=1 SV=2	PARP2_HUMAN	0.0699138	0.3508	0.850402
Q9BT09	CNPY3_HUMAN Protein canopy homolog 3 OS=Homo sapiens OX=9606 GN=CNPY3 PE=1 SV=1	CNPY3_HUMAN	0.0312463	0.318362	0.83015
O00154;Q6ZUV0	BACH_HUMAN Cytosolic acyl coenzyme A thioester hydrolase OS=Homo sapiens OX=9606 GN=ACOT7 PE=1 SV=3;BACHL_HUMAN Putative cytosolic acyl coenzyme A thioester hydrolase-like OS=Homo sapiens OX=9606 GN=ACOT7L PE=5 SV=1	BACH_HUMAN;BACHL_HUMAN	0.0869912	0.515001	0.924998
O76095	JTB_HUMAN Protein JTB OS=Homo sapiens OX=9606 GN=JTB PE=1 SV=1	JTB_HUMAN	-0.0389685	0.791195	0.987434
P61960	UFM1_HUMAN Ubiquitin-fold modifier 1 OS=Homo sapiens OX=9606 GN=UFM1 PE=1 SV=1	UFM1_HUMAN	-0.0504089	0.242539	0.792216
Q9H9B4	SFXN1_HUMAN Sideroflexin-1 OS=Homo sapiens OX=9606 GN=SFXN1 PE=1 SV=4	SFXN1_HUMAN	0.0584978	0.197269	0.753604
P06744	G6PI_HUMAN Glucose-6-phosphate isomerase OS=Homo sapiens OX=9606 GN=GPI PE=1 SV=4	G6PI_HUMAN	0.0748239	0.00697559	0.220904
P07305	H10_HUMAN Histone H1.0 OS=Homo sapiens OX=9606 GN=H1-0 PE=1 SV=3	H10_HUMAN	-0.0417016	0.464061	0.904542
Q719H9;Q4G0X4	KCTD1_HUMAN BTB/POZ domain-containing protein KCTD1 OS=Homo sapiens OX=9606 GN=KCTD1 PE=1 SV=1;KCD21_HUMAN BTB/POZ domain-containing protein KCTD21 OS=Homo sapiens OX=9606 GN=KCTD21 PE=1 SV=1	KCTD1_HUMAN;KCD21_HUMAN	-0.0422731	0.910708	0.993767
O15235	RT12_HUMAN Small ribosomal subunit protein uS12m OS=Homo sapiens OX=9606 GN=MRPS12 PE=1 SV=1	RT12_HUMAN	-0.0634252	0.434663	0.892603
O43768;P56211	ENSA_HUMAN Alpha-endosulfine OS=Homo sapiens OX=9606 GN=ENSA PE=1 SV=1;ARP19_HUMAN cAMP-regulated phosphoprotein 19 OS=Homo sapiens OX=9606 GN=ARPP19 PE=1 SV=2	ENSA_HUMAN;ARP19_HUMAN	-0.116888	0.344973	0.845588
Q6P4Q7	CNNM4_HUMAN Metal transporter CNNM4 OS=Homo sapiens OX=9606 GN=CNNM4 PE=1 SV=3	CNNM4_HUMAN	0.114363	0.785926	0.985341
Q12860	CNTN1_HUMAN Contactin-1 OS=Homo sapiens OX=9606 GN=CNTN1 PE=1 SV=1	CNTN1_HUMAN	NA	NA	NA
Q96MW5	COG8_HUMAN Conserved oligomeric Golgi complex subunit 8 OS=Homo sapiens OX=9606 GN=COG8 PE=1 SV=2	COG8_HUMAN	-0.0627976	0.193066	0.748598
Q9NZM1	MYOF_HUMAN Myoferlin OS=Homo sapiens OX=9606 GN=MYOF PE=1 SV=1	MYOF_HUMAN	NA	NA	NA
Q14344	GNA13_HUMAN Guanine nucleotide-binding protein subunit alpha-13 OS=Homo sapiens OX=9606 GN=GNA13 PE=1 SV=2	GNA13_HUMAN	-0.0885687	0.225035	0.780503
P13797;P13796	PLST_HUMAN Plastin-3 OS=Homo sapiens OX=9606 GN=PLS3 PE=1 SV=4;PLSL_HUMAN Plastin-2 OS=Homo sapiens OX=9606 GN=LCP1 PE=1 SV=6	PLST_HUMAN;PLSL_HUMAN	0.131482	0.519702	0.926599
Q9Y2C4	EXOG_HUMAN Nuclease EXOG, mitochondrial OS=Homo sapiens OX=9606 GN=EXOG PE=1 SV=2	EXOG_HUMAN	0.117429	0.436655	0.892603
P56181	NDUV3_HUMAN NADH dehydrogenase [ubiquinone] flavoprotein 3, mitochondrial OS=Homo sapiens OX=9606 GN=NDUFV3 PE=1 SV=2	NDUV3_HUMAN	0.154784	0.296934	0.821322
Q6SJ96;P20226	TBPL2_HUMAN TATA box-binding protein-like 2 OS=Homo sapiens OX=9606 GN=TBPL2 PE=2 SV=1;TBP_HUMAN TATA-box-binding protein OS=Homo sapiens OX=9606 GN=TBP PE=1 SV=2	TBPL2_HUMAN;TBP_HUMAN	-0.0619483	0.569115	0.943534
O14981	BTAF1_HUMAN TATA-binding protein-associated factor 172 OS=Homo sapiens OX=9606 GN=BTAF1 PE=1 SV=2	BTAF1_HUMAN	0.0350885	0.45927	0.904542
Q02539;P16402;P10412;P16401;P16403	H11_HUMAN Histone H1.1 OS=Homo sapiens OX=9606 GN=H1-1 PE=1 SV=3;H13_HUMAN Histone H1.3 OS=Homo sapiens OX=9606 GN=H1-3 PE=1 SV=2;H14_HUMAN Histone H1.4 OS=Homo sapiens OX=9606 GN=H1-4 PE=1 SV=2;H15_HUMAN Histone H1.5 OS=Homo sapiens OX=9606 GN=H1-5 PE=1 SV=3;H12_HUMAN Histone H1.2 OS=Homo sapiens OX=9606 GN=H1-2 PE=1 SV=2	H11_HUMAN;H13_HUMAN;H14_HUMAN;H15_HUMAN;H12_HUMAN	0.197108	0.596079	0.948503
Q14137	BOP1_HUMAN Ribosome biogenesis protein BOP1 OS=Homo sapiens OX=9606 GN=BOP1 PE=1 SV=2	BOP1_HUMAN	0.023517	0.42793	0.891727
Q9BV44	THUM3_HUMAN tRNA (guanine(6)-N2)-methyltransferase THUMP3 OS=Homo sapiens OX=9606 GN=THUMPD3 PE=1 SV=1	THUM3_HUMAN	-0.00429407	0.874119	0.988838
P63104;P31947;Q04917;P61981	1433Z_HUMAN 14-3-3 protein zeta/delta OS=Homo sapiens OX=9606 GN=YWHAZ PE=1 SV=1;1433S_HUMAN 14-3-3 protein sigma OS=Homo sapiens OX=9606 GN=SFN PE=1 SV=1;1433F_HUMAN 14-3-3 protein eta OS=Homo sapiens OX=9606 GN=YWHAH PE=1 SV=4;1433G_HUMAN 14-3-3 protein gamma OS=Homo sapiens OX=9606 GN=YWHAG PE=1 SV=2	1433Z_HUMAN;1433S_HUMAN;1433F_HUMAN;1433G_HUMAN	0.340838	0.192868	0.748598
P00533;Q15303;P04626	EGFR_HUMAN Epidermal growth factor receptor OS=Homo sapiens OX=9606 GN=EGFR PE=1 SV=2;ERBB4_HUMAN Receptor tyrosine-protein kinase erbB-4 OS=Homo sapiens OX=9606 GN=ERBB4 PE=1 SV=1;ERBB2_HUMAN Receptor tyrosine-protein kinase erbB-2 OS=Homo sapiens OX=9606 GN=ERBB2 PE=1 SV=1	EGFR_HUMAN;ERBB4_HUMAN;ERBB2_HUMAN	NA	NA	NA
Q9NRX2	RM17_HUMAN Large ribosomal subunit protein bL17m OS=Homo sapiens OX=9606 GN=MRPL17 PE=1 SV=1	RM17_HUMAN	-0.0688407	0.0820045	0.592478
P25788	PSA3_HUMAN Proteasome subunit alpha type-3 OS=Homo sapiens OX=9606 GN=PSMA3 PE=1 SV=2	PSA3_HUMAN	0.0495234	0.0402995	0.450991
P04843	RPN1_HUMAN Dolichyl-diphosphooligosaccharide--protein glycosyltransferase subunit 1 OS=Homo sapiens OX=9606 GN=RPN1 PE=1 SV=1	RPN1_HUMAN	-0.00606663	0.814697	0.988838
Q9Y2K6	UBP20_HUMAN Ubiquitin carboxyl-terminal hydrolase 20 OS=Homo sapiens OX=9606 GN=USP20 PE=1 SV=2	UBP20_HUMAN	0.0521097	0.578271	0.943955
P17050	NAGAB_HUMAN Alpha-N-acetylgalactosaminidase OS=Homo sapiens OX=9606 GN=NAGA PE=1 SV=2	NAGAB_HUMAN	0.138964	0.132211	0.681381
Q04912;P12931;Q9H3Y6;P42685;P08581	RON_HUMAN Macrophage-stimulating protein receptor OS=Homo sapiens OX=9606 GN=MST1R PE=1 SV=3;SRC_HUMAN Proto-oncogene tyrosine-protein kinase Src OS=Homo sapiens OX=9606 GN=SRC PE=1 SV=3;SRMS_HUMAN Tyrosine-protein kinase Srms OS=Homo sapiens OX=9606 GN=SRMS PE=1 SV=1;FRK_HUMAN Tyrosine-protein kinase FRK OS=Homo sapiens OX=9606 GN=FRK PE=1 SV=1;MET_HUMAN Hepatocyte growth factor receptor OS=Homo…	RON_HUMAN;SRC_HUMAN;SRMS_HUMAN;FRK_HUMAN;MET_HUMAN	0.034575	0.802128	0.988838
P07195;P07864;Q6ZMR3;P00338	LDHB_HUMAN L-lactate dehydrogenase B chain OS=Homo sapiens OX=9606 GN=LDHB PE=1 SV=2;LDHC_HUMAN L-lactate dehydrogenase C chain OS=Homo sapiens OX=9606 GN=LDHC PE=1 SV=4;LDH6A_HUMAN L-lactate dehydrogenase A-like 6A OS=Homo sapiens OX=9606 GN=LDHAL6A PE=1 SV=1;LDHA_HUMAN L-lactate dehydrogenase A chain OS=Homo sapiens OX=9606 GN=LDHA PE=1 SV=2	LDHB_HUMAN;LDHC_HUMAN;LDH6A_HUMAN;LDHA_HUMAN	0.0430607	0.207839	0.760397
Q8N5N7	RM50_HUMAN Large ribosomal subunit protein mL50 OS=Homo sapiens OX=9606 GN=MRPL50 PE=1 SV=2	RM50_HUMAN	-0.0507727	0.425201	0.890791
Q9UDY8	MALT1_HUMAN Mucosa-associated lymphoid tissue lymphoma translocation protein 1 OS=Homo sapiens OX=9606 GN=MALT1 PE=1 SV=1	MALT1_HUMAN	-0.104916	0.0905888	0.611851
P46779	RL28_HUMAN Large ribosomal subunit protein eL28 OS=Homo sapiens OX=9606 GN=RPL28 PE=1 SV=3	RL28_HUMAN	-0.0185264	0.666784	0.961854
Q00325	S25A3_HUMAN Solute carrier family 25 member 3 OS=Homo sapiens OX=9606 GN=SLC25A3 PE=1 SV=2	S25A3_HUMAN	0.0246512	0.639024	0.958271
Q9NUP1	BL1S4_HUMAN Biogenesis of lysosome-related organelles complex 1 subunit 4 OS=Homo sapiens OX=9606 GN=BLOC1S4 PE=1 SV=1	BL1S4_HUMAN	0.00994419	0.962583	0.99598
Q9BW85	YJU2_HUMAN Splicing factor YJU2 OS=Homo sapiens OX=9606 GN=YJU2 PE=1 SV=1	YJU2_HUMAN	0.0464291	0.568048	0.943443
Q96CM8	ACSF2_HUMAN Medium-chain acyl-CoA ligase ACSF2, mitochondrial OS=Homo sapiens OX=9606 GN=ACSF2 PE=1 SV=2	ACSF2_HUMAN	0.0573753	0.227455	0.781364
P11940;Q4VXU2	PABP1_HUMAN Polyadenylate-binding protein 1 OS=Homo sapiens OX=9606 GN=PABPC1 PE=1 SV=2;PAP1L_HUMAN Polyadenylate-binding protein 1-like OS=Homo sapiens OX=9606 GN=PABPC1L PE=2 SV=1	PABP1_HUMAN;PAP1L_HUMAN	0.0209588	0.799604	0.988838
P11940;P0CB38;Q13310	PABP1_HUMAN Polyadenylate-binding protein 1 OS=Homo sapiens OX=9606 GN=PABPC1 PE=1 SV=2;PAB4L_HUMAN Polyadenylate-binding protein 4-like OS=Homo sapiens OX=9606 GN=PABPC4L PE=2 SV=1;PABP4_HUMAN Polyadenylate-binding protein 4 OS=Homo sapiens OX=9606 GN=PABPC4 PE=1 SV=1	PABP1_HUMAN;PAB4L_HUMAN;PABP4_HUMAN	0.216234	0.0645064	0.536376
Q9H0C8	ILKAP_HUMAN Integrin-linked kinase-associated serine/threonine phosphatase 2C OS=Homo sapiens OX=9606 GN=ILKAP PE=1 SV=1	ILKAP_HUMAN	0.0320972	0.405266	0.87984
P05026	AT1B1_HUMAN Sodium/potassium-transporting ATPase subunit beta-1 OS=Homo sapiens OX=9606 GN=ATP1B1 PE=1 SV=1	AT1B1_HUMAN	#NAME?	NA	0
P08708	RS17_HUMAN Small ribosomal subunit protein eS17 OS=Homo sapiens OX=9606 GN=RPS17 PE=1 SV=2	RS17_HUMAN	-0.0464425	0.347706	0.84729
Q02127	PYRD_HUMAN Dihydroorotate dehydrogenase (quinone), mitochondrial OS=Homo sapiens OX=9606 GN=DHODH PE=1 SV=3	PYRD_HUMAN	-0.0565424	0.300102	0.823207
O43633	CHM2A_HUMAN Charged multivesicular body protein 2a OS=Homo sapiens OX=9606 GN=CHMP2A PE=1 SV=1	CHM2A_HUMAN	-0.106313	0.0554972	0.506216
P14927	QCR7_HUMAN Cytochrome b-c1 complex subunit 7 OS=Homo sapiens OX=9606 GN=UQCRB PE=1 SV=2	QCR7_HUMAN	0.0750255	0.296158	0.820707
P55210	CASP7_HUMAN Caspase-7 OS=Homo sapiens OX=9606 GN=CASP7 PE=1 SV=1	CASP7_HUMAN	-0.0647716	0.256545	0.798638
Q8N5M4	TTC9C_HUMAN Tetratricopeptide repeat protein 9C OS=Homo sapiens OX=9606 GN=TTC9C PE=1 SV=1	TTC9C_HUMAN	-0.0205589	0.652323	0.959849
P48047	ATPO_HUMAN ATP synthase subunit O, mitochondrial OS=Homo sapiens OX=9606 GN=ATP5PO PE=1 SV=1	ATPO_HUMAN	0.048687	0.22131	0.774983
Q13423	NNTM_HUMAN NAD(P) transhydrogenase, mitochondrial OS=Homo sapiens OX=9606 GN=NNT PE=1 SV=3	NNTM_HUMAN	0.0274329	0.52466	0.928793
P07437;Q13885;P68371;P04350;Q9BVA1;Q13509	TBB5_HUMAN Tubulin beta chain OS=Homo sapiens OX=9606 GN=TUBB PE=1 SV=2;TBB2A_HUMAN Tubulin beta-2A chain OS=Homo sapiens OX=9606 GN=TUBB2A PE=1 SV=1;TBB4B_HUMAN Tubulin beta-4B chain OS=Homo sapiens OX=9606 GN=TUBB4B PE=1 SV=1;TBB4A_HUMAN Tubulin beta-4A chain OS=Homo sapiens OX=9606 GN=TUBB4A PE=1 SV=2;TBB2B_HUMAN Tubulin beta-2B chain OS=Homo sapiens OX=9606 GN=TUBB2B PE=1 SV=1;TBB3_HUMAN Tubu…	TBB5_HUMAN;TBB2A_HUMAN;TBB4B_HUMAN;TBB4A_HUMAN;TBB2B_HUMAN;TBB3_HUMAN	0.0728488	0.24981	0.797237
P56556	NDUA6_HUMAN NADH dehydrogenase [ubiquinone] 1 alpha subcomplex subunit 6 OS=Homo sapiens OX=9606 GN=NDUFA6 PE=1 SV=4	NDUA6_HUMAN	0.0882123	0.0520548	0.492239
Q16891	MIC60_HUMAN MICOS complex subunit MIC60 OS=Homo sapiens OX=9606 GN=IMMT PE=1 SV=1	MIC60_HUMAN	0.0596535	0.249927	0.797237
P61353	RL27_HUMAN Large ribosomal subunit protein eL27 OS=Homo sapiens OX=9606 GN=RPL27 PE=1 SV=2	RL27_HUMAN	-0.058606	0.110375	0.640575
P11274;Q12979	BCR_HUMAN Breakpoint cluster region protein OS=Homo sapiens OX=9606 GN=BCR PE=1 SV=2;ABR_HUMAN Active breakpoint cluster region-related protein OS=Homo sapiens OX=9606 GN=ABR PE=1 SV=2	BCR_HUMAN;ABR_HUMAN	-0.0648227	0.718009	0.972576
P11940;Q9H361;Q13310	PABP1_HUMAN Polyadenylate-binding protein 1 OS=Homo sapiens OX=9606 GN=PABPC1 PE=1 SV=2;PABP3_HUMAN Polyadenylate-binding protein 3 OS=Homo sapiens OX=9606 GN=PABPC3 PE=1 SV=2;PABP4_HUMAN Polyadenylate-binding protein 4 OS=Homo sapiens OX=9606 GN=PABPC4 PE=1 SV=1	PABP1_HUMAN;PABP3_HUMAN;PABP4_HUMAN	-0.0449151	0.496048	0.919897
Q15050	RRS1_HUMAN Ribosome biogenesis regulatory protein homolog OS=Homo sapiens OX=9606 GN=RRS1 PE=1 SV=2	RRS1_HUMAN	0.0762327	0.0418382	0.458695
P48723	HSP13_HUMAN Heat shock 70 kDa protein 13 OS=Homo sapiens OX=9606 GN=HSPA13 PE=1 SV=1	HSP13_HUMAN	-0.110301	0.0977065	0.621862
Q13823	NOG2_HUMAN Nucleolar GTP-binding protein 2 OS=Homo sapiens OX=9606 GN=GNL2 PE=1 SV=1	NOG2_HUMAN	-0.0205464	0.569545	0.943549
Q8N183	NDUF2_HUMAN NADH dehydrogenase [ubiquinone] 1 alpha subcomplex assembly factor 2 OS=Homo sapiens OX=9606 GN=NDUFAF2 PE=1 SV=1	NDUF2_HUMAN	0.0363408	0.548856	0.937108
P21675	TAF1_HUMAN Transcription initiation factor TFIID subunit 1 OS=Homo sapiens OX=9606 GN=TAF1 PE=1 SV=2	TAF1_HUMAN	0.123163	0.507382	0.922937
O75145	LIPA3_HUMAN Liprin-alpha-3 OS=Homo sapiens OX=9606 GN=PPFIA3 PE=1 SV=3	LIPA3_HUMAN	-0.0065486	0.922399	0.994238
Q9UQ13	SHOC2_HUMAN Leucine-rich repeat protein SHOC-2 OS=Homo sapiens OX=9606 GN=SHOC2 PE=1 SV=2	SHOC2_HUMAN	-0.0107131	0.877413	0.9889
Q9Y673	ALG5_HUMAN Dolichyl-phosphate beta-glucosyltransferase OS=Homo sapiens OX=9606 GN=ALG5 PE=1 SV=1	ALG5_HUMAN	0.0467986	0.190656	0.744419
O43819	SCO2_HUMAN Protein SCO2 homolog, mitochondrial OS=Homo sapiens OX=9606 GN=SCO2 PE=1 SV=3	SCO2_HUMAN	-0.00176525	0.976309	0.996672
O95831	AIFM1_HUMAN Apoptosis-inducing factor 1, mitochondrial OS=Homo sapiens OX=9606 GN=AIFM1 PE=1 SV=1	AIFM1_HUMAN	0.0202013	0.457099	0.90431
P23786	CPT2_HUMAN Carnitine O-palmitoyltransferase 2, mitochondrial OS=Homo sapiens OX=9606 GN=CPT2 PE=1 SV=2	CPT2_HUMAN	0.0569705	0.173763	0.734163
Q8TDX7	NEK7_HUMAN Serine/threonine-protein kinase Nek7 OS=Homo sapiens OX=9606 GN=NEK7 PE=1 SV=1	NEK7_HUMAN	-0.0117192	0.760447	0.9837
P20648	ATP4A_HUMAN Potassium-transporting ATPase alpha chain 1 OS=Homo sapiens OX=9606 GN=ATP4A PE=1 SV=5	ATP4A_HUMAN	0.0776637	0.645341	0.958991
Q8NBU5	ATAD1_HUMAN Outer mitochondrial transmembrane helix translocase OS=Homo sapiens OX=9606 GN=ATAD1 PE=1 SV=1	ATAD1_HUMAN	-0.0245514	0.442685	0.895746
Q16254	E2F4_HUMAN Transcription factor E2F4 OS=Homo sapiens OX=9606 GN=E2F4 PE=1 SV=2	E2F4_HUMAN	-0.126905	0.0462311	0.478142
O60812;P07910;B2RXH8	HNRC1_HUMAN Heterogeneous nuclear ribonucleoprotein C-like 1 OS=Homo sapiens OX=9606 GN=HNRNPCL1 PE=1 SV=1;HNRPC_HUMAN Heterogeneous nuclear ribonucleoproteins C1/C2 OS=Homo sapiens OX=9606 GN=HNRNPC PE=1 SV=4;HNRC2_HUMAN Heterogeneous nuclear ribonucleoprotein C-like 2 OS=Homo sapiens OX=9606 GN=HNRNPCL2 PE=1 SV=1	HNRC1_HUMAN;HNRPC_HUMAN;HNRC2_HUMAN	0.186941	0.316168	0.828476
Q8IVS2	FABD_HUMAN Malonyl-CoA-acyl carrier protein transacylase, mitochondrial OS=Homo sapiens OX=9606 GN=MCAT PE=1 SV=2	FABD_HUMAN	0.0727609	0.243804	0.792216
Q14566	MCM6_HUMAN DNA replication licensing factor MCM6 OS=Homo sapiens OX=9606 GN=MCM6 PE=1 SV=1	MCM6_HUMAN	0.0945586	0.00317435	0.170066
Q6P587	FAHD1_HUMAN Acylpyruvase FAHD1, mitochondrial OS=Homo sapiens OX=9606 GN=FAHD1 PE=1 SV=2	FAHD1_HUMAN	-0.00172808	0.967753	0.99598
Q9BRJ2	RM45_HUMAN Large ribosomal subunit protein mL45 OS=Homo sapiens OX=9606 GN=MRPL45 PE=1 SV=2	RM45_HUMAN	0.00495743	0.896546	0.992036
P68400	CSK21_HUMAN Casein kinase II subunit alpha OS=Homo sapiens OX=9606 GN=CSNK2A1 PE=1 SV=1	CSK21_HUMAN	0.1525	0.0103352	0.261614
P33993	MCM7_HUMAN DNA replication licensing factor MCM7 OS=Homo sapiens OX=9606 GN=MCM7 PE=1 SV=4	MCM7_HUMAN	0.0217498	0.518872	0.926006
Q9Y243;P31751;P31749	AKT3_HUMAN RAC-gamma serine/threonine-protein kinase OS=Homo sapiens OX=9606 GN=AKT3 PE=1 SV=1;AKT2_HUMAN RAC-beta serine/threonine-protein kinase OS=Homo sapiens OX=9606 GN=AKT2 PE=1 SV=2;AKT1_HUMAN RAC-alpha serine/threonine-protein kinase OS=Homo sapiens OX=9606 GN=AKT1 PE=1 SV=2	AKT3_HUMAN;AKT2_HUMAN;AKT1_HUMAN	-0.00427542	0.97879	0.996672
P11940;Q9H361;Q4VXU2;Q5JQF8	PABP1_HUMAN Polyadenylate-binding protein 1 OS=Homo sapiens OX=9606 GN=PABPC1 PE=1 SV=2;PABP3_HUMAN Polyadenylate-binding protein 3 OS=Homo sapiens OX=9606 GN=PABPC3 PE=1 SV=2;PAP1L_HUMAN Polyadenylate-binding protein 1-like OS=Homo sapiens OX=9606 GN=PABPC1L PE=2 SV=1;PAP1M_HUMAN Polyadenylate-binding protein 1-like 2 OS=Homo sapiens OX=9606 GN=PABPC1L2B PE=2 SV=1	PABP1_HUMAN;PABP3_HUMAN;PAP1L_HUMAN;PAP1M_HUMAN	0.0177357	0.836297	0.988838
P17028	ZNF24_HUMAN Zinc finger protein 24 OS=Homo sapiens OX=9606 GN=ZNF24 PE=1 SV=4	ZNF24_HUMAN	0.0641664	0.547263	0.936136
P61254;Q9UNX3	RL26_HUMAN Large ribosomal subunit protein uL24 OS=Homo sapiens OX=9606 GN=RPL26 PE=1 SV=1;RL26L_HUMAN Ribosomal protein uL24-like OS=Homo sapiens OX=9606 GN=RPL26L1 PE=1 SV=1	RL26_HUMAN;RL26L_HUMAN	-0.0483229	0.276374	0.810298
Q99996	AKAP9_HUMAN A-kinase anchor protein 9 OS=Homo sapiens OX=9606 GN=AKAP9 PE=1 SV=4	AKAP9_HUMAN	-0.0600986	0.271234	0.805477
Q13123	RED_HUMAN Protein Red OS=Homo sapiens OX=9606 GN=IK PE=1 SV=3	RED_HUMAN	0.0412322	0.104433	0.634443
Q99879;P57053;Q5QNW6;O60814;P62807;Q99880;Q99877;Q93079;P58876	H2B1M_HUMAN Histone H2B type 1-M OS=Homo sapiens OX=9606 GN=H2BC14 PE=1 SV=3;H2BFS_HUMAN Histone H2B type F-S OS=Homo sapiens OX=9606 GN=H2BC12L PE=1 SV=2;H2B2F_HUMAN Histone H2B type 2-F OS=Homo sapiens OX=9606 GN=H2BC18 PE=1 SV=3;H2B1K_HUMAN Histone H2B type 1-K OS=Homo sapiens OX=9606 GN=H2BC12 PE=1 SV=3;H2B1C_HUMAN Histone H2B type 1-C/E/F/G/I OS=Homo sapiens OX=9606 GN=H2BC10 PE=1 SV=4;H2B1L…	H2B1M_HUMAN;H2BFS_HUMAN;H2B2F_HUMAN;H2B1K_HUMAN;H2B1C_HUMAN;H2B1L_HUMAN;H2B1N_HUMAN;H2B1H_HUMAN;H2B1D_HUMAN	0.025669	0.770002	0.984159
Q99614	TTC1_HUMAN Tetratricopeptide repeat protein 1 OS=Homo sapiens OX=9606 GN=TTC1 PE=1 SV=1	TTC1_HUMAN	0.0310408	0.622804	0.955767
P62266	RS23_HUMAN Small ribosomal subunit protein uS12 OS=Homo sapiens OX=9606 GN=RPS23 PE=1 SV=3	RS23_HUMAN	0.0102924	0.776979	0.984395
Q5XXA6	ANO1_HUMAN Anoctamin-1 OS=Homo sapiens OX=9606 GN=ANO1 PE=1 SV=1	ANO1_HUMAN	NA	NA	NA
O75746	S2512_HUMAN Electrogenic aspartate/glutamate antiporter SLC25A12, mitochondrial OS=Homo sapiens OX=9606 GN=SLC25A12 PE=1 SV=2	S2512_HUMAN	-0.0230777	0.558219	0.939825
Q56P03	EAPP_HUMAN E2F-associated phosphoprotein OS=Homo sapiens OX=9606 GN=EAPP PE=1 SV=4	EAPP_HUMAN	0.0806393	0.205689	0.759786
P63165	SUMO1_HUMAN Small ubiquitin-related modifier 1 OS=Homo sapiens OX=9606 GN=SUMO1 PE=1 SV=1	SUMO1_HUMAN	0.0131689	0.90044	0.992036
P50583	AP4A_HUMAN Bis(5'-nucleosyl)-tetraphosphatase [asymmetrical] OS=Homo sapiens OX=9606 GN=NUDT2 PE=1 SV=3	AP4A_HUMAN	0.0380408	0.427688	0.891727
O95758	PTBP3_HUMAN Polypyrimidine tract-binding protein 3 OS=Homo sapiens OX=9606 GN=PTBP3 PE=1 SV=2	PTBP3_HUMAN	-0.00278289	0.943399	0.995853
Q07157	ZO1_HUMAN Tight junction protein ZO-1 OS=Homo sapiens OX=9606 GN=TJP1 PE=1 SV=3	ZO1_HUMAN	NA	NA	NA
P20339;P61020;P51148	RAB5A_HUMAN Ras-related protein Rab-5A OS=Homo sapiens OX=9606 GN=RAB5A PE=1 SV=2;RAB5B_HUMAN Ras-related protein Rab-5B OS=Homo sapiens OX=9606 GN=RAB5B PE=1 SV=1;RAB5C_HUMAN Ras-related protein Rab-5C OS=Homo sapiens OX=9606 GN=RAB5C PE=1 SV=2	RAB5A_HUMAN;RAB5B_HUMAN;RAB5C_HUMAN	0.101297	0.442391	0.895746
Q12846	STX4_HUMAN Syntaxin-4 OS=Homo sapiens OX=9606 GN=STX4 PE=1 SV=2	STX4_HUMAN	0.0656236	0.245996	0.794282
Q9UII2	ATIF1_HUMAN ATPase inhibitor, mitochondrial OS=Homo sapiens OX=9606 GN=ATP5IF1 PE=1 SV=1	ATIF1_HUMAN	0.099927	0.223334	0.778232
Q9BVQ7	AFG2B_HUMAN ATPase family gene 2 protein homolog B OS=Homo sapiens OX=9606 GN=AFG2B PE=1 SV=2	AFG2B_HUMAN	-0.0156701	0.891741	0.990285
O00244	ATOX1_HUMAN Copper transport protein ATOX1 OS=Homo sapiens OX=9606 GN=ATOX1 PE=1 SV=1	ATOX1_HUMAN	0.070295	0.222854	0.777223
Q9UL46	PSME2_HUMAN Proteasome activator complex subunit 2 OS=Homo sapiens OX=9606 GN=PSME2 PE=1 SV=4	PSME2_HUMAN	0.0269907	0.351879	0.851099
Q9H5V8	CDCP1_HUMAN CUB domain-containing protein 1 OS=Homo sapiens OX=9606 GN=CDCP1 PE=1 SV=3	CDCP1_HUMAN	NA	NA	NA
P40222;Q9BZA5;Q9NUQ3	TXLNA_HUMAN Alpha-taxilin OS=Homo sapiens OX=9606 GN=TXLNA PE=1 SV=3;TXNG2_HUMAN Putative gamma-taxilin 2 OS=Homo sapiens OX=9606 GN=TXLNGY PE=5 SV=3;TXLNG_HUMAN Gamma-taxilin OS=Homo sapiens OX=9606 GN=TXLNG PE=1 SV=2	TXLNA_HUMAN;TXNG2_HUMAN;TXLNG_HUMAN	-0.0238744	0.786729	0.98559
Q9UIS9	MBD1_HUMAN Methyl-CpG-binding domain protein 1 OS=Homo sapiens OX=9606 GN=MBD1 PE=1 SV=2	MBD1_HUMAN	-0.0248507	0.813515	0.988838
Q9Y696	CLIC4_HUMAN Chloride intracellular channel protein 4 OS=Homo sapiens OX=9606 GN=CLIC4 PE=1 SV=4	CLIC4_HUMAN	-0.0566826	0.263213	0.800829
Q01415	GALK2_HUMAN N-acetylgalactosamine kinase OS=Homo sapiens OX=9606 GN=GALK2 PE=1 SV=1	GALK2_HUMAN	0.0355335	0.414767	0.884397
Q16822	PCKGM_HUMAN Phosphoenolpyruvate carboxykinase [GTP], mitochondrial OS=Homo sapiens OX=9606 GN=PCK2 PE=1 SV=4	PCKGM_HUMAN	0.0619137	0.0569235	0.507943
P23763;Q15836;P63027	VAMP1_HUMAN Vesicle-associated membrane protein 1 OS=Homo sapiens OX=9606 GN=VAMP1 PE=1 SV=1;VAMP3_HUMAN Vesicle-associated membrane protein 3 OS=Homo sapiens OX=9606 GN=VAMP3 PE=1 SV=3;VAMP2_HUMAN Vesicle-associated membrane protein 2 OS=Homo sapiens OX=9606 GN=VAMP2 PE=1 SV=3	VAMP1_HUMAN;VAMP3_HUMAN;VAMP2_HUMAN	0.0932838	0.551409	0.937832
Q9BX68	HINT2_HUMAN Adenosine 5'-monophosphoramidase HINT2 OS=Homo sapiens OX=9606 GN=HINT2 PE=1 SV=1	HINT2_HUMAN	0.0543433	0.195651	0.752492
Q9H9H4	VP37B_HUMAN Vacuolar protein sorting-associated protein 37B OS=Homo sapiens OX=9606 GN=VPS37B PE=1 SV=1	VP37B_HUMAN	-0.00323696	0.944906	0.995917
P19174	PLCG1_HUMAN 1-phosphatidylinositol 4,5-bisphosphate phosphodiesterase gamma-1 OS=Homo sapiens OX=9606 GN=PLCG1 PE=1 SV=1	PLCG1_HUMAN	0.051904	0.243631	0.792216
Q14353	GAMT_HUMAN Guanidinoacetate N-methyltransferase OS=Homo sapiens OX=9606 GN=GAMT PE=1 SV=1	GAMT_HUMAN	0.0741883	0.481081	0.915215
Q9Y5J6	T10B_HUMAN Mitochondrial import inner membrane translocase subunit Tim10 B OS=Homo sapiens OX=9606 GN=TIMM10B PE=1 SV=1	T10B_HUMAN	-0.013211	0.882375	0.98918
P35625	TIMP3_HUMAN Metalloproteinase inhibitor 3 OS=Homo sapiens OX=9606 GN=TIMP3 PE=1 SV=2	TIMP3_HUMAN	NA	NA	NA
Q8NG31	KNL1_HUMAN Kinetochore scaffold 1 OS=Homo sapiens OX=9606 GN=KNL1 PE=1 SV=3	KNL1_HUMAN	0.08388	0.197532	0.753604
P27824;O14967	CALX_HUMAN Calnexin OS=Homo sapiens OX=9606 GN=CANX PE=1 SV=2;CLGN_HUMAN Calmegin OS=Homo sapiens OX=9606 GN=CLGN PE=1 SV=1	CALX_HUMAN;CLGN_HUMAN	-0.0386388	0.717509	0.972576
Q14651;P13797;P13796	PLSI_HUMAN Plastin-1 OS=Homo sapiens OX=9606 GN=PLS1 PE=1 SV=2;PLST_HUMAN Plastin-3 OS=Homo sapiens OX=9606 GN=PLS3 PE=1 SV=4;PLSL_HUMAN Plastin-2 OS=Homo sapiens OX=9606 GN=LCP1 PE=1 SV=6	PLSI_HUMAN;PLST_HUMAN;PLSL_HUMAN	0.378938	0.133958	0.681982
P08754	GNAI3_HUMAN Guanine nucleotide-binding protein G(i) subunit alpha-3 OS=Homo sapiens OX=9606 GN=GNAI3 PE=1 SV=3	GNAI3_HUMAN	-0.0153342	0.842061	0.988838
P39019	RS19_HUMAN Small ribosomal subunit protein eS19 OS=Homo sapiens OX=9606 GN=RPS19 PE=1 SV=2	RS19_HUMAN	0.00456255	0.935435	0.994449
Q99933	BAG1_HUMAN BAG family molecular chaperone regulator 1 OS=Homo sapiens OX=9606 GN=BAG1 PE=1 SV=4	BAG1_HUMAN	0.0262378	0.69356	0.971169
Q9NYQ6	CELR1_HUMAN Cadherin EGF LAG seven-pass G-type receptor 1 OS=Homo sapiens OX=9606 GN=CELSR1 PE=1 SV=1	CELR1_HUMAN	NA	NA	NA
O75718	CRTAP_HUMAN Cartilage-associated protein OS=Homo sapiens OX=9606 GN=CRTAP PE=1 SV=1	CRTAP_HUMAN	0.0169905	0.872758	0.988838
Q9BW83	IFT27_HUMAN Intraflagellar transport protein 27 homolog OS=Homo sapiens OX=9606 GN=IFT27 PE=1 SV=1	IFT27_HUMAN	-0.052676	0.347257	0.84729
P49770	EI2BB_HUMAN Translation initiation factor eIF-2B subunit beta OS=Homo sapiens OX=9606 GN=EIF2B2 PE=1 SV=3	EI2BB_HUMAN	-0.0814705	0.280131	0.811496
O43707;Q9H254	ACTN4_HUMAN Alpha-actinin-4 OS=Homo sapiens OX=9606 GN=ACTN4 PE=1 SV=2;SPTN4_HUMAN Spectrin beta chain, non-erythrocytic 4 OS=Homo sapiens OX=9606 GN=SPTBN4 PE=1 SV=2	ACTN4_HUMAN;SPTN4_HUMAN	0.0534129	0.460072	0.904542
Q00059	TFAM_HUMAN Transcription factor A, mitochondrial OS=Homo sapiens OX=9606 GN=TFAM PE=1 SV=1	TFAM_HUMAN	0.151512	0.00431816	0.185985
Q7L5Y9	MAEA_HUMAN E3 ubiquitin-protein transferase MAEA OS=Homo sapiens OX=9606 GN=MAEA PE=1 SV=1	MAEA_HUMAN	0.0164552	0.681918	0.969969
P78527	PRKDC_HUMAN DNA-dependent protein kinase catalytic subunit OS=Homo sapiens OX=9606 GN=PRKDC PE=1 SV=3	PRKDC_HUMAN	0.0565899	0.0578614	0.512624
P06753	TPM3_HUMAN Tropomyosin alpha-3 chain OS=Homo sapiens OX=9606 GN=TPM3 PE=1 SV=2	TPM3_HUMAN	-0.119082	0.239309	0.787702
Q9HD15	SRA1_HUMAN Steroid receptor RNA activator 1 OS=Homo sapiens OX=9606 GN=SRA1 PE=1 SV=2	SRA1_HUMAN	0.0146418	0.840395	0.988838
Q92685	ALG3_HUMAN Dol-P-Man:Man(5)GlcNAc(2)-PP-Dol alpha-1,3-mannosyltransferase OS=Homo sapiens OX=9606 GN=ALG3 PE=1 SV=1	ALG3_HUMAN	0.162176	0.0116713	0.273917
Q96EY8	MMAB_HUMAN Corrinoid adenosyltransferase MMAB OS=Homo sapiens OX=9606 GN=MMAB PE=1 SV=1	MMAB_HUMAN	0.0619811	0.270304	0.804642
Q9UHX1	PUF60_HUMAN Poly(U)-binding-splicing factor PUF60 OS=Homo sapiens OX=9606 GN=PUF60 PE=1 SV=1	PUF60_HUMAN	0.0109273	0.817302	0.988838
P16144	ITB4_HUMAN Integrin beta-4 OS=Homo sapiens OX=9606 GN=ITGB4 PE=1 SV=5	ITB4_HUMAN	NA	NA	NA
O14939	PLD2_HUMAN Phospholipase D2 OS=Homo sapiens OX=9606 GN=PLD2 PE=1 SV=2	PLD2_HUMAN	NA	NA	NA
O14662	STX16_HUMAN Syntaxin-16 OS=Homo sapiens OX=9606 GN=STX16 PE=1 SV=3	STX16_HUMAN	-0.24771	0.0013906	0.114987
Q96FX7	TRM61_HUMAN tRNA (adenine(58)-N(1))-methyltransferase catalytic subunit TRMT61A OS=Homo sapiens OX=9606 GN=TRMT61A PE=1 SV=1	TRM61_HUMAN	0.00851515	0.803333	0.988838
P62829	RL23_HUMAN Large ribosomal subunit protein uL14 OS=Homo sapiens OX=9606 GN=RPL23 PE=1 SV=1	RL23_HUMAN	-0.0367851	0.333788	0.839994
Q9NVI7;Q5T9A4	ATD3A_HUMAN ATPase family AAA domain-containing protein 3A OS=Homo sapiens OX=9606 GN=ATAD3A PE=1 SV=2;ATD3B_HUMAN ATPase family AAA domain-containing protein 3B OS=Homo sapiens OX=9606 GN=ATAD3B PE=1 SV=1	ATD3A_HUMAN;ATD3B_HUMAN	0.0411729	0.26137	0.79919
Q14696	MESD_HUMAN LRP chaperone MESD OS=Homo sapiens OX=9606 GN=MESD PE=1 SV=2	MESD_HUMAN	0.0714678	0.300233	0.823263
Q6P1L8	RM14_HUMAN Large ribosomal subunit protein uL14m OS=Homo sapiens OX=9606 GN=MRPL14 PE=1 SV=1	RM14_HUMAN	-0.0978179	0.0157152	0.302812
Q8NG11	TSN14_HUMAN Tetraspanin-14 OS=Homo sapiens OX=9606 GN=TSPAN14 PE=1 SV=1	TSN14_HUMAN	0.160377	0.316716	0.828476
Q9H967	WDR76_HUMAN WD repeat-containing protein 76 OS=Homo sapiens OX=9606 GN=WDR76 PE=1 SV=2	WDR76_HUMAN	0.0488786	0.203156	0.757811
Q9Y5Y0	FLVC1_HUMAN Heme transporter FLVCR1 OS=Homo sapiens OX=9606 GN=FLVCR1 PE=1 SV=1	FLVC1_HUMAN	-0.143365	0.268006	0.802617
Q9P0M9	RM27_HUMAN Large ribosomal subunit protein bL27m OS=Homo sapiens OX=9606 GN=MRPL27 PE=1 SV=1	RM27_HUMAN	0.00755059	0.891255	0.990285
Q6DN03;Q16778;P23527;P06899;Q6DRA6;P33778;Q8N257	H2B2C_HUMAN Putative histone H2B type 2-C OS=Homo sapiens OX=9606 GN=H2BC20P PE=5 SV=3;H2B2E_HUMAN Histone H2B type 2-E OS=Homo sapiens OX=9606 GN=H2BC21 PE=1 SV=3;H2B1O_HUMAN Histone H2B type 1-O OS=Homo sapiens OX=9606 GN=H2BC17 PE=1 SV=3;H2B1J_HUMAN Histone H2B type 1-J OS=Homo sapiens OX=9606 GN=H2BC11 PE=1 SV=3;H2B2D_HUMAN Putative histone H2B type 2-D OS=Homo sapiens OX=9606 GN=H2BC19P PE=5…	H2B2C_HUMAN;H2B2E_HUMAN;H2B1O_HUMAN;H2B1J_HUMAN;H2B2D_HUMAN;H2B1B_HUMAN;H2B3B_HUMAN	0.0489191	0.596403	0.948503
Q8IXI1	MIRO2_HUMAN Mitochondrial Rho GTPase 2 OS=Homo sapiens OX=9606 GN=RHOT2 PE=1 SV=2	MIRO2_HUMAN	0.0569298	0.0443791	0.46892
Q7KZ85	SPT6H_HUMAN Transcription elongation factor SPT6 OS=Homo sapiens OX=9606 GN=SUPT6H PE=1 SV=2	SPT6H_HUMAN	0.0431861	0.364728	0.857471
Q9Y3D9	RT23_HUMAN Small ribosomal subunit protein mS23 OS=Homo sapiens OX=9606 GN=MRPS23 PE=1 SV=2	RT23_HUMAN	-0.00054325	0.980476	0.996672
Q15397	PUM3_HUMAN Pumilio homolog 3 OS=Homo sapiens OX=9606 GN=PUM3 PE=1 SV=3	PUM3_HUMAN	-0.0182064	0.672263	0.96471
Q96KQ7	EHMT2_HUMAN Histone-lysine N-methyltransferase EHMT2 OS=Homo sapiens OX=9606 GN=EHMT2 PE=1 SV=3	EHMT2_HUMAN	-0.0631075	0.156707	0.711104
Q96J66;O15440;Q96J65	MRP8_HUMAN ATP-binding cassette sub-family C member 11 OS=Homo sapiens OX=9606 GN=ABCC11 PE=1 SV=1;MRP5_HUMAN ATP-binding cassette sub-family C member 5 OS=Homo sapiens OX=9606 GN=ABCC5 PE=1 SV=2;MRP9_HUMAN ATP-binding cassette sub-family C member 12 OS=Homo sapiens OX=9606 GN=ABCC12 PE=1 SV=2	MRP8_HUMAN;MRP5_HUMAN;MRP9_HUMAN	NA	NA	NA
P08559;P29803	ODPA_HUMAN Pyruvate dehydrogenase E1 component subunit alpha, somatic form, mitochondrial OS=Homo sapiens OX=9606 GN=PDHA1 PE=1 SV=3;ODPAT_HUMAN Pyruvate dehydrogenase E1 component subunit alpha, testis-specific form, mitochondrial OS=Homo sapiens OX=9606 GN=PDHA2 PE=1 SV=1	ODPA_HUMAN;ODPAT_HUMAN	0.0249153	0.542348	0.936126
O95602	RPA1_HUMAN DNA-directed RNA polymerase I subunit RPA1 OS=Homo sapiens OX=9606 GN=POLR1A PE=1 SV=2	RPA1_HUMAN	0.0169988	0.604832	0.949022
P82663	RT25_HUMAN Small ribosomal subunit protein mS25 OS=Homo sapiens OX=9606 GN=MRPS25 PE=1 SV=1	RT25_HUMAN	-0.0248736	0.729409	0.975708
Q9H4A6	GOLP3_HUMAN Golgi phosphoprotein 3 OS=Homo sapiens OX=9606 GN=GOLPH3 PE=1 SV=1	GOLP3_HUMAN	-0.105733	0.0345713	0.424807
P30740;O75830;P50452;P50453	ILEU_HUMAN Leukocyte elastase inhibitor OS=Homo sapiens OX=9606 GN=SERPINB1 PE=1 SV=1;SPI2_HUMAN Serpin I2 OS=Homo sapiens OX=9606 GN=SERPINI2 PE=1 SV=1;SPB8_HUMAN Serpin B8 OS=Homo sapiens OX=9606 GN=SERPINB8 PE=1 SV=2;SPB9_HUMAN Serpin B9 OS=Homo sapiens OX=9606 GN=SERPINB9 PE=1 SV=1	ILEU_HUMAN;SPI2_HUMAN;SPB8_HUMAN;SPB9_HUMAN	-0.0183594	0.876659	0.9889
Q8N4C8;O95819;Q9UKE5	MINK1_HUMAN Misshapen-like kinase 1 OS=Homo sapiens OX=9606 GN=MINK1 PE=1 SV=2;M4K4_HUMAN Mitogen-activated protein kinase kinase kinase kinase 4 OS=Homo sapiens OX=9606 GN=MAP4K4 PE=1 SV=2;TNIK_HUMAN TRAF2 and NCK-interacting protein kinase OS=Homo sapiens OX=9606 GN=TNIK PE=1 SV=1	MINK1_HUMAN;M4K4_HUMAN;TNIK_HUMAN	-0.0924177	0.00520455	0.198627
Q86W42	THOC6_HUMAN THO complex subunit 6 homolog OS=Homo sapiens OX=9606 GN=THOC6 PE=1 SV=1	THOC6_HUMAN	0.0225771	0.545491	0.936126
Q13444	ADA15_HUMAN Disintegrin and metalloproteinase domain-containing protein 15 OS=Homo sapiens OX=9606 GN=ADAM15 PE=1 SV=4	ADA15_HUMAN	0.199139	0.0231994	0.358194
P00492	HPRT_HUMAN Hypoxanthine-guanine phosphoribosyltransferase OS=Homo sapiens OX=9606 GN=HPRT1 PE=1 SV=2	HPRT_HUMAN	0.0048373	0.90961	0.993297
Q9Y2Y1	RPC10_HUMAN DNA-directed RNA polymerase III subunit RPC10 OS=Homo sapiens OX=9606 GN=POLR3K PE=1 SV=3	RPC10_HUMAN	0.0655423	0.45299	0.902826
Q6ZRP7	QSOX2_HUMAN Sulfhydryl oxidase 2 OS=Homo sapiens OX=9606 GN=QSOX2 PE=1 SV=3	QSOX2_HUMAN	0.152397	0.0515667	0.492166
P0DME0;Q01105	SETLP_HUMAN Protein SETSIP OS=Homo sapiens OX=9606 GN=SETSIP PE=1 SV=1;SET_HUMAN Protein SET OS=Homo sapiens OX=9606 GN=SET PE=1 SV=3	SETLP_HUMAN;SET_HUMAN	0.0477534	0.298953	0.822348
P18621	RL17_HUMAN Large ribosomal subunit protein uL22 OS=Homo sapiens OX=9606 GN=RPL17 PE=1 SV=3	RL17_HUMAN	0.00730161	0.828102	0.988838
A1L0T0	HACL2_HUMAN 2-hydroxyacyl-CoA lyase 2 OS=Homo sapiens OX=9606 GN=ILVBL PE=1 SV=2	HACL2_HUMAN	0.0271572	0.507989	0.922972
Q4KMQ2	ANO6_HUMAN Anoctamin-6 OS=Homo sapiens OX=9606 GN=ANO6 PE=1 SV=2	ANO6_HUMAN	0.0370853	0.641604	0.958397
Q8N766	EMC1_HUMAN ER membrane protein complex subunit 1 OS=Homo sapiens OX=9606 GN=EMC1 PE=1 SV=1	EMC1_HUMAN	0.0301417	0.186341	0.74298
Q12805	FBLN3_HUMAN EGF-containing fibulin-like extracellular matrix protein 1 OS=Homo sapiens OX=9606 GN=EFEMP1 PE=1 SV=2	FBLN3_HUMAN	NA	NA	NA
P24941	CDK2_HUMAN Cyclin-dependent kinase 2 OS=Homo sapiens OX=9606 GN=CDK2 PE=1 SV=2	CDK2_HUMAN	-0.0252966	0.589551	0.946465
Q5NDL2	EOGT_HUMAN EGF domain-specific O-linked N-acetylglucosamine transferase OS=Homo sapiens OX=9606 GN=EOGT PE=1 SV=1	EOGT_HUMAN	NA	NA	NA
O43715	TRIA1_HUMAN TP53-regulated inhibitor of apoptosis 1 OS=Homo sapiens OX=9606 GN=TRIAP1 PE=1 SV=1	TRIA1_HUMAN	-0.0621925	0.679428	0.969091
Q9HCH3;Q96A23;Q96FN4;Q86YQ8;O75131;O95741;Q9UBL6;Q8IYJ1	CPNE5_HUMAN Copine-5 OS=Homo sapiens OX=9606 GN=CPNE5 PE=1 SV=2;CPNE4_HUMAN Copine-4 OS=Homo sapiens OX=9606 GN=CPNE4 PE=1 SV=1;CPNE2_HUMAN Copine-2 OS=Homo sapiens OX=9606 GN=CPNE2 PE=1 SV=3;CPNE8_HUMAN Copine-8 OS=Homo sapiens OX=9606 GN=CPNE8 PE=1 SV=2;CPNE3_HUMAN Copine-3 OS=Homo sapiens OX=9606 GN=CPNE3 PE=1 SV=1;CPNE6_HUMAN Copine-6 OS=Homo sapiens OX=9606 GN=CPNE6 PE=1 SV=3;CPNE7_HUMAN Cop…	CPNE5_HUMAN;CPNE4_HUMAN;CPNE2_HUMAN;CPNE8_HUMAN;CPNE3_HUMAN;CPNE6_HUMAN;CPNE7_HUMAN;CPNE9_HUMAN	0.137429	0.315358	0.827537
Q9UL26	RB22A_HUMAN Ras-related protein Rab-22A OS=Homo sapiens OX=9606 GN=RAB22A PE=1 SV=2	RB22A_HUMAN	-0.0268333	0.778893	0.984395
O95782;O94973	AP2A1_HUMAN AP-2 complex subunit alpha-1 OS=Homo sapiens OX=9606 GN=AP2A1 PE=1 SV=3;AP2A2_HUMAN AP-2 complex subunit alpha-2 OS=Homo sapiens OX=9606 GN=AP2A2 PE=1 SV=2	AP2A1_HUMAN;AP2A2_HUMAN	-0.0354322	0.570034	0.943549
P62879	GBB2_HUMAN Guanine nucleotide-binding protein G(I)/G(S)/G(T) subunit beta-2 OS=Homo sapiens OX=9606 GN=GNB2 PE=1 SV=3	GBB2_HUMAN	-0.105315	0.0339619	0.424807
P63104;P31947;P31946;Q04917;P27348;P61981;P62258	1433Z_HUMAN 14-3-3 protein zeta/delta OS=Homo sapiens OX=9606 GN=YWHAZ PE=1 SV=1;1433S_HUMAN 14-3-3 protein sigma OS=Homo sapiens OX=9606 GN=SFN PE=1 SV=1;1433B_HUMAN 14-3-3 protein beta/alpha OS=Homo sapiens OX=9606 GN=YWHAB PE=1 SV=3;1433F_HUMAN 14-3-3 protein eta OS=Homo sapiens OX=9606 GN=YWHAH PE=1 SV=4;1433T_HUMAN 14-3-3 protein theta OS=Homo sapiens OX=9606 GN=YWHAQ PE=1 SV=1;1433G_HUMAN 1…	1433Z_HUMAN;1433S_HUMAN;1433B_HUMAN;1433F_HUMAN;1433T_HUMAN;1433G_HUMAN;1433E_HUMAN	0.0641638	0.187862	0.743009
O76094	SRP72_HUMAN Signal recognition particle subunit SRP72 OS=Homo sapiens OX=9606 GN=SRP72 PE=1 SV=3	SRP72_HUMAN	-0.00261228	0.921066	0.994238
Q9UBU9	NXF1_HUMAN Nuclear RNA export factor 1 OS=Homo sapiens OX=9606 GN=NXF1 PE=1 SV=1	NXF1_HUMAN	-0.0632354	0.0447165	0.47136
Q9UBC5;O43795	MYO1A_HUMAN Unconventional myosin-Ia OS=Homo sapiens OX=9606 GN=MYO1A PE=1 SV=1;MYO1B_HUMAN Unconventional myosin-Ib OS=Homo sapiens OX=9606 GN=MYO1B PE=1 SV=3	MYO1A_HUMAN;MYO1B_HUMAN	-0.0748124	0.212929	0.763252
Q9H4M9;Q9NZN3	EHD1_HUMAN EH domain-containing protein 1 OS=Homo sapiens OX=9606 GN=EHD1 PE=1 SV=2;EHD3_HUMAN EH domain-containing protein 3 OS=Homo sapiens OX=9606 GN=EHD3 PE=1 SV=2	EHD1_HUMAN;EHD3_HUMAN	-0.071523	0.0966641	0.621862
P50238	CRIP1_HUMAN Cysteine-rich protein 1 OS=Homo sapiens OX=9606 GN=CRIP1 PE=1 SV=3	CRIP1_HUMAN	0.0578745	0.241262	0.789911
Q5RI15	COX20_HUMAN Cytochrome c oxidase assembly protein COX20, mitochondrial OS=Homo sapiens OX=9606 GN=COX20 PE=1 SV=2	COX20_HUMAN	-0.10933	0.0470395	0.480108
Q7Z478;Q6P158	DHX29_HUMAN ATP-dependent RNA helicase DHX29 OS=Homo sapiens OX=9606 GN=DHX29 PE=1 SV=2;DHX57_HUMAN Putative ATP-dependent RNA helicase DHX57 OS=Homo sapiens OX=9606 GN=DHX57 PE=1 SV=2	DHX29_HUMAN;DHX57_HUMAN	0.0891381	0.589002	0.946465
Q8NCW5	NNRE_HUMAN NAD(P)H-hydrate epimerase OS=Homo sapiens OX=9606 GN=NAXE PE=1 SV=2	NNRE_HUMAN	0.0887521	0.0321838	0.411579
P23634	AT2B4_HUMAN Plasma membrane calcium-transporting ATPase 4 OS=Homo sapiens OX=9606 GN=ATP2B4 PE=1 SV=2	AT2B4_HUMAN	-0.102035	0.27379	0.808229
P21912	SDHB_HUMAN Succinate dehydrogenase [ubiquinone] iron-sulfur subunit, mitochondrial OS=Homo sapiens OX=9606 GN=SDHB PE=1 SV=3	SDHB_HUMAN	0.0610979	0.34274	0.842918
Q8N6M0	OTU6B_HUMAN Deubiquitinase OTUD6B OS=Homo sapiens OX=9606 GN=OTUD6B PE=1 SV=1	OTU6B_HUMAN	0.040677	0.406256	0.880666
P55209	NP1L1_HUMAN Nucleosome assembly protein 1-like 1 OS=Homo sapiens OX=9606 GN=NAP1L1 PE=1 SV=1	NP1L1_HUMAN	-0.00146301	0.969927	0.996343
Q9UJ83	HACL1_HUMAN 2-hydroxyacyl-CoA lyase 1 OS=Homo sapiens OX=9606 GN=HACL1 PE=1 SV=2	HACL1_HUMAN	-0.0255608	0.691182	0.97107
P05062;P04075;P09972	ALDOB_HUMAN Fructose-bisphosphate aldolase B OS=Homo sapiens OX=9606 GN=ALDOB PE=1 SV=2;ALDOA_HUMAN Fructose-bisphosphate aldolase A OS=Homo sapiens OX=9606 GN=ALDOA PE=1 SV=2;ALDOC_HUMAN Fructose-bisphosphate aldolase C OS=Homo sapiens OX=9606 GN=ALDOC PE=1 SV=2	ALDOB_HUMAN;ALDOA_HUMAN;ALDOC_HUMAN	0.106499	0.693714	0.971169
P16989;P67809;Q9Y2T7	YBOX3_HUMAN Y-box-binding protein 3 OS=Homo sapiens OX=9606 GN=YBX3 PE=1 SV=4;YBOX1_HUMAN Y-box-binding protein 1 OS=Homo sapiens OX=9606 GN=YBX1 PE=1 SV=3;YBOX2_HUMAN Y-box-binding protein 2 OS=Homo sapiens OX=9606 GN=YBX2 PE=1 SV=2	YBOX3_HUMAN;YBOX1_HUMAN;YBOX2_HUMAN	0.0640619	0.521988	0.927342
P83881	RL36A_HUMAN Large ribosomal subunit protein eL42 OS=Homo sapiens OX=9606 GN=RPL36A PE=1 SV=2	RL36A_HUMAN	0.0215668	0.745935	0.980751
P55039	DRG2_HUMAN Developmentally-regulated GTP-binding protein 2 OS=Homo sapiens OX=9606 GN=DRG2 PE=1 SV=1	DRG2_HUMAN	0.100431	0.0315383	0.407479
P31946;P27348	1433B_HUMAN 14-3-3 protein beta/alpha OS=Homo sapiens OX=9606 GN=YWHAB PE=1 SV=3;1433T_HUMAN 14-3-3 protein theta OS=Homo sapiens OX=9606 GN=YWHAQ PE=1 SV=1	1433B_HUMAN;1433T_HUMAN	-0.136571	0.588498	0.946465
P11021	BIP_HUMAN Endoplasmic reticulum chaperone BiP OS=Homo sapiens OX=9606 GN=HSPA5 PE=1 SV=2	BIP_HUMAN	0.0266492	0.391158	0.872413
Q14690	RRP5_HUMAN Protein RRP5 homolog OS=Homo sapiens OX=9606 GN=PDCD11 PE=1 SV=3	RRP5_HUMAN	-0.015469	0.625405	0.955987
Q93009	UBP7_HUMAN Ubiquitin carboxyl-terminal hydrolase 7 OS=Homo sapiens OX=9606 GN=USP7 PE=1 SV=2	UBP7_HUMAN	0.00103249	0.984057	0.996672
P00338	LDHA_HUMAN L-lactate dehydrogenase A chain OS=Homo sapiens OX=9606 GN=LDHA PE=1 SV=2	LDHA_HUMAN	0.0138845	0.83443	0.988838
P31151	S10A7_HUMAN Protein S100-A7 OS=Homo sapiens OX=9606 GN=S100A7 PE=1 SV=4	S10A7_HUMAN	NA	NA	NA
Q6YN16	HSDL2_HUMAN Hydroxysteroid dehydrogenase-like protein 2 OS=Homo sapiens OX=9606 GN=HSDL2 PE=1 SV=1	HSDL2_HUMAN	0.0416509	0.406201	0.880666
Q14498;Q86U06	RBM39_HUMAN RNA-binding protein 39 OS=Homo sapiens OX=9606 GN=RBM39 PE=1 SV=2;RBM23_HUMAN Probable RNA-binding protein 23 OS=Homo sapiens OX=9606 GN=RBM23 PE=1 SV=1	RBM39_HUMAN;RBM23_HUMAN	-0.00455893	0.984881	0.996672
P21108;P11908;P60891	PRPS3_HUMAN Ribose-phosphate pyrophosphokinase 3 OS=Homo sapiens OX=9606 GN=PRPS1L1 PE=1 SV=2;PRPS2_HUMAN Ribose-phosphate pyrophosphokinase 2 OS=Homo sapiens OX=9606 GN=PRPS2 PE=1 SV=2;PRPS1_HUMAN Ribose-phosphate pyrophosphokinase 1 OS=Homo sapiens OX=9606 GN=PRPS1 PE=1 SV=2	PRPS3_HUMAN;PRPS2_HUMAN;PRPS1_HUMAN	0.0472824	0.0840685	0.598124
Q9BZZ5	API5_HUMAN Apoptosis inhibitor 5 OS=Homo sapiens OX=9606 GN=API5 PE=1 SV=3	API5_HUMAN	0.00993432	0.748359	0.980751
P15311;P35241;P26038	EZRI_HUMAN Ezrin OS=Homo sapiens OX=9606 GN=EZR PE=1 SV=4;RADI_HUMAN Radixin OS=Homo sapiens OX=9606 GN=RDX PE=1 SV=1;MOES_HUMAN Moesin OS=Homo sapiens OX=9606 GN=MSN PE=1 SV=3	EZRI_HUMAN;RADI_HUMAN;MOES_HUMAN	0.0360389	0.600601	0.948503
P17812	PYRG1_HUMAN CTP synthase 1 OS=Homo sapiens OX=9606 GN=CTPS1 PE=1 SV=2	PYRG1_HUMAN	-0.0281929	0.394364	0.874731
P98175;P78332	RBM10_HUMAN RNA-binding protein 10 OS=Homo sapiens OX=9606 GN=RBM10 PE=1 SV=3;RBM6_HUMAN RNA-binding protein 6 OS=Homo sapiens OX=9606 GN=RBM6 PE=1 SV=5	RBM10_HUMAN;RBM6_HUMAN	0.0617901	0.721368	0.973722
Q14574	DSC3_HUMAN Desmocollin-3 OS=Homo sapiens OX=9606 GN=DSC3 PE=1 SV=3	DSC3_HUMAN	NA	NA	NA
Q6KCM7	SCMC2_HUMAN Mitochondrial adenyl nucleotide antiporter SLC25A25 OS=Homo sapiens OX=9606 GN=SLC25A25 PE=1 SV=1	SCMC2_HUMAN	-0.0678738	0.711678	0.972101
Q99653	CHP1_HUMAN Calcineurin B homologous protein 1 OS=Homo sapiens OX=9606 GN=CHP1 PE=1 SV=3	CHP1_HUMAN	-0.0165214	0.855176	0.988838
Q7Z333	SETX_HUMAN Probable helicase senataxin OS=Homo sapiens OX=9606 GN=SETX PE=1 SV=4	SETX_HUMAN	-0.428147	0.0386978	0.443785
Q9UK59	DBR1_HUMAN Lariat debranching enzyme OS=Homo sapiens OX=9606 GN=DBR1 PE=1 SV=2	DBR1_HUMAN	0.0235349	0.547693	0.936136
Q9UBQ7	GRHPR_HUMAN Glyoxylate reductase/hydroxypyruvate reductase OS=Homo sapiens OX=9606 GN=GRHPR PE=1 SV=1	GRHPR_HUMAN	0.00516586	0.89784	0.992036
Q96IZ6	MET2A_HUMAN tRNA N(3)-methylcytidine methyltransferase METTL2A OS=Homo sapiens OX=9606 GN=METTL2A PE=1 SV=5	MET2A_HUMAN	-0.172365	0.394285	0.874731
Q5T2N8;Q9NVI7;Q5T9A4	ATD3C_HUMAN ATPase family AAA domain-containing protein 3C OS=Homo sapiens OX=9606 GN=ATAD3C PE=2 SV=2;ATD3A_HUMAN ATPase family AAA domain-containing protein 3A OS=Homo sapiens OX=9606 GN=ATAD3A PE=1 SV=2;ATD3B_HUMAN ATPase family AAA domain-containing protein 3B OS=Homo sapiens OX=9606 GN=ATAD3B PE=1 SV=1	ATD3C_HUMAN;ATD3A_HUMAN;ATD3B_HUMAN	-0.0332223	0.49669	0.919897
P07910;Q86SE5	HNRPC_HUMAN Heterogeneous nuclear ribonucleoproteins C1/C2 OS=Homo sapiens OX=9606 GN=HNRNPC PE=1 SV=4;RALYL_HUMAN RNA-binding Raly-like protein OS=Homo sapiens OX=9606 GN=RALYL PE=1 SV=2	HNRPC_HUMAN;RALYL_HUMAN	0.110001	0.425623	0.890975
Q9BSJ8	ESYT1_HUMAN Extended synaptotagmin-1 OS=Homo sapiens OX=9606 GN=ESYT1 PE=1 SV=1	ESYT1_HUMAN	-0.0414376	0.0404435	0.451245
P09001	RM03_HUMAN Large ribosomal subunit protein uL3m OS=Homo sapiens OX=9606 GN=MRPL3 PE=1 SV=1	RM03_HUMAN	-0.0648733	0.467564	0.90733
P21108;P11908	PRPS3_HUMAN Ribose-phosphate pyrophosphokinase 3 OS=Homo sapiens OX=9606 GN=PRPS1L1 PE=1 SV=2;PRPS2_HUMAN Ribose-phosphate pyrophosphokinase 2 OS=Homo sapiens OX=9606 GN=PRPS2 PE=1 SV=2	PRPS3_HUMAN;PRPS2_HUMAN	0.149434	0.178969	0.734527
Q6NW29	RWDD4_HUMAN RWD domain-containing protein 4 OS=Homo sapiens OX=9606 GN=RWDD4 PE=1 SV=3	RWDD4_HUMAN	-0.00979303	0.932283	0.994238
P46782	RS5_HUMAN Small ribosomal subunit protein uS7 OS=Homo sapiens OX=9606 GN=RPS5 PE=1 SV=4	RS5_HUMAN	-0.00769297	0.876684	0.9889
Q8TED4	G6PT3_HUMAN Glucose-6-phosphate exchanger SLC37A2 OS=Homo sapiens OX=9606 GN=SLC37A2 PE=2 SV=2	G6PT3_HUMAN	NA	NA	NA
Q7Z7C8	TAF8_HUMAN Transcription initiation factor TFIID subunit 8 OS=Homo sapiens OX=9606 GN=TAF8 PE=1 SV=1	TAF8_HUMAN	0.219471	0.127091	0.675835
Q4G0F5;O75436	VP26B_HUMAN Vacuolar protein sorting-associated protein 26B OS=Homo sapiens OX=9606 GN=VPS26B PE=1 SV=2;VP26A_HUMAN Vacuolar protein sorting-associated protein 26A OS=Homo sapiens OX=9606 GN=VPS26A PE=1 SV=2	VP26B_HUMAN;VP26A_HUMAN	0.30292	0.0638692	0.535868
Q96CN7	ISOC1_HUMAN Isochorismatase domain-containing protein 1 OS=Homo sapiens OX=9606 GN=ISOC1 PE=1 SV=3	ISOC1_HUMAN	-0.0213525	0.706929	0.971755
Q15532	SSXT_HUMAN Protein SSXT OS=Homo sapiens OX=9606 GN=SS18 PE=1 SV=3	SSXT_HUMAN	0.0992684	0.379429	0.866517
Q13740	CD166_HUMAN CD166 antigen OS=Homo sapiens OX=9606 GN=ALCAM PE=1 SV=2	CD166_HUMAN	-0.104149	0.305306	0.824469
P11142;P0DMV9;P0DMV8	HSP7C_HUMAN Heat shock cognate 71 kDa protein OS=Homo sapiens OX=9606 GN=HSPA8 PE=1 SV=1;HS71B_HUMAN Heat shock 70 kDa protein 1B OS=Homo sapiens OX=9606 GN=HSPA1B PE=1 SV=1;HS71A_HUMAN Heat shock 70 kDa protein 1A OS=Homo sapiens OX=9606 GN=HSPA1A PE=1 SV=1	HSP7C_HUMAN;HS71B_HUMAN;HS71A_HUMAN	0.0983296	0.645283	0.958991
P61513	RL37A_HUMAN Large ribosomal subunit protein eL43 OS=Homo sapiens OX=9606 GN=RPL37A PE=1 SV=2	RL37A_HUMAN	0.0580753	0.540799	0.936082
Q9P015	RM15_HUMAN Large ribosomal subunit protein uL15m OS=Homo sapiens OX=9606 GN=MRPL15 PE=1 SV=1	RM15_HUMAN	-0.00836542	0.926273	0.994238
P08754;P04899;P63096	GNAI3_HUMAN Guanine nucleotide-binding protein G(i) subunit alpha-3 OS=Homo sapiens OX=9606 GN=GNAI3 PE=1 SV=3;GNAI2_HUMAN Guanine nucleotide-binding protein G(i) subunit alpha-2 OS=Homo sapiens OX=9606 GN=GNAI2 PE=1 SV=3;GNAI1_HUMAN Guanine nucleotide-binding protein G(i) subunit alpha-1 OS=Homo sapiens OX=9606 GN=GNAI1 PE=1 SV=2	GNAI3_HUMAN;GNAI2_HUMAN;GNAI1_HUMAN	-0.0378707	0.761799	0.983743
P17707	DCAM_HUMAN S-adenosylmethionine decarboxylase proenzyme OS=Homo sapiens OX=9606 GN=AMD1 PE=1 SV=2	DCAM_HUMAN	-0.317586	0.0716688	0.557157
P14406	CX7A2_HUMAN Cytochrome c oxidase subunit 7A2, mitochondrial OS=Homo sapiens OX=9606 GN=COX7A2 PE=1 SV=1	CX7A2_HUMAN	0.0605575	0.432552	0.892603
Q16629	SRSF7_HUMAN Serine/arginine-rich splicing factor 7 OS=Homo sapiens OX=9606 GN=SRSF7 PE=1 SV=1	SRSF7_HUMAN	0.0596487	0.401764	0.877932
O75494	SRS10_HUMAN Serine/arginine-rich splicing factor 10 OS=Homo sapiens OX=9606 GN=SRSF10 PE=1 SV=1	SRS10_HUMAN	0.0339546	0.69898	0.971726
Q13769	THOC5_HUMAN THO complex subunit 5 homolog OS=Homo sapiens OX=9606 GN=THOC5 PE=1 SV=2	THOC5_HUMAN	0.0824654	0.0419786	0.458695
P49591	SYSC_HUMAN Serine--tRNA ligase, cytoplasmic OS=Homo sapiens OX=9606 GN=SARS1 PE=1 SV=3	SYSC_HUMAN	0.0274922	0.607679	0.950127
Q9BRP4	PAAF1_HUMAN Proteasomal ATPase-associated factor 1 OS=Homo sapiens OX=9606 GN=PAAF1 PE=1 SV=2	PAAF1_HUMAN	0.0871484	0.00322626	0.170066
Q92696	PGTA_HUMAN Geranylgeranyl transferase type-2 subunit alpha OS=Homo sapiens OX=9606 GN=RABGGTA PE=1 SV=2	PGTA_HUMAN	0.0300019	0.448064	0.899677
Q9H6H4	REEP4_HUMAN Receptor expression-enhancing protein 4 OS=Homo sapiens OX=9606 GN=REEP4 PE=1 SV=1	REEP4_HUMAN	-0.197554	0.0181285	0.313771
Q6UX04	CWC27_HUMAN Spliceosome-associated protein CWC27 homolog OS=Homo sapiens OX=9606 GN=CWC27 PE=1 SV=1	CWC27_HUMAN	0.0282092	0.721818	0.973878
P06731;P31997;P13688	CEAM5_HUMAN Carcinoembryonic antigen-related cell adhesion molecule 5 OS=Homo sapiens OX=9606 GN=CEACAM5 PE=1 SV=4;CEAM8_HUMAN Carcinoembryonic antigen-related cell adhesion molecule 8 OS=Homo sapiens OX=9606 GN=CEACAM8 PE=1 SV=2;CEAM1_HUMAN Carcinoembryonic antigen-related cell adhesion molecule 1 OS=Homo sapiens OX=9606 GN=CEACAM1 PE=1 SV=2	CEAM5_HUMAN;CEAM8_HUMAN;CEAM1_HUMAN	NA	NA	NA
Q8NCL4;Q14435	GALT6_HUMAN Polypeptide N-acetylgalactosaminyltransferase 6 OS=Homo sapiens OX=9606 GN=GALNT6 PE=1 SV=2;GALT3_HUMAN Polypeptide N-acetylgalactosaminyltransferase 3 OS=Homo sapiens OX=9606 GN=GALNT3 PE=1 SV=2	GALT6_HUMAN;GALT3_HUMAN	0.10824	0.174535	0.734249
Q9UNN8	EPCR_HUMAN Endothelial protein C receptor OS=Homo sapiens OX=9606 GN=PROCR PE=1 SV=1	EPCR_HUMAN	NA	NA	NA
P35613	BASI_HUMAN Basigin OS=Homo sapiens OX=9606 GN=BSG PE=1 SV=2	BASI_HUMAN	-0.229065	0.0122935	0.273917
Q9H2U1	DHX36_HUMAN ATP-dependent DNA/RNA helicase DHX36 OS=Homo sapiens OX=9606 GN=DHX36 PE=1 SV=2	DHX36_HUMAN	0.00251973	0.939554	0.995454
O94763	RMP_HUMAN Unconventional prefoldin RPB5 interactor 1 OS=Homo sapiens OX=9606 GN=URI1 PE=1 SV=3	RMP_HUMAN	-0.00295869	0.94136	0.995454
Q99755;A2A3N6	PI51A_HUMAN Phosphatidylinositol 4-phosphate 5-kinase type-1 alpha OS=Homo sapiens OX=9606 GN=PIP5K1A PE=1 SV=1;PIPSL_HUMAN Putative PIP5K1A and PSMD4-like protein OS=Homo sapiens OX=9606 GN=PIPSL PE=5 SV=1	PI51A_HUMAN;PIPSL_HUMAN	0.0898411	0.366298	0.858813
Q9Y2Q9	RT28_HUMAN Small ribosomal subunit protein bS1m OS=Homo sapiens OX=9606 GN=MRPS28 PE=1 SV=1	RT28_HUMAN	0.0336365	0.556825	0.93902
Q9NNW7	TRXR2_HUMAN Thioredoxin reductase 2, mitochondrial OS=Homo sapiens OX=9606 GN=TXNRD2 PE=1 SV=3	TRXR2_HUMAN	0.24345	0.00658789	0.211324
Q14241	ELOA1_HUMAN Elongin-A OS=Homo sapiens OX=9606 GN=ELOA PE=1 SV=2	ELOA1_HUMAN	0.00377646	0.953262	0.99598
Q68EM7	RHG17_HUMAN Rho GTPase-activating protein 17 OS=Homo sapiens OX=9606 GN=ARHGAP17 PE=1 SV=1	RHG17_HUMAN	0.00568724	0.902678	0.992257
Q8NEY8	PPHLN_HUMAN Periphilin-1 OS=Homo sapiens OX=9606 GN=PPHLN1 PE=1 SV=2	PPHLN_HUMAN	-0.0091041	0.947234	0.99598
Q5VVH2;P62942	FKB1C_HUMAN Peptidyl-prolyl cis-trans isomerase FKBP1C OS=Homo sapiens OX=9606 GN=FKBP1C PE=3 SV=1;FKB1A_HUMAN Peptidyl-prolyl cis-trans isomerase FKBP1A OS=Homo sapiens OX=9606 GN=FKBP1A PE=1 SV=2	FKB1C_HUMAN;FKB1A_HUMAN	-0.000482626	0.998571	0.999596
O15304	SIVA_HUMAN Apoptosis regulatory protein Siva OS=Homo sapiens OX=9606 GN=SIVA1 PE=1 SV=2	SIVA_HUMAN	-0.0132498	0.937643	0.995427
P09429	HMGB1_HUMAN High mobility group protein B1 OS=Homo sapiens OX=9606 GN=HMGB1 PE=1 SV=3	HMGB1_HUMAN	0.0573325	0.124065	0.66982
P07737	PROF1_HUMAN Profilin-1 OS=Homo sapiens OX=9606 GN=PFN1 PE=1 SV=2	PROF1_HUMAN	0.0194659	0.804732	0.988838
P68366;P0DPH7;P68363;Q9BQE3;Q71U36;P0DPH8	TBA4A_HUMAN Tubulin alpha-4A chain OS=Homo sapiens OX=9606 GN=TUBA4A PE=1 SV=1;TBA3C_HUMAN Tubulin alpha-3C chain OS=Homo sapiens OX=9606 GN=TUBA3C PE=1 SV=1;TBA1B_HUMAN Tubulin alpha-1B chain OS=Homo sapiens OX=9606 GN=TUBA1B PE=1 SV=1;TBA1C_HUMAN Tubulin alpha-1C chain OS=Homo sapiens OX=9606 GN=TUBA1C PE=1 SV=1;TBA1A_HUMAN Tubulin alpha-1A chain OS=Homo sapiens OX=9606 GN=TUBA1A PE=1 SV=1;TBA3…	TBA4A_HUMAN;TBA3C_HUMAN;TBA1B_HUMAN;TBA1C_HUMAN;TBA1A_HUMAN;TBA3D_HUMAN	0.0179535	0.855381	0.988838
P04156	PRIO_HUMAN Major prion protein OS=Homo sapiens OX=9606 GN=PRNP PE=1 SV=1	PRIO_HUMAN	-0.12288	0.214292	0.76524
Q9Y4D1	DAAM1_HUMAN Disheveled-associated activator of morphogenesis 1 OS=Homo sapiens OX=9606 GN=DAAM1 PE=1 SV=2	DAAM1_HUMAN	NA	NA	NA
Q5TGZ0	MIC10_HUMAN MICOS complex subunit MIC10 OS=Homo sapiens OX=9606 GN=MICOS10 PE=1 SV=1	MIC10_HUMAN	0.105889	0.544362	0.936126
Q9UPN7	PP6R1_HUMAN Serine/threonine-protein phosphatase 6 regulatory subunit 1 OS=Homo sapiens OX=9606 GN=PPP6R1 PE=1 SV=5	PP6R1_HUMAN	0.0032694	0.930816	0.994238
Q8NE86	MCU_HUMAN Calcium uniporter protein, mitochondrial OS=Homo sapiens OX=9606 GN=MCU PE=1 SV=1	MCU_HUMAN	-0.0109225	0.863401	0.988838
O95178	NDUB2_HUMAN NADH dehydrogenase [ubiquinone] 1 beta subcomplex subunit 2, mitochondrial OS=Homo sapiens OX=9606 GN=NDUFB2 PE=1 SV=1	NDUB2_HUMAN	-0.201718	0.186468	0.74298
Q9H4Z3	CAPAM_HUMAN mRNA (2'-O-methyladenosine-N(6)-)-methyltransferase OS=Homo sapiens OX=9606 GN=PCIF1 PE=1 SV=1	CAPAM_HUMAN	-0.010987	0.819646	0.988838
Q9P2G1	AKIB1_HUMAN Ankyrin repeat and IBR domain-containing protein 1 OS=Homo sapiens OX=9606 GN=ANKIB1 PE=1 SV=3	AKIB1_HUMAN	-0.327902	0.0163448	0.30436
Q5VZL5	ZMYM4_HUMAN Zinc finger MYM-type protein 4 OS=Homo sapiens OX=9606 GN=ZMYM4 PE=1 SV=1	ZMYM4_HUMAN	0.0690743	0.386847	0.868976
P15954	COX7C_HUMAN Cytochrome c oxidase subunit 7C, mitochondrial OS=Homo sapiens OX=9606 GN=COX7C PE=1 SV=1	COX7C_HUMAN	0.00499883	0.948889	0.99598
P31944	CASPE_HUMAN Caspase-14 OS=Homo sapiens OX=9606 GN=CASP14 PE=1 SV=2	CASPE_HUMAN	NA	NA	NA
Q14574;Q02487	DSC3_HUMAN Desmocollin-3 OS=Homo sapiens OX=9606 GN=DSC3 PE=1 SV=3;DSC2_HUMAN Desmocollin-2 OS=Homo sapiens OX=9606 GN=DSC2 PE=1 SV=1	DSC3_HUMAN;DSC2_HUMAN	NA	NA	NA
Q13332	PTPRS_HUMAN Receptor-type tyrosine-protein phosphatase S OS=Homo sapiens OX=9606 GN=PTPRS PE=1 SV=3	PTPRS_HUMAN	NA	NA	NA
Q9Y3E5	PTH2_HUMAN Peptidyl-tRNA hydrolase 2, mitochondrial OS=Homo sapiens OX=9606 GN=PTRH2 PE=1 SV=1	PTH2_HUMAN	-0.0199334	0.747135	0.980751
Q9BVK6	TMED9_HUMAN Transmembrane emp24 domain-containing protein 9 OS=Homo sapiens OX=9606 GN=TMED9 PE=1 SV=2	TMED9_HUMAN	0.0407772	0.688037	0.970465
O96005	CLPT1_HUMAN Putative lipid scramblase CLPTM1 OS=Homo sapiens OX=9606 GN=CLPTM1 PE=1 SV=1	CLPT1_HUMAN	-0.0427872	0.507803	0.922972
P98172	EFNB1_HUMAN Ephrin-B1 OS=Homo sapiens OX=9606 GN=EFNB1 PE=1 SV=1	EFNB1_HUMAN	#NAME?	NA	0
Q9H0Q0;Q9NUQ9	CYRIA_HUMAN CYFIP-related Rac1 interactor A OS=Homo sapiens OX=9606 GN=CYRIA PE=2 SV=1;CYRIB_HUMAN CYFIP-related Rac1 interactor B OS=Homo sapiens OX=9606 GN=CYRIB PE=1 SV=1	CYRIA_HUMAN;CYRIB_HUMAN	-0.000297824	0.998325	0.999596
Q86U38	NOP9_HUMAN Nucleolar protein 9 OS=Homo sapiens OX=9606 GN=NOP9 PE=1 SV=1	NOP9_HUMAN	-0.0596654	0.3202	0.83015
O95782	AP2A1_HUMAN AP-2 complex subunit alpha-1 OS=Homo sapiens OX=9606 GN=AP2A1 PE=1 SV=3	AP2A1_HUMAN	0.0652868	0.0221242	0.350315
Q14011	CIRBP_HUMAN Cold-inducible RNA-binding protein OS=Homo sapiens OX=9606 GN=CIRBP PE=1 SV=1	CIRBP_HUMAN	0.00479964	0.932934	0.994238
Q9NXG2	THUM1_HUMAN THUMP domain-containing protein 1 OS=Homo sapiens OX=9606 GN=THUMPD1 PE=1 SV=2	THUM1_HUMAN	-0.0162157	0.761348	0.9837
Q9HCG8	CWC22_HUMAN Pre-mRNA-splicing factor CWC22 homolog OS=Homo sapiens OX=9606 GN=CWC22 PE=1 SV=3	CWC22_HUMAN	0.0218269	0.704834	0.971755
Q96J84	KIRR1_HUMAN Kin of IRRE-like protein 1 OS=Homo sapiens OX=9606 GN=KIRREL1 PE=1 SV=2	KIRR1_HUMAN	#NAME?	NA	0
Q9BYD3	RM04_HUMAN Large ribosomal subunit protein uL4m OS=Homo sapiens OX=9606 GN=MRPL4 PE=1 SV=1	RM04_HUMAN	-0.00712778	0.859939	0.988838
P16070	CD44_HUMAN CD44 antigen OS=Homo sapiens OX=9606 GN=CD44 PE=1 SV=3	CD44_HUMAN	NA	NA	NA
Q8WYP5	ELYS_HUMAN Protein ELYS OS=Homo sapiens OX=9606 GN=AHCTF1 PE=1 SV=3	ELYS_HUMAN	-0.0575008	0.175989	0.734527
Q8WXF1	PSPC1_HUMAN Paraspeckle component 1 OS=Homo sapiens OX=9606 GN=PSPC1 PE=1 SV=1	PSPC1_HUMAN	0.0354351	0.0559572	0.506216
P22670;P48378	RFX1_HUMAN MHC class II regulatory factor RFX1 OS=Homo sapiens OX=9606 GN=RFX1 PE=1 SV=2;RFX2_HUMAN DNA-binding protein RFX2 OS=Homo sapiens OX=9606 GN=RFX2 PE=1 SV=2	RFX1_HUMAN;RFX2_HUMAN	0.308215	0.0186033	0.317125
P52888	THOP1_HUMAN Thimet oligopeptidase OS=Homo sapiens OX=9606 GN=THOP1 PE=1 SV=2	THOP1_HUMAN	0.0157415	0.78542	0.985341
Q5BKY9	F133B_HUMAN Protein FAM133B OS=Homo sapiens OX=9606 GN=FAM133B PE=1 SV=1	F133B_HUMAN	0.0342191	0.883567	0.98918
P61018	RAB4B_HUMAN Ras-related protein Rab-4B OS=Homo sapiens OX=9606 GN=RAB4B PE=1 SV=1	RAB4B_HUMAN	0.0459677	0.689605	0.970465
Q4G0N4	NAKD2_HUMAN NAD kinase 2, mitochondrial OS=Homo sapiens OX=9606 GN=NADK2 PE=1 SV=2	NAKD2_HUMAN	0.0578259	0.250774	0.797834
P40121	CAPG_HUMAN Macrophage-capping protein OS=Homo sapiens OX=9606 GN=CAPG PE=1 SV=2	CAPG_HUMAN	-0.00708223	0.898304	0.992036
Q9UI12	VATH_HUMAN V-type proton ATPase subunit H OS=Homo sapiens OX=9606 GN=ATP6V1H PE=1 SV=1	VATH_HUMAN	-0.0963678	0.0299428	0.402664
O14777	NDC80_HUMAN Kinetochore protein NDC80 homolog OS=Homo sapiens OX=9606 GN=NDC80 PE=1 SV=1	NDC80_HUMAN	-0.0211388	0.864988	0.988838
Q9Y315	DEOC_HUMAN Deoxyribose-phosphate aldolase OS=Homo sapiens OX=9606 GN=DERA PE=1 SV=2	DEOC_HUMAN	-0.0578683	0.154304	0.707534
Q7L8J4	3BP5L_HUMAN SH3 domain-binding protein 5-like OS=Homo sapiens OX=9606 GN=SH3BP5L PE=1 SV=1	3BP5L_HUMAN	#NAME?	NA	0
Q8IVH4	MMAA_HUMAN Methylmalonic aciduria type A protein, mitochondrial OS=Homo sapiens OX=9606 GN=MMAA PE=1 SV=1	MMAA_HUMAN	0.0303157	0.837389	0.988838
Q15084	PDIA6_HUMAN Protein disulfide-isomerase A6 OS=Homo sapiens OX=9606 GN=PDIA6 PE=1 SV=1	PDIA6_HUMAN	0.0392685	0.0785232	0.58437
P61163;P42025	ACTZ_HUMAN Alpha-centractin OS=Homo sapiens OX=9606 GN=ACTR1A PE=1 SV=1;ACTY_HUMAN Beta-centractin OS=Homo sapiens OX=9606 GN=ACTR1B PE=1 SV=1	ACTZ_HUMAN;ACTY_HUMAN	-0.00485981	0.9168	0.994238
O43278	SPIT1_HUMAN Kunitz-type protease inhibitor 1 OS=Homo sapiens OX=9606 GN=SPINT1 PE=1 SV=2	SPIT1_HUMAN	NA	NA	NA
Q93034	CUL5_HUMAN Cullin-5 OS=Homo sapiens OX=9606 GN=CUL5 PE=1 SV=4	CUL5_HUMAN	0.0713427	0.00292031	0.165278
Q13753	LAMC2_HUMAN Laminin subunit gamma-2 OS=Homo sapiens OX=9606 GN=LAMC2 PE=1 SV=2	LAMC2_HUMAN	NA	NA	NA
Q16787	LAMA3_HUMAN Laminin subunit alpha-3 OS=Homo sapiens OX=9606 GN=LAMA3 PE=1 SV=3	LAMA3_HUMAN	NA	NA	NA
P16615	AT2A2_HUMAN Sarcoplasmic/endoplasmic reticulum calcium ATPase 2 OS=Homo sapiens OX=9606 GN=ATP2A2 PE=1 SV=1	AT2A2_HUMAN	-0.029858	0.509473	0.923404
Q9BT81	SOX7_HUMAN Transcription factor SOX-7 OS=Homo sapiens OX=9606 GN=SOX7 PE=1 SV=1	SOX7_HUMAN	NA	NA	NA
P12236;P12235	ADT3_HUMAN ADP/ATP translocase 3 OS=Homo sapiens OX=9606 GN=SLC25A6 PE=1 SV=4;ADT1_HUMAN ADP/ATP translocase 1 OS=Homo sapiens OX=9606 GN=SLC25A4 PE=1 SV=4	ADT3_HUMAN;ADT1_HUMAN	-0.00335016	0.96565	0.99598
Q2TAC2;P67936	CCD57_HUMAN Coiled-coil domain-containing protein 57 OS=Homo sapiens OX=9606 GN=CCDC57 PE=1 SV=3;TPM4_HUMAN Tropomyosin alpha-4 chain OS=Homo sapiens OX=9606 GN=TPM4 PE=1 SV=3	CCD57_HUMAN;TPM4_HUMAN	0.114737	0.558532	0.939825
P12830	CADH1_HUMAN Cadherin-1 OS=Homo sapiens OX=9606 GN=CDH1 PE=1 SV=3	CADH1_HUMAN	Inf	NA	0
P07919	QCR6_HUMAN Cytochrome b-c1 complex subunit 6, mitochondrial OS=Homo sapiens OX=9606 GN=UQCRH PE=1 SV=2	QCR6_HUMAN	-0.0490417	0.747827	0.980751
Q9P206	K1522_HUMAN Uncharacterized protein KIAA1522 OS=Homo sapiens OX=9606 GN=KIAA1522 PE=1 SV=2	K1522_HUMAN	NA	NA	NA
O43776	SYNC_HUMAN Asparagine--tRNA ligase, cytoplasmic OS=Homo sapiens OX=9606 GN=NARS1 PE=1 SV=1	SYNC_HUMAN	0.0551494	0.255967	0.798638
Q96FK6	WDR89_HUMAN WD repeat-containing protein 89 OS=Homo sapiens OX=9606 GN=WDR89 PE=2 SV=1	WDR89_HUMAN	0.0776694	0.143791	0.693123
Q9H444;Q96CF2	CHM4B_HUMAN Charged multivesicular body protein 4b OS=Homo sapiens OX=9606 GN=CHMP4B PE=1 SV=1;CHM4C_HUMAN Charged multivesicular body protein 4c OS=Homo sapiens OX=9606 GN=CHMP4C PE=1 SV=1	CHM4B_HUMAN;CHM4C_HUMAN	0.108078	0.746471	0.980751
P39748	FEN1_HUMAN Flap endonuclease 1 OS=Homo sapiens OX=9606 GN=FEN1 PE=1 SV=1	FEN1_HUMAN	0.00733522	0.89026	0.990196
P12694	ODBA_HUMAN 2-oxoisovalerate dehydrogenase subunit alpha, mitochondrial OS=Homo sapiens OX=9606 GN=BCKDHA PE=1 SV=2	ODBA_HUMAN	0.0623971	0.238887	0.787652
Q14563	SEM3A_HUMAN Semaphorin-3A OS=Homo sapiens OX=9606 GN=SEMA3A PE=1 SV=1	SEM3A_HUMAN	0.17396	0.422046	0.888794
Q9UPP1	PHF8_HUMAN Histone lysine demethylase PHF8 OS=Homo sapiens OX=9606 GN=PHF8 PE=1 SV=3	PHF8_HUMAN	-0.0111689	0.865104	0.988838
Q92930	RAB8B_HUMAN Ras-related protein Rab-8B OS=Homo sapiens OX=9606 GN=RAB8B PE=1 SV=2	RAB8B_HUMAN	0.0488245	0.660482	0.961147
Q9NPE2	NGRN_HUMAN Neugrin OS=Homo sapiens OX=9606 GN=NGRN PE=1 SV=2	NGRN_HUMAN	NA	NA	NA
Q9BS26	ERP44_HUMAN Endoplasmic reticulum resident protein 44 OS=Homo sapiens OX=9606 GN=ERP44 PE=1 SV=1	ERP44_HUMAN	0.0632955	0.31235	0.827537
Q9H2P0	ADNP_HUMAN Activity-dependent neuroprotector homeobox protein OS=Homo sapiens OX=9606 GN=ADNP PE=1 SV=1	ADNP_HUMAN	-0.021512	0.582553	0.944593
P32926	DSG3_HUMAN Desmoglein-3 OS=Homo sapiens OX=9606 GN=DSG3 PE=1 SV=2	DSG3_HUMAN	NA	NA	NA
P17302	CXA1_HUMAN Gap junction alpha-1 protein OS=Homo sapiens OX=9606 GN=GJA1 PE=1 SV=2	CXA1_HUMAN	NA	NA	NA
Q8IZ69	TRM2A_HUMAN tRNA (uracil-5-)-methyltransferase homolog A OS=Homo sapiens OX=9606 GN=TRMT2A PE=1 SV=2	TRM2A_HUMAN	0.0320305	0.805133	0.988838
P21953	ODBB_HUMAN 2-oxoisovalerate dehydrogenase subunit beta, mitochondrial OS=Homo sapiens OX=9606 GN=BCKDHB PE=1 SV=2	ODBB_HUMAN	0.034789	0.576282	0.943955
P26447	S10A4_HUMAN Protein S100-A4 OS=Homo sapiens OX=9606 GN=S100A4 PE=1 SV=1	S10A4_HUMAN	-0.0110901	0.874718	0.988838
P54764;P54753;P29323;P54762;Q15375;P29317;Q9UF33;P54760	EPHA4_HUMAN Ephrin type-A receptor 4 OS=Homo sapiens OX=9606 GN=EPHA4 PE=1 SV=1;EPHB3_HUMAN Ephrin type-B receptor 3 OS=Homo sapiens OX=9606 GN=EPHB3 PE=1 SV=2;EPHB2_HUMAN Ephrin type-B receptor 2 OS=Homo sapiens OX=9606 GN=EPHB2 PE=1 SV=5;EPHB1_HUMAN Ephrin type-B receptor 1 OS=Homo sapiens OX=9606 GN=EPHB1 PE=1 SV=1;EPHA7_HUMAN Ephrin type-A receptor 7 OS=Homo sapiens OX=9606 GN=EPHA7 PE=1 SV=3…	EPHA4_HUMAN;EPHB3_HUMAN;EPHB2_HUMAN;EPHB1_HUMAN;EPHA7_HUMAN;EPHA2_HUMAN;EPHA6_HUMAN;EPHB4_HUMAN	NA	NA	NA
P42677;Q71UM5	RS27_HUMAN Small ribosomal subunit protein eS27 OS=Homo sapiens OX=9606 GN=RPS27 PE=1 SV=3;RS27L_HUMAN Ribosomal protein eS27-like OS=Homo sapiens OX=9606 GN=RPS27L PE=1 SV=3	RS27_HUMAN;RS27L_HUMAN	-0.0240714	0.447445	0.899404
Q9UMD9	COHA1_HUMAN Collagen alpha-1(XVII) chain OS=Homo sapiens OX=9606 GN=COL17A1 PE=1 SV=3	COHA1_HUMAN	Inf	NA	0
Q7Z5G4	GOGA7_HUMAN Golgin subfamily A member 7 OS=Homo sapiens OX=9606 GN=GOLGA7 PE=1 SV=2	GOGA7_HUMAN	0.0032403	0.968284	0.99598
Q9UEU0	VTI1B_HUMAN Vesicle transport through interaction with t-SNAREs homolog 1B OS=Homo sapiens OX=9606 GN=VTI1B PE=1 SV=3	VTI1B_HUMAN	0.0517805	0.305637	0.824469
P98194	AT2C1_HUMAN Calcium-transporting ATPase type 2C member 1 OS=Homo sapiens OX=9606 GN=ATP2C1 PE=1 SV=3	AT2C1_HUMAN	-0.0940145	0.0392324	0.445287
P09467	F16P1_HUMAN Fructose-1,6-bisphosphatase 1 OS=Homo sapiens OX=9606 GN=FBP1 PE=1 SV=5	F16P1_HUMAN	NA	NA	NA
Q86TN4	TRPT1_HUMAN tRNA 2'-phosphotransferase 1 OS=Homo sapiens OX=9606 GN=TRPT1 PE=1 SV=2	TRPT1_HUMAN	-0.0997301	0.457614	0.904512
P23634;P20020	AT2B4_HUMAN Plasma membrane calcium-transporting ATPase 4 OS=Homo sapiens OX=9606 GN=ATP2B4 PE=1 SV=2;AT2B1_HUMAN Plasma membrane calcium-transporting ATPase 1 OS=Homo sapiens OX=9606 GN=ATP2B1 PE=1 SV=4	AT2B4_HUMAN;AT2B1_HUMAN	0.066865	0.640326	0.958271
Q5SGD2	PPM1L_HUMAN Protein phosphatase 1L OS=Homo sapiens OX=9606 GN=PPM1L PE=1 SV=1	PPM1L_HUMAN	NA	NA	NA
Q8NF37	PCAT1_HUMAN Lysophosphatidylcholine acyltransferase 1 OS=Homo sapiens OX=9606 GN=LPCAT1 PE=1 SV=2	PCAT1_HUMAN	0.0786973	0.313461	0.827537
Q9H3L0	MMAD_HUMAN Cobalamin trafficking protein CblD OS=Homo sapiens OX=9606 GN=MMADHC PE=1 SV=2	MMAD_HUMAN	-0.221692	0.055734	0.506216
Q6P1K2	PMF1_HUMAN Polyamine-modulated factor 1 OS=Homo sapiens OX=9606 GN=PMF1 PE=1 SV=2	PMF1_HUMAN	-0.0311325	0.6358	0.958271
P56962	STX17_HUMAN Syntaxin-17 OS=Homo sapiens OX=9606 GN=STX17 PE=1 SV=2	STX17_HUMAN	0.016288	0.881496	0.98918
Q9Y3B2	EXOS1_HUMAN Exosome complex component CSL4 OS=Homo sapiens OX=9606 GN=EXOSC1 PE=1 SV=1	EXOS1_HUMAN	0.0417657	0.201081	0.754341
O75832	PSD10_HUMAN 26S proteasome non-ATPase regulatory subunit 10 OS=Homo sapiens OX=9606 GN=PSMD10 PE=1 SV=1	PSD10_HUMAN	-0.00659565	0.912901	0.994238
Q9Y5S9	RBM8A_HUMAN RNA-binding protein 8A OS=Homo sapiens OX=9606 GN=RBM8A PE=1 SV=1	RBM8A_HUMAN	0.0236223	0.867559	0.988838
Q9BY66;P29375;P41229	KDM5D_HUMAN Lysine-specific demethylase 5D OS=Homo sapiens OX=9606 GN=KDM5D PE=1 SV=2;KDM5A_HUMAN Lysine-specific demethylase 5A OS=Homo sapiens OX=9606 GN=KDM5A PE=1 SV=3;KDM5C_HUMAN Lysine-specific demethylase 5C OS=Homo sapiens OX=9606 GN=KDM5C PE=1 SV=2	KDM5D_HUMAN;KDM5A_HUMAN;KDM5C_HUMAN	0.280683	0.185181	0.741721
Q9NWU2	GID8_HUMAN Glucose-induced degradation protein 8 homolog OS=Homo sapiens OX=9606 GN=GID8 PE=1 SV=1	GID8_HUMAN	-0.0407536	0.595022	0.948503
P00367	DHE3_HUMAN Glutamate dehydrogenase 1, mitochondrial OS=Homo sapiens OX=9606 GN=GLUD1 PE=1 SV=2	DHE3_HUMAN	-0.00331021	0.923064	0.994238
Q96SU4	OSBL9_HUMAN Oxysterol-binding protein-related protein 9 OS=Homo sapiens OX=9606 GN=OSBPL9 PE=1 SV=2	OSBL9_HUMAN	0.0159362	0.733735	0.977936
Q712K3	UB2R2_HUMAN Ubiquitin-conjugating enzyme E2 R2 OS=Homo sapiens OX=9606 GN=UBE2R2 PE=1 SV=1	UB2R2_HUMAN	0.0516451	0.513757	0.924998
Q2PPJ7;P61254;Q9UNX3	RGPA2_HUMAN Ral GTPase-activating protein subunit alpha-2 OS=Homo sapiens OX=9606 GN=RALGAPA2 PE=1 SV=2;RL26_HUMAN Large ribosomal subunit protein uL24 OS=Homo sapiens OX=9606 GN=RPL26 PE=1 SV=1;RL26L_HUMAN Ribosomal protein uL24-like OS=Homo sapiens OX=9606 GN=RPL26L1 PE=1 SV=1	RGPA2_HUMAN;RL26_HUMAN;RL26L_HUMAN	-0.190875	0.0636981	0.535361
Q9H871	RMD5A_HUMAN E3 ubiquitin-protein transferase RMND5A OS=Homo sapiens OX=9606 GN=RMND5A PE=1 SV=1	RMD5A_HUMAN	-0.035896	0.665577	0.961854
Q9ULF5	S39AA_HUMAN Zinc transporter ZIP10 OS=Homo sapiens OX=9606 GN=SLC39A10 PE=1 SV=2	S39AA_HUMAN	-0.222633	0.0722902	0.558028
P60891	PRPS1_HUMAN Ribose-phosphate pyrophosphokinase 1 OS=Homo sapiens OX=9606 GN=PRPS1 PE=1 SV=2	PRPS1_HUMAN	0.0598085	0.271627	0.806
Q86U70;O43679	LDB1_HUMAN LIM domain-binding protein 1 OS=Homo sapiens OX=9606 GN=LDB1 PE=1 SV=2;LDB2_HUMAN LIM domain-binding protein 2 OS=Homo sapiens OX=9606 GN=LDB2 PE=1 SV=1	LDB1_HUMAN;LDB2_HUMAN	0.105238	0.393556	0.874549
Q96M27	PRRC1_HUMAN Protein PRRC1 OS=Homo sapiens OX=9606 GN=PRRC1 PE=1 SV=1	PRRC1_HUMAN	-0.0202803	0.567599	0.943443
P55290	CAD13_HUMAN Cadherin-13 OS=Homo sapiens OX=9606 GN=CDH13 PE=1 SV=1	CAD13_HUMAN	NA	NA	NA
Q96G21	IMP4_HUMAN U3 small nucleolar ribonucleoprotein protein IMP4 OS=Homo sapiens OX=9606 GN=IMP4 PE=1 SV=1	IMP4_HUMAN	-0.00477981	0.896878	0.992036
O95376	ARI2_HUMAN E3 ubiquitin-protein ligase ARIH2 OS=Homo sapiens OX=9606 GN=ARIH2 PE=1 SV=1	ARI2_HUMAN	NA	NA	NA
Q8IYB3	SRRM1_HUMAN Serine/arginine repetitive matrix protein 1 OS=Homo sapiens OX=9606 GN=SRRM1 PE=1 SV=2	SRRM1_HUMAN	-0.0569362	0.554578	0.938611
Q9C0C9	UBE2O_HUMAN (E3-independent) E2 ubiquitin-conjugating enzyme OS=Homo sapiens OX=9606 GN=UBE2O PE=1 SV=3	UBE2O_HUMAN	-0.0579491	0.059751	0.519471
Q96A72;P61326	MGN2_HUMAN Protein mago nashi homolog 2 OS=Homo sapiens OX=9606 GN=MAGOHB PE=1 SV=1;MGN_HUMAN Protein mago nashi homolog OS=Homo sapiens OX=9606 GN=MAGOH PE=1 SV=1	MGN2_HUMAN;MGN_HUMAN	0.0553857	0.250353	0.797488
P33176	KINH_HUMAN Kinesin-1 heavy chain OS=Homo sapiens OX=9606 GN=KIF5B PE=1 SV=1	KINH_HUMAN	-0.0160584	0.58065	0.944525
O95274	LYPD3_HUMAN Ly6/PLAUR domain-containing protein 3 OS=Homo sapiens OX=9606 GN=LYPD3 PE=1 SV=2	LYPD3_HUMAN	NA	NA	NA
Q15904	VAS1_HUMAN V-type proton ATPase subunit S1 OS=Homo sapiens OX=9606 GN=ATP6AP1 PE=1 SV=2	VAS1_HUMAN	0.0341834	0.602187	0.94859
P31040	SDHA_HUMAN Succinate dehydrogenase [ubiquinone] flavoprotein subunit, mitochondrial OS=Homo sapiens OX=9606 GN=SDHA PE=1 SV=2	SDHA_HUMAN	0.0668272	0.154452	0.707779
P63279	UBC9_HUMAN SUMO-conjugating enzyme UBC9 OS=Homo sapiens OX=9606 GN=UBE2I PE=1 SV=1	UBC9_HUMAN	0.0396142	0.736522	0.978907
Q13751	LAMB3_HUMAN Laminin subunit beta-3 OS=Homo sapiens OX=9606 GN=LAMB3 PE=1 SV=1	LAMB3_HUMAN	NA	NA	NA
O95373	IPO7_HUMAN Importin-7 OS=Homo sapiens OX=9606 GN=IPO7 PE=1 SV=1	IPO7_HUMAN	0.0249591	0.546677	0.936126
P29992	GNA11_HUMAN Guanine nucleotide-binding protein subunit alpha-11 OS=Homo sapiens OX=9606 GN=GNA11 PE=1 SV=2	GNA11_HUMAN	NA	NA	NA
P25787	PSA2_HUMAN Proteasome subunit alpha type-2 OS=Homo sapiens OX=9606 GN=PSMA2 PE=1 SV=2	PSA2_HUMAN	0.0231676	0.59313	0.948244
Q5VW32	BROX_HUMAN BRO1 domain-containing protein BROX OS=Homo sapiens OX=9606 GN=BROX PE=1 SV=1	BROX_HUMAN	0.0184747	0.64263	0.958792
Q12872	SFSWA_HUMAN Splicing factor, suppressor of white-apricot homolog OS=Homo sapiens OX=9606 GN=SFSWAP PE=1 SV=3	SFSWA_HUMAN	0.0436349	0.432365	0.892603
Q04724;Q04727;Q04726	TLE1_HUMAN Transducin-like enhancer protein 1 OS=Homo sapiens OX=9606 GN=TLE1 PE=1 SV=2;TLE4_HUMAN Transducin-like enhancer protein 4 OS=Homo sapiens OX=9606 GN=TLE4 PE=1 SV=3;TLE3_HUMAN Transducin-like enhancer protein 3 OS=Homo sapiens OX=9606 GN=TLE3 PE=1 SV=2	TLE1_HUMAN;TLE4_HUMAN;TLE3_HUMAN	0.108949	0.546926	0.936126
O94919	ENDD1_HUMAN Endonuclease domain-containing 1 protein OS=Homo sapiens OX=9606 GN=ENDOD1 PE=1 SV=2	ENDD1_HUMAN	-0.0208146	0.659084	0.961138
Q5T2N8;Q9NVI7	ATD3C_HUMAN ATPase family AAA domain-containing protein 3C OS=Homo sapiens OX=9606 GN=ATAD3C PE=2 SV=2;ATD3A_HUMAN ATPase family AAA domain-containing protein 3A OS=Homo sapiens OX=9606 GN=ATAD3A PE=1 SV=2	ATD3C_HUMAN;ATD3A_HUMAN	0.0328602	0.542796	0.936126
P0C7V7;P67812	SC11B_HUMAN Putative signal peptidase complex catalytic subunit SEC11B OS=Homo sapiens OX=9606 GN=SEC11B PE=5 SV=1;SC11A_HUMAN Signal peptidase complex catalytic subunit SEC11A OS=Homo sapiens OX=9606 GN=SEC11A PE=1 SV=1	SC11B_HUMAN;SC11A_HUMAN	0.00939974	0.931927	0.994238
P07437;Q13885;P68371;Q9BVA1	TBB5_HUMAN Tubulin beta chain OS=Homo sapiens OX=9606 GN=TUBB PE=1 SV=2;TBB2A_HUMAN Tubulin beta-2A chain OS=Homo sapiens OX=9606 GN=TUBB2A PE=1 SV=1;TBB4B_HUMAN Tubulin beta-4B chain OS=Homo sapiens OX=9606 GN=TUBB4B PE=1 SV=1;TBB2B_HUMAN Tubulin beta-2B chain OS=Homo sapiens OX=9606 GN=TUBB2B PE=1 SV=1	TBB5_HUMAN;TBB2A_HUMAN;TBB4B_HUMAN;TBB2B_HUMAN	0.0748482	0.452605	0.902826
P52594	AGFG1_HUMAN Arf-GAP domain and FG repeat-containing protein 1 OS=Homo sapiens OX=9606 GN=AGFG1 PE=1 SV=2	AGFG1_HUMAN	-0.0117449	0.805927	0.988838
Q9Y3C8	UFC1_HUMAN Ubiquitin-fold modifier-conjugating enzyme 1 OS=Homo sapiens OX=9606 GN=UFC1 PE=1 SV=3	UFC1_HUMAN	0.00349019	0.93552	0.994449
P49368	TCPG_HUMAN T-complex protein 1 subunit gamma OS=Homo sapiens OX=9606 GN=CCT3 PE=1 SV=4	TCPG_HUMAN	0.0518392	0.00340765	0.170859
Q9UHG3	PCYOX_HUMAN Prenylcysteine oxidase 1 OS=Homo sapiens OX=9606 GN=PCYOX1 PE=1 SV=3	PCYOX_HUMAN	0.0926122	0.158358	0.713699
O43291	SPIT2_HUMAN Kunitz-type protease inhibitor 2 OS=Homo sapiens OX=9606 GN=SPINT2 PE=1 SV=2	SPIT2_HUMAN	-0.113669	0.163013	0.72125
Q9P2I0	CPSF2_HUMAN Cleavage and polyadenylation specificity factor subunit 2 OS=Homo sapiens OX=9606 GN=CPSF2 PE=1 SV=2	CPSF2_HUMAN	0.00152123	0.949896	0.99598
Q6NYC1	JMJD6_HUMAN Bifunctional arginine demethylase and lysyl-hydroxylase JMJD6 OS=Homo sapiens OX=9606 GN=JMJD6 PE=1 SV=1	JMJD6_HUMAN	0.0220815	0.931524	0.994238
O14772	FPGT_HUMAN Fucose-1-phosphate guanylyltransferase OS=Homo sapiens OX=9606 GN=FPGT PE=1 SV=3	FPGT_HUMAN	0.324725	0.176013	0.734527
Q13185;P45973	CBX3_HUMAN Chromobox protein homolog 3 OS=Homo sapiens OX=9606 GN=CBX3 PE=1 SV=4;CBX5_HUMAN Chromobox protein homolog 5 OS=Homo sapiens OX=9606 GN=CBX5 PE=1 SV=1	CBX3_HUMAN;CBX5_HUMAN	0.0470565	0.733277	0.977936
P00367;P49448	DHE3_HUMAN Glutamate dehydrogenase 1, mitochondrial OS=Homo sapiens OX=9606 GN=GLUD1 PE=1 SV=2;DHE4_HUMAN Glutamate dehydrogenase 2, mitochondrial OS=Homo sapiens OX=9606 GN=GLUD2 PE=1 SV=2	DHE3_HUMAN;DHE4_HUMAN	0.053269	0.39639	0.875017
P26639	SYTC_HUMAN Threonine--tRNA ligase 1, cytoplasmic OS=Homo sapiens OX=9606 GN=TARS1 PE=1 SV=3	SYTC_HUMAN	0.00073275	0.984099	0.996672
Q13043	STK4_HUMAN Serine/threonine-protein kinase 4 OS=Homo sapiens OX=9606 GN=STK4 PE=1 SV=2	STK4_HUMAN	-0.334487	2.4e-07	0.000356522
Q9BTX1	NDC1_HUMAN Nucleoporin NDC1 OS=Homo sapiens OX=9606 GN=NDC1 PE=1 SV=2	NDC1_HUMAN	-0.0501479	0.174119	0.734163
Q02297	NRG1_HUMAN Pro-neuregulin-1, membrane-bound isoform OS=Homo sapiens OX=9606 GN=NRG1 PE=1 SV=3	NRG1_HUMAN	NA	NA	NA
P49916	DNLI3_HUMAN DNA ligase 3 OS=Homo sapiens OX=9606 GN=LIG3 PE=1 SV=2	DNLI3_HUMAN	0.0148404	0.608402	0.950131
P08069	IGF1R_HUMAN Insulin-like growth factor 1 receptor OS=Homo sapiens OX=9606 GN=IGF1R PE=1 SV=1	IGF1R_HUMAN	NA	NA	NA
Q13153;O75914	PAK1_HUMAN Serine/threonine-protein kinase PAK 1 OS=Homo sapiens OX=9606 GN=PAK1 PE=1 SV=2;PAK3_HUMAN Serine/threonine-protein kinase PAK 3 OS=Homo sapiens OX=9606 GN=PAK3 PE=1 SV=2	PAK1_HUMAN;PAK3_HUMAN	0.000772837	0.997441	0.999596
Q8WVK7	SKA2_HUMAN Spindle and kinetochore-associated protein 2 OS=Homo sapiens OX=9606 GN=SKA2 PE=1 SV=1	SKA2_HUMAN	0.104868	0.399785	0.87609
O75153;Q9Y5I4	CLU_HUMAN Clustered mitochondria protein homolog OS=Homo sapiens OX=9606 GN=CLUH PE=1 SV=2;PCDC2_HUMAN Protocadherin alpha-C2 OS=Homo sapiens OX=9606 GN=PCDHAC2 PE=2 SV=1	CLU_HUMAN;PCDC2_HUMAN	-0.103307	0.141477	0.691674
P15153	RAC2_HUMAN Ras-related C3 botulinum toxin substrate 2 OS=Homo sapiens OX=9606 GN=RAC2 PE=1 SV=1	RAC2_HUMAN	-0.0669057	0.324934	0.832107
Q8N6R0	EFNMT_HUMAN eEF1A lysine and N-terminal methyltransferase OS=Homo sapiens OX=9606 GN=METTL13 PE=1 SV=1	EFNMT_HUMAN	-0.0609503	0.0543008	0.500345
P11172	UMPS_HUMAN Uridine 5'-monophosphate synthase OS=Homo sapiens OX=9606 GN=UMPS PE=1 SV=1	UMPS_HUMAN	0.0261591	0.291553	0.817534
Q6P4F2	FDX2_HUMAN Ferredoxin-2, mitochondrial OS=Homo sapiens OX=9606 GN=FDX2 PE=1 SV=2	FDX2_HUMAN	-0.0177877	0.842393	0.988838
P49914	MTHFS_HUMAN 5-formyltetrahydrofolate cyclo-ligase OS=Homo sapiens OX=9606 GN=MTHFS PE=1 SV=2	MTHFS_HUMAN	0.132723	0.107619	0.639361
Q16881	TRXR1_HUMAN Thioredoxin reductase 1, cytoplasmic OS=Homo sapiens OX=9606 GN=TXNRD1 PE=1 SV=3	TRXR1_HUMAN	0.0196787	0.834686	0.988838
Q99733	NP1L4_HUMAN Nucleosome assembly protein 1-like 4 OS=Homo sapiens OX=9606 GN=NAP1L4 PE=1 SV=1	NP1L4_HUMAN	-0.0425587	0.184894	0.74147
P55212	CASP6_HUMAN Caspase-6 OS=Homo sapiens OX=9606 GN=CASP6 PE=1 SV=2	CASP6_HUMAN	-0.0115739	0.900712	0.992036
P04439	HLAA_HUMAN HLA class I histocompatibility antigen, A alpha chain OS=Homo sapiens OX=9606 GN=HLA-A PE=1 SV=2	HLAA_HUMAN	-0.0206179	0.811052	0.988838
Q96ER9	MITOK_HUMAN Mitochondrial potassium channel OS=Homo sapiens OX=9606 GN=CCDC51 PE=1 SV=2	MITOK_HUMAN	0.0716174	0.246439	0.794282
P41223	BUD31_HUMAN Protein BUD31 homolog OS=Homo sapiens OX=9606 GN=BUD31 PE=1 SV=2	BUD31_HUMAN	0.0288235	0.496651	0.919897
P60953	CDC42_HUMAN Cell division control protein 42 homolog OS=Homo sapiens OX=9606 GN=CDC42 PE=1 SV=2	CDC42_HUMAN	-0.0889377	0.275722	0.810298
P49821	NDUV1_HUMAN NADH dehydrogenase [ubiquinone] flavoprotein 1, mitochondrial OS=Homo sapiens OX=9606 GN=NDUFV1 PE=1 SV=4	NDUV1_HUMAN	0.0436134	0.160412	0.716523
O95857	TSN13_HUMAN Tetraspanin-13 OS=Homo sapiens OX=9606 GN=TSPAN13 PE=2 SV=1	TSN13_HUMAN	0.0347723	0.830582	0.988838
Q08257	QOR_HUMAN Quinone oxidoreductase OS=Homo sapiens OX=9606 GN=CRYZ PE=1 SV=1	QOR_HUMAN	0.0237875	0.283903	0.812763
P19012;Q99456;P13646	K1C15_HUMAN Keratin, type I cytoskeletal 15 OS=Homo sapiens OX=9606 GN=KRT15 PE=1 SV=3;K1C12_HUMAN Keratin, type I cytoskeletal 12 OS=Homo sapiens OX=9606 GN=KRT12 PE=1 SV=1;K1C13_HUMAN Keratin, type I cytoskeletal 13 OS=Homo sapiens OX=9606 GN=KRT13 PE=1 SV=4	K1C15_HUMAN;K1C12_HUMAN;K1C13_HUMAN	NA	NA	NA
Q8N9Q2	SR1IP_HUMAN Protein SREK1IP1 OS=Homo sapiens OX=9606 GN=SREK1IP1 PE=1 SV=1	SR1IP_HUMAN	0.334516	0.19678	0.753604
Q15717	ELAV1_HUMAN ELAV-like protein 1 OS=Homo sapiens OX=9606 GN=ELAVL1 PE=1 SV=2	ELAV1_HUMAN	0.209991	0.0223674	0.352017
Q9NTI5	PDS5B_HUMAN Sister chromatid cohesion protein PDS5 homolog B OS=Homo sapiens OX=9606 GN=PDS5B PE=1 SV=1	PDS5B_HUMAN	0.0721767	0.0340904	0.424807
Q8TDH9	BL1S5_HUMAN Biogenesis of lysosome-related organelles complex 1 subunit 5 OS=Homo sapiens OX=9606 GN=BLOC1S5 PE=1 SV=1	BL1S5_HUMAN	0.122816	0.441207	0.895464
Q8TBM8	DJB14_HUMAN DnaJ homolog subfamily B member 14 OS=Homo sapiens OX=9606 GN=DNAJB14 PE=1 SV=1	DJB14_HUMAN	-0.114364	0.602094	0.94859
P31949	S10AB_HUMAN Protein S100-A11 OS=Homo sapiens OX=9606 GN=S100A11 PE=1 SV=2	S10AB_HUMAN	0.375595	0.124209	0.669831
Q8IY18	SMC5_HUMAN Structural maintenance of chromosomes protein 5 OS=Homo sapiens OX=9606 GN=SMC5 PE=1 SV=2	SMC5_HUMAN	-0.0213702	0.655722	0.960418
Q9NPQ8;Q9NVN3	RIC8A_HUMAN Synembryn-A OS=Homo sapiens OX=9606 GN=RIC8A PE=1 SV=3;RIC8B_HUMAN Synembryn-B OS=Homo sapiens OX=9606 GN=RIC8B PE=1 SV=2	RIC8A_HUMAN;RIC8B_HUMAN	0.0346528	0.677041	0.968205
P09758	TACD2_HUMAN Tumor-associated calcium signal transducer 2 OS=Homo sapiens OX=9606 GN=TACSTD2 PE=1 SV=3	TACD2_HUMAN	NA	NA	NA
Q9BXB4;Q9BXB5	OSB11_HUMAN Oxysterol-binding protein-related protein 11 OS=Homo sapiens OX=9606 GN=OSBPL11 PE=1 SV=2;OSB10_HUMAN Oxysterol-binding protein-related protein 10 OS=Homo sapiens OX=9606 GN=OSBPL10 PE=1 SV=2	OSB11_HUMAN;OSB10_HUMAN	-0.192975	0.400134	0.876595
Q9Y244	POMP_HUMAN Proteasome maturation protein OS=Homo sapiens OX=9606 GN=POMP PE=1 SV=1	POMP_HUMAN	-0.0458762	0.70612	0.971755
Q96TC7	RMD3_HUMAN Regulator of microtubule dynamics protein 3 OS=Homo sapiens OX=9606 GN=RMDN3 PE=1 SV=2	RMD3_HUMAN	0.023713	0.650922	0.959849
P53618	COPB_HUMAN Coatomer subunit beta OS=Homo sapiens OX=9606 GN=COPB1 PE=1 SV=3	COPB_HUMAN	0.0209588	0.575041	0.943955
Q96RQ3	MCCA_HUMAN Methylcrotonoyl-CoA carboxylase subunit alpha, mitochondrial OS=Homo sapiens OX=9606 GN=MCCC1 PE=1 SV=3	MCCA_HUMAN	0.0591864	0.285969	0.813526
Q9Y651;P48431;O95416;O60248;P41225;O00570	SOX21_HUMAN Transcription factor SOX-21 OS=Homo sapiens OX=9606 GN=SOX21 PE=2 SV=1;SOX2_HUMAN Transcription factor SOX-2 OS=Homo sapiens OX=9606 GN=SOX2 PE=1 SV=1;SOX14_HUMAN Transcription factor SOX-14 OS=Homo sapiens OX=9606 GN=SOX14 PE=1 SV=1;SOX15_HUMAN Protein SOX-15 OS=Homo sapiens OX=9606 GN=SOX15 PE=1 SV=1;SOX3_HUMAN Transcription factor SOX-3 OS=Homo sapiens OX=9606 GN=SOX3 PE=1 SV=2;SOX…	SOX21_HUMAN;SOX2_HUMAN;SOX14_HUMAN;SOX15_HUMAN;SOX3_HUMAN;SOX1_HUMAN	NA	NA	NA
P08579;P09012	RU2B_HUMAN U2 small nuclear ribonucleoprotein B'' OS=Homo sapiens OX=9606 GN=SNRPB2 PE=1 SV=1;SNRPA_HUMAN U1 small nuclear ribonucleoprotein A OS=Homo sapiens OX=9606 GN=SNRPA PE=1 SV=3	RU2B_HUMAN;SNRPA_HUMAN	0.125021	0.43928	0.892603
Q9BXS6	NUSAP_HUMAN Nucleolar and spindle-associated protein 1 OS=Homo sapiens OX=9606 GN=NUSAP1 PE=1 SV=1	NUSAP_HUMAN	0.0499633	0.590746	0.946465
Q93050	VPP1_HUMAN V-type proton ATPase 116 kDa subunit a 1 OS=Homo sapiens OX=9606 GN=ATP6V0A1 PE=1 SV=3	VPP1_HUMAN	0.0410182	0.509984	0.923432
Q86UA1	PRP39_HUMAN Pre-mRNA-processing factor 39 OS=Homo sapiens OX=9606 GN=PRPF39 PE=1 SV=3	PRP39_HUMAN	0.136427	0.109669	0.640575
O95757	HS74L_HUMAN Heat shock 70 kDa protein 4L OS=Homo sapiens OX=9606 GN=HSPA4L PE=1 SV=3	HS74L_HUMAN	-0.0516034	0.740587	0.980042
P84095	RHOG_HUMAN Rho-related GTP-binding protein RhoG OS=Homo sapiens OX=9606 GN=RHOG PE=1 SV=1	RHOG_HUMAN	-0.113625	0.0824073	0.592478
O15400	STX7_HUMAN Syntaxin-7 OS=Homo sapiens OX=9606 GN=STX7 PE=1 SV=4	STX7_HUMAN	-0.0377944	0.420748	0.888101
Q12800	TFCP2_HUMAN Alpha-globin transcription factor CP2 OS=Homo sapiens OX=9606 GN=TFCP2 PE=1 SV=2	TFCP2_HUMAN	0.00413562	0.946382	0.995917
O14733	MP2K7_HUMAN Dual specificity mitogen-activated protein kinase kinase 7 OS=Homo sapiens OX=9606 GN=MAP2K7 PE=1 SV=2	MP2K7_HUMAN	Inf	NA	0
P62701	RS4X_HUMAN Small ribosomal subunit protein eS4, X isoform OS=Homo sapiens OX=9606 GN=RPS4X PE=1 SV=2	RS4X_HUMAN	0.00110242	0.984822	0.996672
O15391;P25490;Q96MM3	TYY2_HUMAN Transcription factor YY2 OS=Homo sapiens OX=9606 GN=YY2 PE=2 SV=1;TYY1_HUMAN Transcriptional repressor protein YY1 OS=Homo sapiens OX=9606 GN=YY1 PE=1 SV=2;ZFP42_HUMAN Zinc finger protein 42 homolog OS=Homo sapiens OX=9606 GN=ZFP42 PE=1 SV=2	TYY2_HUMAN;TYY1_HUMAN;ZFP42_HUMAN	0.0329015	0.78477	0.985341
Q8IY95	TM192_HUMAN Transmembrane protein 192 OS=Homo sapiens OX=9606 GN=TMEM192 PE=1 SV=1	TM192_HUMAN	-0.0399966	0.708498	0.971755
Q8N0U8	VKORL_HUMAN Vitamin K epoxide reductase complex subunit 1-like protein 1 OS=Homo sapiens OX=9606 GN=VKORC1L1 PE=1 SV=2	VKORL_HUMAN	0.155643	0.0965193	0.621862
P61225	RAP2B_HUMAN Ras-related protein Rap-2b OS=Homo sapiens OX=9606 GN=RAP2B PE=1 SV=1	RAP2B_HUMAN	-0.0127805	0.948568	0.99598
P00403	COX2_HUMAN Cytochrome c oxidase subunit 2 OS=Homo sapiens OX=9606 GN=MT-CO2 PE=1 SV=1	COX2_HUMAN	0.132644	0.256878	0.79919
P53985	MOT1_HUMAN Monocarboxylate transporter 1 OS=Homo sapiens OX=9606 GN=SLC16A1 PE=1 SV=3	MOT1_HUMAN	-0.0513045	0.653765	0.96025
Q9H6R4	NOL6_HUMAN Nucleolar protein 6 OS=Homo sapiens OX=9606 GN=NOL6 PE=1 SV=2	NOL6_HUMAN	0.0494175	0.215017	0.765549
Q6P3S6	FBX42_HUMAN F-box only protein 42 OS=Homo sapiens OX=9606 GN=FBXO42 PE=1 SV=1	FBX42_HUMAN	-0.0647061	0.409544	0.88298
P08727;P02533	K1C19_HUMAN Keratin, type I cytoskeletal 19 OS=Homo sapiens OX=9606 GN=KRT19 PE=1 SV=4;K1C14_HUMAN Keratin, type I cytoskeletal 14 OS=Homo sapiens OX=9606 GN=KRT14 PE=1 SV=4	K1C19_HUMAN;K1C14_HUMAN	#NAME?	NA	0
Q9ULA0	DNPEP_HUMAN Aspartyl aminopeptidase OS=Homo sapiens OX=9606 GN=DNPEP PE=1 SV=2	DNPEP_HUMAN	-0.00442757	0.874218	0.988838
P34059	GALNS_HUMAN N-acetylgalactosamine-6-sulfatase OS=Homo sapiens OX=9606 GN=GALNS PE=1 SV=1	GALNS_HUMAN	NA	NA	NA
Q9BV38	WDR18_HUMAN WD repeat-containing protein 18 OS=Homo sapiens OX=9606 GN=WDR18 PE=1 SV=2	WDR18_HUMAN	0.00722535	0.853781	0.988838
Q6ZMP0	THSD4_HUMAN Thrombospondin type-1 domain-containing protein 4 OS=Homo sapiens OX=9606 GN=THSD4 PE=1 SV=2	THSD4_HUMAN	Inf	NA	0
P61586	RHOA_HUMAN Transforming protein RhoA OS=Homo sapiens OX=9606 GN=RHOA PE=1 SV=1	RHOA_HUMAN	-0.0502512	0.487037	0.9183
P20337;P51153;O95716;Q96E17;Q92930;P20336;P61006	RAB3B_HUMAN Ras-related protein Rab-3B OS=Homo sapiens OX=9606 GN=RAB3B PE=1 SV=2;RAB13_HUMAN Ras-related protein Rab-13 OS=Homo sapiens OX=9606 GN=RAB13 PE=1 SV=1;RAB3D_HUMAN Ras-related protein Rab-3D OS=Homo sapiens OX=9606 GN=RAB3D PE=1 SV=1;RAB3C_HUMAN Ras-related protein Rab-3C OS=Homo sapiens OX=9606 GN=RAB3C PE=1 SV=1;RAB8B_HUMAN Ras-related protein Rab-8B OS=Homo sapiens OX=9606 GN=RAB8B…	RAB3B_HUMAN;RAB13_HUMAN;RAB3D_HUMAN;RAB3C_HUMAN;RAB8B_HUMAN;RAB3A_HUMAN;RAB8A_HUMAN	0.15425	0.270278	0.804642
P22223	CADH3_HUMAN Cadherin-3 OS=Homo sapiens OX=9606 GN=CDH3 PE=1 SV=2	CADH3_HUMAN	NA	NA	NA
P50995	ANX11_HUMAN Annexin A11 OS=Homo sapiens OX=9606 GN=ANXA11 PE=1 SV=1	ANX11_HUMAN	-0.0407829	0.289903	0.814853
Q9H6Z4	RANB3_HUMAN Ran-binding protein 3 OS=Homo sapiens OX=9606 GN=RANBP3 PE=1 SV=1	RANB3_HUMAN	0.0562956	0.268619	0.803133
Q9UJA5	TRM6_HUMAN tRNA (adenine(58)-N(1))-methyltransferase non-catalytic subunit TRM6 OS=Homo sapiens OX=9606 GN=TRMT6 PE=1 SV=1	TRM6_HUMAN	0.066407	0.00612166	0.210272
P52815	RM12_HUMAN Large ribosomal subunit protein bL12m OS=Homo sapiens OX=9606 GN=MRPL12 PE=1 SV=2	RM12_HUMAN	0.0553431	0.178603	0.734527
Q969S9	RRF2M_HUMAN Ribosome-releasing factor 2, mitochondrial OS=Homo sapiens OX=9606 GN=GFM2 PE=1 SV=1	RRF2M_HUMAN	-0.0325783	0.650086	0.959849
Q96RT1	ERBIN_HUMAN Erbin OS=Homo sapiens OX=9606 GN=ERBIN PE=1 SV=2	ERBIN_HUMAN	-0.209476	0.0197239	0.330819
Q9BXV9	GON7_HUMAN EKC/KEOPS complex subunit GON7 OS=Homo sapiens OX=9606 GN=GON7 PE=1 SV=2	GON7_HUMAN	-0.0274533	0.807274	0.988838
Q96A46	MFRN2_HUMAN Mitoferrin-2 OS=Homo sapiens OX=9606 GN=SLC25A28 PE=2 SV=1	MFRN2_HUMAN	Inf	NA	0
Q9UJS0;O75746	S2513_HUMAN Electrogenic aspartate/glutamate antiporter SLC25A13, mitochondrial OS=Homo sapiens OX=9606 GN=SLC25A13 PE=1 SV=2;S2512_HUMAN Electrogenic aspartate/glutamate antiporter SLC25A12, mitochondrial OS=Homo sapiens OX=9606 GN=SLC25A12 PE=1 SV=2	S2513_HUMAN;S2512_HUMAN	0.0132293	0.887921	0.989617
P62269	RS18_HUMAN Small ribosomal subunit protein uS13 OS=Homo sapiens OX=9606 GN=RPS18 PE=1 SV=3	RS18_HUMAN	-0.042406	0.719348	0.973192
Q9H1K4;Q9H936	GHC2_HUMAN Mitochondrial glutamate carrier 2 OS=Homo sapiens OX=9606 GN=SLC25A18 PE=1 SV=1;GHC1_HUMAN Mitochondrial glutamate carrier 1 OS=Homo sapiens OX=9606 GN=SLC25A22 PE=1 SV=1	GHC2_HUMAN;GHC1_HUMAN	0.0114009	0.851417	0.988838
P68366;P68363;Q9BQE3;Q71U36	TBA4A_HUMAN Tubulin alpha-4A chain OS=Homo sapiens OX=9606 GN=TUBA4A PE=1 SV=1;TBA1B_HUMAN Tubulin alpha-1B chain OS=Homo sapiens OX=9606 GN=TUBA1B PE=1 SV=1;TBA1C_HUMAN Tubulin alpha-1C chain OS=Homo sapiens OX=9606 GN=TUBA1C PE=1 SV=1;TBA1A_HUMAN Tubulin alpha-1A chain OS=Homo sapiens OX=9606 GN=TUBA1A PE=1 SV=1	TBA4A_HUMAN;TBA1B_HUMAN;TBA1C_HUMAN;TBA1A_HUMAN	-0.000175779	0.99962	0.99962
P40222;Q8N3L3;Q9NUQ3	TXLNA_HUMAN Alpha-taxilin OS=Homo sapiens OX=9606 GN=TXLNA PE=1 SV=3;TXLNB_HUMAN Beta-taxilin OS=Homo sapiens OX=9606 GN=TXLNB PE=1 SV=3;TXLNG_HUMAN Gamma-taxilin OS=Homo sapiens OX=9606 GN=TXLNG PE=1 SV=2	TXLNA_HUMAN;TXLNB_HUMAN;TXLNG_HUMAN	0.145853	0.436155	0.892603
Q9GZN1	ARP6_HUMAN Actin-related protein 6 OS=Homo sapiens OX=9606 GN=ACTR6 PE=1 SV=1	ARP6_HUMAN	0.125168	0.373708	0.863708
Q8WUY1	THEM6_HUMAN Protein THEM6 OS=Homo sapiens OX=9606 GN=THEM6 PE=1 SV=2	THEM6_HUMAN	0.0683844	0.276332	0.810298
P61019;Q8WUD1	RAB2A_HUMAN Ras-related protein Rab-2A OS=Homo sapiens OX=9606 GN=RAB2A PE=1 SV=1;RAB2B_HUMAN Ras-related protein Rab-2B OS=Homo sapiens OX=9606 GN=RAB2B PE=1 SV=1	RAB2A_HUMAN;RAB2B_HUMAN	0.0250041	0.467864	0.907438
P84243	H33_HUMAN Histone H3.3 OS=Homo sapiens OX=9606 GN=H3-3B PE=1 SV=2	H33_HUMAN	0.125379	0.401203	0.87713
P04792	HSPB1_HUMAN Heat shock protein beta-1 OS=Homo sapiens OX=9606 GN=HSPB1 PE=1 SV=2	HSPB1_HUMAN	#NAME?	NA	0
Q16610	ECM1_HUMAN Extracellular matrix protein 1 OS=Homo sapiens OX=9606 GN=ECM1 PE=1 SV=2	ECM1_HUMAN	NA	NA	NA
Q9UJS0	S2513_HUMAN Electrogenic aspartate/glutamate antiporter SLC25A13, mitochondrial OS=Homo sapiens OX=9606 GN=SLC25A13 PE=1 SV=2	S2513_HUMAN	0.0893823	0.112954	0.646898
Q7Z2W9	RM21_HUMAN Large ribosomal subunit protein bL21m OS=Homo sapiens OX=9606 GN=MRPL21 PE=1 SV=2	RM21_HUMAN	-0.0239725	0.766065	0.984159
Q96CW1	AP2M1_HUMAN AP-2 complex subunit mu OS=Homo sapiens OX=9606 GN=AP2M1 PE=1 SV=2	AP2M1_HUMAN	0.00596979	0.920893	0.994238
Q9NVS2	RT18A_HUMAN Large ribosomal subunit protein mL66 OS=Homo sapiens OX=9606 GN=MRPS18A PE=1 SV=1	RT18A_HUMAN	0.0291412	0.549144	0.937108
Q9Y6G9	DC1L1_HUMAN Cytoplasmic dynein 1 light intermediate chain 1 OS=Homo sapiens OX=9606 GN=DYNC1LI1 PE=1 SV=3	DC1L1_HUMAN	-0.0608121	0.0628931	0.533695
Q9BXS5;Q9Y6Q5	AP1M1_HUMAN AP-1 complex subunit mu-1 OS=Homo sapiens OX=9606 GN=AP1M1 PE=1 SV=3;AP1M2_HUMAN AP-1 complex subunit mu-2 OS=Homo sapiens OX=9606 GN=AP1M2 PE=1 SV=4	AP1M1_HUMAN;AP1M2_HUMAN	0.0158941	0.726966	0.974605
Q9BPZ7	SIN1_HUMAN Target of rapamycin complex 2 subunit MAPKAP1 OS=Homo sapiens OX=9606 GN=MAPKAP1 PE=1 SV=2	SIN1_HUMAN	0.239505	0.0476864	0.48155
P82914	RT15_HUMAN Small ribosomal subunit protein uS15m OS=Homo sapiens OX=9606 GN=MRPS15 PE=1 SV=1	RT15_HUMAN	-0.0752854	0.482041	0.915215
Q9GZT8	NIF3L_HUMAN NIF3-like protein 1 OS=Homo sapiens OX=9606 GN=NIF3L1 PE=1 SV=2	NIF3L_HUMAN	0.00268545	0.966475	0.99598
Q6XQN6	PNCB_HUMAN Nicotinate phosphoribosyltransferase OS=Homo sapiens OX=9606 GN=NAPRT PE=1 SV=2	PNCB_HUMAN	-0.12356	0.0348242	0.424807
Q9BZE4	GTPB4_HUMAN GTP-binding protein 4 OS=Homo sapiens OX=9606 GN=GTPBP4 PE=1 SV=3	GTPB4_HUMAN	-0.0716278	0.126159	0.673993
Q9H061	T126A_HUMAN Transmembrane protein 126A OS=Homo sapiens OX=9606 GN=TMEM126A PE=1 SV=1	T126A_HUMAN	0.0547547	0.318053	0.83015
P16422	EPCAM_HUMAN Epithelial cell adhesion molecule OS=Homo sapiens OX=9606 GN=EPCAM PE=1 SV=2	EPCAM_HUMAN	NA	NA	NA
P46781	RS9_HUMAN Small ribosomal subunit protein uS4 OS=Homo sapiens OX=9606 GN=RPS9 PE=1 SV=3	RS9_HUMAN	-0.0245251	0.741784	0.980325
Q99543	DNJC2_HUMAN DnaJ homolog subfamily C member 2 OS=Homo sapiens OX=9606 GN=DNAJC2 PE=1 SV=4	DNJC2_HUMAN	0.0499657	0.273326	0.807877
Q9Y6J0	CABIN_HUMAN Calcineurin-binding protein cabin-1 OS=Homo sapiens OX=9606 GN=CABIN1 PE=1 SV=1	CABIN_HUMAN	-0.079987	0.514254	0.924998
O15523;O00571	DDX3Y_HUMAN ATP-dependent RNA helicase DDX3Y OS=Homo sapiens OX=9606 GN=DDX3Y PE=1 SV=2;DDX3X_HUMAN ATP-dependent RNA helicase DDX3X OS=Homo sapiens OX=9606 GN=DDX3X PE=1 SV=3	DDX3Y_HUMAN;DDX3X_HUMAN	-0.00864911	0.737254	0.979408
Q5TAQ9	DCAF8_HUMAN DDB1- and CUL4-associated factor 8 OS=Homo sapiens OX=9606 GN=DCAF8 PE=1 SV=1	DCAF8_HUMAN	-0.138588	0.38149	0.867333
Q9Y287	ITM2B_HUMAN Integral membrane protein 2B OS=Homo sapiens OX=9606 GN=ITM2B PE=1 SV=1	ITM2B_HUMAN	-0.325532	0.00530581	0.199423
P00533	EGFR_HUMAN Epidermal growth factor receptor OS=Homo sapiens OX=9606 GN=EGFR PE=1 SV=2	EGFR_HUMAN	NA	NA	NA
Q8NEC7	GSTCD_HUMAN Glutathione S-transferase C-terminal domain-containing protein OS=Homo sapiens OX=9606 GN=GSTCD PE=1 SV=2	GSTCD_HUMAN	0.0119947	0.943536	0.995853
P36873;P62136	PP1G_HUMAN Serine/threonine-protein phosphatase PP1-gamma catalytic subunit OS=Homo sapiens OX=9606 GN=PPP1CC PE=1 SV=1;PP1A_HUMAN Serine/threonine-protein phosphatase PP1-alpha catalytic subunit OS=Homo sapiens OX=9606 GN=PPP1CA PE=1 SV=1	PP1G_HUMAN;PP1A_HUMAN	-0.0123	0.859369	0.988838
Q5JRX3	PREP_HUMAN Presequence protease, mitochondrial OS=Homo sapiens OX=9606 GN=PITRM1 PE=1 SV=3	PREP_HUMAN	-0.0338077	0.383965	0.868748
Q9Y490;Q9Y4G6	TLN1_HUMAN Talin-1 OS=Homo sapiens OX=9606 GN=TLN1 PE=1 SV=3;TLN2_HUMAN Talin-2 OS=Homo sapiens OX=9606 GN=TLN2 PE=1 SV=4	TLN1_HUMAN;TLN2_HUMAN	0.0154127	0.698352	0.971362
P23396	RS3_HUMAN Small ribosomal subunit protein uS3 OS=Homo sapiens OX=9606 GN=RPS3 PE=1 SV=2	RS3_HUMAN	-0.074522	0.124884	0.67104
Q6PCB5;Q5VWQ0	RSBNL_HUMAN Lysine-specific demethylase RSBN1L OS=Homo sapiens OX=9606 GN=RSBN1L PE=1 SV=2;RSBN1_HUMAN Lysine-specific demethylase 9 OS=Homo sapiens OX=9606 GN=RSBN1 PE=1 SV=2	RSBNL_HUMAN;RSBN1_HUMAN	-0.00560363	0.968812	0.99598
Q6IAA8	LTOR1_HUMAN Ragulator complex protein LAMTOR1 OS=Homo sapiens OX=9606 GN=LAMTOR1 PE=1 SV=2	LTOR1_HUMAN	-0.0343055	0.645636	0.959238
O43447	PPIH_HUMAN Peptidyl-prolyl cis-trans isomerase H OS=Homo sapiens OX=9606 GN=PPIH PE=1 SV=1	PPIH_HUMAN	0.0650813	0.12721	0.675835
Q6P1M0	S27A4_HUMAN Long-chain fatty acid transport protein 4 OS=Homo sapiens OX=9606 GN=SLC27A4 PE=1 SV=1	S27A4_HUMAN	0.0981039	0.064505	0.536376
Q9H0A0	NAT10_HUMAN RNA cytidine acetyltransferase OS=Homo sapiens OX=9606 GN=NAT10 PE=1 SV=2	NAT10_HUMAN	0.0331911	0.333759	0.839994
Q9Y376	CAB39_HUMAN Calcium-binding protein 39 OS=Homo sapiens OX=9606 GN=CAB39 PE=1 SV=1	CAB39_HUMAN	0.0154505	0.805445	0.988838
P83916	CBX1_HUMAN Chromobox protein homolog 1 OS=Homo sapiens OX=9606 GN=CBX1 PE=1 SV=1	CBX1_HUMAN	0.037559	0.501615	0.921165
P78368;Q9Y6M4;Q9HCP0	KC1G2_HUMAN Casein kinase I isoform gamma-2 OS=Homo sapiens OX=9606 GN=CSNK1G2 PE=1 SV=1;KC1G3_HUMAN Casein kinase I isoform gamma-3 OS=Homo sapiens OX=9606 GN=CSNK1G3 PE=1 SV=2;KC1G1_HUMAN Casein kinase I isoform gamma-1 OS=Homo sapiens OX=9606 GN=CSNK1G1 PE=1 SV=1	KC1G2_HUMAN;KC1G3_HUMAN;KC1G1_HUMAN	0.0718905	0.506546	0.921956
O15439;O15438;P33527	MRP4_HUMAN ATP-binding cassette sub-family C member 4 OS=Homo sapiens OX=9606 GN=ABCC4 PE=1 SV=3;MRP3_HUMAN ATP-binding cassette sub-family C member 3 OS=Homo sapiens OX=9606 GN=ABCC3 PE=1 SV=3;MRP1_HUMAN Multidrug resistance-associated protein 1 OS=Homo sapiens OX=9606 GN=ABCC1 PE=1 SV=3	MRP4_HUMAN;MRP3_HUMAN;MRP1_HUMAN	NA	NA	NA
O95861	BPNT1_HUMAN 3'(2'),5'-bisphosphate nucleotidase 1 OS=Homo sapiens OX=9606 GN=BPNT1 PE=1 SV=1	BPNT1_HUMAN	0.0319132	0.311651	0.827537
Q99973	TEP1_HUMAN Telomerase protein component 1 OS=Homo sapiens OX=9606 GN=TEP1 PE=1 SV=2	TEP1_HUMAN	NA	NA	NA
P19012;Q99456	K1C15_HUMAN Keratin, type I cytoskeletal 15 OS=Homo sapiens OX=9606 GN=KRT15 PE=1 SV=3;K1C12_HUMAN Keratin, type I cytoskeletal 12 OS=Homo sapiens OX=9606 GN=KRT12 PE=1 SV=1	K1C15_HUMAN;K1C12_HUMAN	NA	NA	NA
Q92945;Q96AE4	FUBP2_HUMAN Far upstream element-binding protein 2 OS=Homo sapiens OX=9606 GN=KHSRP PE=1 SV=4;FUBP1_HUMAN Far upstream element-binding protein 1 OS=Homo sapiens OX=9606 GN=FUBP1 PE=1 SV=3	FUBP2_HUMAN;FUBP1_HUMAN	0.230105	0.000709614	0.0765355
Q86UF2;A4D2H0;Q96PC5	CTGE6_HUMAN cTAGE family member 6 OS=Homo sapiens OX=9606 GN=CTAGE6 PE=2 SV=2;CTGEF_HUMAN cTAGE family member 15 OS=Homo sapiens OX=9606 GN=CTAGE15 PE=2 SV=1;MIA2_HUMAN Melanoma inhibitory activity protein 2 OS=Homo sapiens OX=9606 GN=MIA2 PE=1 SV=4	CTGE6_HUMAN;CTGEF_HUMAN;MIA2_HUMAN	NA	NA	NA
P10599	THIO_HUMAN Thioredoxin OS=Homo sapiens OX=9606 GN=TXN PE=1 SV=3	THIO_HUMAN	0.0601665	0.183668	0.738415
P27797	CALR_HUMAN Calreticulin OS=Homo sapiens OX=9606 GN=CALR PE=1 SV=1	CALR_HUMAN	0.0474462	0.636457	0.958271
P62249	RS16_HUMAN Small ribosomal subunit protein uS9 OS=Homo sapiens OX=9606 GN=RPS16 PE=1 SV=2	RS16_HUMAN	-0.00124072	0.977241	0.996672
P50613	CDK7_HUMAN Cyclin-dependent kinase 7 OS=Homo sapiens OX=9606 GN=CDK7 PE=1 SV=1	CDK7_HUMAN	-0.0256559	0.756391	0.983161
Q9NSD9	SYFB_HUMAN Phenylalanine--tRNA ligase beta subunit OS=Homo sapiens OX=9606 GN=FARSB PE=1 SV=3	SYFB_HUMAN	0.0257282	0.587956	0.946465
Q6UXV4	MIC27_HUMAN MICOS complex subunit MIC27 OS=Homo sapiens OX=9606 GN=APOOL PE=1 SV=1	MIC27_HUMAN	0.034341	0.620765	0.954022
P35579	MYH9_HUMAN Myosin-9 OS=Homo sapiens OX=9606 GN=MYH9 PE=1 SV=4	MYH9_HUMAN	0.0262634	0.321743	0.830528
Q13162	PRDX4_HUMAN Peroxiredoxin-4 OS=Homo sapiens OX=9606 GN=PRDX4 PE=1 SV=1	PRDX4_HUMAN	0.102202	0.0469105	0.480108
P12814	ACTN1_HUMAN Alpha-actinin-1 OS=Homo sapiens OX=9606 GN=ACTN1 PE=1 SV=2	ACTN1_HUMAN	0.0078888	0.91167	0.994238
P22681	CBL_HUMAN E3 ubiquitin-protein ligase CBL OS=Homo sapiens OX=9606 GN=CBL PE=1 SV=2	CBL_HUMAN	0.043356	0.200874	0.754241
Q6P1X6	CH082_HUMAN UPF0598 protein C8orf82 OS=Homo sapiens OX=9606 GN=C8orf82 PE=1 SV=2	CH082_HUMAN	0.0918642	0.320353	0.83015
Q8WUQ7	CATIN_HUMAN Splicing factor Cactin OS=Homo sapiens OX=9606 GN=CACTIN PE=1 SV=3	CATIN_HUMAN	-0.0574825	0.261108	0.79919
Q9UKU7	ACAD8_HUMAN Isobutyryl-CoA dehydrogenase, mitochondrial OS=Homo sapiens OX=9606 GN=ACAD8 PE=1 SV=1	ACAD8_HUMAN	0.113335	0.0133273	0.286652
P14174	MIF_HUMAN Macrophage migration inhibitory factor OS=Homo sapiens OX=9606 GN=MIF PE=1 SV=4	MIF_HUMAN	0.0431649	0.377524	0.865848
P32322;Q96C36	P5CR1_HUMAN Pyrroline-5-carboxylate reductase 1, mitochondrial OS=Homo sapiens OX=9606 GN=PYCR1 PE=1 SV=2;P5CR2_HUMAN Pyrroline-5-carboxylate reductase 2 OS=Homo sapiens OX=9606 GN=PYCR2 PE=1 SV=1	P5CR1_HUMAN;P5CR2_HUMAN	-0.0515372	0.37945	0.866517
Q99879	H2B1M_HUMAN Histone H2B type 1-M OS=Homo sapiens OX=9606 GN=H2BC14 PE=1 SV=3	H2B1M_HUMAN	0.12773	0.748222	0.980751
P17858;Q01813	PFKAL_HUMAN ATP-dependent 6-phosphofructokinase, liver type OS=Homo sapiens OX=9606 GN=PFKL PE=1 SV=6;PFKAP_HUMAN ATP-dependent 6-phosphofructokinase, platelet type OS=Homo sapiens OX=9606 GN=PFKP PE=1 SV=2	PFKAL_HUMAN;PFKAP_HUMAN	0.05817	0.3285	0.834816
Q8IZJ1	UNC5B_HUMAN Netrin receptor UNC5B OS=Homo sapiens OX=9606 GN=UNC5B PE=1 SV=2	UNC5B_HUMAN	NA	NA	NA
Q9BUR5	MIC26_HUMAN MICOS complex subunit MIC26 OS=Homo sapiens OX=9606 GN=APOO PE=1 SV=1	MIC26_HUMAN	-0.0113425	0.713146	0.97232
Q9UI43	MRM2_HUMAN rRNA methyltransferase 2, mitochondrial OS=Homo sapiens OX=9606 GN=MRM2 PE=1 SV=1	MRM2_HUMAN	0.174575	0.185696	0.742185
Q9Y3X0	CCDC9_HUMAN Coiled-coil domain-containing protein 9 OS=Homo sapiens OX=9606 GN=CCDC9 PE=1 SV=1	CCDC9_HUMAN	-0.0327166	0.554047	0.938332
Q9BSI4	TINF2_HUMAN TERF1-interacting nuclear factor 2 OS=Homo sapiens OX=9606 GN=TINF2 PE=1 SV=1	TINF2_HUMAN	0.17846	0.379129	0.866517
Q96NY8	NECT4_HUMAN Nectin-4 OS=Homo sapiens OX=9606 GN=NECTIN4 PE=1 SV=1	NECT4_HUMAN	NA	NA	NA
P15531	NDKA_HUMAN Nucleoside diphosphate kinase A OS=Homo sapiens OX=9606 GN=NME1 PE=1 SV=1	NDKA_HUMAN	0.104651	0.162302	0.719816
Q14149	MORC3_HUMAN MORC family CW-type zinc finger protein 3 OS=Homo sapiens OX=9606 GN=MORC3 PE=1 SV=3	MORC3_HUMAN	0.119563	0.15033	0.70584
P60033	CD81_HUMAN CD81 antigen OS=Homo sapiens OX=9606 GN=CD81 PE=1 SV=1	CD81_HUMAN	-0.112207	0.475507	0.913134
P46531	NOTC1_HUMAN Neurogenic locus notch homolog protein 1 OS=Homo sapiens OX=9606 GN=NOTCH1 PE=1 SV=4	NOTC1_HUMAN	0.293332	0.206676	0.760354
Q10471	GALT2_HUMAN Polypeptide N-acetylgalactosaminyltransferase 2 OS=Homo sapiens OX=9606 GN=GALNT2 PE=1 SV=1	GALT2_HUMAN	-0.000510787	0.992312	0.998483
Q9P2T1;P36959	GMPR2_HUMAN GMP reductase 2 OS=Homo sapiens OX=9606 GN=GMPR2 PE=1 SV=1;GMPR1_HUMAN GMP reductase 1 OS=Homo sapiens OX=9606 GN=GMPR PE=1 SV=1	GMPR2_HUMAN;GMPR1_HUMAN	-0.025093	0.535723	0.93371
P26012	ITB8_HUMAN Integrin beta-8 OS=Homo sapiens OX=9606 GN=ITGB8 PE=1 SV=1	ITB8_HUMAN	NA	NA	NA
Q5JTH9	RRP12_HUMAN RRP12-like protein OS=Homo sapiens OX=9606 GN=RRP12 PE=1 SV=2	RRP12_HUMAN	-0.0740651	0.0679744	0.5484
Q5K651;Q8IVG5	SAMD9_HUMAN Sterile alpha motif domain-containing protein 9 OS=Homo sapiens OX=9606 GN=SAMD9 PE=1 SV=1;SAM9L_HUMAN Sterile alpha motif domain-containing protein 9-like OS=Homo sapiens OX=9606 GN=SAMD9L PE=1 SV=2	SAMD9_HUMAN;SAM9L_HUMAN	0.0916486	0.60144	0.94859
Q9H2U2	IPYR2_HUMAN Inorganic pyrophosphatase 2, mitochondrial OS=Homo sapiens OX=9606 GN=PPA2 PE=1 SV=2	IPYR2_HUMAN	0.0504126	0.437375	0.892603
Q9H7B4	SMYD3_HUMAN Histone-lysine N-methyltransferase SMYD3 OS=Homo sapiens OX=9606 GN=SMYD3 PE=1 SV=4	SMYD3_HUMAN	0.0677835	0.0903754	0.611851
Q9Y2L9	LRCH1_HUMAN Leucine-rich repeat and calponin homology domain-containing protein 1 OS=Homo sapiens OX=9606 GN=LRCH1 PE=1 SV=3	LRCH1_HUMAN	-0.0818225	0.376524	0.865162
Q92665	RT31_HUMAN Small ribosomal subunit protein mS31 OS=Homo sapiens OX=9606 GN=MRPS31 PE=1 SV=3	RT31_HUMAN	0.0212323	0.613083	0.952766
P62873;P62879	GBB1_HUMAN Guanine nucleotide-binding protein G(I)/G(S)/G(T) subunit beta-1 OS=Homo sapiens OX=9606 GN=GNB1 PE=1 SV=3;GBB2_HUMAN Guanine nucleotide-binding protein G(I)/G(S)/G(T) subunit beta-2 OS=Homo sapiens OX=9606 GN=GNB2 PE=1 SV=3	GBB1_HUMAN;GBB2_HUMAN	0.0744229	0.426869	0.891597
Q04837	SSBP_HUMAN Single-stranded DNA-binding protein, mitochondrial OS=Homo sapiens OX=9606 GN=SSBP1 PE=1 SV=1	SSBP_HUMAN	0.174458	0.0676523	0.5484
Q9HCU5	PREB_HUMAN Prolactin regulatory element-binding protein OS=Homo sapiens OX=9606 GN=PREB PE=1 SV=2	PREB_HUMAN	0.0732418	0.100759	0.62749
Q8NFP7;A0A024RBG1;Q96G61;Q9NZJ9	NUD10_HUMAN Diphosphoinositol polyphosphate phosphohydrolase 3-alpha OS=Homo sapiens OX=9606 GN=NUDT10 PE=1 SV=1;NUD4B_HUMAN Diphosphoinositol polyphosphate phosphohydrolase NUDT4B OS=Homo sapiens OX=9606 GN=NUDT4B PE=3 SV=1;NUD11_HUMAN Diphosphoinositol polyphosphate phosphohydrolase 3-beta OS=Homo sapiens OX=9606 GN=NUDT11 PE=1 SV=1;NUDT4_HUMAN Diphosphoinositol polyphosphate phosphohydrolase 2…	NUD10_HUMAN;NUD4B_HUMAN;NUD11_HUMAN;NUDT4_HUMAN	-0.00765715	0.958682	0.99598
Q02539;P16402;P10412;P22492;P16403	H11_HUMAN Histone H1.1 OS=Homo sapiens OX=9606 GN=H1-1 PE=1 SV=3;H13_HUMAN Histone H1.3 OS=Homo sapiens OX=9606 GN=H1-3 PE=1 SV=2;H14_HUMAN Histone H1.4 OS=Homo sapiens OX=9606 GN=H1-4 PE=1 SV=2;H1T_HUMAN Histone H1t OS=Homo sapiens OX=9606 GN=H1-6 PE=2 SV=4;H12_HUMAN Histone H1.2 OS=Homo sapiens OX=9606 GN=H1-2 PE=1 SV=2	H11_HUMAN;H13_HUMAN;H14_HUMAN;H1T_HUMAN;H12_HUMAN	-0.0235399	0.837398	0.988838
Q9NY27	PP4R2_HUMAN Serine/threonine-protein phosphatase 4 regulatory subunit 2 OS=Homo sapiens OX=9606 GN=PPP4R2 PE=1 SV=3	PP4R2_HUMAN	-0.0506393	0.238553	0.787652
Q99873	ANM1_HUMAN Protein arginine N-methyltransferase 1 OS=Homo sapiens OX=9606 GN=PRMT1 PE=1 SV=3	ANM1_HUMAN	0.0784958	0.267571	0.802617
Q9BXS5	AP1M1_HUMAN AP-1 complex subunit mu-1 OS=Homo sapiens OX=9606 GN=AP1M1 PE=1 SV=3	AP1M1_HUMAN	0.0875509	0.122901	0.669301
P62820	RAB1A_HUMAN Ras-related protein Rab-1A OS=Homo sapiens OX=9606 GN=RAB1A PE=1 SV=3	RAB1A_HUMAN	0.0710292	0.270899	0.805477
P63241	IF5A1_HUMAN Eukaryotic translation initiation factor 5A-1 OS=Homo sapiens OX=9606 GN=EIF5A PE=1 SV=2	IF5A1_HUMAN	0.0313512	0.906537	0.992257
P56545	CTBP2_HUMAN C-terminal-binding protein 2 OS=Homo sapiens OX=9606 GN=CTBP2 PE=1 SV=1	CTBP2_HUMAN	NA	NA	NA
Q15853	USF2_HUMAN Upstream stimulatory factor 2 OS=Homo sapiens OX=9606 GN=USF2 PE=1 SV=1	USF2_HUMAN	-0.0432253	0.303152	0.824469
O15438	MRP3_HUMAN ATP-binding cassette sub-family C member 3 OS=Homo sapiens OX=9606 GN=ABCC3 PE=1 SV=3	MRP3_HUMAN	NA	NA	NA
O95251	KAT7_HUMAN Histone acetyltransferase KAT7 OS=Homo sapiens OX=9606 GN=KAT7 PE=1 SV=1	KAT7_HUMAN	-0.017996	0.747103	0.980751
Q9HCN4	GPN1_HUMAN GPN-loop GTPase 1 OS=Homo sapiens OX=9606 GN=GPN1 PE=1 SV=1	GPN1_HUMAN	-0.0419515	0.349085	0.849539
Q9NPH2	INO1_HUMAN Inositol-3-phosphate synthase 1 OS=Homo sapiens OX=9606 GN=ISYNA1 PE=1 SV=1	INO1_HUMAN	NA	NA	NA
Q9P1U1;P61158	ARP3B_HUMAN Actin-related protein 3B OS=Homo sapiens OX=9606 GN=ACTR3B PE=2 SV=1;ARP3_HUMAN Actin-related protein 3 OS=Homo sapiens OX=9606 GN=ACTR3 PE=1 SV=3	ARP3B_HUMAN;ARP3_HUMAN	0.0256592	0.718083	0.972576
O43854	EDIL3_HUMAN EGF-like repeat and discoidin I-like domain-containing protein 3 OS=Homo sapiens OX=9606 GN=EDIL3 PE=1 SV=1	EDIL3_HUMAN	NA	NA	NA
Q9UKD2	MRT4_HUMAN mRNA turnover protein 4 homolog OS=Homo sapiens OX=9606 GN=MRTO4 PE=1 SV=2	MRT4_HUMAN	0.0198143	0.669896	0.963001
Q9HCS7	SYF1_HUMAN Pre-mRNA-splicing factor SYF1 OS=Homo sapiens OX=9606 GN=XAB2 PE=1 SV=2	SYF1_HUMAN	0.00392559	0.879712	0.98918
Q96DV4	RM38_HUMAN Large ribosomal subunit protein mL38 OS=Homo sapiens OX=9606 GN=MRPL38 PE=1 SV=2	RM38_HUMAN	0.0375644	0.509136	0.923404
Q9H4L7	SMRCD_HUMAN SWI/SNF-related matrix-associated actin-dependent regulator of chromatin subfamily A containing DEAD/H box 1 OS=Homo sapiens OX=9606 GN=SMARCAD1 PE=1 SV=2	SMRCD_HUMAN	0.0372821	0.857854	0.988838
Q86X29	LSR_HUMAN Lipolysis-stimulated lipoprotein receptor OS=Homo sapiens OX=9606 GN=LSR PE=1 SV=4	LSR_HUMAN	NA	NA	NA
Q9H9Q4	NHEJ1_HUMAN Non-homologous end-joining factor 1 OS=Homo sapiens OX=9606 GN=NHEJ1 PE=1 SV=1	NHEJ1_HUMAN	0.0944933	0.639449	0.958271
Q13310	PABP4_HUMAN Polyadenylate-binding protein 4 OS=Homo sapiens OX=9606 GN=PABPC4 PE=1 SV=1	PABP4_HUMAN	-0.0200891	0.761441	0.9837
P48553	TPC10_HUMAN Trafficking protein particle complex subunit 10 OS=Homo sapiens OX=9606 GN=TRAPPC10 PE=1 SV=2	TPC10_HUMAN	0.170498	0.0979498	0.622496
P78318;A0A1W2PR95	IGBP1_HUMAN Immunoglobulin-binding protein 1 OS=Homo sapiens OX=9606 GN=IGBP1 PE=1 SV=1;IGB1C_HUMAN Immunoglobulin-binding protein 1 family member C OS=Homo sapiens OX=9606 GN=IGBP1C PE=3 SV=1	IGBP1_HUMAN;IGB1C_HUMAN	-0.144636	0.252495	0.798071
P21926	CD9_HUMAN CD9 antigen OS=Homo sapiens OX=9606 GN=CD9 PE=1 SV=4	CD9_HUMAN	NA	NA	NA
P04183	KITH_HUMAN Thymidine kinase, cytosolic OS=Homo sapiens OX=9606 GN=TK1 PE=1 SV=2	KITH_HUMAN	NA	NA	NA
Q6S8J3;P63261;P60709;P0CG38;A5A3E0;P0CG39;Q9BYX7	POTEE_HUMAN POTE ankyrin domain family member E OS=Homo sapiens OX=9606 GN=POTEE PE=2 SV=3;ACTG_HUMAN Actin, cytoplasmic 2 OS=Homo sapiens OX=9606 GN=ACTG1 PE=1 SV=1;ACTB_HUMAN Actin, cytoplasmic 1 OS=Homo sapiens OX=9606 GN=ACTB PE=1 SV=1;POTEI_HUMAN POTE ankyrin domain family member I OS=Homo sapiens OX=9606 GN=POTEI PE=3 SV=1;POTEF_HUMAN POTE ankyrin domain family member F OS=Homo sapiens OX=9…	POTEE_HUMAN;ACTG_HUMAN;ACTB_HUMAN;POTEI_HUMAN;POTEF_HUMAN;POTEJ_HUMAN;ACTBM_HUMAN	0.0762131	0.540741	0.936082
P06756	ITAV_HUMAN Integrin alpha-V OS=Homo sapiens OX=9606 GN=ITGAV PE=1 SV=2	ITAV_HUMAN	NA	NA	NA
Q9BQB6	VKOR1_HUMAN Vitamin K epoxide reductase complex subunit 1 OS=Homo sapiens OX=9606 GN=VKORC1 PE=1 SV=1	VKOR1_HUMAN	0.0673833	0.465692	0.906535
O43707;P12814;P35609	ACTN4_HUMAN Alpha-actinin-4 OS=Homo sapiens OX=9606 GN=ACTN4 PE=1 SV=2;ACTN1_HUMAN Alpha-actinin-1 OS=Homo sapiens OX=9606 GN=ACTN1 PE=1 SV=2;ACTN2_HUMAN Alpha-actinin-2 OS=Homo sapiens OX=9606 GN=ACTN2 PE=1 SV=1	ACTN4_HUMAN;ACTN1_HUMAN;ACTN2_HUMAN	0.171682	0.210207	0.760433
Q86XI2	CNDG2_HUMAN Condensin-2 complex subunit G2 OS=Homo sapiens OX=9606 GN=NCAPG2 PE=1 SV=1	CNDG2_HUMAN	0.0507647	0.585831	0.946089
P48444	COPD_HUMAN Coatomer subunit delta OS=Homo sapiens OX=9606 GN=ARCN1 PE=1 SV=1	COPD_HUMAN	-0.00521979	0.911632	0.994238
O43592	XPOT_HUMAN Exportin-T OS=Homo sapiens OX=9606 GN=XPOT PE=1 SV=2	XPOT_HUMAN	0.0118248	0.758912	0.98368
P62745	RHOB_HUMAN Rho-related GTP-binding protein RhoB OS=Homo sapiens OX=9606 GN=RHOB PE=1 SV=1	RHOB_HUMAN	NA	NA	NA
Q9H444	CHM4B_HUMAN Charged multivesicular body protein 4b OS=Homo sapiens OX=9606 GN=CHMP4B PE=1 SV=1	CHM4B_HUMAN	-0.0236865	0.584717	0.944943
O94782	UBP1_HUMAN Ubiquitin carboxyl-terminal hydrolase 1 OS=Homo sapiens OX=9606 GN=USP1 PE=1 SV=1	UBP1_HUMAN	-0.11363	0.211683	0.762141
Q8N4C8;O95819	MINK1_HUMAN Misshapen-like kinase 1 OS=Homo sapiens OX=9606 GN=MINK1 PE=1 SV=2;M4K4_HUMAN Mitogen-activated protein kinase kinase kinase kinase 4 OS=Homo sapiens OX=9606 GN=MAP4K4 PE=1 SV=2	MINK1_HUMAN;M4K4_HUMAN	NA	NA	NA
O43292	GPAA1_HUMAN Glycosylphosphatidylinositol anchor attachment 1 protein OS=Homo sapiens OX=9606 GN=GPAA1 PE=1 SV=3	GPAA1_HUMAN	0.0948576	0.331167	0.837573
Q9NRW1;P20340	RAB6B_HUMAN Ras-related protein Rab-6B OS=Homo sapiens OX=9606 GN=RAB6B PE=1 SV=1;RAB6A_HUMAN Ras-related protein Rab-6A OS=Homo sapiens OX=9606 GN=RAB6A PE=1 SV=3	RAB6B_HUMAN;RAB6A_HUMAN	-0.0482587	0.160764	0.7166
P16615;Q93084	AT2A2_HUMAN Sarcoplasmic/endoplasmic reticulum calcium ATPase 2 OS=Homo sapiens OX=9606 GN=ATP2A2 PE=1 SV=1;AT2A3_HUMAN Sarcoplasmic/endoplasmic reticulum calcium ATPase 3 OS=Homo sapiens OX=9606 GN=ATP2A3 PE=1 SV=3	AT2A2_HUMAN;AT2A3_HUMAN	-0.0119914	0.865666	0.988838
P35226	BMI1_HUMAN Polycomb complex protein BMI-1 OS=Homo sapiens OX=9606 GN=BMI1 PE=1 SV=2	BMI1_HUMAN	-0.0890202	0.238688	0.787652
Q9H7N4	SFR19_HUMAN Splicing factor, arginine/serine-rich 19 OS=Homo sapiens OX=9606 GN=SCAF1 PE=1 SV=3	SFR19_HUMAN	-0.147993	0.0743475	0.564997
P36542	ATPG_HUMAN ATP synthase subunit gamma, mitochondrial OS=Homo sapiens OX=9606 GN=ATP5F1C PE=1 SV=1	ATPG_HUMAN	0.0617163	0.0526379	0.493682
O15212	PFD6_HUMAN Prefoldin subunit 6 OS=Homo sapiens OX=9606 GN=PFDN6 PE=1 SV=1	PFD6_HUMAN	-0.0626275	0.632265	0.95821
Q13835	PKP1_HUMAN Plakophilin-1 OS=Homo sapiens OX=9606 GN=PKP1 PE=1 SV=2	PKP1_HUMAN	NA	NA	NA
P29992;P50148;O95837	GNA11_HUMAN Guanine nucleotide-binding protein subunit alpha-11 OS=Homo sapiens OX=9606 GN=GNA11 PE=1 SV=2;GNAQ_HUMAN Guanine nucleotide-binding protein G(q) subunit alpha OS=Homo sapiens OX=9606 GN=GNAQ PE=1 SV=4;GNA14_HUMAN Guanine nucleotide-binding protein subunit alpha-14 OS=Homo sapiens OX=9606 GN=GNA14 PE=1 SV=1	GNA11_HUMAN;GNAQ_HUMAN;GNA14_HUMAN	-0.125618	0.208921	0.760397
P02788	TRFL_HUMAN Lactotransferrin OS=Homo sapiens OX=9606 GN=LTF PE=1 SV=6	TRFL_HUMAN	NA	NA	NA
Q9GZT5	WN10A_HUMAN Protein Wnt-10a OS=Homo sapiens OX=9606 GN=WNT10A PE=1 SV=1	WN10A_HUMAN	NA	NA	NA
A6NKT7;O14715;Q7Z3J3;P0DJD1;P49792;P0DJD0;Q99666	RGPD3_HUMAN RanBP2-like and GRIP domain-containing protein 3 OS=Homo sapiens OX=9606 GN=RGPD3 PE=3 SV=2;RGPD8_HUMAN RANBP2-like and GRIP domain-containing protein 8 OS=Homo sapiens OX=9606 GN=RGPD8 PE=1 SV=2;RGPD4_HUMAN RanBP2-like and GRIP domain-containing protein 4 OS=Homo sapiens OX=9606 GN=RGPD4 PE=2 SV=3;RGPD2_HUMAN RANBP2-like and GRIP domain-containing protein 2 OS=Homo sapiens OX=9606 GN…	RGPD3_HUMAN;RGPD8_HUMAN;RGPD4_HUMAN;RGPD2_HUMAN;RBP2_HUMAN;RGPD1_HUMAN;RGPD5_HUMAN	-0.0253581	0.270534	0.805003
Q969K3	RNF34_HUMAN E3 ubiquitin-protein ligase RNF34 OS=Homo sapiens OX=9606 GN=RNF34 PE=1 SV=1	RNF34_HUMAN	-0.0228799	0.863578	0.988838
Q07864	DPOE1_HUMAN DNA polymerase epsilon catalytic subunit A OS=Homo sapiens OX=9606 GN=POLE PE=1 SV=5	DPOE1_HUMAN	-0.0625068	0.450246	0.900976
O95471	CLD7_HUMAN Claudin-7 OS=Homo sapiens OX=9606 GN=CLDN7 PE=1 SV=4	CLD7_HUMAN	NA	NA	NA
Q7Z6K5	ARPIN_HUMAN Arpin OS=Homo sapiens OX=9606 GN=ARPIN PE=1 SV=1	ARPIN_HUMAN	NA	NA	NA
P04732	MT1E_HUMAN Metallothionein-1E OS=Homo sapiens OX=9606 GN=MT1E PE=1 SV=1	MT1E_HUMAN	NA	NA	NA
P04632	CPNS1_HUMAN Calpain small subunit 1 OS=Homo sapiens OX=9606 GN=CAPNS1 PE=1 SV=1	CPNS1_HUMAN	-0.0516949	0.445907	0.898145
Q6DKI1	RL7L_HUMAN Ribosomal protein uL30-like OS=Homo sapiens OX=9606 GN=RPL7L1 PE=1 SV=2	RL7L_HUMAN	-0.192173	0.0263756	0.378264
Q08174	PCDH1_HUMAN Protocadherin-1 OS=Homo sapiens OX=9606 GN=PCDH1 PE=1 SV=2	PCDH1_HUMAN	NA	NA	NA
[truncated: 8,005 more rows]

## Sheet: Integration
external_gene_name	log2FoldChange.rna	pvalue.rna	padj.rna	log2FoldChange.protein	pvalue.protein	padj.protein	sig_rna	sig_protein	sig_class
AAAS	0.104728	0.169716	0.507038	0.011077	0.601738	0.94859	FALSE	FALSE	NS
AACS	0.20711	0.0105723	0.0938073	0.0633841	0.0188082	0.31884	FALSE	FALSE	NS
AAGAB	0.00640268	0.938327	0.984025	-0.192323	0.068035	0.5484	FALSE	FALSE	NS
[truncated: 5,995 more rows]
