# Supplementary material for: A cell-impermeable kinase inhibitor uncovers outside-in signaling pathways that promote HIV-1 infection
Source: J Virol. 2026 May 11;100(6):e00160-26. doi: 10.1128/jvi.00160-26 (PMC13288470; doi:10.1128/jvi.00160-26)
Supplement: Table S4 — Transcriptomic and proteomic datasets from cells treated with Alkyl-CIMSS in the presence of HIV-1. [file jvi.00160-26-s0005.xlsx]

## Sheet: Transcriptome
ensembl_gene_id	external_gene_name	entrezgene_id	gene_biotype	chromosome_name	start_position	end_position	percentage_gene_gc_content	baseMean	log2FoldChange	lfcSE	stat	pvalue	padj
AF033819.3_gene	NA	NA	NA	NA	NA	NA	NA	35503.8	-0.0218985	0.0781783	-0.280109	0.779394	0.873259
ENSG00000000419	DPM1	8813	protein_coding	20	50934867	50959140	40.2	2767.51	0.114217	0.0795381	1.436	0.151001	0.323594
ENSG00000000457	SCYL3	57147	protein_coding	1	169849631	169894267	40.14	842.815	0.404594	0.122688	3.29774	0.000974653	0.0151201
ENSG00000000460	FIRRM	55732	protein_coding	1	169662007	169854080	39.22	2182.47	0.168803	0.0959195	1.75984	0.0784344	0.216369
ENSG00000000938	FGR	2268	protein_coding	1	27612064	27635185	52.92	70.2382	-0.0321787	0.278213	-0.115662	0.90792	NA
ENSG00000000971	CFH	3075	protein_coding	1	196651754	196752476	35.08	3.24562	1.10578	1.63548	0.676122	0.498963	NA
ENSG00000001036	FUCA2	2519	protein_coding	6	143494812	143511720	39.72	5.11625	-0.051524	1.21171	-0.0425217	0.966083	NA
ENSG00000001084	GCLC	2729	protein_coding	6	53497341	53616970	40.16	2960.97	0.0530419	0.0776689	0.682924	0.494655	0.668355
ENSG00000001167	NFYA	4800	protein_coding	6	41072974	41102403	40.69	6407.06	0.069161	0.0562134	1.23033	0.218574	0.403814
ENSG00000001460	STPG1	90529	protein_coding	1	24356999	24416934	44.09	5.33116	0.83395	0.967299	0.862143	0.388609	NA
ENSG00000001461	NIPAL3	57185	protein_coding	1	24415802	24476735	44.7	2577.79	0.120577	0.0653099	1.84623	0.0648591	0.191669
ENSG00000001497	LAS1L	81887	protein_coding	X	65438549	65534810	42.78	6054.84	-0.13195	0.0566056	-2.33104	0.0197514	0.0923705
ENSG00000001561	ENPP4	22875	protein_coding	6	46129989	46146688	36.05	1322.87	0.219482	0.110838	1.98021	0.04768	0.158734
ENSG00000001617	SEMA3F	6405	protein_coding	3	50155045	50189075	57.74	22.2507	-0.533651	0.493646	-1.08104	0.27968	NA
ENSG00000001629	ANKIB1	54467	protein_coding	7	92245974	92401383	36.83	1795.21	0.190369	0.0784022	2.42811	0.0151776	0.078167
ENSG00000001630	CYP51A1	1595	protein_coding	7	92084987	92134803	38.33	10330.3	0.214054	0.0789805	2.71021	0.00672405	0.0475676
ENSG00000001631	KRIT1	889	protein_coding	7	92197498	92246166	36.51	1228.4	0.291601	0.103893	2.80675	0.00500435	0.0403473
ENSG00000002016	RAD52	5893	protein_coding	12	911736	990053	45.19	614.718	0.0428514	0.110538	0.387663	0.698265	0.817822
ENSG00000002330	BAD	572	protein_coding	11	64269830	64284704	53.92	1798.14	-0.180322	0.0956936	-1.88437	0.0595147	0.182078
ENSG00000002549	LAP3	51056	protein_coding	4	17577198	17607972	44.16	6763.08	-0.0630793	0.0630003	-1.00125	0.316704	0.511576
ENSG00000002586	CD99	4267	protein_coding	X	2691187	2741309	47.38	3561.01	-0.206951	0.0637239	-3.24762	0.00116375	0.0167938
ENSG00000002586.20_PAR_Y	NA	NA	NA	NA	NA	NA	NA	3561.01	-0.206951	0.0637239	-3.24762	0.00116375	0.0167938
ENSG00000002587	HS3ST1	9957	protein_coding	4	11393150	11429564	43.92	1.55195	1.70529	2.04068	0.835647	0.403354	NA
ENSG00000002726	AOC1	26	protein_coding	7	150824627	150861504	47.8	12.3218	0.703376	0.736322	0.955257	0.339448	NA
ENSG00000002746	HECW1	23072	protein_coding	7	43112629	43566001	42.03	4.64432	0.533412	1.15192	0.463063	0.643319	NA
ENSG00000002822	MAD1L1	8379	protein_coding	7	1815793	2233243	55.65	2161.6	-0.198663	0.0896483	-2.21602	0.0266898	0.110487
ENSG00000002834	LASP1	3927	protein_coding	17	38869859	38921770	53.69	18000.8	-0.178843	0.0587179	-3.0458	0.00232059	0.0252572
ENSG00000002919	SNX11	29916	protein_coding	17	48103357	48123601	48.03	1996.89	0.118835	0.0736468	1.61358	0.106619	0.258682
ENSG00000003056	M6PR	4074	protein_coding	12	8940361	8949761	42.37	6045.41	0.030144	0.0659483	0.457085	0.64761	0.782385
ENSG00000003137	CYP26B1	56603	protein_coding	2	72129238	72147862	59.85	393.361	0.161001	0.14328	1.12368	0.261148	0.453327
ENSG00000003147	ICA1	3382	protein_coding	7	8113184	8262687	40.3	638.785	0.22974	0.109455	2.09894	0.0358223	0.131861
ENSG00000003249	DBNDD1	79007	protein_coding	16	90004871	90019890	59.3	98.7258	0.0744831	0.229574	0.324441	0.745604	NA
ENSG00000003393	ALS2	57679	protein_coding	2	201700267	201782112	38.18	3191.66	0.115993	0.0739233	1.5691	0.116624	0.274901
ENSG00000003400	CASP10	843	protein_coding	2	201182872	201229428	42.31	912.369	0.168184	0.115687	1.45378	0.146006	0.317594
ENSG00000003402	CFLAR	8837	protein_coding	2	201116154	201176687	44.35	2003.51	0.116508	0.0836453	1.39289	0.163654	0.340845
ENSG00000003436	TFPI	7035	protein_coding	2	187464230	187565760	36.6	93.4039	-0.0224221	0.249763	-0.0897735	0.928467	NA
ENSG00000003509	NDUFAF7	55471	protein_coding	2	37231631	37253403	38.97	264.88	0.0239643	0.161381	0.148495	0.881952	0.936314
ENSG00000003756	RBM5	10181	protein_coding	3	50088919	50119021	44.45	5026.46	0.30818	0.0633808	4.86235	1.15998e-06	0.000174069
ENSG00000003987	MTMR7	9108	protein_coding	8	17296794	17413528	40.26	54.3161	0.601439	0.355665	1.69103	0.0908313	NA
ENSG00000004059	ARF5	381	protein_coding	7	127588386	127591700	56.14	6410.82	-0.127672	0.0670941	-1.90288	0.0570566	0.177498
ENSG00000004139	SARM1	23098	protein_coding	17	28364356	28404049	51.55	363.543	0.115617	0.127746	0.90506	0.365434	0.55673
ENSG00000004142	POLDIP2	26073	protein_coding	17	28346633	28357527	49.87	8218.14	-0.0688755	0.0559461	-1.2311	0.218284	0.403775
ENSG00000004399	PLXND1	23129	protein_coding	3	129555214	129606676	58.3	3306.12	-0.257239	0.114341	-2.24976	0.0244643	0.10503
ENSG00000004455	AK2	204	protein_coding	1	33007986	33080996	46.32	16095.6	-0.0277911	0.0575326	-0.483049	0.629061	0.769058
ENSG00000004468	CD38	952	protein_coding	4	15778275	15853232	41.09	1931.66	0.191948	0.08151	2.3549	0.0185279	0.0889194
ENSG00000004478	FKBP4	2288	protein_coding	12	2794970	2805423	51.53	13466.9	-0.201944	0.0533669	-3.78407	0.000154284	0.00506059
ENSG00000004487	KDM1A	23028	protein_coding	1	23019443	23083689	39.17	11074.8	-0.0563121	0.050051	-1.12509	0.260549	0.452793
ENSG00000004534	RBM6	10180	protein_coding	3	49940007	50100045	44.14	3990.27	0.14157	0.068119	2.07827	0.0376843	0.136385
ENSG00000004660	CAMKK1	84254	protein_coding	17	3860315	3894891	57.17	409.827	-0.0637565	0.120218	-0.530342	0.595875	0.743894
ENSG00000004700	RECQL	5965	protein_coding	12	21468910	21501669	37.57	5004.92	0.0474972	0.084626	0.56126	0.57462	0.729209
ENSG00000004766	VPS50	55610	protein_coding	7	93232340	93361123	34.82	991.436	0.24968	0.116781	2.13803	0.0325147	0.124272
ENSG00000004776	HSPB6	126393	protein_coding	19	35754566	35758079	62.52	55.5126	-0.0243863	0.347916	-0.0700924	0.94412	NA
ENSG00000004777	ARHGAP33	115703	protein_coding	19	35774532	35788822	60.93	2741.18	-0.216065	0.101469	-2.12937	0.0332234	0.126018
ENSG00000004779	NDUFAB1	4706	protein_coding	16	23581014	23596316	48.72	3982.53	-0.0300746	0.0660422	-0.455385	0.648833	0.78331
ENSG00000004838	ZMYND10	51364	protein_coding	3	50341110	50345732	58.49	77.422	0.177903	0.24995	0.711756	0.476616	NA
ENSG00000004864	SLC25A13	10165	protein_coding	7	96120220	96322147	39.76	413.296	0.238142	0.144451	1.6486	0.0992288	0.248592
ENSG00000004866	ST7	7982	protein_coding	7	116953238	117230176	39.15	731.422	0.0693171	0.11705	0.592203	0.553715	0.71318
ENSG00000004897	CDC27	996	protein_coding	17	47117703	47189422	38.66	6355.83	0.339311	0.0843076	4.02467	5.70542e-05	0.00269079
ENSG00000004939	SLC4A1	6521	protein_coding	17	44248390	44268141	55.79	4.74901	0.220347	1.07003	0.205925	0.836849	NA
ENSG00000004961	HCCS	3052	protein_coding	X	11111301	11123086	42.97	1762.74	0.0480721	0.0725571	0.662541	0.507624	0.678476
ENSG00000004975	DVL2	1856	protein_coding	17	7225342	7234517	55.13	8311.62	-0.133283	0.0763297	-1.74615	0.0807852	0.220173
ENSG00000005001	PRSS22	64063	protein_coding	16	2852730	2858170	59.35	0.77131	0.128668	2.57983	0.0498744	0.960223	NA
ENSG00000005007	UPF1	5976	protein_coding	19	18831959	18868230	55.14	12197.2	-0.281297	0.0806931	-3.48601	0.000490282	0.00995911
ENSG00000005022	SLC25A5	292	protein_coding	X	119468422	119471396	52.54	37781.7	-0.105752	0.0554147	-1.90838	0.0563426	0.176512
ENSG00000005059	MCUB	55013	protein_coding	4	109560209	109688719	41.01	3203.39	0.0501162	0.0740982	0.676348	0.49882	0.671413
ENSG00000005073	HOXA11	3207	protein_coding	7	27181157	27185232	54.37	17.4155	-0.40402	0.551658	-0.732374	0.46394	NA
ENSG00000005075	POLR2J	5439	protein_coding	7	102473128	102478922	54.98	4265.71	-0.181901	0.0667061	-2.7269	0.00639329	0.046014
ENSG00000005100	DHX33	56919	protein_coding	17	5440917	5468982	45.78	1253.29	-0.0208179	0.0905202	-0.22998	0.818107	0.898159
ENSG00000005156	LIG3	3980	protein_coding	17	34980512	35009743	47.21	5015.22	0.0176394	0.0542953	0.32488	0.745272	0.851253
ENSG00000005175	RPAP3	79657	protein_coding	12	47661249	47706030	36.55	2827.56	0.134802	0.0947018	1.42344	0.154609	0.328977
ENSG00000005187	ACSM3	6296	protein_coding	16	20610243	20797581	41.08	7.56147	0.868868	0.852178	1.01958	0.307925	NA
ENSG00000005189	REXO5	81691	protein_coding	16	20806429	20849665	39.89	4.23708	-1.26523	1.16159	-1.08923	0.276054	NA
ENSG00000005194	CIAPIN1	57019	protein_coding	16	57428187	57447420	44.27	3473.52	0.0453145	0.0692943	0.653942	0.513149	0.682512
ENSG00000005206	SPPL2B	56928	protein_coding	19	2328615	2355095	61.04	2417.49	-0.115624	0.110669	-1.04477	0.296129	0.490958
ENSG00000005238	ATOSB	80256	protein_coding	9	35104112	35116341	54.68	807.891	-0.153553	0.0974033	-1.57647	0.114917	0.27243
ENSG00000005243	COPZ2	51226	protein_coding	17	48026167	48038030	52.71	14.2054	-0.154877	0.56298	-0.275101	0.783239	NA
ENSG00000005249	PRKAR2B	5577	protein_coding	7	107044705	107161811	38.61	335.271	0.205388	0.168995	1.21535	0.224232	0.41033
ENSG00000005302	MSL3	10943	protein_coding	X	11758159	11775772	42.85	1914.67	0.128864	0.0867336	1.48575	0.137345	0.305735
ENSG00000005339	CREBBP	1387	protein_coding	16	3725054	3880713	45.01	8337.82	-0.132039	0.0967392	-1.36489	0.172287	0.351633
ENSG00000005379	TSPOAP1	9256	protein_coding	17	58301228	58328795	57.84	6169.97	-0.0863745	0.0852541	-1.01314	0.310993	0.506059
ENSG00000005381	MPO	4353	protein_coding	17	58269855	58280935	55.12	6.21162	0.186962	1.01034	0.185049	0.853191	NA
ENSG00000005436	GCFC2	6936	protein_coding	2	75652000	75710985	36.39	1240.77	0.0713842	0.0961753	0.74223	0.457948	0.637744
ENSG00000005448	WDR54	84058	protein_coding	2	74421678	74425755	54.68	2412.87	-0.112542	0.0894634	-1.25796	0.208405	0.392148
ENSG00000005469	CROT	54677	protein_coding	7	87345664	87399794	37.43	637.103	0.380389	0.134668	2.82465	0.00473328	0.0390536
ENSG00000005471	ABCB4	5244	protein_coding	7	87401696	87480435	38.6	4.86608	2.73209	1.7038	1.60352	0.108819	NA
ENSG00000005483	KMT2E	55904	protein_coding	7	104940943	105115019	39.74	3854.03	-0.000766686	0.0708106	-0.0108273	0.991361	0.994509
ENSG00000005486	RHBDD2	57414	protein_coding	7	75842602	75888926	47.79	6402.26	-0.0772156	0.0813155	-0.949581	0.342325	0.535664
ENSG00000005513	SOX8	30812	protein_coding	16	981444	986979	65.75	1.37249	0.643019	1.79181	0.358867	0.719695	NA
ENSG00000005700	IBTK	25998	protein_coding	6	82169986	82247754	36.07	4298.26	0.26088	0.0923532	2.82481	0.00473086	0.0390536
ENSG00000005801	ZNF195	7748	protein_coding	11	3339261	3379222	41.43	875.857	0.158106	0.114148	1.38509	0.166024	0.343802
ENSG00000005810	MYCBP2	23077	protein_coding	13	77042474	77327094	35.75	11524.4	-0.073398	0.0650517	-1.1283	0.259193	0.450957
ENSG00000005812	FBXL3	26224	protein_coding	13	76992598	77027195	38.36	2896.48	0.264751	0.0915782	2.89099	0.00384034	0.0343651
ENSG00000005844	ITGAL	3683	protein_coding	16	30472658	30523567	50.45	8873.12	-0.19474	0.0605143	-3.21808	0.00129051	0.0180079
ENSG00000005882	PDK2	5164	protein_coding	17	50094737	50112152	56.67	1495.93	-0.166858	0.107548	-1.55148	0.120787	0.281963
ENSG00000005884	ITGA3	3675	protein_coding	17	50055968	50090481	52.64	2084.95	-0.0675286	0.0910733	-0.741475	0.458406	0.637835
ENSG00000005889	ZFX	7543	protein_coding	X	24149173	24216255	40.77	1665.12	0.292975	0.0850687	3.44398	0.000573211	0.0110102
ENSG00000005893	LAMP2	3920	protein_coding	X	120426148	120469365	38.61	4457.86	0.0878639	0.0981362	0.895326	0.370613	0.561768
ENSG00000005961	ITGA2B	3674	protein_coding	17	44372180	44389649	54.81	26.2573	-0.191679	0.505182	-0.379425	0.704372	NA
ENSG00000006007	GDE1	51573	protein_coding	16	19501693	19522123	40.14	4263.23	0.0431752	0.0657784	0.656374	0.511583	0.681337
ENSG00000006015	REX1BD	55049	protein_coding	19	18588685	18592337	60.22	441.355	-0.382015	0.15957	-2.39402	0.0166646	0.0827654
ENSG00000006016	CRLF1	9244	protein_coding	19	18572220	18607741	55.32	1.70423	1.85548	2.03173	0.913248	0.361112	NA
ENSG00000006025	OSBPL7	114881	protein_coding	17	47807372	47821803	57.84	1007.99	-0.0261784	0.113695	-0.230251	0.817896	0.898093
ENSG00000006042	TMEM98	26022	protein_coding	17	32927910	32945106	48.47	892.816	-0.0556777	0.0953317	-0.584042	0.559192	0.717058
ENSG00000006047	YBX2	51087	protein_coding	17	7288263	7294639	58.02	220.417	-0.0513659	0.160991	-0.31906	0.749681	0.85364
ENSG00000006062	MAP3K14	9020	protein_coding	17	45263119	45317029	49.97	551.158	0.0877525	0.112492	0.780075	0.435347	0.618795
ENSG00000006118	TMEM132A	54972	protein_coding	11	60924460	60937159	58.71	1.22313	-2.48318	2.19422	-1.13169	0.257763	NA
ENSG00000006125	AP2B1	163	protein_coding	17	35578046	35726413	39.93	15554.4	-0.0374177	0.0588829	-0.63546	0.525128	0.692347
ENSG00000006194	ZNF263	10127	protein_coding	16	3263800	3301401	47.09	2282.75	-0.0274694	0.0707393	-0.388318	0.697781	0.817573
ENSG00000006282	SPATA20	64847	protein_coding	17	50543058	50555852	57.05	628.576	-0.0191666	0.117038	-0.163764	0.869917	0.929805
ENSG00000006327	TNFRSF12A	51330	protein_coding	16	3018445	3022383	60.12	172.979	-0.553754	0.179443	-3.08596	0.00202897	0.0233535
ENSG00000006432	MAP3K9	4293	protein_coding	14	70722526	70809534	44.98	3700.16	-0.0775634	0.064228	-1.20763	0.227191	0.412997
ENSG00000006451	RALA	5898	protein_coding	7	39623565	39708120	39.66	2593.68	0.131442	0.0970836	1.35391	0.175765	0.356258
ENSG00000006453	BAIAP2L1	55971	protein_coding	7	98291650	98401090	46.78	8.29458	-0.831854	0.827268	-1.00554	0.314636	NA
ENSG00000006459	KDM7A	80853	protein_coding	7	140084746	140176983	39.15	2078.56	-0.0828983	0.0890946	-0.930453	0.352137	0.545119
ENSG00000006468	ETV1	2115	protein_coding	7	13891229	13991425	36.3	107.234	-0.223814	0.214066	-1.04554	0.295775	0.490642
ENSG00000006530	AGK	55750	protein_coding	7	141551278	141655244	39.57	1181.11	0.0901682	0.0977335	0.922593	0.356219	0.548979
ENSG00000006534	ALDH3B1	221	protein_coding	11	68008578	68029282	58.4	7.53423	-0.070459	1.04157	-0.067647	0.946067	NA
ENSG00000006576	PHTF2	57157	protein_coding	7	77798773	77957503	37.66	1545.2	0.211551	0.112396	1.8822	0.059809	0.18256
ENSG00000006607	FARP2	9855	protein_coding	2	241356285	241494841	45.58	734.232	0.0951842	0.101338	0.939275	0.34759	0.54059
ENSG00000006625	GGCT	79017	protein_coding	7	30496621	30504841	40.54	2154.35	0.0796246	0.0934734	0.851842	0.394302	0.583687
ENSG00000006634	DBF4	10926	protein_coding	7	87876216	87909553	36.72	3231.99	0.265274	0.100009	2.6525	0.00798973	0.0527595
ENSG00000006652	IFRD1	3475	protein_coding	7	112422887	112481017	39.46	930.007	0.50777	0.14085	3.60504	0.000312106	0.00774138
ENSG00000006659	LGALS14	56891	protein_coding	19	39704481	39709444	45.19	1.51963	-1.58156	1.95909	-0.807294	0.419497	NA
ENSG00000006695	COX10	1352	protein_coding	17	14069490	14231736	39.2	1476.23	-0.0222613	0.0725483	-0.306848	0.758959	0.860369
ENSG00000006704	GTF2IRD1	9569	protein_coding	7	74453790	74602605	52.72	365.156	0.0225424	0.130384	0.172892	0.862737	0.925242
ENSG00000006712	PAF1	54623	protein_coding	19	39385629	39391154	52.37	9501.04	-0.0128728	0.0577885	-0.222758	0.823724	0.901436
ENSG00000006715	VPS41	27072	protein_coding	7	38722974	38932394	38.35	2096.18	0.126653	0.0844358	1.49999	0.133618	0.300446
ENSG00000006740	ARHGAP44	9912	protein_coding	17	12789498	12991643	42.69	25.1573	0.189062	0.481486	0.392664	0.694568	NA
ENSG00000006744	ELAC2	60528	protein_coding	17	12991612	13018065	48.02	7230.74	-0.11541	0.0561308	-2.0561	0.0397732	0.141179
ENSG00000006831	ADIPOR2	79602	protein_coding	12	1688574	1788674	39.4	7447.54	0.0924983	0.0650698	1.42153	0.155164	0.329668
ENSG00000006837	CDKL3	51265	protein_coding	5	134286350	134371047	40.16	127.417	0.319277	0.212037	1.50576	0.132128	0.298168
ENSG00000007047	MARK4	57787	protein_coding	19	45079288	45305284	53.57	4710.96	-0.249103	0.0913713	-2.72627	0.00640552	0.0460745
ENSG00000007080	CCDC124	115098	protein_coding	19	17933015	17943991	55.84	8658.56	-0.312319	0.0853115	-3.66092	0.000251311	0.00678858
ENSG00000007129	CEACAM21	90273	protein_coding	19	41549518	41586844	44.66	520.299	0.0685418	0.126444	0.542072	0.587769	0.737939
ENSG00000007168	PAFAH1B1	5048	protein_coding	17	2593183	2685615	42.41	9708.62	0.150662	0.0591739	2.54608	0.010894	0.0635791
ENSG00000007171	NOS2	4843	protein_coding	17	27756766	27800529	51.35	2.53313	-0.580894	1.5121	-0.384164	0.700857	NA
ENSG00000007202	BLTP2	9703	protein_coding	17	28614446	28645454	46.75	14278.5	-0.00645441	0.0515118	-0.1253	0.900286	0.946292
ENSG00000007237	GAS7	8522	protein_coding	17	9910606	10198606	47.97	6848.09	-0.167136	0.0548655	-3.04629	0.00231681	0.0252389
ENSG00000007255	TRAPPC6A	79090	protein_coding	19	45162928	45178237	56.86	956.761	-0.177453	0.0929494	-1.90914	0.0562446	0.176251
ENSG00000007312	CD79B	974	protein_coding	17	63928738	63932336	60.63	200.906	-0.274255	0.169176	-1.62112	0.104992	0.256135
ENSG00000007314	SCN4A	6329	protein_coding	17	63938554	63972918	56.1	32.6538	-0.288403	0.427756	-0.674223	0.50017	NA
ENSG00000007341	ST7L	54879	protein_coding	1	112523514	112620825	39.05	433.368	0.342592	0.120251	2.84898	0.00438592	0.0370388
ENSG00000007350	TKTL1	8277	protein_coding	X	154295795	154330350	48.27	16.1601	0.319798	0.551313	0.580066	0.56187	NA
ENSG00000007372	PAX6	5080	protein_coding	11	31784779	31817961	49.68	160.041	-0.0268121	0.209057	-0.128252	0.897949	0.945023
ENSG00000007376	RPUSD1	113000	protein_coding	16	784974	788397	67.17	1856.67	-0.224132	0.113787	-1.96975	0.0488674	0.161103
ENSG00000007384	RHBDF1	64285	protein_coding	16	58059	76355	61.15	75.5396	-0.343134	0.276081	-1.24287	0.213914	NA
ENSG00000007392	LUC7L	55692	protein_coding	16	188969	229463	47.33	3024.21	-0.175032	0.0654154	-2.67571	0.00745719	0.0504927
ENSG00000007402	CACNA2D2	9254	protein_coding	3	50362613	50504244	56.51	92.1373	-0.560047	0.281832	-1.98716	0.0469044	NA
ENSG00000007516	BAIAP3	8938	protein_coding	16	1333638	1349439	65.69	25.9784	-0.262942	0.492976	-0.533378	0.593772	NA
ENSG00000007520	TSR3	115939	protein_coding	16	1349240	1351878	62.41	3326.36	-0.300172	0.102005	-2.94272	0.00325339	0.031064
ENSG00000007541	PIGQ	9091	protein_coding	16	566995	584109	64.34	1048.67	-0.0423656	0.142433	-0.297443	0.766128	0.865391
ENSG00000007545	CRAMP1	57585	protein_coding	16	1612337	1677908	53.1	3936.15	-0.0915827	0.070129	-1.30592	0.191581	0.373946
ENSG00000007866	TEAD3	7005	protein_coding	6	35473597	35497079	56.75	31.6311	0.669118	0.434209	1.54101	0.123316	NA
ENSG00000007923	DNAJC11	55735	protein_coding	1	6634168	6701924	46.6	4763.26	0.0835715	0.0624976	1.33719	0.181159	0.363167
ENSG00000007933	FMO3	2328	protein_coding	1	171090901	171117819	36.5	1.04195	-1.63875	2.24072	-0.73135	0.464566	NA
ENSG00000007944	MYLIP	29116	protein_coding	6	16129086	16151367	40.76	364.589	-0.3969	0.125971	-3.15072	0.0016287	0.0206528
ENSG00000007968	E2F2	1870	protein_coding	1	23506438	23531233	51.65	4597.03	-0.131959	0.0667742	-1.9762	0.0481324	0.159577
ENSG00000008018	PSMB1	5689	protein_coding	6	170535120	170553307	39.78	8867.96	0.00743009	0.06128	0.121248	0.903494	0.948242
ENSG00000008056	SYN1	6853	protein_coding	X	47571901	47619857	47.76	312.245	0.0215182	0.149554	0.143883	0.885593	0.938243
ENSG00000008083	JARID2	3720	protein_coding	6	15246069	15522042	43.92	5713.48	-0.265789	0.0658826	-4.03429	5.47676e-05	0.00262788
ENSG00000008086	CDKL5	6792	protein_coding	X	18425583	18653629	40.21	106.674	0.0250762	0.212302	0.118115	0.905976	0.949642
ENSG00000008128	CDK11A	728642	protein_coding	1	1702379	1724357	52.05	2149.92	-0.135774	0.0806483	-1.68353	0.0922727	0.238274
ENSG00000008130	NADK	65220	protein_coding	1	1751232	1780457	53.7	3592.44	-0.0839341	0.075446	-1.11251	0.26592	0.458411
ENSG00000008197	TFAP2D	83741	protein_coding	6	50713526	50773033	37.24	34.6781	0.303976	0.39872	0.762378	0.445835	NA
ENSG00000008226	DLEC1	9940	protein_coding	3	38039205	38124025	48.5	18.8325	0.113173	0.547594	0.206674	0.836265	NA
ENSG00000008256	CYTH3	9265	protein_coding	7	6161779	6272644	44.78	1609.56	0.0824989	0.0739278	1.11594	0.264449	0.456726
ENSG00000008277	ADAM22	53616	protein_coding	7	87934143	88202889	37.29	787.864	0.228103	0.112032	2.03605	0.0417453	0.145981
ENSG00000008282	SYPL1	6856	protein_coding	7	106090505	106112589	38.19	4131.47	0.0377307	0.0912713	0.413391	0.67932	0.804661
ENSG00000008294	SPAG9	9043	protein_coding	17	50962174	51120868	40	4904.61	0.0591788	0.0721029	0.820754	0.411786	0.600011
ENSG00000008300	CELSR3	1951	protein_coding	3	48636463	48662886	59.87	2600.7	-0.209232	0.0839976	-2.49093	0.0127409	0.0700023
ENSG00000008311	AASS	10157	protein_coding	7	122064583	122144308	36.53	948.906	0.317115	0.0985646	3.21733	0.00129388	0.0180198
ENSG00000008323	PLEKHG6	55200	protein_coding	12	6310436	6328506	55.71	3.91907	-0.971036	1.22096	-0.795307	0.426435	NA
ENSG00000008324	SS18L2	51188	protein_coding	3	42581840	42596934	46.56	1044.77	-0.102126	0.0972026	-1.05065	0.293421	0.488749
ENSG00000008382	MPND	84954	protein_coding	19	4343527	4360086	55.95	823.55	-0.233158	0.12543	-1.85887	0.0630462	0.188042
ENSG00000008394	MGST1	4257	protein_coding	12	16347142	16609259	36.94	3.58286	-1.82978	1.31117	-1.39553	0.162857	NA
ENSG00000008405	CRY1	1407	protein_coding	12	106991364	107093549	37.55	3508.87	0.157253	0.0706735	2.22507	0.0260768	0.108964
ENSG00000008441	NFIX	4784	protein_coding	19	12995475	13098796	55.31	38.5326	-0.450094	0.370263	-1.21561	0.224135	NA
ENSG00000008513	ST3GAL1	6482	protein_coding	8	133454848	133571926	49.39	1135.64	-0.204426	0.0899009	-2.2739	0.0229718	0.101351
ENSG00000008516	MMP25	64386	protein_coding	16	3046062	3060729	58.88	109.923	-0.163136	0.23775	-0.686164	0.49261	0.666229
ENSG00000008517	IL32	9235	protein_coding	16	3065297	3082192	53.36	19078.4	-0.304851	0.0638968	-4.77099	1.83327e-06	0.00023665
ENSG00000008710	PKD1	5310	protein_coding	16	2088708	2135898	63.1	6217.95	-0.181022	0.174992	-1.03446	0.300922	0.496436
ENSG00000008735	MAPK8IP2	23542	protein_coding	22	50600793	50613981	62.89	368.576	-0.0704787	0.145311	-0.485018	0.627663	0.768182
ENSG00000008838	MED24	9862	protein_coding	17	40019097	40061215	50.63	3711.92	-0.102852	0.0613305	-1.67702	0.0935389	0.240724
ENSG00000008853	RHOBTB2	23221	protein_coding	8	22987417	23020509	53.45	1690.96	-0.0142345	0.0833797	-0.170719	0.864445	0.926494
ENSG00000008869	HEATR5B	54497	protein_coding	2	36968383	37084372	38.6	1516.63	0.0634335	0.0858252	0.739102	0.459845	0.63931
ENSG00000008952	SEC62	7095	protein_coding	3	169966635	169998373	36.6	4968.44	0.155571	0.0930905	1.67118	0.0946856	0.242328
ENSG00000008988	RPS20	6224	protein_coding	8	56067254	56074510	41.73	34310.8	-0.126436	0.0542398	-2.33105	0.0197508	0.0923705
ENSG00000009307	CSDE1	7812	protein_coding	1	114716913	114758676	38.28	33210.5	0.0475309	0.0677132	0.701944	0.482714	0.659195
ENSG00000009335	UBE3C	9690	protein_coding	7	157138926	157269370	42.11	4853.12	0.141215	0.0563995	2.50384	0.0122853	0.0685979
ENSG00000009413	REV3L	5980	protein_coding	6	111299028	111483715	36.9	3482.16	0.273584	0.0744762	3.67344	0.000239311	0.00661964
ENSG00000009694	TENM1	10178	protein_coding	X	124375903	125204312	36.99	45.2818	0.111963	0.433273	0.258413	0.796088	NA
ENSG00000009724	MASP2	10747	protein_coding	1	11022009	11047239	47.92	64.5212	0.218319	0.290166	0.752393	0.451815	NA
ENSG00000009780	FAM76A	199870	protein_coding	1	27725961	27763116	43.38	625.865	0.357045	0.106287	3.35925	0.00078154	0.0130899
ENSG00000009790	TRAF3IP3	80342	protein_coding	1	209756032	209782320	45.61	3831.55	-0.101395	0.0645985	-1.56962	0.116503	0.274724
ENSG00000009830	POMT2	29954	protein_coding	14	77274956	77320883	47.08	1025.87	0.0628976	0.0935046	0.672668	0.501158	0.673051
ENSG00000009844	VTA1	51534	protein_coding	6	142147162	142224685	35.53	4463.31	0.124669	0.0983374	1.26777	0.20488	0.388447
ENSG00000009950	MLXIPL	51085	protein_coding	7	73593194	73624543	56.25	2.21568	0.923907	1.49921	0.616261	0.537722	NA
ENSG00000009954	BAZ1B	9031	protein_coding	7	73440406	73522293	43.19	17291.2	-0.0727738	0.0572035	-1.27219	0.203306	0.386731
ENSG00000010017	RANBP9	10048	protein_coding	6	13621498	13711835	37.08	7397.92	0.00405983	0.0577618	0.0702858	0.943966	0.970232
ENSG00000010030	ETV7	51513	protein_coding	6	36354091	36387800	49.34	1.93685	0.781102	1.86886	0.417957	0.675979	NA
ENSG00000010072	SPRTN	83932	protein_coding	1	231337104	231355023	41.57	1212.83	0.205236	0.0858165	2.39157	0.0167765	0.0830583
ENSG00000010165	METTL13	51603	protein_coding	1	171781660	171814023	43.61	4183.05	-0.0980904	0.0682421	-1.43739	0.150607	0.32317
ENSG00000010219	DYRK4	8798	protein_coding	12	4562208	4615302	42.77	813.882	0.0445854	0.0983992	0.453107	0.650472	0.784264
ENSG00000010244	ZNF207	7756	protein_coding	17	32350132	32381885	38.46	10697.1	0.0150496	0.0737877	0.203958	0.838387	0.90961
ENSG00000010256	UQCRC1	7384	protein_coding	3	48599002	48610976	53.04	17151.6	-0.150295	0.0694467	-2.16417	0.0304509	0.119275
ENSG00000010270	STARD3NL	83930	protein_coding	7	38178245	38230670	38.39	3866.22	0.10602	0.0858415	1.23507	0.216803	0.402469
ENSG00000010278	CD9	928	protein_coding	12	6199715	6238271	51.04	46.429	0.211183	0.335611	0.629249	0.529186	NA
ENSG00000010292	NCAPD2	9918	protein_coding	12	6493356	6531955	46.34	13512.9	-0.0819177	0.0499213	-1.64094	0.10081	0.250933
ENSG00000010295	IFFO1	25900	protein_coding	12	6538961	6556073	54.33	1085.07	-0.102143	0.108712	-0.939577	0.347434	0.540489
ENSG00000010310	GIPR	2696	protein_coding	19	45668221	45683722	54.94	133.643	-0.165998	0.230885	-0.718964	0.472163	0.649813
ENSG00000010318	PHF7	51533	protein_coding	3	52410660	52423641	45.17	579.568	0.113355	0.100335	1.12976	0.258576	0.450432
ENSG00000010319	SEMA3G	56920	protein_coding	3	52433035	52445103	59.62	32.321	0.199266	0.443315	0.449491	0.653077	NA
ENSG00000010322	NISCH	11188	protein_coding	3	52455118	52493068	53.28	6109.51	-0.0966093	0.0797303	-1.2117	0.225627	0.411837
ENSG00000010327	STAB1	23166	protein_coding	3	52495338	52524495	60.65	6.11012	-1.72853	1.0155	-1.70215	0.0887276	NA
ENSG00000010361	FUZ	80199	protein_coding	19	49806866	49817376	52.28	1411.32	-0.0191883	0.0964603	-0.198925	0.842322	0.912448
ENSG00000010379	SLC6A13	6540	protein_coding	12	220621	262873	47.19	27.6678	0.075376	0.43308	0.174046	0.861829	NA
ENSG00000010404	IDS	3423	protein_coding	X	149476988	149521096	45.34	3811.43	-0.039336	0.0621059	-0.633369	0.526492	0.69306
ENSG00000010539	ZNF200	7752	protein_coding	16	3222325	3236221	43.67	654.919	0.304048	0.108765	2.79545	0.00518278	0.0412048
ENSG00000010610	CD4	920	protein_coding	12	6786858	6820799	48.56	105.089	0.232725	0.221284	1.0517	0.292935	0.488419
ENSG00000010626	LRRC23	10233	protein_coding	12	6873569	6914241	47.35	427.077	0.0561077	0.117142	0.478972	0.631958	0.771159
ENSG00000010671	BTK	695	protein_coding	X	101349338	101390796	43.18	42.1203	0.282776	0.392398	0.720636	0.471134	NA
ENSG00000010704	HFE	3077	protein_coding	6	26087226	26098343	44.86	2.47083	0.755864	1.73336	0.436069	0.662787	NA
ENSG00000010803	SCMH1	22955	protein_coding	1	41027202	41242306	39.54	3946.97	-0.0551998	0.0576804	-0.956994	0.33857	0.532465
ENSG00000010810	FYN	2534	protein_coding	6	111660332	111873452	42.42	7822.89	-0.000732765	0.0497182	-0.0147384	0.988241	0.993371
ENSG00000010818	HIVEP2	3097	protein_coding	6	142751469	142956698	38.72	4122.21	-0.00230858	0.0643863	-0.0358551	0.971398	0.984935
ENSG00000011007	ELOA	6924	protein_coding	1	23743448	23762059	45.21	4380.18	0.0720977	0.0639326	1.12771	0.259441	0.451193
ENSG00000011009	LYPLA2	11313	protein_coding	1	23791110	23795539	62.33	3231.41	-0.0840292	0.0765874	-1.09717	0.272569	0.465967
ENSG00000011021	CLCN6	1185	protein_coding	1	11806096	11848079	48.13	4873.62	-0.0152734	0.0589453	-0.259112	0.795549	0.883085
ENSG00000011028	MRC2	9902	protein_coding	17	62627670	62693597	52.16	1048.79	-0.159212	0.111448	-1.42857	0.153128	0.326751
ENSG00000011052	NME1-NME2	654364	protein_coding	17	51153590	51171744	48.86	1370.71	-0.13908	0.109417	-1.2711	0.203694	0.387228
ENSG00000011105	TSPAN9	10867	protein_coding	12	3077355	3286564	52.13	142.244	0.155721	0.202019	0.770824	0.440811	0.623902
ENSG00000011114	BTBD7	55727	protein_coding	14	93237550	93333092	40.08	1918.77	0.201281	0.0727543	2.76659	0.00566467	0.0429864
ENSG00000011132	APBA3	9546	protein_coding	19	3750772	3761692	56.61	1495.3	-0.124701	0.103121	-1.20927	0.22656	0.412536
ENSG00000011143	MKS1	54903	protein_coding	17	58205441	58219605	47.45	1487.97	0.175031	0.0755542	2.31662	0.0205242	0.0947216
ENSG00000011198	ABHD5	51099	protein_coding	3	43690108	43734371	40.26	1507.19	0.206048	0.0890614	2.31355	0.0206925	0.095141
ENSG00000011243	AKAP8L	26993	protein_coding	19	15380050	15419141	48.86	6446.51	-0.268167	0.0698971	-3.8366	0.00012475	0.0044572
ENSG00000011258	MBTD1	54799	protein_coding	17	51177425	51260163	39.5	1019.13	0.378345	0.0935624	4.04377	5.25977e-05	0.00255642
ENSG00000011260	UTP18	51096	protein_coding	17	51260546	51297936	40.36	5325.48	-0.0108172	0.0832604	-0.12992	0.896629	0.944167
ENSG00000011275	RNF216	54476	protein_coding	7	5620047	5781696	45.52	4549.99	0.0399429	0.0597242	0.668789	0.50363	0.674936
ENSG00000011295	TTC19	54902	protein_coding	17	15999784	16045015	40.8	2909.78	0.199112	0.0761434	2.61496	0.00892377	0.0568932
ENSG00000011304	PTBP1	5725	protein_coding	19	797075	812327	61.17	37758.5	-0.25633	0.0770736	-3.32578	0.000881709	0.0141563
ENSG00000011332	DPF1	8193	protein_coding	19	38211006	38229714	57.15	336.404	-0.16165	0.136104	-1.18769	0.234954	0.422123
ENSG00000011347	SYT7	9066	protein_coding	11	61513714	61581148	57.18	16.4349	-0.125379	0.600296	-0.208861	0.834557	NA
ENSG00000011376	LARS2	23395	protein_coding	3	45388561	45554726	42.34	4056.9	-0.031454	0.0604565	-0.520275	0.602872	0.749299
ENSG00000011405	PIK3C2A	5286	protein_coding	11	17077730	17207986	39.84	2603.9	0.280339	0.0927787	3.02159	0.00251452	0.0265039
ENSG00000011422	PLAUR	5329	protein_coding	19	43646095	43670547	49.94	184.095	-0.351886	0.161094	-2.18435	0.0289365	0.115678
ENSG00000011426	ANLN	54443	protein_coding	7	36389821	36453791	37.87	4342.52	0.110072	0.0816139	1.34869	0.177437	0.35819
ENSG00000011451	WIZ	58525	protein_coding	19	15419978	15449956	58.15	2788.02	-0.279213	0.0978809	-2.85258	0.00433662	0.0368704
ENSG00000011454	RABGAP1	23637	protein_coding	9	122940833	123104866	38.49	3830.65	0.12287	0.0649865	1.89069	0.0586651	0.180306
ENSG00000011478	QPCTL	54814	protein_coding	19	45692403	45703989	52.54	1846.35	0.0193874	0.0846699	0.228976	0.818888	0.898688
ENSG00000011485	PPP5C	5536	protein_coding	19	46347087	46392981	50.7	6890.81	-0.167621	0.0678506	-2.47045	0.0134944	0.072499
ENSG00000011523	CEP68	23177	protein_coding	2	65056354	65087004	47.82	974.846	0.0277133	0.0862846	0.321185	0.74807	0.852371
ENSG00000011566	MAP4K3	8491	protein_coding	2	39249266	39437301	36.89	332.678	0.274121	0.139181	1.96953	0.0488926	0.161103
ENSG00000011590	ZBTB32	27033	protein_coding	19	35704558	35717038	52.47	2.42496	1.67547	1.88605	0.888349	0.374353	NA
ENSG00000011600	TYROBP	7305	protein_coding	19	35904401	35908295	51.45	1.51956	-0.619064	1.74199	-0.355378	0.722307	NA
ENSG00000011638	LDAF1	57146	protein_coding	16	21158377	21180616	43.7	3808.52	0.283638	0.0661301	4.28909	1.7941e-05	0.00126695
ENSG00000012048	BRCA1	672	protein_coding	17	43044295	43170245	44.09	5151.23	0.274995	0.0844045	3.25806	0.00112177	0.0163975
ENSG00000012061	ERCC1	2067	protein_coding	19	45407334	45478828	52.1	1850.15	-0.0903958	0.0712969	-1.26788	0.204841	0.388447
ENSG00000012171	SEMA3B	7869	protein_coding	3	50267558	50277546	60.71	36.2112	-0.578159	0.430713	-1.34233	0.17949	NA
ENSG00000012174	MBTPS2	51360	protein_coding	X	21839617	21885423	38.5	755.871	0.225747	0.098606	2.28938	0.0220572	0.098993
ENSG00000012211	PRICKLE3	4007	protein_coding	X	49174802	49186528	55.64	880.694	-0.251639	0.108487	-2.31952	0.020367	0.0944401
ENSG00000012223	LTF	4057	protein_coding	3	46435645	46485234	46.95	9.78203	0.48677	0.7875	0.61812	0.536496	NA
ENSG00000012232	EXTL3	2137	protein_coding	8	28600469	28756561	44.35	5140.86	-0.124879	0.0618998	-2.01744	0.0436493	0.149589
ENSG00000012504	NR1H4	9971	protein_coding	12	100473708	100564414	39.74	3.86605	-0.348197	1.09457	-0.318114	0.750398	NA
ENSG00000012660	ELOVL5	60481	protein_coding	6	53267398	53349179	41.88	16079.3	0.0580169	0.0695819	0.833793	0.404398	0.592528
ENSG00000012817	KDM5D	8284	protein_coding	Y	19703865	19744939	38.66	3349.16	0.0886075	0.0679964	1.30312	0.192534	0.374796
ENSG00000012822	CALCOCO1	57658	protein_coding	12	53708517	53727745	49.2	1060.13	0.0630698	0.0917168	0.687657	0.491669	0.665593
ENSG00000012963	UBR7	55148	protein_coding	14	93207241	93229215	43.11	7766.9	0.0814952	0.0691354	1.17878	0.238487	0.426556
ENSG00000012983	MAP4K5	11183	protein_coding	14	50418501	50561126	37.27	2217.49	0.234744	0.087491	2.68306	0.0072952	0.0499879
ENSG00000013016	EHD3	30845	protein_coding	2	31234152	31269451	50.24	81.2862	0.0795327	0.277278	0.286834	0.774239	NA
ENSG00000013275	PSMC4	5704	protein_coding	19	39971165	39981764	49.94	10780.8	-0.0439603	0.0606498	-0.724823	0.468561	0.646783
ENSG00000013288	MAN2B2	23324	protein_coding	4	6575189	6623362	54.58	2878.78	-0.0878443	0.0833863	-1.05346	0.292129	0.487559
ENSG00000013306	SLC25A39	51629	protein_coding	17	44319625	44324870	61.11	8420.1	-0.183594	0.0677329	-2.71056	0.00671694	0.0475676
ENSG00000013364	MVP	9961	protein_coding	16	29820394	29848039	52.54	399.957	-0.175314	0.126798	-1.38262	0.166781	0.344791
ENSG00000013374	NUB1	51667	protein_coding	7	151341772	151378449	44.89	4463.4	0.155444	0.0628967	2.47142	0.013458	0.0724091
ENSG00000013375	PGM3	5238	protein_coding	6	83147324	83193936	38.23	1610.93	0.239831	0.0974797	2.46032	0.0138813	0.0737827
ENSG00000013392	RWDD2A	112611	protein_coding	6	83193357	83198935	44.9	587.667	0.241959	0.112052	2.15934	0.0308236	0.119986
ENSG00000013441	CLK1	1195	protein_coding	2	200853009	200864691	41.73	5302.14	-0.133142	0.0878404	-1.51573	0.129587	0.294639
ENSG00000013503	POLR3B	55703	protein_coding	12	106357748	106510198	39.73	1064.54	0.191768	0.0956853	2.00415	0.0450537	0.152487
ENSG00000013523	ANGEL1	23357	protein_coding	14	76781733	76826246	45.16	2370.1	-0.251323	0.0608091	-4.13299	3.58079e-05	0.00201819
ENSG00000013561	RNF14	9604	protein_coding	5	141958328	141990292	42.05	3190.74	0.264927	0.0977285	2.71084	0.00671125	0.0475676
ENSG00000013563	DNASE1L1	1774	protein_coding	X	154401236	154412112	54.46	223.694	0.229952	0.171145	1.34361	0.179074	0.36052
ENSG00000013573	DDX11	1663	protein_coding	12	31073860	31104799	52.26	4190.95	-0.0458992	0.0683099	-0.671925	0.501631	0.67306
ENSG00000013583	HEBP1	50865	protein_coding	12	12974870	13000265	43.51	1394.13	-0.0953142	0.0760982	-1.25252	0.210382	0.394323
ENSG00000013588	GPRC5A	9052	protein_coding	12	12890782	12917937	46.77	2.85134	0.435809	1.36846	0.318467	0.750131	NA
ENSG00000013725	CD6	923	protein_coding	11	60971680	61020377	49.93	2246.77	-0.237966	0.0802454	-2.96547	0.00302217	0.029812
ENSG00000013810	TACC3	10460	protein_coding	4	1712858	1745171	56.92	9268.98	0.0884444	0.0623776	1.41789	0.156224	0.330771
ENSG00000014123	UFL1	23376	protein_coding	6	96521595	96555276	33.38	3285.94	0.21922	0.097148	2.25656	0.0240358	0.104094
ENSG00000014138	POLA2	23649	protein_coding	11	65261913	65305959	47.83	2264.19	0.0946058	0.0686738	1.37761	0.168323	0.346119
ENSG00000014164	ZC3H3	23144	protein_coding	8	143437659	143541447	58.38	2380.22	-0.210275	0.100236	-2.09779	0.0359238	0.132047
ENSG00000014216	CAPN1	823	protein_coding	11	65180566	65212006	51.18	5439.12	-0.208659	0.083962	-2.48516	0.0129493	0.0707908
ENSG00000014257	ACP3	55	protein_coding	3	132317369	132368302	40.39	4.79741	-0.2114	1.37287	-0.153984	0.877622	NA
ENSG00000014641	MDH1	4190	protein_coding	2	63588609	63607197	38.05	8314.94	0.0965125	0.077661	1.24274	0.213963	0.398966
ENSG00000014824	SLC30A9	10463	protein_coding	4	41990502	42090461	36.97	3248.26	0.226422	0.0817596	2.76936	0.00561657	0.0428108
ENSG00000014914	MTMR11	10903	protein_coding	1	149928651	149936879	49.97	14.0201	0.0255898	0.6332	0.0404135	0.967763	NA
ENSG00000014919	COX15	1355	protein_coding	10	99710868	99732127	42.22	3817.04	0.0956892	0.0734077	1.30353	0.192393	0.374697
ENSG00000015133	CCDC88C	440193	protein_coding	14	91271323	91417844	51.25	9970.81	-0.284498	0.0774247	-3.67452	0.000238298	0.00661718
ENSG00000015153	YAF2	10138	protein_coding	12	42157104	42238349	39.02	1301.71	0.125044	0.123215	1.01484	0.310183	0.505408
ENSG00000015171	ZMYND11	10771	protein_coding	10	130088	254637	37.94	2638.64	0.416791	0.0740698	5.627	1.83367e-08	5.5033e-06
ENSG00000015285	WAS	7454	protein_coding	X	48676596	48691431	50.82	5749.04	-0.211841	0.0796192	-2.66068	0.00779827	0.052068
ENSG00000015413	DPEP1	1800	protein_coding	16	89613308	89638456	59.08	8.82649	1.27211	0.867497	1.46641	0.142537	NA
ENSG00000015475	BID	637	protein_coding	22	17734138	17774770	52.51	3678.32	-0.214417	0.0678388	-3.16069	0.00157398	0.0202525
ENSG00000015479	MATR3	9782	protein_coding	5	139293674	139331677	38.77	16029.7	0.0364509	0.0888451	0.410275	0.681604	0.806093
ENSG00000015520	NPC1L1	29881	protein_coding	7	44512535	44541330	51.49	7.79198	-0.145048	0.86911	-0.166893	0.867454	NA
ENSG00000015532	XYLT2	64132	protein_coding	17	50346126	50363138	56.47	1264.71	-0.287068	0.0986566	-2.90977	0.00361695	0.0330452
ENSG00000015568	RGPD5	84220	protein_coding	2	109792758	109857705	39.34	436.338	-0.0585431	0.173847	-0.336751	0.736304	0.845869
ENSG00000015592	STMN4	81551	protein_coding	8	27235308	27258420	48.02	4.09067	0.6474	1.18778	0.545051	0.585718	NA
ENSG00000015676	NUDCD3	23386	protein_coding	7	44379119	44490658	44.47	4259.28	-0.0341168	0.0612925	-0.556623	0.577785	0.731327
ENSG00000016391	CHDH	55349	protein_coding	3	53812335	53846419	49.35	5.70476	-0.36946	0.954447	-0.387093	0.698687	NA
ENSG00000016490	CLCA1	1179	protein_coding	1	86468368	86500259	40.09	1.12608	1.04898	2.3703	0.442551	0.658091	NA
ENSG00000016864	GLT8D1	55830	protein_coding	3	52694486	52706032	44.5	1201.69	0.168394	0.100933	1.66838	0.0952409	0.243218
ENSG00000017260	ATP2C1	27032	protein_coding	3	130850595	131016712	37.56	5528.59	0.0723377	0.0790012	0.915653	0.359849	0.551793
ENSG00000017483	SLC38A5	92745	protein_coding	X	48458537	48470260	54.9	77.8028	-0.101892	0.280821	-0.362837	0.716726	NA
ENSG00000017797	RALBP1	10928	protein_coding	18	9475009	9538114	41.37	9502.94	-0.115554	0.0552967	-2.08972	0.0366433	0.133506
ENSG00000018189	RUFY3	22902	protein_coding	4	70704204	70808619	39.9	1815.3	-0.0161539	0.0887528	-0.182011	0.855574	0.921459
ENSG00000018280	SLC11A1	6556	protein_coding	2	218382029	218396894	55.34	45.8406	-0.182663	0.328074	-0.556772	0.577683	NA
ENSG00000018408	WWTR1	25937	protein_coding	3	149517235	149736714	41.07	4.1979	0.190705	1.11734	0.170677	0.864477	NA
ENSG00000018510	AGPS	8540	protein_coding	2	177392746	177567024	36.6	5058.5	0.162187	0.0741414	2.18753	0.0287038	0.115129
ENSG00000018610	STEEP1	63932	protein_coding	X	119538149	119565409	44.29	1515.95	0.148241	0.0870679	1.70259	0.0886456	0.232715
ENSG00000018699	TTC27	55622	protein_coding	2	32628032	32821051	39.46	1408.93	-0.0564459	0.0902192	-0.625653	0.531542	0.69671
ENSG00000018869	ZNF582	147948	protein_coding	19	56375846	56393538	40.84	12.879	-0.133116	0.645766	-0.206137	0.836684	NA
ENSG00000019144	PHLDB1	23187	protein_coding	11	118606440	118658031	54.3	51.4124	0.0619094	0.308297	0.200811	0.840847	NA
ENSG00000019485	PRDM11	56981	protein_coding	11	45095806	45235110	47.84	437.959	-0.0087259	0.13405	-0.0650942	0.948099	0.972099
ENSG00000019549	SNAI2	6591	protein_coding	8	48917598	48921740	40.53	5.17263	0.359581	1.23831	0.290381	0.771525	NA
ENSG00000019582	CD74	972	protein_coding	5	150401637	150412969	53.33	1.62419	0.58852	1.91511	0.307303	0.758613	NA
ENSG00000019995	ZRANB1	54764	protein_coding	10	124942123	124988189	39.68	2825.69	-0.0180689	0.0857556	-0.210703	0.833119	0.906993
ENSG00000020129	NCDN	23154	protein_coding	1	35557473	35567274	57.71	1039.58	-0.0834568	0.12017	-0.694491	0.487374	0.662526
ENSG00000020181	ADGRA2	25960	protein_coding	8	37784191	37844896	55.25	561.827	-0.181949	0.134176	-1.35605	0.175083	0.355406
ENSG00000020256	ZFP64	55734	protein_coding	20	52051663	52204308	44.05	3375.35	-0.203928	0.078182	-2.60837	0.00909737	0.0574412
ENSG00000020426	MNAT1	4331	protein_coding	14	60734742	60969965	36.62	2121.98	0.0980205	0.0876511	1.1183	0.263438	0.455702
ENSG00000020633	RUNX3	864	protein_coding	1	24899511	24965121	54.8	9165.76	-0.201709	0.0766412	-2.63185	0.00849202	0.0551251
ENSG00000020922	MRE11	4361	protein_coding	11	94415570	94493885	37.3	1769.83	0.162883	0.10804	1.50763	0.13165	0.297639
ENSG00000021300	PLEKHB1	58473	protein_coding	11	73646178	73662819	52.94	19.8414	-0.3118	0.512575	-0.6083	0.542988	NA
ENSG00000021488	SLC7A9	11136	protein_coding	19	32830509	32869767	46.63	3.08901	-1.36471	1.29265	-1.05575	0.291083	NA
ENSG00000021574	SPAST	6683	protein_coding	2	32063556	32157637	40	926.158	0.210825	0.0938282	2.24692	0.024645	0.10525
ENSG00000021645	NRXN3	9369	protein_coding	14	78170373	79868291	39.46	6.38936	0.676088	0.961894	0.702872	0.482135	NA
ENSG00000021762	OSBPL5	114879	protein_coding	11	3087107	3166739	57	197.543	-0.143081	0.17575	-0.814119	0.415577	0.602391
ENSG00000021776	AQR	9716	protein_coding	15	34851782	34969742	37.52	4531.02	0.17211	0.0832734	2.06681	0.0387524	0.138955
ENSG00000021826	CPS1	1373	protein_coding	2	210477682	210679107	36.31	21.9759	0.289928	0.487798	0.594361	0.55227	NA
ENSG00000021852	C8B	732	protein_coding	1	56929207	56974383	42.88	1.29027	0.603964	2.56694	0.235286	0.813987	NA
ENSG00000022267	FHL1	2273	protein_coding	X	136146702	136211359	42.07	944.533	0.00388678	0.105922	0.0366946	0.970729	0.984755
ENSG00000022277	RTF2	51507	protein_coding	20	56468585	56519449	43.71	6267.69	-0.00594496	0.060007	-0.0990711	0.921082	0.958168
ENSG00000022567	SLC45A4	57210	protein_coding	8	141207166	141308305	52.64	1921.08	-0.140554	0.0874501	-1.60725	0.108	0.26087
ENSG00000022840	RNF10	9921	protein_coding	12	120533480	120577588	45.25	14378.9	-0.0582519	0.0490452	-1.18772	0.234945	0.422123
ENSG00000022976	ZNF839	55778	protein_coding	14	102317377	102342702	49.04	881.592	0.191548	0.0979345	1.95588	0.0504796	0.1643
ENSG00000023041	ZDHHC6	64429	protein_coding	10	112424428	112447572	39.22	2194.85	0.0991751	0.0936173	1.05937	0.289433	0.484334
ENSG00000023171	GRAMD1B	57476	protein_coding	11	123358428	123627774	45.8	1142.46	-0.0667927	0.0905419	-0.737699	0.460697	0.639924
ENSG00000023191	RNH1	6050	protein_coding	11	494512	507300	60.36	5189.26	-0.265144	0.0844146	-3.14097	0.00168389	0.0210333
ENSG00000023228	NDUFS1	4719	protein_coding	2	206114817	206159509	40.76	3837.37	0.137964	0.071582	1.92736	0.0539352	0.171658
ENSG00000023287	RB1CC1	9821	protein_coding	8	52622458	52745843	37.73	2348.61	0.216287	0.0968157	2.23401	0.0254824	0.10749
ENSG00000023318	ERP44	23071	protein_coding	9	99979185	100099052	37.86	3539.49	0.026926	0.0787171	0.34206	0.732306	0.843132
ENSG00000023330	ALAS1	211	protein_coding	3	52198086	52214327	45.47	7423.38	-0.0884335	0.0528139	-1.67444	0.0940448	0.241478
ENSG00000023445	BIRC3	330	protein_coding	11	102317484	102339403	37.57	1584.63	0.154592	0.116051	1.3321	0.182828	0.36514
ENSG00000023516	AKAP11	11215	protein_coding	13	42272152	42323261	36.45	4647.81	0.261481	0.0960214	2.72315	0.0064662	0.046372
ENSG00000023572	GLRX2	51022	protein_coding	1	193090866	193106114	39.59	571.037	0.0488448	0.114125	0.427994	0.668655	0.796844
ENSG00000023608	SNAPC1	6617	protein_coding	14	61762420	61796428	39.55	944.483	0.0317109	0.117277	0.270394	0.786857	0.877657
ENSG00000023697	DERA	51071	protein_coding	12	15911302	16037381	39.11	1301.06	0.332704	0.11517	2.88882	0.00386691	0.0344966
ENSG00000023734	STRAP	11171	protein_coding	12	15882387	15903478	36.48	11496.4	0.0359032	0.0710962	0.504994	0.613563	0.757801
ENSG00000023839	ABCC2	1244	protein_coding	10	99782640	99852594	45.05	78.8249	0.0943936	0.258879	0.364624	0.715392	NA
ENSG00000023892	DEF6	50619	protein_coding	6	35297818	35321771	48.5	6966.03	-0.259633	0.0716629	-3.62298	0.000291225	0.00739446
ENSG00000023902	PLEKHO1	51177	protein_coding	1	150149183	150164720	51.63	4621.14	-0.0769577	0.0646452	-1.19046	0.233865	0.42074
ENSG00000023909	GCLM	2730	protein_coding	1	93885199	93909456	36.37	2248.45	0.17073	0.0925095	1.84554	0.0649589	0.191793
ENSG00000024048	UBR2	23304	protein_coding	6	42564029	42693505	39.11	4923.54	0.150019	0.0787632	1.90468	0.0568212	0.177363
ENSG00000024422	EHD2	30846	protein_coding	19	47713422	47743134	52.89	26.7639	-0.0534135	0.437298	-0.122145	0.902785	NA
ENSG00000024526	DEPDC1	55635	protein_coding	1	68474152	68497221	34.94	1717.4	0.31821	0.114496	2.77922	0.00544894	0.0420819
ENSG00000024862	CCDC28A	25901	protein_coding	6	138773769	138793319	38.91	1013.89	0.0973259	0.0998269	0.974947	0.329587	0.523787
ENSG00000025039	RRAGD	58528	protein_coding	6	89364616	89412273	42.23	1989.3	-0.0608116	0.0720603	-0.843899	0.398726	0.587868
ENSG00000025156	HSF2	3298	protein_coding	6	122399551	122433119	35.55	1967.63	0.119745	0.102937	1.16328	0.244717	0.434012
ENSG00000025293	PHF20	51230	protein_coding	20	35771974	35950370	44.08	4136.77	0.0132911	0.0754427	0.176175	0.860157	0.923464
ENSG00000025423	HSD17B6	8630	protein_coding	12	56752161	56787790	44.92	180.719	-0.194106	0.180504	-1.07536	0.282215	0.476043
ENSG00000025434	NR1H3	10062	protein_coding	11	47248300	47269033	50.86	698.671	0.146517	0.103641	1.4137	0.157451	0.332501
ENSG00000025708	TYMP	1890	protein_coding	22	50525752	50530032	64.42	31.3023	-0.857405	0.427505	-2.0056	0.0448987	NA
ENSG00000025770	NCAPH2	29781	protein_coding	22	50508224	50524780	55.48	6071.36	-0.0268476	0.0691351	-0.388336	0.697768	0.817573
ENSG00000025772	TOMM34	10953	protein_coding	20	44942130	44960397	44.95	2172.11	-0.116204	0.0708708	-1.63966	0.101076	0.25112
ENSG00000025796	SEC63	11231	protein_coding	6	107867756	107958208	39.82	5170.32	0.0273196	0.0787445	0.34694	0.728636	0.840883
ENSG00000025800	KPNA6	23633	protein_coding	1	32108056	32176563	44.21	5020.97	0.073921	0.0597926	1.23629	0.21635	0.402057
ENSG00000026025	VIM	7431	protein_coding	10	17228241	17237593	46.3	34136.4	-0.277222	0.0674189	-4.11194	3.9235e-05	0.00209341
ENSG00000026036	RTEL1-TNFRSF6B	NA	protein_coding	20	63659300	63698684	59.83	104.308	-0.432642	0.280975	-1.53979	0.123612	0.285761
ENSG00000026103	FAS	355	protein_coding	10	88953813	89029605	39.26	1162.57	0.145312	0.0999021	1.45454	0.145796	0.317309
ENSG00000026297	RNASET2	8635	protein_coding	6	166922113	166957191	48.85	1026.49	-0.220398	0.111455	-1.97746	0.0479898	0.159369
ENSG00000026508	CD44	960	protein_coding	11	35138882	35232402	41.56	3.74718	-2.98402	1.8339	-1.62715	0.103706	NA
ENSG00000026652	AGPAT4	56895	protein_coding	6	161129967	161274061	45.36	381.622	0.0769782	0.129883	0.592672	0.553401	0.71306
ENSG00000026751	SLAMF7	57823	protein_coding	1	160739057	160754821	43.99	2.71121	0.369175	1.70903	0.216015	0.828976	NA
ENSG00000026950	BTN3A1	11119	protein_coding	6	26402237	26415216	44.45	1769.83	-0.0843965	0.0724865	-1.16431	0.2443	0.433785
ENSG00000027001	MIPEP	4285	protein_coding	13	23730189	23889400	39.76	1039.97	-0.0638052	0.082756	-0.771004	0.440705	0.623885
ENSG00000027075	PRKCH	5583	protein_coding	14	61187559	61550980	42.48	7142.9	-0.0681479	0.0535596	-1.27238	0.20324	0.386731
ENSG00000027697	IFNGR1	3459	protein_coding	6	137197483	137219449	38.8	2082.59	0.267129	0.107035	2.49571	0.0125705	0.0695434
ENSG00000027847	B4GALT7	11285	protein_coding	5	177600132	177610330	57.85	664.707	-0.05082	0.109689	-0.46331	0.643142	0.779183
ENSG00000027869	SH2D2A	9047	protein_coding	1	156806240	156816848	55.53	1394.9	0.146423	0.0904736	1.6184	0.105576	0.256959
ENSG00000028116	VRK2	7444	protein_coding	2	57907629	58159920	35.24	924.605	0.186451	0.10884	1.71308	0.0866984	0.229507
ENSG00000028137	TNFRSF1B	7133	protein_coding	1	12166991	12209228	55.4	52.4181	0.161049	0.336044	0.479251	0.63176	NA
ENSG00000028203	VEZT	55591	protein_coding	12	95217746	95302799	38.6	2761.47	0.308475	0.104856	2.94188	0.00326231	0.031064
ENSG00000028277	POU2F2	5452	protein_coding	19	42086110	42196585	51.31	339.428	0.0591972	0.142454	0.415553	0.677737	0.803658
ENSG00000028310	BRD9	65980	protein_coding	5	850291	892801	55.12	2971.56	0.0948879	0.0769048	1.23384	0.217264	0.402873
ENSG00000028528	SNX1	6642	protein_coding	15	64094123	64146090	43.68	6666.32	0.0368176	0.0582264	0.632318	0.527179	0.693565
ENSG00000028839	TBPL1	9519	protein_coding	6	133952170	133990432	37.6	1423.86	0.10115	0.0922652	1.09629	0.272951	0.465967
ENSG00000029153	BMAL2	56938	protein_coding	12	27332836	27425289	39.27	1321.17	0.316054	0.098286	3.21566	0.00130147	0.0180209
ENSG00000029363	BCLAF1	9774	protein_coding	6	136256627	136289851	35.59	9263.69	0.159343	0.0852669	1.86876	0.0616564	0.185523
ENSG00000029364	SLC39A9	55334	protein_coding	14	69398015	69462390	40.2	6239.31	0.0323533	0.0641734	0.504155	0.614153	0.758139
ENSG00000029639	TFB1M	51106	protein_coding	6	155256134	155314493	38.43	1133.5	0.0453993	0.0816039	0.556337	0.577981	0.731327
ENSG00000029725	RABEP1	9135	protein_coding	17	5282265	5386340	41.34	5087.78	0.0714161	0.0587409	1.21578	0.224068	0.41033
ENSG00000029993	HMGB3	3149	protein_coding	X	150980509	150990771	51.17	4167.93	0.14892	0.0744772	1.99953	0.0455508	0.153775
ENSG00000030066	NUP160	23279	protein_coding	11	47778087	47848555	41.86	9831.18	-0.0218917	0.0619774	-0.353221	0.723923	0.837577
ENSG00000030110	BAK1	578	protein_coding	6	33572547	33580293	57.18	3640.18	-0.0664607	0.0750304	-0.885784	0.375734	0.566527
ENSG00000030419	IKZF2	22807	protein_coding	2	212999691	213152427	34.84	2391.5	-0.0511723	0.106556	-0.480239	0.631057	0.770294
ENSG00000030582	GRN	2896	protein_coding	17	44345246	44353106	57.73	4445.3	-0.196586	0.0956003	-2.05634	0.0397501	0.141179
ENSG00000031003	FAM13B	51306	protein_coding	5	137937960	138051961	40.05	1576.69	0.455981	0.0939551	4.85318	1.21495e-06	0.000177872
ENSG00000031081	ARHGAP31	57514	protein_coding	3	119294383	119420714	43.44	1100.32	0.0277272	0.0850268	0.3261	0.744349	0.850862
ENSG00000031691	CENPQ	55166	protein_coding	6	49463370	49493107	37.99	686.352	0.27446	0.13637	2.01261	0.0441559	0.150466
ENSG00000031698	SARS1	6301	protein_coding	1	109213918	109238182	43.12	27236.6	-0.0324284	0.0485147	-0.668423	0.503863	0.675098
ENSG00000031823	RANBP3	8498	protein_coding	19	5916139	5978142	52.74	6936.76	-0.107992	0.0751223	-1.43755	0.150563	0.32317
ENSG00000032219	ARID4A	5926	protein_coding	14	58298504	58373887	37.46	1924.89	0.229579	0.0906733	2.53194	0.0113433	0.0654379
ENSG00000032389	EIPR1	7260	protein_coding	2	3188925	3377830	48.26	4309.09	-0.0774402	0.0638953	-1.21199	0.225517	0.41183
ENSG00000032444	PNPLA6	10908	protein_coding	19	7534004	7561764	55.88	8050.33	-0.24818	0.0903342	-2.74735	0.00600791	0.044341
ENSG00000032742	IFT88	8100	protein_coding	13	20567138	20691444	38.71	871.332	0.316586	0.112563	2.81253	0.00491539	0.0398981
ENSG00000033011	ALG1	56052	protein_coding	16	5033702	5087379	49.38	2480.21	-0.115523	0.0708315	-1.63095	0.1029	0.253237
ENSG00000033030	ZCCHC8	55596	protein_coding	12	122471600	122500932	42.56	3281.22	0.268014	0.0736315	3.63994	0.000272704	0.00710008
ENSG00000033050	ABCF2	10061	protein_coding	7	151211484	151227205	48.3	3950.83	-0.16029	0.0604066	-2.65351	0.00796598	0.0526896
ENSG00000033100	CHPF2	54480	protein_coding	7	151232483	151240979	56.53	2552.68	-0.0515569	0.0844388	-0.610583	0.541476	0.704271
ENSG00000033170	FUT8	2530	protein_coding	14	65410592	65744121	37.41	2216.15	0.173654	0.0846081	2.05246	0.0401254	0.14197
ENSG00000033178	UBA6	55236	protein_coding	4	67612652	67701155	35.51	4192.85	0.373265	0.0921426	4.05096	5.10087e-05	0.00250967
ENSG00000033327	GAB2	9846	protein_coding	11	78215293	78418348	41.71	2249.19	0.425116	0.071622	5.93555	2.92867e-09	1.30217e-06
ENSG00000033627	ATP6V0A1	535	protein_coding	17	42458844	42522582	45.46	3245.71	-0.0188203	0.0576165	-0.326648	0.743934	0.85066
ENSG00000033800	PIAS1	8554	protein_coding	15	68054309	68198603	38.06	3878.24	-0.0480459	0.073896	-0.650183	0.515574	0.684448
ENSG00000033867	SLC4A7	9497	protein_coding	3	27372723	27484420	36.85	2206.26	0.0866571	0.0964666	0.898312	0.369019	0.560628
ENSG00000034053	APBA2	321	protein_coding	15	28884483	29118315	48.63	1821.38	-0.117861	0.0936014	-1.25918	0.207964	0.39168
ENSG00000034152	MAP2K3	5606	protein_coding	17	21284672	21315232	56.98	2876.53	-0.168508	0.0842969	-1.99899	0.0456099	0.153849
ENSG00000034510	TMSB10	9168	protein_coding	2	84905656	84906671	63.48	11720.6	-0.158216	0.0632999	-2.49947	0.0124378	0.0691598
ENSG00000034533	ASTE1	28990	protein_coding	3	131013875	131027649	39.7	618.619	0.313393	0.103449	3.02945	0.00244999	0.0262036
ENSG00000034677	RNF19A	25897	protein_coding	8	100257060	100336218	38.61	2257.39	0.157224	0.079082	1.98812	0.0467988	0.156692
ENSG00000034693	PEX3	8504	protein_coding	6	143450805	143490616	35.1	905.048	0.192713	0.124742	1.54489	0.122374	0.284158
ENSG00000034713	GABARAPL2	11345	protein_coding	16	75566375	75577881	47.12	3725.1	-0.0127431	0.0733602	-0.173706	0.862096	0.92472
ENSG00000035115	SH3YL1	26751	protein_coding	2	217730	266398	40.78	1066.33	0.167023	0.093247	1.79119	0.073263	0.207604
ENSG00000035141	FAM136A	84908	protein_coding	2	70295976	70302067	48.31	4287.51	-0.0598716	0.0691919	-0.865298	0.386875	0.576043
ENSG00000035403	VCL	7414	protein_coding	10	73995193	74121363	41.45	1775.65	0.066562	0.0758139	0.877965	0.379963	0.569475
ENSG00000035499	DEPDC1B	55789	protein_coding	5	60596912	60700190	38.63	2802	0.243393	0.09488	2.56528	0.0103094	0.0613407
ENSG00000035664	DAPK2	23604	protein_coding	15	63907036	64072033	46.89	8.60233	-0.556648	0.76149	-0.730998	0.46478	NA
ENSG00000035681	NSMAF	8439	protein_coding	8	58583504	58659853	38.41	3238.05	0.107637	0.073715	1.46018	0.144241	0.315172
ENSG00000035687	ADSS2	159	protein_coding	1	244408494	244451909	38.09	1767.73	0.188765	0.110767	1.70416	0.088352	0.232246
ENSG00000035720	STAP1	26228	protein_coding	4	67558727	67607337	37.8	6.47876	-0.132703	0.842506	-0.15751	0.874843	NA
ENSG00000035862	TIMP2	7077	protein_coding	17	78852977	78925387	52.6	1465.57	0.106968	0.0869395	1.23037	0.218558	0.403814
ENSG00000035928	RFC1	5981	protein_coding	4	39287456	39366375	39.26	8603.99	0.127946	0.0753085	1.69896	0.0893263	0.233822
ENSG00000036054	TBC1D23	55773	protein_coding	3	100260992	100325251	36.47	1737.87	0.239906	0.0954769	2.51271	0.0119808	0.0674941
ENSG00000036257	CUL3	8452	protein_coding	2	224470150	224585397	37.23	6758.51	0.161439	0.0775653	2.08133	0.0374041	0.135589
ENSG00000036448	MYOM2	9172	protein_coding	8	2045046	2165552	46.64	246.418	0.106215	0.163164	0.650968	0.515067	0.68434
ENSG00000036530	CYP46A1	10858	protein_coding	14	99684298	99727301	47.29	61.0369	-0.0769898	0.300004	-0.256629	0.797465	NA
ENSG00000036549	ZZZ3	26009	protein_coding	1	77562416	77683419	37.17	2558.83	0.285848	0.0920056	3.10686	0.00189087	0.0224913
ENSG00000036672	USP2	9099	protein_coding	11	119355215	119381711	54.63	514.37	-0.0870333	0.114579	-0.759592	0.447498	0.629001
ENSG00000037042	TUBG2	27175	protein_coding	17	42659284	42667006	51.91	776.923	-0.04593	0.119309	-0.384968	0.700261	0.819527
ENSG00000037241	RPL26L1	51121	protein_coding	5	172958729	172969771	46.12	2587.48	-0.0620634	0.0668963	-0.927756	0.353534	0.546507
ENSG00000037280	FLT4	2324	protein_coding	5	180601506	180649624	60.24	1698.81	-0.0417208	0.104709	-0.398444	0.690303	0.813391
ENSG00000037474	NSUN2	54888	protein_coding	5	6599239	6633291	43.29	7035.47	0.110373	0.0584253	1.88913	0.0588742	0.180622
ENSG00000037637	FBXO42	54455	protein_coding	1	16246840	16352480	43.86	4073.84	0.013718	0.0616157	0.222637	0.823818	0.901436
ENSG00000037749	MFAP3	4238	protein_coding	5	154038959	154220478	43.54	2054.89	0.392893	0.0954578	4.11588	3.85707e-05	0.00208832
ENSG00000037757	MRI1	84245	protein_coding	19	13764522	13774282	52.2	1201.11	-0.0985895	0.0803669	-1.22674	0.219919	0.405503
ENSG00000037897	METTL1	4234	protein_coding	12	57768471	57772119	52.12	198.357	0.18762	0.186357	1.00678	0.31404	0.508917
ENSG00000037965	HOXC8	3224	protein_coding	12	54008985	54012769	51.76	43.2092	0.033112	0.342447	0.0966924	0.922971	NA
ENSG00000038002	AGA	175	protein_coding	4	177430774	177442437	39.69	346.864	0.116283	0.129876	0.89534	0.370606	0.561768
ENSG00000038210	PI4K2B	55300	protein_coding	4	25160663	25279204	41.15	2602.96	0.251669	0.0854002	2.94694	0.0032094	0.0307739
ENSG00000038219	BOD1L1	259282	protein_coding	4	13568738	13627725	38.88	4200.83	0.044509	0.0657305	0.677144	0.498315	0.671109
ENSG00000038274	MAT2B	27430	protein_coding	5	163503114	163519558	38.22	5165.82	0.118735	0.0796617	1.49048	0.136097	0.303804
ENSG00000038295	TLL1	7092	protein_coding	4	165873237	166104457	35.7	5.8313	-0.724258	1.0002	-0.724113	0.468996	NA
ENSG00000038358	EDC4	23644	protein_coding	16	67873052	67884499	57.3	10370.6	-0.231578	0.080925	-2.86164	0.00421457	0.0361525
ENSG00000038382	TRIO	7204	protein_coding	5	14143342	14532128	43.38	2376.89	0.01655	0.0800074	0.206856	0.836123	0.908387
ENSG00000038427	VCAN	1462	protein_coding	5	83471618	83582303	37.18	4.15137	-1.7111	1.56308	-1.0947	0.273648	NA
ENSG00000038532	CLEC16A	23274	protein_coding	16	10944539	11182186	48.06	2145.53	-0.0218959	0.0738334	-0.296558	0.766804	0.865688
ENSG00000039068	CDH1	999	protein_coding	16	68737292	68835537	46.88	1.91916	-3.98222	2.27578	-1.74983	0.0801479	NA
ENSG00000039123	MTREX	23517	protein_coding	5	55307989	55425579	36.82	6456.33	0.0832925	0.0877826	0.94885	0.342697	0.536036
ENSG00000039319	ZFYVE16	9765	protein_coding	5	80408013	80483379	37.74	2097.39	0.409872	0.0959927	4.26983	1.95624e-05	0.00131879
ENSG00000039523	RIPOR1	79567	protein_coding	16	67518418	67546788	57.05	3333.7	-0.138642	0.0878992	-1.57729	0.114729	0.272145
ENSG00000039560	RAI14	26064	protein_coding	5	34656328	34832612	42.11	5.10425	-0.969537	1.03172	-0.939725	0.347358	NA
ENSG00000039600	SOX30	11063	protein_coding	5	157625679	157671480	40.71	2.7524	1.12139	1.5001	0.747543	0.454736	NA
ENSG00000039650	PNKP	11284	protein_coding	19	49859882	49878351	59.53	866.114	-0.247206	0.106109	-2.32975	0.0198195	0.0925808
ENSG00000039987	BEST2	54831	protein_coding	19	12751702	12758458	57.95	4.05583	0.23128	1.12207	0.206119	0.836698	NA
ENSG00000040199	PHLPP2	23035	protein_coding	16	71637835	71724701	41.82	1521.45	0.0183816	0.0699621	0.262736	0.792754	0.881075
ENSG00000040275	SPDL1	54908	protein_coding	5	169583636	169604778	37.27	3925.06	0.175953	0.0873045	2.01539	0.0438634	0.149895
ENSG00000040341	STAU2	27067	protein_coding	8	73420369	73747708	38.25	2505.75	0.245768	0.104373	2.35472	0.0185367	0.0889194
ENSG00000040487	SLC66A1	54896	protein_coding	1	19312326	19329300	54.93	834.432	-0.335164	0.108305	-3.09463	0.00197056	0.0230345
ENSG00000040531	CTNS	1497	protein_coding	17	3636459	3663103	54.27	775.84	0.267532	0.106455	2.5131	0.0119677	0.0674515
ENSG00000040608	RTN4R	65078	protein_coding	22	20241415	20283246	60.45	956.787	-0.30341	0.136698	-2.21957	0.0264479	0.109852
ENSG00000040633	PHF23	79142	protein_coding	17	7235029	7239722	59.52	2679.56	0.0384263	0.0681218	0.564083	0.572698	0.727538
ENSG00000040933	INPP4A	3631	protein_coding	2	98444854	98594392	47.33	5685.27	0.0337253	0.0584562	0.576932	0.563985	0.720434
ENSG00000041353	RAB27B	5874	protein_coding	18	54717860	54895516	37.74	62.2453	0.279692	0.277228	1.00889	0.313029	NA
ENSG00000041357	PSMA4	5685	protein_coding	15	78540405	78552417	42.32	12060.2	0.0948361	0.094227	1.00646	0.314192	0.509055
ENSG00000041802	LSG1	55341	protein_coding	3	194640791	194672463	41.68	3799.36	0.0910171	0.064845	1.40361	0.160435	0.336424
ENSG00000041880	PARP3	10039	protein_coding	3	51942345	51948867	59.21	1132.36	0.0575893	0.094991	0.606261	0.544342	0.706588
ENSG00000041988	THAP3	90326	protein_coding	1	6624868	6635586	56.78	1642.43	-0.177371	0.0900558	-1.96956	0.0488883	0.161103
ENSG00000042062	RIPOR3	140876	protein_coding	20	50586108	50691542	51.6	4.04707	-0.332946	1.21632	-0.273732	0.78429	NA
ENSG00000042088	TDP1	55775	protein_coding	14	89954939	90044764	42.14	3096.85	0.11485	0.0721474	1.59188	0.111411	0.266405
ENSG00000042286	AIFM2	84883	protein_coding	10	70098223	70132934	50.25	97.598	0.111716	0.233889	0.477647	0.632901	NA
ENSG00000042317	SPATA7	55812	protein_coding	14	88384924	88470350	37.9	324.243	0.228335	0.141411	1.61469	0.106378	0.258306
ENSG00000042429	MED17	9440	protein_coding	11	93784227	93814963	39.79	1260.36	0.159582	0.0965548	1.65276	0.0983789	0.247234
ENSG00000042445	RETSAT	54884	protein_coding	2	85341955	85354531	51.29	3874.2	0.0475538	0.0605531	0.785324	0.432263	0.61612
ENSG00000042493	CAPG	822	protein_coding	2	85394753	85418432	51.32	7837.09	-0.174209	0.0706301	-2.46649	0.0136443	0.0727674
ENSG00000042753	AP2S1	1175	protein_coding	19	46838136	46850846	52.84	5548.71	-0.18231	0.0736025	-2.47695	0.013251	0.0717671
ENSG00000042832	TG	7038	protein_coding	8	132866958	133134903	45.9	13.8493	0.187787	0.708698	0.264975	0.791029	NA
ENSG00000043039	BARX2	8538	protein_coding	11	129375848	129452279	42.77	6.40752	-0.136411	0.893247	-0.152714	0.878624	NA
ENSG00000043093	DCUN1D1	54165	protein_coding	3	182938074	182985953	39.56	2903.89	0.253912	0.100268	2.53233	0.0113306	0.0654275
ENSG00000043143	JADE2	23338	protein_coding	5	134524312	134583230	53.79	2808.94	-0.0217217	0.0863461	-0.251566	0.801377	0.886724
ENSG00000043355	ZIC2	7546	protein_coding	13	99981784	99986765	56.62	137.195	-0.75122	0.192055	-3.91149	9.17298e-05	0.0037078
ENSG00000043462	LCP2	3937	protein_coding	5	170246233	170297815	44.62	5007.67	-0.0520604	0.0567014	-0.918151	0.35854	0.550502
ENSG00000043514	TRIT1	54802	protein_coding	1	39838110	39883511	42.31	2483.63	0.203832	0.0783431	2.60178	0.00927409	0.0577466
ENSG00000043591	ADRB1	153	protein_coding	10	114043866	114046904	58.77	71.0079	-0.131349	0.271848	-0.48317	0.628975	NA
ENSG00000044090	CUL7	9820	protein_coding	6	43037617	43053943	54.7	2747.89	-0.191264	0.0877409	-2.17988	0.0292665	0.116687
ENSG00000044115	CTNNA1	1495	protein_coding	5	138610967	138935034	44.15	6605.53	0.0263637	0.056578	0.465972	0.641236	0.778366
ENSG00000044446	PHKA2	5256	protein_coding	X	18892298	18984114	45.6	1713.68	0.0936639	0.072052	1.29995	0.193618	0.376236
ENSG00000044459	CNTLN	54875	protein_coding	9	17134982	17503923	36.43	540.682	0.0428251	0.116229	0.368454	0.712535	0.829115
ENSG00000044524	EPHA3	2042	protein_coding	3	89107621	89482134	34.59	2750.77	-0.0190962	0.0893638	-0.213691	0.830788	0.905906
ENSG00000044574	HSPA5	3309	protein_coding	9	125234853	125241382	44.15	28648.5	-0.149145	0.0689991	-2.16155	0.0306526	0.119555
ENSG00000046604	DSG2	1829	protein_coding	18	31497624	31551351	39.58	4702.26	0.0816373	0.0770232	1.05991	0.289187	0.484225
ENSG00000046647	GEMIN8	54960	protein_coding	X	14002474	14029893	41.58	590.103	-0.134899	0.105935	-1.27342	0.20287	0.386557
ENSG00000046651	OFD1	8481	protein_coding	X	13734743	13777955	39.29	236.928	0.148573	0.153012	0.970989	0.331554	0.525591
ENSG00000046653	GPM6B	2824	protein_coding	X	13770939	13938638	41.49	27.8801	0.526569	0.502621	1.04765	0.294802	NA
ENSG00000046889	PREX2	80243	protein_coding	8	67952046	68237032	37.16	1002.67	0.0989002	0.0942322	1.04954	0.293931	0.488749
ENSG00000047056	WDR37	22884	protein_coding	10	1049538	1160991	45.66	2163.51	0.189059	0.0800904	2.36057	0.0182467	0.088008
ENSG00000047188	YTHDC2	64848	protein_coding	5	113513694	113595285	34.67	2695.1	0.16438	0.0832651	1.97418	0.0483616	0.160118
ENSG00000047249	ATP6V1H	51606	protein_coding	8	53715543	53843558	39.2	4032.34	0.0196826	0.0703647	0.279722	0.779691	0.873328
ENSG00000047315	POLR2B	5431	protein_coding	4	56977722	57031158	40.19	14762.7	0.0912207	0.0729577	1.25032	0.211182	0.395328
ENSG00000047346	ATOSA	56204	protein_coding	15	52581317	52709817	37.21	1248.82	0.303381	0.0970533	3.12592	0.00177249	0.0216816
ENSG00000047365	ARAP2	116984	protein_coding	4	35948221	36244514	35.53	1394.67	0.0844297	0.100175	0.842825	0.399327	0.588303
ENSG00000047410	TPR	7175	protein_coding	1	186311652	186375693	34.16	8370.74	0.00415213	0.0686237	0.0605057	0.951753	0.973651
ENSG00000047457	CP	1356	protein_coding	3	149162410	149221829	37.36	6.19423	-0.747915	0.94232	-0.793695	0.427373	NA
ENSG00000047578	KATNIP	23247	protein_coding	16	27550133	27780344	47.84	1119.26	0.0695135	0.0919536	0.755962	0.449672	0.630423
ENSG00000047579	DTNBP1	84062	protein_coding	6	15522807	15663058	39.93	2502.29	0.107375	0.0716839	1.49789	0.134161	0.301048
ENSG00000047621	FERRY3	57102	protein_coding	12	4487735	4538508	36.55	754.793	0.447071	0.111349	4.01506	5.94316e-05	0.00275474
ENSG00000047634	SCML1	6322	protein_coding	X	17737449	17754988	38.89	1026.69	0.0658575	0.0998679	0.659446	0.50961	0.679718
ENSG00000047644	WWC3	55841	protein_coding	X	10015254	10144474	46.3	243.95	0.117433	0.151864	0.773274	0.43936	0.622436
ENSG00000047662	FAM184B	27146	protein_coding	4	17629306	17781621	44.07	9.02906	0.332329	0.877374	0.378777	0.704853	NA
ENSG00000047849	MAP4	4134	protein_coding	3	47850690	48089272	43.43	11050.4	-0.0650099	0.0514213	-1.26426	0.206137	0.389958
ENSG00000047932	GOPC	57120	protein_coding	6	117560269	117602542	36.66	3222.1	0.109421	0.0836446	1.30816	0.190818	0.373163
ENSG00000048028	USP28	57646	protein_coding	11	113797874	113875572	41.45	1326.44	0.174372	0.0840126	2.07555	0.0379355	0.137008
ENSG00000048052	HDAC9	9734	protein_coding	7	18086949	19002416	36.13	258.076	-0.49879	0.178077	-2.80098	0.00509482	0.0407484
ENSG00000048140	TSPAN17	26262	protein_coding	5	176647387	176659054	58.7	1851.33	0.0100258	0.0698081	0.143619	0.885801	0.938243
ENSG00000048162	NOP16	51491	protein_coding	5	176383946	176388927	49.26	903.002	-0.0778552	0.0962721	-0.8087	0.418688	0.604418
ENSG00000048342	CC2D2A	57545	protein_coding	4	15469865	15601552	40.21	6.20168	0.634198	0.903963	0.701575	0.482944	NA
ENSG00000048392	RRM2B	50484	protein_coding	8	102204502	102238961	37.81	1804.12	0.200036	0.100349	1.99339	0.0462188	0.155248
ENSG00000048405	ZNF800	168850	protein_coding	7	127346790	127431924	37.8	1278.27	0.197426	0.102932	1.91803	0.0551071	0.173775
ENSG00000048471	SNX29	92017	protein_coding	16	11976734	12574287	47.13	1039.15	-0.114572	0.0860635	-1.33125	0.183107	0.365331
ENSG00000048544	MRPS10	55173	protein_coding	6	42206694	42217861	40.98	2995.02	0.149537	0.089333	1.67393	0.0941451	0.241602
ENSG00000048649	RSF1	51773	protein_coding	11	77660009	77820869	39.02	3430.74	0.0385236	0.0818196	0.470836	0.637758	0.775477
ENSG00000048707	VPS13D	55187	protein_coding	1	12230030	12512047	42.34	4586.63	0.125915	0.0743545	1.69345	0.0903705	0.235387
ENSG00000048740	CELF2	10659	protein_coding	10	10798397	11336675	41.91	3818.59	-0.0980695	0.0705515	-1.39004	0.164516	0.341935
ENSG00000048828	FAM120A	23196	protein_coding	9	93451685	93566112	42.42	8631.42	-0.104625	0.0584734	-1.78928	0.0735698	0.208009
ENSG00000048991	R3HDM1	23518	protein_coding	2	135531455	135725270	37.98	7197.59	0.0159163	0.0628892	0.253085	0.800203	0.886198
ENSG00000049089	COL9A2	1298	protein_coding	1	40300489	40317813	57.43	1.64171	-1.83947	2.07903	-0.884773	0.376279	NA
ENSG00000049167	ERCC8	1161	protein_coding	5	60866454	60945073	37.18	822.752	0.300503	0.121086	2.48172	0.0130749	0.0711212
ENSG00000049192	ADAMTS6	11174	protein_coding	5	65148738	65481920	35.91	207.45	0.219718	0.164149	1.33853	0.180724	0.362686
ENSG00000049239	H6PD	9563	protein_coding	1	9234774	9271337	52.29	2535.05	-0.0984189	0.0836909	-1.17598	0.239603	0.427849
ENSG00000049245	VAMP3	9341	protein_coding	1	7771296	7781432	42.69	1417.77	0.329584	0.0921549	3.57641	0.000348346	0.00828098
ENSG00000049246	PER3	8863	protein_coding	1	7784291	7845177	40.55	205.207	0.0684374	0.174538	0.392106	0.69498	0.815779
ENSG00000049249	TNFRSF9	3604	protein_coding	1	7915871	7943165	43.92	1.08505	1.46646	2.61701	0.560355	0.575237	NA
ENSG00000049283	EPN3	55040	protein_coding	17	50532682	50543750	58.65	1.78839	-1.63253	1.79708	-0.908434	0.363649	NA
ENSG00000049323	LTBP1	4052	protein_coding	2	32946953	33399509	40.26	544.45	0.0135822	0.111591	0.121715	0.903125	0.948143
ENSG00000049449	RCN1	5954	protein_coding	11	32091074	32105722	46.64	3727.93	0.101722	0.0789364	1.28866	0.197516	0.38014
ENSG00000049540	ELN	2006	protein_coding	7	74027789	74069907	54.95	10.0055	-0.36328	0.749191	-0.484896	0.62775	NA
ENSG00000049541	RFC2	5982	protein_coding	7	74231499	74254458	48.96	4265.52	0.0151715	0.0647355	0.234361	0.814705	0.896148
ENSG00000049618	ARID1B	57492	protein_coding	6	156776020	157210779	40.89	6948.24	-0.106525	0.0706319	-1.50816	0.131512	0.297607
ENSG00000049656	CLPTM1L	81037	protein_coding	5	1317752	1345099	56.18	9851.66	-0.19975	0.0646792	-3.08832	0.00201294	0.0232136
ENSG00000049759	NEDD4L	23327	protein_coding	18	58044226	58401540	43.38	944.925	-0.0859787	0.0975687	-0.881211	0.378203	0.568252
ENSG00000049768	FOXP3	50943	protein_coding	X	49250438	49264800	53.53	49.4134	-0.24057	0.346605	-0.694076	0.487635	NA
ENSG00000049769	PPP1R3F	89801	protein_coding	X	49269793	49301461	47.9	253.085	-0.0446071	0.151472	-0.29449	0.768383	0.866749
ENSG00000049860	HEXB	3074	protein_coding	5	74640023	74722647	42.11	4928.78	0.0429027	0.0637578	0.672901	0.50101	0.673047
ENSG00000049883	PTCD2	79810	protein_coding	5	72320367	72368395	40.38	832.14	0.306156	0.104945	2.9173	0.0035308	0.0326055
ENSG00000050030	NEXMIF	340533	protein_coding	X	74732856	74925472	39.49	99.0782	-0.0842829	0.237073	-0.355514	0.722204	NA
ENSG00000050130	JKAMP	51528	protein_coding	14	59484443	59505410	36.78	1596.29	0.311062	0.114274	2.72208	0.00648723	0.0464396
ENSG00000050165	DKK3	27122	protein_coding	11	11956207	12009769	48.21	3.17379	-3.53947	1.81465	-1.9505	0.0511166	NA
ENSG00000050344	NFE2L3	9603	protein_coding	7	26152198	26187137	44.68	326.212	0.0656147	0.136608	0.480315	0.631003	0.770294
ENSG00000050393	MCUR1	63933	protein_coding	6	13786557	13814568	41.24	3991.29	-0.012296	0.062735	-0.195998	0.844611	0.91405
ENSG00000050405	LIMA1	51474	protein_coding	12	50175788	50283520	42.31	4087.72	0.115577	0.081512	1.41791	0.156217	0.330771
ENSG00000050426	LETMD1	25875	protein_coding	12	51047962	51060424	45.34	1645.05	0.149723	0.0856581	1.74791	0.0804798	0.220032
ENSG00000050438	SLC4A8	9498	protein_coding	12	51391317	51515763	42.72	988.766	0.246922	0.0983728	2.51006	0.0120711	0.067875
ENSG00000050628	PTGER3	5733	protein_coding	1	70852353	71047816	38.05	7.82498	0.489595	0.866361	0.565117	0.571994	NA
ENSG00000050748	MAPK9	5601	protein_coding	5	180233143	180292099	43.58	4003.02	0.10884	0.0663718	1.63985	0.101036	0.251075
ENSG00000050767	COL23A1	91522	protein_coding	5	178237476	178590393	50.61	1.60489	-0.902944	1.70215	-0.530473	0.595784	NA
ENSG00000050820	BCAR1	9564	protein_coding	16	75228181	75268053	59.7	1.7068	2.45325	2.25976	1.08562	0.277646	NA
ENSG00000051009	FHIP1B	84067	protein_coding	11	6211345	6234711	44.55	1880.59	-0.187131	0.0815116	-2.29577	0.0216893	0.0979609
ENSG00000051108	HERPUD1	9709	protein_coding	16	56932142	56944864	42.95	3507.23	0.0333763	0.0696609	0.479125	0.63185	0.771105
ENSG00000051128	HOMER3	9454	protein_coding	19	18929201	18941261	56.77	249.398	-0.364602	0.169664	-2.14897	0.0316371	0.121927
ENSG00000051180	RAD51	5888	protein_coding	15	40694774	40732340	43.47	2964.97	0.0633733	0.0685031	0.925115	0.354906	0.547548
ENSG00000051341	POLQ	10721	protein_coding	3	121431431	121545988	39.03	2808.17	0.117968	0.0933427	1.26381	0.206298	0.390078
ENSG00000051382	PIK3CB	5291	protein_coding	3	138652336	138834928	40.6	1578.13	0.142688	0.0800786	1.78185	0.0747739	0.210255
ENSG00000051523	CYBA	1535	protein_coding	16	88643275	88651083	61.74	6124.54	-0.276932	0.0886139	-3.12515	0.00177715	0.0216816
ENSG00000051596	THOC3	84321	protein_coding	5	175917873	176034680	43.01	4981.62	-0.125453	0.0536236	-2.33951	0.0193089	0.0911895
ENSG00000051620	HEBP2	23593	protein_coding	6	138403531	138422197	47.12	3201.8	0.0235542	0.0625542	0.376541	0.706515	0.824288
ENSG00000051825	MPHOSPH9	10198	protein_coding	12	123152320	123244014	42.99	3587.68	0.35484	0.0687878	5.15848	2.48962e-07	5.11241e-05
ENSG00000052126	PLEKHA5	54477	protein_coding	12	19129669	19376400	38.11	964.712	0.321044	0.102053	3.14586	0.00165602	0.0207903
ENSG00000052344	PRSS8	5652	protein_coding	16	31131433	31135727	58.95	1.30673	-1.85564	1.95285	-0.950221	0.342	NA
ENSG00000052723	SIKE1	80143	protein_coding	1	114769479	114780685	36.9	4267	0.260956	0.0935756	2.78872	0.00529171	0.0414941
ENSG00000052749	RRP12	23223	protein_coding	10	97356357	97426076	50.49	5127.94	-0.315116	0.0688476	-4.57701	4.71672e-06	0.000483967
ENSG00000052795	FNIP2	57600	protein_coding	4	158769026	158908050	40.58	2214.97	0.0616337	0.0704115	0.875335	0.381391	0.570969
ENSG00000052802	MSMO1	6307	protein_coding	4	165327667	165343164	37	17285.1	0.0474435	0.0965936	0.491166	0.623309	0.76488
ENSG00000052841	TTC17	55761	protein_coding	11	43358920	43494933	37.9	3040.68	0.263034	0.0607903	4.3269	1.51221e-05	0.00111375
ENSG00000052850	ALX4	60529	protein_coding	11	44260440	44310139	52.82	7.11705	0.208979	0.835939	0.249994	0.802592	NA
ENSG00000053254	FOXN3	1112	protein_coding	14	89124871	89619149	44.31	4209.34	-0.0394612	0.061027	-0.646618	0.517879	0.686521
ENSG00000053328	METTL24	728464	protein_coding	6	110243940	110358349	40.62	2.33961	1.16647	1.71478	0.680247	0.496348	NA
ENSG00000053371	AKR7A2	8574	protein_coding	1	19301991	19312144	51.02	3514.73	-0.168466	0.0816054	-2.06439	0.0389803	0.139529
ENSG00000053372	MRTO4	51154	protein_coding	1	19251805	19260128	52.85	2669.44	-0.107879	0.0719383	-1.49961	0.133717	0.300567
ENSG00000053438	NNAT	4826	protein_coding	20	37521206	37523690	54.16	18.6236	-0.687757	0.524743	-1.31066	0.189974	NA
ENSG00000053501	USE1	55850	protein_coding	19	17215346	17220237	55.4	2616.53	-0.0402882	0.0729461	-0.552301	0.580742	0.732564
ENSG00000053524	MCF2L2	23101	protein_coding	3	183178041	183428778	42.39	243.399	0.11105	0.167128	0.664463	0.506394	0.677204
ENSG00000053702	NRIP2	83714	protein_coding	12	2825348	2835544	51.39	54.0673	-0.0795678	0.334864	-0.237613	0.812181	NA
ENSG00000053747	LAMA3	3909	protein_coding	18	23689453	23956222	42.46	11.4241	0.522702	0.731041	0.715011	0.474602	NA
ENSG00000053770	AP5M1	55745	protein_coding	14	57268924	57298742	35.15	2913.79	0.243015	0.0969798	2.50583	0.0122163	0.0684673
ENSG00000053900	ANAPC4	29945	protein_coding	4	25377263	25418498	37.91	1871.07	0.291139	0.105263	2.76582	0.00567791	0.0430596
ENSG00000054116	TRAPPC3	27095	protein_coding	1	36136570	36156053	49.8	4534.69	-0.0124175	0.0659706	-0.188227	0.850698	0.918733
ENSG00000054118	THRAP3	9967	protein_coding	1	36224432	36305357	43.71	13529.9	0.0674745	0.0557922	1.20939	0.226513	0.412536
ENSG00000054148	PHPT1	29085	protein_coding	9	136848724	136851027	66.23	2316.47	-0.247363	0.0966282	-2.55995	0.0104688	0.0620936
ENSG00000054267	ARID4B	51742	protein_coding	1	235131634	235328219	39.95	3976.4	0.112616	0.0834314	1.3498	0.17708	0.357767
ENSG00000054277	OPN3	23596	protein_coding	1	241590102	241677376	39.62	461.542	0.0145721	0.141308	0.103122	0.917866	0.956749
ENSG00000054282	SDCCAG8	10806	protein_coding	1	243256034	243500091	39.81	508.733	0.0916881	0.118379	0.774528	0.438619	0.621752
ENSG00000054356	PTPRN	5798	protein_coding	2	219289623	219309648	53.59	3.06035	-0.227952	1.19753	-0.190351	0.849034	NA
ENSG00000054392	HHAT	55733	protein_coding	1	210328252	210676296	42.26	200.598	-0.0338472	0.169693	-0.199461	0.841902	0.912228
ENSG00000054523	KIF1B	23095	protein_coding	1	10210570	10381603	42.04	3317.45	0.162276	0.0635533	2.55339	0.0106681	0.0627643
ENSG00000054598	FOXC1	2296	protein_coding	6	1609915	1613897	56.26	47.4241	0.101557	0.337509	0.300902	0.763489	NA
ENSG00000054611	TBC1D22A	25771	protein_coding	22	46762617	47175699	49.42	1760.84	-0.0894874	0.0779359	-1.14822	0.250878	0.44147
ENSG00000054654	SYNE2	23224	protein_coding	14	63761899	64226433	41.08	5235.59	0.016049	0.0835967	0.191981	0.847757	0.916463
ENSG00000054690	PLEKHH1	57475	protein_coding	14	67533290	67589612	48.02	318.301	0.00700332	0.134402	0.0521074	0.958443	0.977164
ENSG00000054793	ATP9A	10079	protein_coding	20	51596514	51768390	46.63	292.5	0.0558091	0.172001	0.324471	0.745582	0.851253
ENSG00000054965	FAM168A	23201	protein_coding	11	73400487	73598189	41.55	5314.67	0.00600844	0.0563285	0.106668	0.915053	0.95522
ENSG00000054967	RELT	84957	protein_coding	11	73376399	73397474	59.72	1954.32	-0.242141	0.0884776	-2.73675	0.00620488	0.0452222
ENSG00000054983	GALC	2581	protein_coding	14	87837820	87993665	39.12	6.98207	1.68761	0.945482	1.78492	0.0742747	NA
ENSG00000055044	NOP58	51602	protein_coding	2	202265736	202303661	41.15	4929.81	0.0432627	0.0866438	0.499317	0.617556	0.760776
ENSG00000055070	SZRD1	26099	protein_coding	1	16352575	16398145	48.1	9918.85	-0.0576543	0.0575723	-1.00143	0.316621	0.511557
ENSG00000055118	KCNH2	3757	protein_coding	7	150944961	150978321	59.57	1689.58	-0.165262	0.118725	-1.39198	0.16393	0.341129
ENSG00000055130	CUL1	8454	protein_coding	7	148697914	148801110	41.21	5397.02	0.148057	0.0689674	2.14677	0.0318118	0.122287
ENSG00000055147	FAM114A2	10827	protein_coding	5	153990148	154038936	37.35	1447.61	0.303326	0.0883955	3.43147	0.00060032	0.0113315
ENSG00000055163	CYFIP2	26999	protein_coding	5	157266079	157395595	44.29	27393	0.0348142	0.0580637	0.599586	0.548782	0.709316
ENSG00000055208	TAB2	23118	protein_coding	6	149218641	149411613	38.87	4104.46	0.124544	0.0840736	1.48137	0.138509	0.30749
ENSG00000055211	GINM1	116254	protein_coding	6	149566294	149591748	42.05	1232.16	0.250835	0.090181	2.78146	0.00541146	0.0418856
ENSG00000055332	EIF2AK2	5610	protein_coding	2	37099210	37157522	41.3	2370.74	0.105575	0.0911423	1.15835	0.24672	0.436533
ENSG00000055483	USP36	57602	protein_coding	17	78787381	78841441	50.03	7782.51	0.52237	0.0671349	7.7809	7.20092e-15	1.22917e-11
ENSG00000055609	KMT2C	58508	protein_coding	7	152134922	152436644	38.74	7173.29	0.0502227	0.0785437	0.639423	0.522548	0.690119
ENSG00000055732	MCOLN3	55283	protein_coding	1	85018082	85048500	40.77	3.01977	-2.87162	1.42356	-2.01722	0.0436727	NA
ENSG00000055917	PUM2	23369	protein_coding	2	20248691	20352234	37.42	7334.36	0.128654	0.0709814	1.8125	0.0699088	0.201118
ENSG00000055950	MRPL43	84545	protein_coding	10	100969458	100987515	53.18	2388.99	-0.185242	0.0814697	-2.27375	0.0229811	0.101355
ENSG00000055955	ITIH4	3700	protein_coding	3	52812962	52830688	55.63	61.5025	0.18101	0.329614	0.549159	0.582896	NA
ENSG00000055957	ITIH1	3697	protein_coding	3	52777595	52792068	54.93	7.91309	0.295305	0.760076	0.388521	0.697631	NA
ENSG00000056050	HPF1	54969	protein_coding	4	169729470	169757944	38.61	3249.56	0.0573206	0.105961	0.540961	0.588535	0.738436
ENSG00000056097	ZFR	51663	protein_coding	5	32354350	32444740	38.32	7055.14	0.0966617	0.0640405	1.50938	0.131201	0.297412
ENSG00000056277	ZNF280C	55609	protein_coding	X	130202707	130268899	38.03	479.941	0.166827	0.117347	1.42166	0.155126	0.329666
ENSG00000056487	PHF21B	112885	protein_coding	22	44881162	45010005	52.73	1389.46	-0.149077	0.107566	-1.38591	0.165774	0.343658
ENSG00000056558	TRAF1	7185	protein_coding	9	120902393	120929173	49.95	268.391	0.315138	0.157822	1.99679	0.0458481	0.154565
ENSG00000056586	RC3H2	54542	protein_coding	9	122844556	122905359	40.51	3729.59	0.160828	0.0926703	1.73548	0.0826554	0.223536
ENSG00000056736	IL17RB	55540	protein_coding	3	53846568	53865794	45.39	40.483	-0.249088	0.386844	-0.643899	0.519641	NA
ENSG00000056972	TRAF3IP2	10758	protein_coding	6	111555381	111606906	44.49	753.417	-0.0855816	0.096661	-0.885379	0.375952	0.566545
ENSG00000057019	DCBLD2	131566	protein_coding	3	98795941	98901695	38.59	652.21	0.238965	0.111121	2.15049	0.0315163	0.121501
ENSG00000057252	SOAT1	6646	protein_coding	1	179293714	179358680	39.63	3807.9	0.145601	0.0831671	1.7507	0.0799968	0.219011
ENSG00000057468	MSH4	4438	protein_coding	1	75796882	75913242	37.01	57.635	0.367579	0.28906	1.27163	0.203503	NA
ENSG00000057608	GDI2	2665	protein_coding	10	5765222	5842132	43.74	19387.8	0.0703397	0.0751619	0.935843	0.349354	0.542561
ENSG00000057657	PRDM1	639	protein_coding	6	105993463	106109939	40.37	74.9426	0.401069	0.283265	1.41588	0.156811	NA
ENSG00000057663	ATG5	9474	protein_coding	6	106045423	106325791	39.61	1976.71	0.211138	0.0995178	2.12161	0.0338708	0.127629
ENSG00000057704	TMCC3	57458	protein_coding	12	94567122	94650557	43.11	120.35	1.30318	0.235867	5.52508	3.2934e-08	9.41363e-06
ENSG00000057757	PITHD1	57095	protein_coding	1	23778418	23788232	44.53	2680.4	0.184231	0.0713417	2.58237	0.0098123	0.0594333
ENSG00000057935	MTA3	57504	protein_coding	2	42494569	42756947	43.08	2836.88	0.0451482	0.0681446	0.662535	0.507628	0.678476
ENSG00000058056	USP13	8975	protein_coding	3	179653032	179804366	42.29	1336.13	0.031944	0.0780881	0.409077	0.682483	0.806736
ENSG00000058063	ATP11B	23200	protein_coding	3	182793503	182923011	36.01	8840.64	0.138023	0.0812433	1.69888	0.0893412	0.233822
ENSG00000058262	SEC61A1	29927	protein_coding	3	128051641	128071705	47.29	19574.6	-0.0542796	0.0484897	-1.11941	0.262967	0.455216
ENSG00000058272	PPP1R12A	4659	protein_coding	12	79773563	79935460	36.07	5586.53	0.0679866	0.0770543	0.882321	0.377603	0.567825
ENSG00000058453	CROCC	9696	protein_coding	1	16740273	16972964	49.14	1202.07	-0.160957	0.125145	-1.28616	0.198386	0.381255
ENSG00000058600	POLR3E	55718	protein_coding	16	22297375	22335101	51.68	4868.63	-0.0735997	0.0838322	-0.877941	0.379976	0.569475
ENSG00000058668	ATP2B4	493	protein_coding	1	203626832	203744081	46.47	9574.29	-0.062585	0.0548801	-1.14039	0.254122	0.444958
ENSG00000058673	ZC3H11A	9877	protein_coding	1	203795623	203854999	40.74	11557.7	0.136546	0.0710551	1.92169	0.0546454	0.172864
ENSG00000058729	RIOK2	55781	protein_coding	5	97160867	97183247	36.71	3326.26	0.179011	0.10332	1.73258	0.0831703	0.224272
ENSG00000058799	YIPF1	54432	protein_coding	1	53851719	53889798	43.43	1672.38	0.0633418	0.082228	0.770319	0.441111	0.624022
ENSG00000058804	NDC1	55706	protein_coding	1	53765478	53838463	40.2	4451.78	0.19242	0.0906911	2.12171	0.0338622	0.127629
ENSG00000058866	DGKG	1608	protein_coding	3	186105668	186362234	44.7	64.3884	0.0513757	0.292449	0.175674	0.86055	NA
ENSG00000059122	FLYWCH1	84256	protein_coding	16	2911931	2951208	52.32	2291.22	-0.139475	0.108259	-1.28835	0.197623	0.38014
ENSG00000059145	UNKL	64718	protein_coding	16	1363205	1414751	57.82	880.994	-0.318816	0.113081	-2.81937	0.00481184	0.0393291
ENSG00000059378	PARP12	64761	protein_coding	7	140023749	140062951	45.56	914.447	0.174025	0.08846	1.96727	0.0491518	0.161674
ENSG00000059573	ALDH18A1	5832	protein_coding	10	95605941	95656711	43.15	11830.1	-0.0624402	0.0503473	-1.24019	0.214906	0.399867
ENSG00000059588	TARBP1	6894	protein_coding	1	234391313	234479179	40.31	1878.47	-0.108997	0.0803053	-1.35728	0.174693	0.354974
ENSG00000059691	GATB	5188	protein_coding	4	151670504	151761007	43.81	1748.96	-0.0142758	0.0727921	-0.196117	0.844518	0.914032
ENSG00000059728	MXD1	4084	protein_coding	2	69897688	69942945	40.74	881.578	-0.0565614	0.0944345	-0.598949	0.549207	0.709581
ENSG00000059758	CDK17	5128	protein_coding	12	96278261	96400480	37.8	1591.16	0.142144	0.0809182	1.75664	0.0789799	0.217118
ENSG00000059769	DNAJC25	548645	protein_coding	9	111631334	111654351	42.76	333.497	0.267334	0.138977	1.92358	0.0544071	0.172404
ENSG00000059804	SLC2A3	6515	protein_coding	12	7919230	8019007	45.14	7958.65	-0.304767	0.0719964	-4.23308	2.30509e-05	0.00149582
ENSG00000059915	PSD	5662	protein_coding	10	102402617	102421539	59.67	102.934	0.109446	0.227624	0.48082	0.630645	0.770025
ENSG00000060069	CTDP1	9150	protein_coding	18	79679803	79754503	53.38	6251.35	-0.0842813	0.0854057	-0.986835	0.323724	0.518312
ENSG00000060138	YBX3	8531	protein_coding	12	10699089	10723323	39.08	9158.84	-0.303303	0.07622	-3.97931	6.91164e-05	0.00302826
ENSG00000060140	STYK1	55359	protein_coding	12	10618923	10674318	39.44	18.1863	0.537665	0.600648	0.895142	0.370711	NA
ENSG00000060237	WNK1	65125	protein_coding	12	752579	911452	38.73	12635.1	-0.0837491	0.0606502	-1.38085	0.167324	0.345438
ENSG00000060339	CCAR1	55749	protein_coding	10	68721012	68792377	41.75	6088.8	0.0919672	0.0844619	1.08886	0.276216	0.470217
ENSG00000060491	OGFR	11054	protein_coding	20	62804835	62814000	63.45	5251.42	-0.237161	0.0912136	-2.60007	0.00932054	0.0578304
ENSG00000060558	GNA15	2769	protein_coding	19	3136033	3163749	52.65	19976.6	-0.210274	0.0766976	-2.7416	0.00611407	0.044783
ENSG00000060566	CREB3L3	84699	protein_coding	19	4153631	4173054	52.71	24.7739	0.145991	0.53624	0.27225	0.78543	NA
ENSG00000060642	PIGV	55650	protein_coding	1	26787054	26800659	47.96	424.169	-0.0790534	0.1425	-0.554762	0.579058	0.731592
ENSG00000060656	PTPRU	10076	protein_coding	1	29236516	29326813	51.58	862.194	-0.273875	0.127171	-2.1536	0.0312715	0.121023
ENSG00000060688	SNRNP40	9410	protein_coding	1	31259568	31296788	42.02	7260.19	0.0308167	0.0642232	0.479838	0.631343	0.770564
ENSG00000060709	RIMBP2	23504	protein_coding	12	130396133	130768228	48.57	6.43595	-0.700513	0.837074	-0.836858	0.402672	NA
ENSG00000060749	QSER1	79832	protein_coding	11	32892811	32993316	38.69	3074.74	0.17514	0.0795288	2.20223	0.0276492	0.112786
ENSG00000060762	MPC1	51660	protein_coding	6	166364919	166383013	38.93	1893.73	0.0140361	0.0769647	0.18237	0.855292	0.921422
ENSG00000060971	ACAA1	30	protein_coding	3	38103129	38137242	51.46	3425.09	-0.171434	0.0681785	-2.51448	0.0119206	0.0672813
ENSG00000060982	BCAT1	586	protein_coding	12	24810024	24949101	40.01	16326.9	0.0661584	0.0899322	0.735648	0.461945	0.641116
ENSG00000061273	HDAC7	51564	protein_coding	12	47782722	47833132	54.88	5128.53	-0.225442	0.0764262	-2.9498	0.00317983	0.0307235
ENSG00000061337	LZTS1	11178	protein_coding	8	20246165	20303963	50.43	1426.26	0.0478699	0.0878352	0.544997	0.585755	0.736566
ENSG00000061656	SPAG4	6676	protein_coding	20	35615829	35621094	59.57	21.3851	0.474009	0.553634	0.856178	0.391899	NA
ENSG00000061676	NCKAP1	10787	protein_coding	2	182909115	183038858	35.82	489.256	0.295441	0.120208	2.45775	0.0139811	0.0741032
ENSG00000061794	MRPS35	60488	protein_coding	12	27710822	27756295	38.61	4010.16	0.0504028	0.0886359	0.56865	0.569594	0.725327
ENSG00000061918	GUCY1B1	2983	protein_coding	4	155758992	155807811	36.48	244.281	0.136169	0.171129	0.795712	0.426199	0.611293
ENSG00000061936	SFSWAP	6433	protein_coding	12	131711081	131799738	46.45	6239.99	-0.199773	0.0652971	-3.05944	0.00221748	0.0245807
ENSG00000061938	TNK2	10188	protein_coding	3	195863364	195911945	58.27	1182.81	-0.0401475	0.120155	-0.334131	0.738281	0.847005
ENSG00000061987	MON2	23041	protein_coding	12	62466817	62600476	36.21	1800.26	0.252387	0.093417	2.70173	0.00689808	0.0483968
ENSG00000062194	GPBP1	65056	protein_coding	5	57173948	57264679	40.02	5889.32	0.0923795	0.0950362	0.972046	0.331028	0.525123
ENSG00000062282	DGAT2	84649	protein_coding	11	75759512	75801535	52.02	415.174	0.058345	0.114362	0.51018	0.609925	0.754706
ENSG00000062485	CS	1431	protein_coding	12	56271699	56300391	46.15	13694	-0.0758757	0.0518132	-1.46441	0.143082	0.31385
ENSG00000062524	LTK	4058	protein_coding	15	41503637	41513887	57.9	9.54729	0.196592	0.699321	0.281119	0.778619	NA
ENSG00000062582	MRPS24	64951	protein_coding	7	43866558	43869893	50.93	6227.2	-0.293037	0.0834498	-3.51154	0.000445519	0.00944956
ENSG00000062598	ELMO2	63916	protein_coding	20	46366050	46432985	44.15	3053.2	0.179924	0.0641574	2.80441	0.00504083	0.0405326
ENSG00000062650	WAPL	23063	protein_coding	10	86435256	86521792	39.86	9116.72	0.160193	0.064978	2.46534	0.0136882	0.0729694
ENSG00000062716	VMP1	81671	protein_coding	17	59707192	59842255	39.75	3493.84	0.241863	0.0829888	2.91441	0.0035636	0.0327349
ENSG00000062725	APPBP2	10513	protein_coding	17	60443158	60526242	39.71	2890.65	0.314189	0.0782435	4.01553	5.93127e-05	0.00275474
ENSG00000062822	POLD1	5424	protein_coding	19	50384204	50418018	55.06	13101.6	-0.31135	0.101556	-3.0658	0.00217088	0.0242883
ENSG00000063046	EIF4B	1975	protein_coding	12	53006282	53042215	42.71	48136.2	-0.048602	0.0567919	-0.855791	0.392113	0.581079
ENSG00000063169	BICRA	29998	protein_coding	19	47608196	47703277	51.9	1568.58	-0.196313	0.136186	-1.44151	0.149442	0.322034
ENSG00000063176	SPHK2	56848	protein_coding	19	48619291	48630717	56.78	1375.16	-0.14953	0.116415	-1.28446	0.198982	0.381805
ENSG00000063177	RPL18	6141	protein_coding	19	48615328	48619184	55.98	48078.7	-0.197371	0.0620871	-3.17893	0.0014782	0.0195438
ENSG00000063180	CA11	770	protein_coding	19	48637946	48646187	53.77	47.383	-0.101975	0.327015	-0.311836	0.755165	NA
ENSG00000063241	ISOC2	79763	protein_coding	19	55452985	55462343	56.69	1407.41	-0.267089	0.0984577	-2.71273	0.00667315	0.0474031
ENSG00000063244	U2AF2	11338	protein_coding	19	55654146	55674716	56.03	18762	-0.250583	0.0743846	-3.36875	0.000755111	0.0129133
ENSG00000063245	EPN1	29924	protein_coding	19	55675226	55709858	54.85	5823.97	-0.300063	0.107434	-2.793	0.00522223	0.0413359
ENSG00000063322	MED29	55588	protein_coding	19	39391303	39400641	52.37	1536.74	0.11197	0.0828213	1.35195	0.176392	0.356977
ENSG00000063438	AHRR	57491	protein_coding	5	321714	438291	51.64	185.348	-0.482019	0.244418	-1.97211	0.0485969	0.160541
ENSG00000063515	GSC2	2928	protein_coding	22	19146993	19150292	64.33	3.92785	-0.531744	1.10773	-0.480031	0.631205	NA
ENSG00000063587	ZNF275	10838	protein_coding	X	153334147	153360110	49.09	2114.73	-0.078755	0.0663978	-1.18611	0.235579	0.422684
ENSG00000063601	MTMR1	8776	protein_coding	X	150692971	150765108	42.48	2511.06	0.0333341	0.0655179	0.508779	0.610907	0.755218
ENSG00000063660	GPC1	2817	protein_coding	2	240435663	240468076	64.64	12928.4	0.258202	0.101405	2.54625	0.0108888	0.0635791
ENSG00000063761	ADCK1	57143	protein_coding	14	77800109	77935014	47.62	354.068	0.0445835	0.141059	0.316063	0.751954	0.855174
ENSG00000063854	HAGH	3029	protein_coding	16	1795620	1827157	53.32	2571.72	-0.178586	0.085721	-2.08333	0.0372208	0.135403
ENSG00000063978	RNF4	6047	protein_coding	4	2462220	2515857	49.21	7395.75	-0.0441335	0.0541386	-0.815195	0.414961	0.60214
ENSG00000064012	CASP8	841	protein_coding	2	201233443	201361836	42.24	1444.67	0.179499	0.103592	1.73275	0.0831405	0.224272
ENSG00000064042	LIMCH1	22998	protein_coding	4	41359607	41700044	40.5	1.52935	2.03429	2.30244	0.883534	0.376948	NA
ENSG00000064102	INTS13	55726	protein_coding	12	26905181	26938326	36.38	3681.97	0.125844	0.103788	1.21251	0.225318	0.411825
ENSG00000064115	TM7SF3	51768	protein_coding	12	26971579	27014434	40.31	4837.08	0.0858385	0.0668725	1.28361	0.199277	0.38219
ENSG00000064195	DLX3	1747	protein_coding	17	49990005	49995224	57.41	204.287	0.145825	0.175676	0.830082	0.406492	0.594388
ENSG00000064199	SPA17	53340	protein_coding	11	124673844	124697518	37.93	651.701	0.231515	0.111702	2.07261	0.0382084	0.137705
ENSG00000064225	ST3GAL6	10402	protein_coding	3	98732236	98821201	38.88	95.5783	0.637124	0.292313	2.17959	0.0292876	NA
ENSG00000064270	ATP2C2	9914	protein_coding	16	84368527	84465779	48.85	3.68678	-1.33293	1.18604	-1.12385	0.261075	NA
ENSG00000064300	NGFR	4804	protein_coding	17	49495293	49515008	56.75	70.7879	-0.0263763	0.2686	-0.0981989	0.921774	NA
ENSG00000064309	CDON	50937	protein_coding	11	125955796	126063335	39.95	909.64	0.154562	0.0907484	1.70319	0.0885319	0.23266
ENSG00000064313	TAF2	6873	protein_coding	8	119730774	119832863	37.5	3581.67	0.149156	0.0780379	1.91132	0.055963	0.175683
ENSG00000064393	HIPK2	28996	protein_coding	7	139561570	139777998	45.66	1509.62	0.0396594	0.0878161	0.451619	0.651543	0.784959
ENSG00000064419	TNPO3	23534	protein_coding	7	128954180	129055173	39.8	8094.96	0.0216261	0.0505316	0.427971	0.668672	0.796844
ENSG00000064489	BORCS8-MEF2B	NA	protein_coding	19	19145569	19192158	54.55	58.2136	0.182171	0.327779	0.555775	0.578364	NA
ENSG00000064490	RFXANK	8625	protein_coding	19	19192229	19201869	54.66	3016.37	-0.135002	0.0813384	-1.65975	0.0969639	0.24525
ENSG00000064545	TMEM161A	54929	protein_coding	19	19119169	19138513	51.6	1290.2	-0.205027	0.103971	-1.97197	0.0486133	0.160551
ENSG00000064547	LPAR2	9170	protein_coding	19	19623655	19628930	58.93	563.083	-0.131944	0.126463	-1.04334	0.29679	0.491714
ENSG00000064601	CTSA	5476	protein_coding	20	45890144	45898949	56.09	2776.18	-0.146113	0.0851843	-1.71526	0.0862984	0.228751
ENSG00000064607	SUGP2	10147	protein_coding	19	18990888	19034023	50	7596.56	-0.0112753	0.0570085	-0.197784	0.843214	0.91295
ENSG00000064651	SLC12A2	6558	protein_coding	5	128083766	128189677	35.24	2348.78	0.153887	0.0888658	1.73167	0.0833316	0.224556
ENSG00000064652	SNX24	28966	protein_coding	5	122843439	123029354	40.32	513.029	0.335671	0.121658	2.75913	0.00579557	0.0434242
ENSG00000064666	CNN2	1265	protein_coding	19	1026586	1039068	59.72	11177.4	-0.144478	0.0715507	-2.01923	0.0434629	0.149155
ENSG00000064687	ABCA7	10347	protein_coding	19	1039997	1065572	60.53	1490.18	-0.0242253	0.114125	-0.21227	0.831896	0.906665
ENSG00000064703	DDX20	11218	protein_coding	1	111754832	111775602	40.27	2832.62	0.280327	0.0797442	3.51533	0.000439209	0.00934876
ENSG00000064726	BTBD1	53339	protein_coding	15	83016423	83067252	39.45	3751.07	0.0493624	0.0868154	0.56859	0.569634	0.725327
ENSG00000064763	FAR2	55711	protein_coding	12	29149016	29341121	38.9	54.559	0.350986	0.321433	1.09194	0.27486	NA
ENSG00000064886	CHI3L2	1117	protein_coding	1	111200771	111243440	44.64	17679.8	0.0187568	0.0663574	0.282664	0.777435	0.87209
ENSG00000064932	SBNO2	22904	protein_coding	19	1107637	1174268	63.17	4404.79	-0.362417	0.106086	-3.41626	0.000634869	0.0115842
ENSG00000064933	PMS1	5378	protein_coding	2	189784085	189877629	36.81	1444.72	0.260689	0.128828	2.02355	0.0430164	0.148224
ENSG00000064961	HMG20B	10362	protein_coding	19	3572777	3579088	65.34	3404.64	-0.122157	0.0859431	-1.42137	0.155209	0.329668
ENSG00000064989	CALCRL	10203	protein_coding	2	187341964	187448460	33.03	7.79116	-0.581432	0.842894	-0.689804	0.490317	NA
ENSG00000064995	TAF11	6882	protein_coding	6	34877462	34889192	41.7	1916.87	0.188676	0.0925237	2.03922	0.0414276	0.145081
ENSG00000064999	ANKS1A	23294	protein_coding	6	34889255	35091406	44.93	2168.89	0.174068	0.0708057	2.45839	0.0139563	0.0740043
ENSG00000065000	AP3D1	8943	protein_coding	19	2100988	2164468	56.41	14609.7	-0.206938	0.0906102	-2.28382	0.0223819	0.0997937
ENSG00000065029	ZNF76	7629	protein_coding	6	35258909	35295985	48.23	2570.83	0.0428538	0.0780877	0.54879	0.583149	0.73449
ENSG00000065054	NHERF2	9351	protein_coding	16	2025356	2039026	64.6	83.6635	-0.406688	0.256807	-1.58363	0.113278	NA
ENSG00000065057	NTHL1	4913	protein_coding	16	2039815	2047866	61.44	1450.4	-0.293141	0.11291	-2.59622	0.00942554	0.0581767
ENSG00000065060	BLTP3A	54887	protein_coding	6	34792083	34877514	42.82	4325.19	0.0889288	0.0595083	1.49439	0.135073	0.302227
ENSG00000065135	GNAI3	2773	protein_coding	1	109548615	109600195	38.65	8286.5	0.120826	0.0836148	1.44503	0.14845	0.320787
ENSG00000065150	IPO5	3843	protein_coding	13	97953658	98024296	40.27	31436.6	0.0160831	0.0694473	0.231586	0.816859	0.897373
ENSG00000065154	OAT	4942	protein_coding	10	124397303	124418976	42.49	3012.18	0.0203922	0.0866235	0.235412	0.813889	0.895779
ENSG00000065183	WDR3	10885	protein_coding	1	117929720	117966543	36.95	2700.53	-0.0409416	0.0863027	-0.474395	0.635218	0.773448
ENSG00000065243	PKN2	5586	protein_coding	1	88684222	88836255	36.25	1486.35	0.279063	0.0927377	3.00916	0.00261971	0.0272285
ENSG00000065268	WDR18	57418	protein_coding	19	984332	998438	62.24	5508.81	-0.291461	0.103975	-2.80319	0.00506	0.0406294
ENSG00000065308	TRAM2	9697	protein_coding	6	52497408	52577060	46.66	5074.5	0.0646441	0.0626236	1.03226	0.301948	0.497446
ENSG00000065320	NTN1	9423	protein_coding	17	9021510	9244000	49.77	198.545	-0.393628	0.165761	-2.37467	0.0175648	0.0857524
ENSG00000065328	MCM10	55388	protein_coding	10	13161558	13211110	43.59	6482.56	-0.0231223	0.0680706	-0.33968	0.734097	0.844384
ENSG00000065357	DGKA	1606	protein_coding	12	55927319	55954027	48.71	3042.94	0.0156835	0.0637449	0.246036	0.805655	0.889696
ENSG00000065361	ERBB3	2065	protein_coding	12	56076799	56103505	50.12	10.7011	-0.927957	0.721172	-1.28673	0.198187	NA
ENSG00000065413	ANKRD44	91526	protein_coding	2	196967017	197311173	40.24	773.699	0.283452	0.11987	2.36466	0.0180465	0.0873933
ENSG00000065427	KARS1	3735	protein_coding	16	75627474	75648643	45.57	16041.6	-0.0765501	0.0604028	-1.26733	0.205038	0.388554
ENSG00000065457	ADAT1	23536	protein_coding	16	75596868	75623300	44.58	1646.43	0.0736117	0.0789619	0.932243	0.351211	0.544459
ENSG00000065485	PDIA5	10954	protein_coding	3	123067025	123225227	45.22	1132.89	-0.150889	0.0814947	-1.85152	0.0640941	0.190223
ENSG00000065491	TBC1D22B	55633	protein_coding	6	37257772	37332970	43.34	1875	0.0506394	0.0675952	0.749156	0.453763	0.634011
ENSG00000065518	NDUFB4	4710	protein_coding	3	120596328	120602507	39.34	5200.18	-0.0746951	0.0626054	-1.19311	0.232826	0.41959
ENSG00000065526	SPEN	23013	protein_coding	1	15836095	15940456	43.57	10650.5	-0.0844373	0.0737901	-1.14429	0.252503	0.443431
ENSG00000065534	MYLK	4638	protein_coding	3	123610049	123884332	45.34	53.4674	-0.0581454	0.296382	-0.196184	0.844466	NA
ENSG00000065548	ZC3H15	55854	protein_coding	2	186486253	186511929	36.75	5374.9	0.0572462	0.0918325	0.623377	0.533037	0.697603
ENSG00000065559	MAP2K4	6416	protein_coding	17	12020829	12143830	37.09	2531.52	0.290393	0.0890864	3.25968	0.00111537	0.0163294
ENSG00000065600	PACC1	55248	protein_coding	1	212363928	212414901	44.57	1220.38	0.195099	0.0864522	2.25673	0.0240252	0.104094
ENSG00000065613	SLK	9748	protein_coding	10	103967140	104029233	36.59	4562.22	0.160808	0.0710517	2.26326	0.0236199	0.103074
ENSG00000065615	CYB5R4	51167	protein_coding	6	83859656	83967423	37.45	2150.48	0.169233	0.113184	1.4952	0.134863	0.302001
ENSG00000065618	COL17A1	1308	protein_coding	10	104031286	104085880	48.32	8.32946	0.522342	0.800456	0.652556	0.514043	NA
ENSG00000065621	GSTO2	119391	protein_coding	10	104268873	104304950	43.48	45.9058	0.0686768	0.320813	0.214071	0.830491	NA
ENSG00000065665	SEC61A2	55176	protein_coding	10	12129637	12169961	43.14	653.309	0.0746017	0.10055	0.741934	0.458127	0.637744
ENSG00000065675	PRKCQ	5588	protein_coding	10	6427143	6580301	43.1	3956.11	0.12931	0.0602283	2.147	0.0317936	0.122256
ENSG00000065717	TLE2	7089	protein_coding	19	2997639	3047635	54.68	459.157	-0.255331	0.120348	-2.1216	0.0338715	0.127629
ENSG00000065802	ASB1	51665	protein_coding	2	238426742	238452250	47.31	4068.61	-0.127505	0.0672867	-1.89496	0.058098	0.179159
ENSG00000065809	FAM107B	83641	protein_coding	10	14518557	14774897	43.19	5204.86	0.190288	0.0856002	2.22298	0.0262171	0.10926
ENSG00000065882	TBC1D1	23216	protein_coding	4	37891084	38139175	42.84	6711.56	0.00318731	0.0522754	0.0609715	0.951382	0.973437
ENSG00000065883	CDK13	8621	protein_coding	7	39950121	40099580	38.73	3984.64	0.0979782	0.0603867	1.62251	0.104694	0.255665
ENSG00000065911	MTHFD2	10797	protein_coding	2	74186172	74217565	43.85	29584.1	0.0541468	0.0794454	0.68156	0.495517	0.668831
ENSG00000065923	SLC9A7	84679	protein_coding	X	46599251	46759118	41.06	814.548	-0.104555	0.110494	-0.946247	0.344022	0.537269
ENSG00000065970	FOXJ2	55810	protein_coding	12	8032716	8055517	47.53	3913.28	-0.084994	0.0592254	-1.43509	0.15126	0.3238
ENSG00000065978	YBX1	4904	protein_coding	1	42682418	42703805	40.63	106104	-0.163609	0.0541848	-3.01947	0.00253217	0.0266333
ENSG00000065989	PDE4A	5141	protein_coding	19	10416773	10469630	54.53	231.327	-0.259003	0.165082	-1.56894	0.116662	0.274936
ENSG00000066027	PPP2R5A	5525	protein_coding	1	212285410	212361853	39.33	3383	0.0735997	0.0658895	1.11702	0.263987	0.456192
ENSG00000066044	ELAVL1	1994	protein_coding	19	7958573	8005659	52.21	10757.6	-0.13248	0.0557064	-2.37817	0.0173987	0.0852534
ENSG00000066084	DIP2B	57609	protein_coding	12	50504985	50748657	41.84	4866.01	-0.0237656	0.0642165	-0.370085	0.711319	0.828053
ENSG00000066117	SMARCD1	6602	protein_coding	12	50085200	50100707	48.48	8235.02	-0.00510261	0.0530809	-0.096129	0.923418	0.959463
ENSG00000066135	KDM4A	9682	protein_coding	1	43650149	43705518	46.76	7029.08	0.12157	0.0537377	2.2623	0.0236792	0.103176
ENSG00000066136	NFYC	4802	protein_coding	1	40691648	40771603	42.65	4149.31	-0.0107419	0.056438	-0.190332	0.849049	0.917199
ENSG00000066185	ZMYND12	84217	protein_coding	1	42430329	42456253	42.82	17.3337	0.782548	0.538368	1.45356	0.14607	NA
ENSG00000066230	SLC9A3	6550	protein_coding	5	470456	524449	61.24	202.904	-0.410317	0.182064	-2.25369	0.0242155	0.104571
ENSG00000066248	NGEF	25791	protein_coding	2	232878701	233013256	48.38	1.4455	1.68444	2.10414	0.800539	0.423399	NA
ENSG00000066279	ASPM	259266	protein_coding	1	197084121	197146694	34.66	8481.39	0.250855	0.0883408	2.83963	0.00451655	0.0377348
ENSG00000066294	CD84	8832	protein_coding	1	160541095	160579516	41.6	157.609	-0.0625555	0.199321	-0.313843	0.75364	0.856037
ENSG00000066322	ELOVL1	64834	protein_coding	1	43363398	43368074	58.76	4433.02	0.0369429	0.0630365	0.586055	0.557838	0.715934
ENSG00000066379	POLR1H	30834	protein_coding	6	30058899	30064909	41.39	2304.51	-0.126541	0.0712016	-1.77722	0.0755317	0.211514
ENSG00000066382	MPPED2	744	protein_coding	11	30384493	30586872	40.01	60.692	0.00290805	0.282007	0.010312	0.991772	NA
ENSG00000066422	ZBTB11	27107	protein_coding	3	101648889	101677135	40.32	6135.51	0.0736595	0.0730462	1.0084	0.313264	0.508153
ENSG00000066427	ATXN3	4287	protein_coding	14	92044496	92106621	42.4	1032.38	0.24767	0.107776	2.29801	0.0215613	0.0976401
ENSG00000066455	GOLGA5	9950	protein_coding	14	92794305	92839947	39.58	1886.26	0.0705127	0.0952964	0.73993	0.459343	0.638907
ENSG00000066557	LRRC40	55631	protein_coding	1	70144805	70205579	35.12	1100.58	0.297479	0.110959	2.68098	0.00734065	0.0501046
ENSG00000066583	ISOC1	51015	protein_coding	5	129094749	129114028	38.93	2990.56	0.0525597	0.0919846	0.571397	0.56773	0.723803
ENSG00000066629	EML1	2009	protein_coding	14	99737693	99942060	45.19	44.4755	0.275673	0.352898	0.78117	0.434703	NA
ENSG00000066651	TRMT11	60487	protein_coding	6	125986479	126203817	37.69	487.036	-0.0142161	0.136351	-0.104262	0.916962	0.956231
ENSG00000066654	THUMPD1	55623	protein_coding	16	20702816	20742084	40.19	2635.36	0.14018	0.0855508	1.63856	0.101306	0.25112
ENSG00000066697	MSANTD3	91283	protein_coding	9	100427143	100451734	43.76	1182.02	0.114506	0.0880997	1.29973	0.193694	0.376261
ENSG00000066735	KIF26A	26153	protein_coding	14	104136454	104180894	64.13	2112.62	-0.25276	0.200414	-1.26119	0.20724	0.390813
ENSG00000066739	ATG2B	55102	protein_coding	14	96279195	96363341	37.06	2091.73	0.264279	0.0770425	3.43031	0.000602901	0.0113624
ENSG00000066777	ARFGEF1	10565	protein_coding	8	67173511	67343781	38.38	4325.6	0.107929	0.0827625	1.30408	0.192206	0.374583
ENSG00000066827	ZFAT	57623	protein_coding	8	134477788	134713049	44.79	949.768	-0.00103147	0.0909911	-0.0113359	0.990955	0.994509
ENSG00000066855	MTFR1	9650	protein_coding	8	65644734	65771261	40.22	1493.43	0.105552	0.110795	0.952676	0.340754	0.534252
ENSG00000066923	STAG3	10734	protein_coding	7	100177563	100214387	46.09	248.789	0.129961	0.16493	0.787978	0.430709	0.614981
ENSG00000066926	FECH	2235	protein_coding	18	57544377	57586732	42.66	4681.87	0.0954331	0.0595379	1.6029	0.108957	0.262552
ENSG00000066933	MYO9A	4649	protein_coding	15	71822291	72118577	37.93	2930.72	0.0616407	0.0709843	0.868371	0.385191	0.574773
ENSG00000067048	DDX3Y	8653	protein_coding	Y	12904108	12920478	37.7	3420.53	0.108852	0.0813317	1.33838	0.180774	0.362715
ENSG00000067057	PFKP	5214	protein_coding	10	3066333	3137718	51.45	18807.4	-0.165686	0.0860418	-1.92565	0.0541486	0.172176
ENSG00000067064	IDI1	3422	protein_coding	10	1039152	1049119	42.88	19841.3	0.28174	0.0960276	2.93395	0.00334677	0.0315864
ENSG00000067066	SP100	6672	protein_coding	2	230415942	230545606	39.21	2050.56	0.141315	0.0935466	1.51064	0.130881	0.296963
ENSG00000067082	KLF6	1316	protein_coding	10	3775996	3785281	48.08	2406.09	0.0666575	0.0672707	0.990884	0.321742	0.516448
ENSG00000067113	PLPP1	8611	protein_coding	5	55424854	55534969	39.6	562.357	0.0478174	0.114746	0.416725	0.67688	0.803085
ENSG00000067141	NEO1	4756	protein_coding	15	73051710	73305205	38.73	3695.03	-0.00926059	0.0628428	-0.147361	0.882847	0.937015
ENSG00000067167	TRAM1	23471	protein_coding	8	70573218	70608416	38.27	13367.2	0.153745	0.0830808	1.85054	0.0642352	0.1905
ENSG00000067177	PHKA1	5255	protein_coding	X	72578814	72714319	37.87	2567	0.0380073	0.0646087	0.588269	0.556352	0.714867
ENSG00000067182	TNFRSF1A	7132	protein_coding	12	6328757	6342114	54.08	3269.94	-0.177213	0.0645586	-2.745	0.00605111	0.0445126
ENSG00000067191	CACNB1	782	protein_coding	17	39173453	39197702	54.39	1933.79	0.0625823	0.0858857	0.72867	0.466204	0.645161
ENSG00000067221	STOML1	9399	protein_coding	15	73978926	73994622	52.84	614.086	0.112004	0.111703	1.00269	0.316012	0.511077
ENSG00000067225	PKM	5315	protein_coding	15	72199029	72231819	48.38	111733	-0.153365	0.0550238	-2.78726	0.00531564	0.0415728
ENSG00000067248	DHX29	54505	protein_coding	5	55256055	55307694	37.07	3400.93	0.208046	0.0795917	2.61392	0.00895096	0.0569757
ENSG00000067334	DNTTIP2	30836	protein_coding	1	93866284	93879918	39.28	5288.51	0.162005	0.0942323	1.7192	0.0855774	0.227771
ENSG00000067365	METTL22	79091	protein_coding	16	8621683	8649654	49.56	861.033	-0.0270162	0.0957198	-0.282242	0.777758	0.872289
ENSG00000067369	TP53BP1	7158	protein_coding	15	43403061	43510728	41.72	6174.28	0.0215072	0.0596928	0.360298	0.718624	0.834341
ENSG00000067445	TRO	7216	protein_coding	X	54920462	54931431	51.41	2179.12	-0.016898	0.0699486	-0.241577	0.809108	0.892169
ENSG00000067533	RRP15	51018	protein_coding	1	218285293	218337983	37.63	1536.66	0.105629	0.109663	0.963221	0.335437	0.529022
ENSG00000067560	RHOA	387	protein_coding	3	49359139	49412998	46.57	29410.9	0.0015269	0.0665523	0.0229428	0.981696	0.991018
ENSG00000067596	DHX8	1659	protein_coding	17	43483865	43610338	47.76	5614.15	-0.00530401	0.0537009	-0.0987696	0.921321	0.958279
ENSG00000067606	PRKCZ	5590	protein_coding	1	2050411	2185395	56.45	46.1726	0.595987	0.362483	1.64418	0.100139	NA
ENSG00000067646	ZFY	7544	protein_coding	Y	2935281	2982506	37.27	637.42	0.37847	0.129365	2.92561	0.00343782	0.0321676
ENSG00000067704	IARS2	55699	protein_coding	1	220094132	220148041	39.19	9967.62	0.0641085	0.0793702	0.807716	0.419254	0.604945
ENSG00000067829	IDH3G	3421	protein_coding	X	153785766	153794512	58.74	2803.31	-0.166814	0.0787735	-2.11764	0.0342052	0.128225
ENSG00000067836	ROGDI	79641	protein_coding	16	4796968	4802880	63.01	667.559	-0.0942704	0.119974	-0.785756	0.432011	0.616095
ENSG00000067840	PDZD4	57595	protein_coding	X	153802166	153830565	56.35	43.8454	-0.423753	0.328233	-1.29101	0.1967	NA
ENSG00000067842	ATP2B3	492	protein_coding	X	153517642	153582939	58.22	1.87485	-0.144876	2.05025	-0.0706629	0.943666	NA
ENSG00000067900	ROCK1	6093	protein_coding	18	20944612	21111813	36.94	9675.53	-0.00962538	0.0723753	-0.132993	0.894199	0.943454
ENSG00000067955	CBFB	865	protein_coding	16	67028984	67101058	40.51	6509.64	0.0109533	0.066467	0.164793	0.869107	0.92954
ENSG00000067992	PDK3	5165	protein_coding	X	24465244	24550466	40.8	3777.36	0.174935	0.0873698	2.00223	0.0452596	0.153046
ENSG00000068001	HYAL2	8692	protein_coding	3	50317790	50322782	60.99	710.78	-0.261996	0.099042	-2.6453	0.0081619	0.0535723
ENSG00000068024	HDAC4	9759	protein_coding	2	239048168	239401654	51.33	3675.21	0.142165	0.0893474	1.59115	0.111575	0.266665
ENSG00000068028	RASSF1	11186	protein_coding	3	50329782	50340980	54.57	3552.77	-0.236312	0.0731154	-3.23205	0.00122908	0.0173998
ENSG00000068078	FGFR3	2261	protein_coding	4	1793293	1808872	65.83	51.6406	0.222178	0.324193	0.685325	0.493139	NA
ENSG00000068079	IFI35	3430	protein_coding	17	43006740	43014456	50.91	16.2952	0.222924	0.536919	0.415192	0.678002	NA
ENSG00000068097	HEATR6	63897	protein_coding	17	60041008	60078922	40.88	1511.31	0.0745668	0.0778919	0.957311	0.33841	0.532453
ENSG00000068120	COASY	80347	protein_coding	17	42561467	42566277	57.56	5315.85	-0.239008	0.0698541	-3.42153	0.000622687	0.0115006
ENSG00000068137	PLEKHH3	79990	protein_coding	17	42667914	42676994	62	598.058	-0.170391	0.134139	-1.27026	0.203993	0.387673
ENSG00000068305	MEF2A	4205	protein_coding	15	99565417	99716488	36.86	2690.12	0.139549	0.0812218	1.71812	0.0857739	0.227771
ENSG00000068308	OTUD5	55593	protein_coding	X	48922024	48958386	49.92	4943.93	-0.155109	0.062938	-2.46448	0.0137212	0.0730805
ENSG00000068323	TFE3	7030	protein_coding	X	49028726	49043410	52.48	2595.74	-0.13936	0.0689452	-2.02131	0.0432474	0.148721
ENSG00000068354	TBC1D25	4943	protein_coding	X	48539714	48562609	47.97	1121.1	-0.154268	0.0946246	-1.63032	0.103034	0.253416
ENSG00000068366	ACSL4	2182	protein_coding	X	109624244	109733403	39.16	6742.05	0.203628	0.0927553	2.19533	0.0281399	0.113663
ENSG00000068383	INPP5A	3632	protein_coding	10	132537787	132783480	54.13	724.199	0.113878	0.0965237	1.1798	0.238081	0.426251
ENSG00000068394	GPKOW	27238	protein_coding	X	49113407	49123735	50.86	3616.26	-0.0429426	0.0684996	-0.626903	0.530723	0.696016
ENSG00000068400	GRIPAP1	56850	protein_coding	X	48973720	49002265	50.22	3635.84	-0.0176849	0.0700444	-0.252482	0.800669	0.886404
ENSG00000068438	FTSJ1	24140	protein_coding	X	48476021	48486364	50.6	2794.86	-0.0643555	0.0700434	-0.918795	0.358203	0.550464
ENSG00000068489	PRR11	55771	protein_coding	17	59155732	59206709	44.35	2412.9	0.175195	0.0776048	2.25753	0.0239751	0.104057
ENSG00000068615	REEP1	65055	protein_coding	2	86213993	86338083	46.05	156.069	0.290847	0.200355	1.45166	0.146596	0.318014
ENSG00000068650	ATP11A	23250	protein_coding	13	112690038	112887168	50.37	2716.66	-0.0340975	0.0828747	-0.411434	0.680754	0.805707
ENSG00000068654	POLR1A	25885	protein_coding	2	86020216	86106155	46.69	6735.21	-0.0719795	0.0677296	-1.06275	0.287896	0.482843
ENSG00000068697	LAPTM4A	9741	protein_coding	2	20032650	20051628	41.26	3531.23	0.0707166	0.0816848	0.865725	0.386641	0.575956
ENSG00000068724	TTC7A	57217	protein_coding	2	46915869	47076137	50.92	6366.75	-0.0208388	0.0692101	-0.301095	0.763342	0.863543
ENSG00000068745	IP6K2	51447	protein_coding	3	48688003	48740353	47.61	5622.73	-0.132094	0.0569772	-2.31836	0.0204296	0.0945374
ENSG00000068784	SRBD1	55133	protein_coding	2	45388680	45612165	36.55	927.185	0.418918	0.105444	3.9729	7.10041e-05	0.00307727
ENSG00000068796	KIF2A	3796	protein_coding	5	62306162	62391025	38.5	7180.51	0.125121	0.0755001	1.65722	0.0974741	0.245932
ENSG00000068831	RASGRP2	10235	protein_coding	11	64726911	64745456	55.63	1846.51	-0.267531	0.0961232	-2.78321	0.00538237	0.0417889
ENSG00000068878	PSME4	23198	protein_coding	2	53864069	53970993	38.04	4641.48	0.0379872	0.0774685	0.490357	0.623882	0.765114
ENSG00000068885	IFT80	57560	protein_coding	3	160256986	160399880	36.52	888.975	0.289724	0.13397	2.1626	0.0305723	0.1194
ENSG00000068903	SIRT2	22933	protein_coding	19	38878555	38899862	53.55	2438.07	-0.0515205	0.0814563	-0.632492	0.527065	0.693492
ENSG00000068912	ERLEC1	27248	protein_coding	2	53787009	53833038	39.57	2504.83	0.102165	0.0972973	1.05003	0.293706	0.488749
ENSG00000068971	PPP2R5B	5526	protein_coding	11	64917553	64934475	54.41	387.322	0.00434645	0.12756	0.0340738	0.972818	0.985504
ENSG00000068976	PYGM	5837	protein_coding	11	64746389	64759974	56.89	165.56	-0.0751902	0.193275	-0.389032	0.697252	0.817353
ENSG00000069011	PITX1	5307	protein_coding	5	135027734	135034813	59.39	179.107	-0.38946	0.227707	-1.71035	0.0872005	0.230328
ENSG00000069020	MAST4	375449	protein_coding	5	66596380	67169593	39.2	749.28	0.0850378	0.0959616	0.886165	0.375529	0.566527
ENSG00000069188	SDK2	54549	protein_coding	17	73334384	73644445	52.32	11.3107	0.135336	0.699751	0.193406	0.846641	NA
ENSG00000069248	NUP133	55746	protein_coding	1	229440259	229508341	40.26	6140.3	0.129143	0.0728757	1.7721	0.0763771	0.212661
ENSG00000069275	NUCKS1	64710	protein_coding	1	205712822	205750182	39.53	9461.94	0.155528	0.083538	1.86177	0.0626356	0.187563
ENSG00000069329	VPS35	55737	protein_coding	16	46656132	46689518	38.86	8868.98	0.137221	0.0843257	1.62727	0.10368	0.254144
ENSG00000069345	DNAJA2	10294	protein_coding	16	46955362	46973674	42.53	5859.6	0.0181345	0.077622	0.233625	0.815276	0.896445
ENSG00000069399	BCL3	602	protein_coding	19	44747705	44760044	58.73	397.393	0.215469	0.139808	1.54118	0.123272	0.285196
ENSG00000069424	KCNAB2	8514	protein_coding	1	5990927	6101193	56.04	9099.73	-0.172514	0.0813863	-2.11969	0.034032	0.127837
ENSG00000069493	CLEC2D	29121	protein_coding	12	9664969	9699553	37.39	109.417	0.584551	0.23991	2.43655	0.0148283	0.0770536
ENSG00000069509	FUNDC1	139341	protein_coding	X	44523639	44542859	41.03	650.57	0.091042	0.114736	0.793494	0.42749	0.612413
ENSG00000069667	RORA	6095	protein_coding	15	60488284	61229302	41.64	1577.22	0.0457265	0.101966	0.448448	0.65383	0.786748
ENSG00000069696	DRD4	1815	protein_coding	11	637269	640706	67.07	10.8225	-0.550604	0.639099	-0.861533	0.388945	NA
ENSG00000069702	TGFBR3	7049	protein_coding	1	91680343	91906335	42.29	70.4754	0.97915	0.30781	3.18102	0.00146759	NA
ENSG00000069764	PLA2G10	8399	protein_coding	16	14672548	14694308	47.68	1.50704	-1.9263	1.94599	-0.989882	0.322232	NA
ENSG00000069849	ATP1B3	483	protein_coding	3	141876124	141926549	40.6	5410.16	0.0821026	0.0733019	1.12006	0.262687	0.454994
ENSG00000069869	NEDD4	4734	protein_coding	15	55826922	55993660	38.49	2840.02	0.252106	0.0820265	3.07347	0.00211585	0.023943
ENSG00000069943	PIGB	9488	protein_coding	15	55318960	55355648	39.99	765.542	0.169772	0.100525	1.68886	0.0912457	0.236742
ENSG00000069956	MAPK6	5597	protein_coding	15	51952106	52067375	43.13	3491.83	0.00223408	0.103407	0.0216047	0.982763	0.991268
ENSG00000069966	GNB5	10681	protein_coding	15	52115100	52191392	45.39	3171.59	0.070824	0.0616528	1.14876	0.250657	0.441287
ENSG00000069974	RAB27A	5873	protein_coding	15	55202966	55319113	41.6	1883.33	0.19065	0.0868302	2.19566	0.0281163	0.113663
ENSG00000069998	HDHD5	27440	protein_coding	22	17137511	17165287	50.12	5179.15	-0.192126	0.0738624	-2.60113	0.0092917	0.0577863
ENSG00000070010	UFD1	7353	protein_coding	22	19449911	19479202	46.94	5029.54	-0.0561824	0.0593626	-0.946427	0.343931	0.537196
ENSG00000070018	LRP6	4040	protein_coding	12	12116025	12267044	38.54	941.629	-0.0463253	0.0953034	-0.486082	0.626909	0.767649
ENSG00000070047	PHRF1	57661	protein_coding	11	576470	612222	56.31	10731.6	-0.178108	0.0837596	-2.12642	0.0334686	0.126668
ENSG00000070061	ELP1	8518	protein_coding	9	108866898	108934328	39.99	4511.2	0.0654214	0.0636589	1.02769	0.304097	0.499036
ENSG00000070081	NUCB2	4925	protein_coding	11	17208153	17349980	41.44	16155.7	0.0604083	0.103062	0.586138	0.557783	0.715934
ENSG00000070087	PFN2	5217	protein_coding	3	149964904	150050788	39.59	643.267	-0.0440407	0.0987993	-0.44576	0.655771	0.78812
ENSG00000070159	PTPN3	5774	protein_coding	9	109375466	109498313	45.34	504.583	0.104899	0.117446	0.893176	0.371763	0.562558
ENSG00000070182	SPTB	6710	protein_coding	14	64746283	64879907	48.21	735.999	0.089685	0.115139	0.778928	0.436022	0.619241
ENSG00000070190	DAPP1	27071	protein_coding	4	99816827	99870190	38.7	54.6218	0.606723	0.353842	1.71467	0.0864053	NA
ENSG00000070214	SLC44A1	23446	protein_coding	9	105244622	105439171	38.86	1491.3	0.0809597	0.0892391	0.907223	0.364289	0.555953
ENSG00000070269	TMEM260	54916	protein_coding	14	56488354	56650606	39.13	542.947	0.357426	0.11028	3.24107	0.00119084	0.0170597
ENSG00000070366	SMG6	23293	protein_coding	17	2059839	2303785	45.76	3994.96	-0.0343624	0.0708419	-0.485059	0.627635	0.768182
ENSG00000070367	EXOC5	10640	protein_coding	14	57200507	57268905	35.94	7359.71	0.189613	0.0911693	2.07979	0.0375449	0.135966
ENSG00000070371	CLTCL1	8218	protein_coding	22	19179473	19291719	46.42	475.665	0.192357	0.125718	1.53007	0.126001	0.289061
ENSG00000070388	FGF22	27006	protein_coding	19	639879	644373	67.9	14.5025	-0.934868	0.645991	-1.44718	0.147845	NA
ENSG00000070404	FSTL3	10272	protein_coding	19	676392	683392	64.93	350.358	-0.184474	0.132121	-1.39625	0.16264	0.3398
ENSG00000070413	DGCR2	9993	protein_coding	22	19036282	19122454	48.62	4922.43	-0.144364	0.0900595	-1.60299	0.108937	0.262552
ENSG00000070423	RNF126	55658	protein_coding	19	647526	663233	63.49	5044.03	-0.308793	0.0944794	-3.26836	0.00108172	0.0159403
ENSG00000070444	MNT	4335	protein_coding	17	2384073	2401104	61.64	2065.67	-0.280107	0.0844088	-3.31845	0.000905173	0.0143548
ENSG00000070476	ZXDC	79364	protein_coding	3	126437601	126475891	48.66	2564.64	-0.163082	0.08065	-2.02209	0.0431671	0.14853
ENSG00000070495	JMJD6	23210	protein_coding	17	76712832	76726799	48.83	6277.56	-0.290614	0.0608297	-4.7775	1.77486e-06	0.0002316
ENSG00000070501	POLB	5423	protein_coding	8	42338454	42371808	40.44	1345.21	0.22616	0.102783	2.20037	0.0277803	0.11299
ENSG00000070526	ST6GALNAC1	55808	protein_coding	17	76624761	76643786	48.61	22.9546	-0.172261	0.447238	-0.385167	0.700114	NA
ENSG00000070540	WIPI1	55062	protein_coding	17	68420948	68457513	46.58	826.079	0.145571	0.100206	1.45271	0.146303	0.317758
ENSG00000070601	FRMPD1	22844	protein_coding	9	37650954	37746904	44.17	79.6215	0.128731	0.265752	0.484405	0.628099	NA
ENSG00000070610	GBA2	57704	protein_coding	9	35736866	35749228	50.7	3242.45	0.0130847	0.0633371	0.206589	0.836331	0.908387
ENSG00000070614	NDST1	3340	protein_coding	5	150485818	150558211	52.04	2084.88	-0.108714	0.08778	-1.23848	0.215539	0.400922
ENSG00000070669	ASNS	440	protein_coding	7	97851677	97872542	38.47	10341.7	0.127781	0.083536	1.52965	0.126104	0.289098
ENSG00000070718	AP3M2	10947	protein_coding	8	42152946	42171673	41.4	1536.13	-0.00677142	0.0884896	-0.0765222	0.939004	0.967534
ENSG00000070748	CHAT	1103	protein_coding	10	49609095	49667942	50.94	120.069	0.581781	0.223028	2.60856	0.0090924	0.0574412
ENSG00000070756	PABPC1	26986	protein_coding	8	100685816	100722809	40.75	111071	-0.115583	0.0525105	-2.20115	0.0277254	0.112866
ENSG00000070759	TESK2	10420	protein_coding	1	45343883	45491163	42.23	860.65	-0.0086472	0.102668	-0.0842248	0.932878	0.964533
ENSG00000070761	CFAP20	29105	protein_coding	16	58113592	58129381	44.82	4432.01	-0.0760749	0.0585553	-1.2992	0.193876	0.376432
ENSG00000070770	CSNK2A2	1459	protein_coding	16	58157907	58198106	41.51	4266.94	0.0511853	0.0603742	0.847801	0.396549	0.585483
ENSG00000070778	PTPN21	11099	protein_coding	14	88465778	88555007	41.39	10.5995	-0.101756	0.660052	-0.154163	0.877481	NA
ENSG00000070785	EIF2B3	8891	protein_coding	1	44850522	44986722	42.55	923.941	0.012357	0.108039	0.114375	0.908941	0.951171
ENSG00000070814	TCOF1	6949	protein_coding	5	150357629	150400308	52.46	5160.68	-0.218313	0.0690556	-3.1614	0.00157011	0.0202525
ENSG00000070831	CDC42	998	protein_coding	1	22052627	22101360	41.94	6434.81	0.0719914	0.0824068	0.87361	0.382331	0.572105
ENSG00000070882	OSBPL3	26031	protein_coding	7	24796540	24981634	40.72	2242.65	0.203148	0.0758382	2.6787	0.00739077	0.0502857
ENSG00000070915	SLC12A3	6559	protein_coding	16	56865207	56915850	52.83	3.75092	-0.849019	1.25918	-0.674262	0.500145	NA
ENSG00000070950	RAD18	56852	protein_coding	3	8775402	8963773	40.44	3613.09	0.127368	0.0941492	1.35283	0.176109	0.356524
ENSG00000070961	ATP2B1	490	protein_coding	12	89588049	89709366	36.39	1438	0.187448	0.100156	1.87156	0.0612678	0.184711
ENSG00000070985	TRPM5	29850	protein_coding	11	2404515	2444514	59.1	5.38471	0.0566543	0.991332	0.0571497	0.954426	NA
ENSG00000071051	NCK2	8440	protein_coding	2	105744912	105894274	44.54	2862.19	-0.246811	0.0986631	-2.50155	0.0123651	0.0689148
ENSG00000071054	MAP4K4	9448	protein_coding	2	101696850	101894690	41.04	15218.8	-0.0813658	0.0494202	-1.64641	0.0996795	0.249215
ENSG00000071073	MGAT4A	11320	protein_coding	2	98619106	98731132	40.02	8264.81	0.0781823	0.0873794	0.894746	0.370923	0.562026
ENSG00000071082	RPL31	6160	protein_coding	2	101002229	101024032	42.39	32093.4	-0.117443	0.0656441	-1.78909	0.0736004	0.208046
ENSG00000071127	WDR1	9948	protein_coding	4	10068089	10116972	53.29	40404.7	-0.0687743	0.0597605	-1.15083	0.249801	0.440358
ENSG00000071189	SNX13	23161	protein_coding	7	17790761	17940501	35.09	2117.41	0.233782	0.0850991	2.74718	0.00601107	0.044341
ENSG00000071205	ARHGAP10	79658	protein_coding	4	147732063	148072776	40.94	597.38	-0.0834055	0.11518	-0.724132	0.468985	0.646996
ENSG00000071242	RPS6KA2	6196	protein_coding	6	166409364	166906451	46.48	1147.34	0.056475	0.104483	0.540518	0.58884	0.738742
ENSG00000071243	ING3	54556	protein_coding	7	120950763	120977216	35.56	1745.68	0.393623	0.114253	3.44519	0.000570666	0.0109789
ENSG00000071246	VASH1	22846	protein_coding	14	76761468	76783015	55.57	780.698	-0.0503077	0.115945	-0.433892	0.664367	0.794316
ENSG00000071462	BUD23	114049	protein_coding	7	73683597	73698212	50.82	7371.25	-0.107906	0.054314	-1.98672	0.0469538	0.157014
ENSG00000071537	SEL1L	6400	protein_coding	14	81471547	81533853	38.48	5609.39	0.171284	0.0766929	2.23338	0.0255239	0.107514
ENSG00000071539	TRIP13	9319	protein_coding	5	892884	919357	50.22	2717.62	0.0544883	0.0635448	0.857478	0.391181	0.580191
ENSG00000071553	ATP6AP1	537	protein_coding	X	154428633	154436516	56.77	7837.93	-0.121402	0.0637292	-1.90496	0.056785	0.177296
ENSG00000071564	TCF3	6929	protein_coding	19	1609291	1652615	59.56	13176.9	-0.327688	0.0935309	-3.50353	0.000459133	0.00955115
ENSG00000071575	TRIB2	28951	protein_coding	2	12716910	12742734	47.65	842.208	0.0980994	0.0991316	0.989587	0.322376	0.51712
ENSG00000071626	DAZAP1	26528	protein_coding	19	1407569	1435687	58.75	9586.76	-0.189449	0.0704527	-2.68903	0.0071661	0.0494136
ENSG00000071655	MBD3	53615	protein_coding	19	1573596	1592865	58.14	9796.56	-0.311582	0.10031	-3.10619	0.00189512	0.0224913
ENSG00000071794	HLTF	6596	protein_coding	3	149030127	149086554	35.95	5175.68	0.353182	0.0899742	3.92537	8.65978e-05	0.00353608
ENSG00000071859	FAM50A	9130	protein_coding	X	154444141	154450654	60.42	4399.25	-0.090158	0.0653861	-1.37886	0.167939	0.346014
ENSG00000071889	FAM3A	60343	protein_coding	X	154506159	154516242	55.32	1839.51	-0.104031	0.0860386	-1.20912	0.226618	0.41258
ENSG00000071894	CPSF1	29894	protein_coding	8	144393229	144409335	59.96	13864.7	-0.273109	0.0940929	-2.90254	0.00370147	0.0335874
ENSG00000071909	MYO3B	140469	protein_coding	2	170178145	170655171	40.21	1.30261	0.779629	2.40788	0.323782	0.746103	NA
ENSG00000071967	CYBRD1	79901	protein_coding	2	171522247	171558129	41.27	1339.85	0.10526	0.0922368	1.1412	0.253788	0.444748
ENSG00000071994	PDCD2	5134	protein_coding	6	170575295	170584692	41.64	4752.57	0.0486545	0.0715939	0.67959	0.496764	0.669998
ENSG00000072042	RDH11	51109	protein_coding	14	67676800	67695793	42.62	8374.61	0.106704	0.0670313	1.59185	0.111419	0.266405
ENSG00000072062	PRKACA	5566	protein_coding	19	14091688	14118084	53.35	7164.99	-0.0907696	0.059953	-1.51401	0.130022	0.295461
ENSG00000072071	ADGRL1	22859	protein_coding	19	14147743	14206187	56.42	1894.23	-0.196453	0.100708	-1.95072	0.0510901	0.165543
ENSG00000072110	ACTN1	87	protein_coding	14	68874123	68979440	50.81	6152.71	-0.294326	0.0790676	-3.72246	0.000197295	0.00595106
ENSG00000072121	ZFYVE26	23503	protein_coding	14	67727374	67816590	43	3270.76	0.0389466	0.0674241	0.577637	0.563509	0.71998
ENSG00000072134	EPN2	22905	protein_coding	17	19215615	19336715	48.72	101.274	0.243666	0.241001	1.01106	0.311988	0.506617
ENSG00000072135	PTPN18	26469	protein_coding	2	130356045	130375405	47.6	1237.96	-0.0736502	0.0787874	-0.934797	0.349893	0.543047
ENSG00000072163	LIMS2	55679	protein_coding	2	127638381	127681786	56.36	1448.85	-0.469397	0.0965297	-4.86272	1.15785e-06	0.000174069
ENSG00000072182	ASIC4	55515	protein_coding	2	219514170	219538772	56.96	8.87664	-0.67483	0.688207	-0.980562	0.326809	NA
ENSG00000072195	SPEG	10290	protein_coding	2	219434843	219493629	57.57	1133.2	-0.130253	0.10993	-1.18487	0.236069	0.423302
ENSG00000072210	ALDH3A2	224	protein_coding	17	19648136	19685760	45.09	1543.3	0.154197	0.0882507	1.74726	0.080593	0.220086
ENSG00000072274	TFRC	7037	protein_coding	3	196012511	196082153	42.38	30075.1	-0.00133268	0.0703945	-0.0189316	0.984896	0.992488
ENSG00000072310	SREBF1	6720	protein_coding	17	17810399	17837002	58.04	14096.4	-0.158025	0.089603	-1.76361	0.0777977	0.215248
ENSG00000072364	AFF4	27125	protein_coding	5	132875395	132963634	40.42	6415.26	0.27128	0.0701715	3.86596	0.000110654	0.00412546
ENSG00000072401	UBE2D1	7321	protein_coding	10	58334979	58370751	36.06	612.625	0.308241	0.113966	2.70467	0.00683716	0.0481408
ENSG00000072415	PALS1	64398	protein_coding	14	67240713	67336061	37.7	2470.75	0.131713	0.0875791	1.50393	0.132599	0.298659
ENSG00000072422	RHOBTB1	9886	protein_coding	10	60869438	61001440	38.94	12.8198	0.977315	0.684593	1.42759	0.153411	NA
ENSG00000072501	SMC1A	8243	protein_coding	X	53374149	53422728	45.54	19307.3	-0.0810166	0.055116	-1.46993	0.141581	0.31194
ENSG00000072506	HSD17B10	3028	protein_coding	X	53431258	53434370	51.98	9952.39	-0.165693	0.0613446	-2.70103	0.00691254	0.048416
ENSG00000072518	MARK2	2011	protein_coding	11	63838928	63911020	49.65	2903.81	-0.0276078	0.0854002	-0.323276	0.746486	0.851253
ENSG00000072571	HMMR	3161	protein_coding	5	163460203	163491941	36.97	5489.83	0.291391	0.111991	2.60191	0.00927073	0.0577466
ENSG00000072682	P4HA2	8974	protein_coding	5	132190147	132295315	49.23	1.51632	-3.31531	1.92497	-1.72226	0.0850217	NA
ENSG00000072736	NFATC3	4775	protein_coding	16	68084751	68229259	41.53	5425.55	0.055038	0.05924	0.929068	0.352854	0.545691
ENSG00000072756	TRNT1	51095	protein_coding	3	3126933	3153435	38.66	1167.75	0.101602	0.104806	0.96942	0.332335	0.526193
ENSG00000072778	ACADVL	37	protein_coding	17	7217125	7225266	58.51	4614.53	-0.0712454	0.0638782	-1.11533	0.264708	0.456846
ENSG00000072786	STK10	6793	protein_coding	5	172042079	172188224	48.99	3425.09	0.0221978	0.0787282	0.281955	0.777978	0.872373
ENSG00000072803	FBXW11	23291	protein_coding	5	171861549	172006873	39.72	2041.44	0.0577071	0.0695269	0.829997	0.406541	0.594388
ENSG00000072818	ACAP1	9744	protein_coding	17	7336529	7351477	54.55	12443.8	-0.13746	0.0677406	-2.02921	0.0424374	0.146988
ENSG00000072832	CRMP1	1400	protein_coding	4	5748084	5893086	48.99	20.3691	0.153738	0.521208	0.294965	0.768021	NA
ENSG00000072849	DERL2	51009	protein_coding	17	5471254	5486811	41.38	2162.15	0.252485	0.0895561	2.81929	0.00481294	0.0393291
ENSG00000072858	SIDT1	54847	protein_coding	3	113532555	113629714	40.77	799.968	0.327243	0.0950794	3.44179	0.00057788	0.0110645
ENSG00000072864	NDE1	54820	protein_coding	16	15643267	15734691	48.63	2821.55	-0.0677224	0.0694974	-0.974459	0.329829	0.523885
ENSG00000072952	IRAG1	10335	protein_coding	11	10573091	10693988	45.65	2.322	2.76196	1.83849	1.5023	0.13302	NA
ENSG00000072954	TMEM38A	79041	protein_coding	19	16661139	16690023	49.91	119.765	-0.013268	0.210023	-0.0631739	0.949628	0.972555
ENSG00000072958	AP1M1	8907	protein_coding	19	16197854	16245906	51.53	6014.8	-0.0684441	0.0725888	-0.942901	0.345731	0.538957
ENSG00000073008	PVR	5817	protein_coding	19	44643798	44666162	50.03	1182.75	-0.0639655	0.0973179	-0.657284	0.510998	0.680934
ENSG00000073050	XRCC1	7515	protein_coding	19	43543311	43580473	50.91	5518.25	-0.0559826	0.0646577	-0.865831	0.386583	0.57594
ENSG00000073060	SCARB1	949	protein_coding	12	124776856	124882668	51.45	1525.46	-0.217797	0.0979832	-2.22279	0.0262296	0.10926
ENSG00000073067	CYP2W1	54905	protein_coding	7	983181	989640	66.81	0.822225	0.0569599	2.78233	0.020472	0.983667	NA
ENSG00000073111	MCM2	4171	protein_coding	3	127598223	127622436	50.73	29391.9	-0.302861	0.0651934	-4.64558	3.39115e-06	0.000373493
ENSG00000073150	PANX2	56666	protein_coding	22	50170731	50180295	64.17	2.19899	-0.385809	1.7688	-0.218119	0.827336	NA
ENSG00000073169	SELENOO	83642	protein_coding	22	50201011	50217616	55.72	1710.16	-0.238838	0.114664	-2.08293	0.0372579	0.135417
ENSG00000073282	TP63	8626	protein_coding	3	189631389	189897276	37.13	1.78022	-0.301511	1.6563	-0.182039	0.855552	NA
ENSG00000073331	ALPK1	80216	protein_coding	4	112285509	112442621	40.45	128.629	0.234783	0.226896	1.03476	0.300782	0.496343
ENSG00000073350	LLGL2	3993	protein_coding	17	75525080	75575209	56.06	8.97201	0.144394	0.812655	0.177681	0.858973	NA
ENSG00000073417	PDE8A	5151	protein_coding	15	84980440	85139145	41.8	978.161	0.395585	0.0983002	4.02426	5.71556e-05	0.00269079
ENSG00000073536	NLE1	54475	protein_coding	17	35128730	35142304	52.09	2209.07	-0.306105	0.0703873	-4.34886	1.36844e-05	0.00102676
ENSG00000073578	SDHA	6389	protein_coding	5	218303	257082	45.97	8891.92	-0.150986	0.0582119	-2.59373	0.00949403	0.0583491
ENSG00000073584	SMARCE1	6605	protein_coding	17	40624962	40648654	37.88	11021.4	0.0676286	0.0774313	0.873402	0.382444	0.572124
ENSG00000073598	FNDC8	54752	protein_coding	17	35121615	35130732	48.33	7.19982	0.167572	0.964927	0.173663	0.86213	NA
ENSG00000073605	GSDMB	55876	protein_coding	17	39904595	39919854	48.85	332.287	-0.149009	0.130268	-1.14386	0.25268	0.443553
ENSG00000073614	KDM5A	5927	protein_coding	12	280057	389320	39.44	8940.4	0.0292927	0.0651143	0.449867	0.652806	0.786052
ENSG00000073670	ADAM11	4185	protein_coding	17	44758988	44781846	59.33	56.6955	-0.267395	0.322129	-0.830084	0.406491	NA
ENSG00000073711	PPP2R3A	5523	protein_coding	3	135965728	136147894	39.06	195.259	0.419678	0.182453	2.3002	0.0214368	0.0973701
ENSG00000073712	FERMT2	10979	protein_coding	14	52857268	52952435	39.3	496.586	0.146096	0.14153	1.03227	0.301947	0.497446
ENSG00000073756	PTGS2	5743	protein_coding	1	186671791	186680922	36.06	8.36241	2.87724	1.33073	2.16214	0.030607	NA
ENSG00000073792	IGF2BP2	10644	protein_coding	3	185643130	185825042	42.56	9.41102	-0.580121	0.747553	-0.776026	0.437734	NA
ENSG00000073803	MAP3K13	9175	protein_coding	3	185282941	185489094	40.07	70.0819	0.22885	0.292062	0.783567	0.433295	NA
ENSG00000073849	ST6GAL1	6480	protein_coding	3	186930325	187078553	44.4	1957.01	-0.228181	0.0704764	-3.2377	0.00120499	0.0171601
ENSG00000073861	TBX21	30009	protein_coding	17	47733236	47746122	53.22	15.4855	0.405957	0.633888	0.640423	0.521898	NA
ENSG00000073905	VDAC1P1	NA	processed_pseudogene	X	80929500	80930347	47.76	5.51411	-0.448931	1.0035	-0.447365	0.654612	NA
ENSG00000073910	FRY	10129	protein_coding	13	31846713	32299125	39.24	384.056	0.1998	0.123351	1.61977	0.105281	0.256627
ENSG00000073921	PICALM	8301	protein_coding	11	85957175	86069882	37.29	5859.72	0.182508	0.0780714	2.33771	0.0194025	0.0914155
ENSG00000073969	NSF	4905	protein_coding	17	46590669	46757679	38.61	4357.42	0.10166	0.0773769	1.31383	0.188904	0.371313
ENSG00000074054	CLASP1	23332	protein_coding	2	121337776	121649476	41.05	3575.24	0.123407	0.0623894	1.97801	0.0479273	0.159205
ENSG00000074071	MRPS34	65993	protein_coding	16	1771890	1773150	65.5	4178.72	-0.217881	0.0929711	-2.34354	0.0191019	0.0907116
ENSG00000074181	NOTCH3	4854	protein_coding	19	15159038	15200995	54.88	232.026	-0.238424	0.178342	-1.33689	0.181257	0.363193
ENSG00000074201	CLNS1A	1207	protein_coding	11	77514936	77637794	41.76	5283.63	0.0223485	0.0792173	0.282117	0.777854	0.872315
ENSG00000074211	PPP2R2C	5522	protein_coding	4	6320578	6563600	51.48	2.87499	-1.36366	1.21451	-1.1228	0.26152	NA
ENSG00000074266	EED	8726	protein_coding	11	86201212	86279807	38.59	1335.15	0.0980223	0.080335	1.22017	0.222401	0.40837
ENSG00000074276	CDHR2	54825	protein_coding	5	176542511	176595974	53.78	6.24494	-0.52473	0.869256	-0.603654	0.546074	NA
ENSG00000074319	TSG101	7251	protein_coding	11	18468336	18526951	39.61	2381.62	0.0889858	0.0824897	1.07875	0.280699	0.474953
ENSG00000074356	NCBP3	55421	protein_coding	17	3802158	3846246	44.57	8802.31	-0.0619307	0.064632	-0.958204	0.33796	0.531954
ENSG00000074370	ATP2A3	489	protein_coding	17	3923868	3964464	56.9	36711.9	-0.225975	0.0951312	-2.37541	0.0175297	0.0856855
ENSG00000074410	CA12	771	protein_coding	15	63321378	63381846	48.38	2.41956	0.923825	1.64928	0.560139	0.575385	NA
ENSG00000074416	MGLL	11343	protein_coding	3	127689062	128052190	44.86	113.706	0.0933266	0.217302	0.429478	0.667575	0.796169
ENSG00000074527	NTN4	59277	protein_coding	12	95657807	95791189	40.1	6.40248	2.12807	1.19016	1.78805	0.0737676	NA
ENSG00000074582	BCS1L	617	protein_coding	2	218658764	218663443	54.42	1803.75	-0.123475	0.0733574	-1.6832	0.0923364	0.238387
ENSG00000074603	DPP8	54878	protein_coding	15	65442463	65517704	40.97	2989	0.16518	0.0846968	1.95025	0.0511469	0.165682
ENSG00000074621	SLC24A1	9187	protein_coding	15	65611366	65660995	44.73	488.654	0.149157	0.115537	1.291	0.196705	0.379471
ENSG00000074660	SCARF1	8578	protein_coding	17	1633858	1645744	58.07	26.301	0.160913	0.46515	0.345938	0.729389	NA
ENSG00000074695	LMAN1	3998	protein_coding	18	59327823	59359265	36.9	6283.74	-0.0047649	0.0747503	-0.0637442	0.949174	0.972421
ENSG00000074696	HACD3	51495	protein_coding	15	65530418	65578349	42.55	5884.64	0.154052	0.0731153	2.10698	0.0351194	0.130417
ENSG00000074706	IPCEF1	26034	protein_coding	6	154154496	154356803	40.14	177.838	0.651043	0.216349	3.00923	0.00261915	0.0272285
ENSG00000074755	ZZEF1	23140	protein_coding	17	4004445	4143030	44.49	6631.06	-0.0820132	0.071463	-1.14763	0.251121	0.441715
ENSG00000074800	ENO1	2023	protein_coding	1	8861000	8879190	50.15	180817	-0.144639	0.0558634	-2.58917	0.00962089	0.0588079
ENSG00000074842	MYDGF	56005	protein_coding	19	4641374	4670362	54.73	8690.17	-0.217833	0.0642042	-3.39281	0.000691801	0.0121676
ENSG00000074855	ANO8	57719	protein_coding	19	17323223	17334855	62.68	571.823	-0.0827106	0.130431	-0.634134	0.525994	0.69286
ENSG00000074935	TUBE1	51175	protein_coding	6	112070663	112087529	34.63	1092.52	0.282615	0.100849	2.80237	0.00507291	0.0406294
ENSG00000074964	ARHGEF10L	55160	protein_coding	1	17539698	17697874	54.39	0.758392	1.43971	3.06475	0.469764	0.638524	NA
ENSG00000074966	TXK	7294	protein_coding	4	48063158	48134250	39.54	32.9152	0.0595689	0.458525	0.129914	0.896634	NA
ENSG00000075073	TACR2	6865	protein_coding	10	69403903	69416918	52.05	7.49777	0.222504	0.908078	0.245027	0.806435	NA
ENSG00000075089	ACTR6	64431	protein_coding	12	100199122	100241865	41	1399.18	0.120948	0.121914	0.992071	0.321163	0.515932
ENSG00000075131	TIPIN	54962	protein_coding	15	66336191	66386746	44.04	1615.57	0.222243	0.100935	2.20185	0.0276761	0.112827
ENSG00000075142	SRI	6717	protein_coding	7	88205115	88226993	39.54	4258.32	-0.0608479	0.0612073	-0.994129	0.32016	0.514885
ENSG00000075151	EIF4G3	8672	protein_coding	1	20806292	21177285	39.39	3664.54	-0.0475293	0.0666857	-0.712735	0.47601	0.653818
ENSG00000075188	NUP37	79023	protein_coding	12	102073103	102120120	36.52	2693.21	0.222867	0.100497	2.21766	0.0265783	0.110253
ENSG00000075218	GTSE1	51512	protein_coding	22	46296870	46330810	50.08	7399.54	0.0631786	0.0524341	1.20491	0.228237	0.414646
ENSG00000075223	SEMA3C	10512	protein_coding	7	80742538	80922359	35.82	0.504722	-0.357896	4.00681	-0.0893218	0.928826	NA
ENSG00000075234	TTC38	55020	protein_coding	22	46267961	46294008	54.16	66.3932	-0.0526726	0.287786	-0.183027	0.854777	NA
ENSG00000075239	ACAT1	38	protein_coding	11	108116695	108148957	42.86	2734.29	0.133097	0.0868282	1.53288	0.125305	0.287958
ENSG00000075240	GRAMD4	23151	protein_coding	22	46576012	46679790	57.68	3423.94	-0.0746273	0.0983843	-0.758529	0.448134	0.629149
ENSG00000075275	CELSR1	9620	protein_coding	22	46360834	46537620	53.99	23.3025	0.338094	0.547417	0.617617	0.536828	NA
ENSG00000075290	WNT8B	7479	protein_coding	10	100463009	100483744	42.74	17.6738	0.106047	0.61973	0.171117	0.864132	NA
ENSG00000075292	ZNF638	27332	protein_coding	2	71276561	71435069	38.16	5625.46	0.331104	0.0837534	3.95332	7.7073e-05	0.00327064
ENSG00000075303	SLC25A40	55972	protein_coding	7	87833568	87876360	35.47	3027	0.194033	0.0983163	1.97355	0.0484325	0.160157
ENSG00000075336	TIMM21	29090	protein_coding	18	74148523	74160531	42.28	1556.73	0.057676	0.0890662	0.647563	0.517267	0.686014
ENSG00000075340	ADD2	119	protein_coding	2	70607618	70768225	44.81	2.93673	1.21841	1.45984	0.834616	0.403934	NA
ENSG00000075399	VPS9D1	9605	protein_coding	16	89707134	89720898	59.41	377.885	-0.159835	0.137701	-1.16074	0.245749	0.4352
ENSG00000075407	ZNF37A	7587	protein_coding	10	38094334	38150293	39.11	1361.44	0.354273	0.0872935	4.05842	4.94064e-05	0.0024457
ENSG00000075413	MARK3	4140	protein_coding	14	103385377	103503831	42.16	5522.61	0.137602	0.055106	2.49705	0.0125232	0.0694412
ENSG00000075415	SLC25A3	5250	protein_coding	12	98593591	98606379	42.39	28937.8	0.0877771	0.0591026	1.48516	0.1375	0.305967
ENSG00000075420	FNDC3B	64778	protein_coding	3	172039578	172401669	39.76	662.308	-0.0439579	0.105153	-0.418037	0.67592	0.802557
ENSG00000075426	FOSL2	2355	protein_coding	2	28392448	28417317	51.81	4082.02	0.204536	0.0778	2.629	0.00856363	0.055431
ENSG00000075539	FRYL	285527	protein_coding	4	48497357	48780322	36.94	6950.55	0.131005	0.0726512	1.80321	0.0713549	0.203714
ENSG00000075568	TMEM131	23505	protein_coding	2	97756333	97995948	39.3	3666.55	0.118205	0.0603989	1.95706	0.0503399	0.164003
ENSG00000075618	FSCN1	6624	protein_coding	7	5592816	5606655	59.62	10.2282	-0.512874	0.721497	-0.710847	0.477179	NA
ENSG00000075624	ACTB	60	protein_coding	7	5526409	5563902	56.77	249092	-0.196755	0.0711878	-2.76388	0.00571183	0.0431805
ENSG00000075643	MOCOS	55034	protein_coding	18	36187497	36272157	42.78	4.68945	0.153711	1.0371	0.148212	0.882176	NA
ENSG00000075673	ATP12A	479	protein_coding	13	24680408	24712472	49.27	19.9128	0.460477	0.506496	0.909143	0.363275	NA
ENSG00000075702	WDR62	284403	protein_coding	19	36054649	36105108	51.49	5992.65	-0.078101	0.0809604	-0.964682	0.334704	0.528347
ENSG00000075711	DLG1	1739	protein_coding	3	197042560	197299330	36.59	2950.36	0.198379	0.0881957	2.2493	0.0244935	0.105053
ENSG00000075785	RAB7A	7879	protein_coding	3	128693669	128825942	45.18	11908.1	-0.163825	0.0486811	-3.36527	0.000764678	0.0129844
ENSG00000075790	BCAP29	55973	protein_coding	7	107580246	107629170	37.26	790.729	0.226433	0.119386	1.89664	0.0578749	0.178925
ENSG00000075826	SEC31B	25956	protein_coding	10	100486646	100519864	46.28	479.384	0.0585913	0.136776	0.428374	0.668378	0.796811
ENSG00000075856	SART3	9733	protein_coding	12	108522214	108561400	42.57	9481.06	-0.0723805	0.0485535	-1.49074	0.136031	0.303767
ENSG00000075884	ARHGAP15	55843	protein_coding	2	143091362	143768352	36.48	2824.23	0.0183462	0.0917234	0.200017	0.841468	0.912228
ENSG00000075886	TUBA3D	113457	protein_coding	2	131476119	131482934	52.01	14.3864	-0.777879	0.598299	-1.30015	0.193549	NA
ENSG00000075914	EXOSC7	23016	protein_coding	3	44975241	45036066	46.87	1744.06	-0.132606	0.0746735	-1.77581	0.0757635	0.211767
ENSG00000075945	KIFAP3	22920	protein_coding	1	169921326	170085208	34.27	2521.55	0.119233	0.105503	1.13015	0.258414	0.450321
ENSG00000075975	MKRN2	23609	protein_coding	3	12557057	12586208	45.49	3133.24	-0.0666143	0.0622992	-1.06926	0.284951	0.479713
ENSG00000076003	MCM6	4175	protein_coding	2	135839626	135876443	40.29	25987.6	0.082902	0.0615798	1.34625	0.17822	0.359163
ENSG00000076043	REXO2	25996	protein_coding	11	114439435	114450279	39.48	2021.15	-0.0344519	0.0720127	-0.478415	0.632355	0.771329
ENSG00000076053	RBM7	10179	protein_coding	11	114400030	114414203	38.27	2116.82	0.168534	0.0987594	1.70651	0.0879128	0.231548
ENSG00000076067	RBMS2	5939	protein_coding	12	56521820	56596193	44.05	477.808	0.27136	0.117301	2.31336	0.0207027	0.0951426
ENSG00000076108	BAZ2A	11176	protein_coding	12	56595596	56636816	48.64	14251.3	-0.214753	0.0593708	-3.61716	0.000297857	0.00746508
ENSG00000076201	PTPN23	25930	protein_coding	3	47381011	47413435	51.52	5061.69	-0.180153	0.106188	-1.69656	0.08978	0.234459
ENSG00000076242	MLH1	4292	protein_coding	3	36993226	37050896	41.91	6575.42	0.103905	0.0707913	1.46777	0.142167	0.312688
ENSG00000076248	UNG	7374	protein_coding	12	109097597	109126725	46.58	5083.12	-0.142954	0.0625534	-2.28531	0.0222947	0.0996085
ENSG00000076258	FMO4	2329	protein_coding	1	171314183	171342084	40.13	75.2046	0.0240362	0.272425	0.0882304	0.929694	NA
ENSG00000076321	KLHL20	27252	protein_coding	1	173714941	173786692	38.33	976.793	0.168152	0.106462	1.57945	0.114232	0.271179
ENSG00000076351	SLC46A1	113235	protein_coding	17	28394642	28407197	52.44	115.342	0.170274	0.271182	0.627894	0.530073	0.695468
ENSG00000076356	PLXNA2	5362	protein_coding	1	208022242	208244384	47.99	3.76869	-0.818831	1.40918	-0.58107	0.561193	NA
ENSG00000076382	SPAG5	10615	protein_coding	17	28577565	28599025	46.2	12485	0.0463974	0.0513533	0.903494	0.366264	0.557711
ENSG00000076513	ANKRD13A	88455	protein_coding	12	109999186	110039763	44	2418.7	0.227671	0.0690428	3.29753	0.000975391	0.0151201
ENSG00000076554	TPD52	7163	protein_coding	8	80034745	80231232	41.15	9451.63	-0.0109343	0.0734987	-0.148768	0.881737	0.936251
ENSG00000076555	ACACB	32	protein_coding	12	109116587	109268226	46.78	1079.15	0.16834	0.0912408	1.84501	0.0650367	0.191929
ENSG00000076604	TRAF4	9618	protein_coding	17	28744011	28750956	59.56	4380.35	-0.173157	0.0754877	-2.29384	0.0217999	0.0983493
ENSG00000076641	PAG1	55824	protein_coding	8	80967810	81112068	40.56	4380.64	0.0465694	0.0692838	0.672155	0.501485	0.67306
ENSG00000076650	GPATCH1	55094	protein_coding	19	33080899	33130542	45.71	1493.55	0.0976668	0.0762432	1.28099	0.200197	0.383238
ENSG00000076662	ICAM3	3385	protein_coding	19	10333776	10339661	55.88	8990.45	-0.221	0.0786456	-2.81007	0.004953	0.0400679
ENSG00000076685	NT5C2	22978	protein_coding	10	103087185	103277605	42.4	2747.41	0.0912788	0.0790347	1.15492	0.248123	0.438369
ENSG00000076706	MCAM	4162	protein_coding	11	119308529	119321521	59.59	425.905	0.0242098	0.147294	0.164364	0.869445	0.929552
ENSG00000076716	GPC4	2239	protein_coding	X	133300103	133415489	41.25	1.67124	0.620077	1.69721	0.365351	0.71485	NA
ENSG00000076770	MBNL3	55796	protein_coding	X	132369320	132489968	36.96	2576.91	0.0615671	0.0939336	0.655432	0.51219	0.681842
ENSG00000076826	CAMSAP3	57662	protein_coding	19	7595863	7618304	58.7	239.902	-0.294562	0.165112	-1.78401	0.0744222	0.209568
ENSG00000076864	RAP1GAP	5909	protein_coding	1	21596221	21669357	56.63	1108.03	-0.0389903	0.105641	-0.369082	0.712066	0.828731
ENSG00000076924	XAB2	56949	protein_coding	19	7619525	7629545	60.81	8839.12	-0.287372	0.0877125	-3.2763	0.00105178	0.0157635
ENSG00000076928	ARHGEF1	9138	protein_coding	19	41883173	41930150	58.24	11434.9	-0.251327	0.0872692	-2.87991	0.00397794	0.0348987
ENSG00000076944	STXBP2	6813	protein_coding	19	7636772	7647873	61.19	6533.92	-0.123429	0.077084	-1.60122	0.109328	0.262984
ENSG00000076984	MAP2K7	5609	protein_coding	19	7903843	7914478	63.14	2275.51	-0.2119	0.0924453	-2.29217	0.0218958	0.0985968
ENSG00000077044	DGKD	8527	protein_coding	2	233354494	233472104	47.77	1919.33	-0.0681821	0.0839535	-0.812141	0.416711	0.60316
ENSG00000077092	RARB	5915	protein_coding	3	24687887	25597932	38.84	3.51642	0.487053	1.27529	0.381916	0.702524	NA
ENSG00000077097	TOP2B	7155	protein_coding	3	25597978	25664909	35.14	16451.8	-0.0492851	0.0664289	-0.741923	0.458134	0.637744
ENSG00000077147	TM9SF3	56889	protein_coding	10	96518110	96587452	37.03	8529.2	0.106882	0.0789938	1.35305	0.176041	0.356447
ENSG00000077150	NFKB2	4791	protein_coding	10	102394110	102402524	61.37	2879.77	-0.0908583	0.0821582	-1.1059	0.268772	0.461746
ENSG00000077152	UBE2T	29089	protein_coding	1	202331544	202341984	40.7	3551.35	0.104821	0.0850985	1.23176	0.21804	0.403451
ENSG00000077157	PPP1R12B	4660	protein_coding	1	202348699	202592706	39.63	1472.17	-0.00603753	0.0814103	-0.0741617	0.940882	0.968638
ENSG00000077232	DNAJC10	54431	protein_coding	2	182716255	182794464	36.29	3877.93	0.253949	0.09093	2.7928	0.00522543	0.0413359
ENSG00000077235	GTF3C1	2975	protein_coding	16	27459555	27549913	49.42	6767.28	0.00146763	0.0768384	0.0191002	0.984761	0.992488
ENSG00000077238	IL4R	3566	protein_coding	16	27313668	27364778	49.92	1219.63	0.00537813	0.0849179	0.0633334	0.949501	0.972507
ENSG00000077254	USP33	23032	protein_coding	1	77695987	77759852	38.35	2239.19	0.336886	0.100788	3.34253	0.000830176	0.0135595
ENSG00000077312	SNRPA	6626	protein_coding	19	40750637	40765389	50.77	7095.29	-0.314016	0.0687067	-4.57039	4.8681e-06	0.000491105
ENSG00000077327	SPAG6	9576	protein_coding	10	22345445	22454224	38.39	5.23035	-0.0439034	0.907425	-0.0483824	0.961411	NA
ENSG00000077348	EXOSC5	56915	protein_coding	19	41386371	41397362	52.35	1783.35	-0.341537	0.0878695	-3.88686	0.000101547	0.00390795
ENSG00000077380	DYNC1I2	1781	protein_coding	2	171687409	171750158	36.36	3379.61	0.186038	0.0882284	2.1086	0.0349793	0.130085
ENSG00000077420	APBB1IP	54518	protein_coding	10	26438341	26568449	41.48	5449.24	-0.0369916	0.0578444	-0.639502	0.522496	0.690119
ENSG00000077454	LRCH4	4034	protein_coding	7	100574011	100586129	60.34	3902.95	-0.108396	0.0947079	-1.14453	0.252404	0.443387
ENSG00000077458	FAM76B	143684	protein_coding	11	95768953	95790409	34.6	1292.75	0.268935	0.0979723	2.74501	0.00605091	0.0445126
ENSG00000077463	SIRT6	51548	protein_coding	19	4174109	4182566	57.86	2277.45	-0.169887	0.0943806	-1.80002	0.0718569	0.204709
ENSG00000077514	POLD3	10714	protein_coding	11	74493851	74669117	41.72	2971.22	0.0360335	0.0802313	0.44912	0.653345	0.786543
ENSG00000077549	CAPZB	832	protein_coding	1	19338775	19485539	49.21	21523.2	-0.144532	0.0462049	-3.12807	0.00175956	0.0215767
ENSG00000077585	GPR137B	7107	protein_coding	1	236142505	236221865	43.63	269.018	0.155395	0.16025	0.969705	0.332194	0.526119
ENSG00000077616	NAALAD2	10003	protein_coding	11	90131515	90192894	34.98	45.5356	-0.26508	0.328435	-0.807099	0.41961	NA
ENSG00000077684	JADE1	79960	protein_coding	4	128809700	128875224	44.2	2989.02	-0.0102246	0.0603246	-0.169494	0.865408	0.926865
ENSG00000077713	SLC25A43	203427	protein_coding	X	119399336	119454478	45.23	423.454	0.033743	0.124595	0.270821	0.786529	0.877657
ENSG00000077721	UBE2A	7319	protein_coding	X	119474802	119591083	44.64	5621.92	0.156465	0.0863028	1.81298	0.069835	0.201118
ENSG00000077782	FGFR1	2260	protein_coding	8	38400215	38468834	49.49	256.343	-0.190366	0.163902	-1.16146	0.245455	0.435
ENSG00000077935	SMC1B	27127	protein_coding	22	45344063	45413619	39.89	576.251	-0.0075195	0.128135	-0.0586842	0.953204	0.974486
ENSG00000077942	FBLN1	2192	protein_coding	22	45502238	45601135	53.13	20.5609	-0.772234	0.52267	-1.47748	0.139547	NA
ENSG00000077984	CST7	8530	protein_coding	20	24949269	24959928	56.39	227.339	-0.205536	0.150946	-1.36165	0.173309	0.353298
ENSG00000078018	MAP2	4133	protein_coding	2	209424047	209734147	35.9	5.2577	-0.72718	1.07721	-0.675061	0.499637	NA
ENSG00000078043	PIAS2	9063	protein_coding	18	46803218	46920160	38.59	1655.24	0.231302	0.0800765	2.88852	0.00387063	0.0344966
ENSG00000078053	AMPH	273	protein_coding	7	38383704	38631420	39.13	11.9846	-0.120971	0.663993	-0.182187	0.855436	NA
ENSG00000078061	ARAF	369	protein_coding	X	47561205	47571908	51.19	3053	-0.179634	0.0856823	-2.09651	0.0360366	0.132299
ENSG00000078070	MCCC1	56922	protein_coding	3	183015218	183116075	41.62	1969.66	-0.0035558	0.0765545	-0.0464479	0.962953	0.980181
ENSG00000078081	LAMP3	27074	protein_coding	3	183122215	183163839	44.17	2315.64	-0.0444046	0.0721167	-0.615733	0.538071	0.701362
ENSG00000078124	ACER3	55331	protein_coding	11	76860859	77026797	38.74	1999.61	0.255427	0.0999593	2.55531	0.0106092	0.0626791
ENSG00000078140	UBE2K	3093	protein_coding	4	39698109	39782792	41.99	5868.13	0.139562	0.0744814	1.87378	0.0609608	0.184388
ENSG00000078142	PIK3C3	5289	protein_coding	18	41955234	42087830	35.33	2223.63	0.19476	0.0831268	2.34293	0.0191331	0.0908026
ENSG00000078177	N4BP2	55728	protein_coding	4	40056797	40158252	40.53	3242.71	0.263402	0.0942729	2.79403	0.0052055	0.0412953
ENSG00000078237	TIGAR	57103	protein_coding	12	4307763	4360028	41.85	2463.84	0.224832	0.0911029	2.46789	0.0135913	0.0727111
ENSG00000078246	TULP3	7289	protein_coding	12	2877223	2941138	44.99	3677.02	0.0104446	0.0572038	0.182586	0.855123	0.921422
ENSG00000078269	SYNJ2	8871	protein_coding	6	157981863	158099176	49.67	1572.92	0.0108833	0.0789245	0.137895	0.890323	0.941371
ENSG00000078304	PPP2R5C	5527	protein_coding	14	101761709	101927989	44.64	6964.78	0.221441	0.073521	3.01194	0.00259583	0.0270746
ENSG00000078319	PMS2P1	NA	transcribed_unprocessed_pseudogene	7	100328836	100335860	41.68	199.907	-0.122116	0.176475	-0.691971	0.488956	0.663417
ENSG00000078369	GNB1	2782	protein_coding	1	1785285	1892292	46.97	30623.7	-0.161664	0.0503652	-3.20984	0.0013281	0.0182215
ENSG00000078399	HOXA9	3205	protein_coding	7	27162438	27175180	55.25	20.3135	1.20332	0.531125	2.2656	0.0234758	NA
ENSG00000078403	MLLT10	8028	protein_coding	10	21524646	21743630	39.77	2453.21	0.051574	0.0700028	0.736742	0.461279	0.640413
ENSG00000078487	ZCWPW1	55063	protein_coding	7	100400826	100428992	44.82	196.401	0.146332	0.162559	0.900172	0.368029	0.559476
ENSG00000078596	ITM2A	9452	protein_coding	X	79360384	79367667	36.96	15977.1	-0.0504805	0.0841343	-0.599999	0.548507	0.709303
ENSG00000078618	NRDC	4898	protein_coding	1	51789191	51878805	39.33	13431.8	0.0391784	0.0665011	0.58914	0.555767	0.714442
ENSG00000078668	VDAC3	7419	protein_coding	8	42391624	42405937	40.44	7156.35	0.184993	0.0808233	2.28886	0.0220875	0.0990144
ENSG00000078674	PCM1	5108	protein_coding	8	17922842	18029948	36.54	11307.8	0.0818722	0.0732592	1.11757	0.263751	0.455985
ENSG00000078687	TNRC6C	57690	protein_coding	17	77958703	78108822	42.36	3888.6	0.0269824	0.0805475	0.334988	0.737634	0.846666
ENSG00000078699	CBFA2T2	9139	protein_coding	20	33490075	33650036	42.36	2511.87	0.0203512	0.065801	0.309284	0.757106	0.858673
ENSG00000078747	ITCH	83737	protein_coding	20	34363235	34511773	40.54	4091.68	0.326899	0.0800854	4.08188	4.46732e-05	0.00231165
ENSG00000078804	TP53INP2	58476	protein_coding	20	34704339	34713439	55.18	1483.4	0.041491	0.0871596	0.476035	0.634049	0.772533
ENSG00000078808	SDF4	51150	protein_coding	1	1216931	1232031	61.38	7847.52	-0.241934	0.0859156	-2.81595	0.00486325	0.0396357
ENSG00000078814	MYH7B	57644	protein_coding	20	34955810	35002437	53.87	22.1238	0.339709	0.542761	0.62589	0.531387	NA
ENSG00000078900	TP73	7161	protein_coding	1	3652516	3736201	59.52	14.421	0.332224	0.606816	0.547488	0.584044	NA
ENSG00000078902	TOLLIP	54472	protein_coding	11	1274371	1309654	57.49	3646.93	-0.13963	0.0828843	-1.68464	0.0920575	0.23804
ENSG00000078967	UBE2D4	51619	protein_coding	7	43926436	43956136	45.79	488.322	0.271928	0.124454	2.18497	0.0288911	0.115574
ENSG00000079134	THOC1	9984	protein_coding	18	214520	268050	37.31	2094.12	0.303278	0.0979853	3.09514	0.00196722	0.0230181
ENSG00000079150	FKBP7	51661	protein_coding	2	178463664	178478600	37.58	472.107	0.0725307	0.133629	0.542777	0.587283	0.737836
ENSG00000079156	OSBPL6	114880	protein_coding	2	178194481	178402893	39.34	98.8229	0.282825	0.244472	1.15688	0.247321	NA
ENSG00000079246	XRCC5	7520	protein_coding	2	216107464	216206303	39.46	32346.4	0.0237005	0.0798195	0.296926	0.766523	0.865592
ENSG00000079263	SP140	11262	protein_coding	2	230203110	230313215	41.29	10.9254	-0.576305	0.667893	-0.862871	0.388209	NA
ENSG00000079277	MKNK1	8569	protein_coding	1	46557407	46616843	48.24	2143.3	0.126109	0.0691677	1.82324	0.0682671	0.198213
ENSG00000079308	TNS1	7145	protein_coding	2	217799588	218033982	52.84	12.2495	-0.367725	0.709066	-0.518605	0.604036	NA
ENSG00000079313	REXO1	57455	protein_coding	19	1815248	1848483	60.94	4463.21	-0.177098	0.0912226	-1.94138	0.0522124	0.168
ENSG00000079332	SAR1A	56681	protein_coding	10	70147289	70170523	40.56	5612.75	0.0726188	0.0873116	0.831719	0.405567	0.593468
ENSG00000079335	CDC14A	8556	protein_coding	1	100325629	100520277	38.65	314.034	0.278181	0.14639	1.90027	0.0573972	0.17828
ENSG00000079337	RAPGEF3	10411	protein_coding	12	47734363	47771040	54.34	55.9155	0.423267	0.333027	1.27097	0.20374	NA
ENSG00000079385	CEACAM1	634	protein_coding	19	42507304	42561234	47.52	39.4454	0.405538	0.359855	1.12695	0.259765	NA
ENSG00000079387	SENP1	29843	protein_coding	12	48039784	48106079	38.82	3504.07	0.0954361	0.0788636	1.21014	0.226225	0.412489
ENSG00000079393	DUSP13B	51207	protein_coding	10	75094432	75106499	54.91	1.19878	-0.0442793	2.40303	-0.0184265	0.985299	NA
ENSG00000079432	CIC	23152	protein_coding	19	42268537	42295797	61.52	9827.02	-0.248724	0.10638	-2.33808	0.0193833	0.0913967
ENSG00000079435	LIPE	3991	protein_coding	19	42401497	42427388	54.96	923.591	-0.257889	0.1128	-2.28625	0.0222398	0.0994556
ENSG00000079459	FDFT1	2222	protein_coding	8	11795573	11839395	44.38	81916.3	-0.0920553	0.0481	-1.91383	0.0556414	0.17508
ENSG00000079462	PAFAH1B3	5050	protein_coding	19	42297033	42303546	53.73	4958.35	-0.239659	0.0859769	-2.78748	0.00531194	0.0415728
ENSG00000079616	KIF22	3835	protein_coding	16	29790727	29805385	50.19	7883.99	-0.0366236	0.0632899	-0.578665	0.562816	0.719725
ENSG00000079691	CARMIL1	55604	protein_coding	6	25279078	25620530	39.54	653.284	0.353098	0.108053	3.26783	0.00108375	0.0159441
ENSG00000079739	PGM1	5236	protein_coding	1	63593411	63660245	42.35	7692.01	-0.0755636	0.0552052	-1.36878	0.171069	0.349802
ENSG00000079785	DDX1	1653	protein_coding	2	15591178	15634346	39.55	8733.14	0.13146	0.0830834	1.58226	0.11359	0.270042
ENSG00000079805	DNM2	1785	protein_coding	19	10718055	10833488	53.08	15484.9	-0.0918593	0.0789265	-1.16386	0.244482	0.433802
ENSG00000079819	EPB41L2	2037	protein_coding	6	130839347	131063322	38.6	7924.69	-0.0286931	0.0590401	-0.485993	0.626972	0.767649
ENSG00000079950	STX7	8417	protein_coding	6	132445867	132513198	37.41	1028.94	0.0890349	0.0955659	0.93166	0.351512	0.544785
ENSG00000079974	RABL2B	11158	protein_coding	22	50767501	50783667	50.06	1204.79	0.103896	0.0833499	1.24651	0.212579	0.39721
ENSG00000079999	KEAP1	9817	protein_coding	19	10486125	10503558	54.06	7229.75	-0.121001	0.0846187	-1.42996	0.152728	0.326188
ENSG00000080031	PTPRH	5794	protein_coding	19	55181247	55209506	52.64	11.5858	-0.214576	0.68932	-0.311287	0.755583	NA
ENSG00000080189	SLC35C2	51006	protein_coding	20	46345980	46364458	53.97	1482.48	-0.0445043	0.0836227	-0.532204	0.594585	0.742936
ENSG00000080200	CRYBG3	131544	protein_coding	3	97822011	97944984	37.12	311.482	0.301297	0.151101	1.99402	0.0461504	0.155192
ENSG00000080298	RFX3	5991	protein_coding	9	3218297	3526004	35	593.977	0.029529	0.105914	0.278802	0.780397	0.873535
ENSG00000080345	RIF1	55183	protein_coding	2	151409883	151508013	38.04	5219.04	0.219965	0.0853244	2.57799	0.00993772	0.0598907
ENSG00000080371	RAB21	23011	protein_coding	12	71754863	71800286	37.14	4524.04	0.0943188	0.0720912	1.30833	0.190763	0.373163
ENSG00000080493	SLC4A4	8671	protein_coding	4	71062667	71572087	37.95	896.237	0.247601	0.108739	2.27701	0.0227855	0.100863
ENSG00000080503	SMARCA2	6595	protein_coding	9	1980290	2193624	40.37	3590.06	-0.0710968	0.0712877	-0.997322	0.318608	0.513202
ENSG00000080546	SESN1	27244	protein_coding	6	108984309	109094846	37.63	856.086	0.273303	0.0991283	2.75706	0.00583233	0.043543
ENSG00000080603	SRCAP	10847	protein_coding	16	30698209	30741409	49.63	6068.13	-0.181387	0.105432	-1.72042	0.0853561	0.227559
ENSG00000080608	PUM3	9933	protein_coding	9	2720469	2844095	39.59	2793.64	-0.0520962	0.0837	-0.622415	0.533669	0.698049
ENSG00000080618	CPB2	1361	protein_coding	13	46053186	46105033	39	26.7954	0.630578	0.447767	1.40827	0.15905	NA
ENSG00000080644	CHRNA3	1136	protein_coding	15	78593052	78621295	47.02	2845.73	0.386202	0.0747341	5.16768	2.37022e-07	5.00638e-05
ENSG00000080709	KCNN2	3781	protein_coding	5	114055926	114496500	37.71	158.815	-0.527479	0.176181	-2.99395	0.00275387	0.0279461
ENSG00000080802	CNOT4	4850	protein_coding	7	135361795	135510145	37.19	1711.89	0.134663	0.0747335	1.80191	0.07156	0.204008
ENSG00000080815	PSEN1	5663	protein_coding	14	73136418	73223691	42.73	3643.46	0.095187	0.0658959	1.44451	0.148596	0.320903
ENSG00000080819	CPOX	1371	protein_coding	3	98579446	98593648	40.35	3053.99	-0.0643182	0.0652852	-0.985189	0.324531	0.519051
ENSG00000080822	CLDND1	56650	protein_coding	3	98497912	98523066	38.91	3812.95	0.201109	0.10588	1.8994	0.0575125	0.178484
ENSG00000080823	MOK	5891	protein_coding	14	102224500	102305190	46.51	210.491	0.239776	0.173244	1.38403	0.166348	0.344292
ENSG00000080824	HSP90AA1	3320	protein_coding	14	102080742	102139699	47.25	108661	-0.0190383	0.09004	-0.211443	0.832542	0.906882
ENSG00000080839	RBL1	5933	protein_coding	20	36996349	37095997	43.07	1662.34	0.205368	0.0843985	2.43331	0.0149615	0.0774193
ENSG00000080845	DLGAP4	22839	protein_coding	20	36306336	36528637	51.09	1685.13	-0.13705	0.0843221	-1.62532	0.104095	0.254857
ENSG00000080854	IGSF9B	22997	protein_coding	11	133896438	133956968	55.74	1018.35	-0.122055	0.116316	-1.04934	0.294023	0.488749
ENSG00000080947	CROCCP3	114819	transcribed_unprocessed_pseudogene	1	16474396	16491307	54.23	38.4213	-0.138524	0.408033	-0.339493	0.734238	NA
ENSG00000080986	NDC80	10403	protein_coding	18	2571557	2616635	36.33	5070.37	0.308627	0.0907633	3.40035	0.000673	0.0119694
ENSG00000081014	AP4E1	23431	protein_coding	15	50908672	51005895	37.92	2233.54	0.227261	0.0823967	2.75814	0.00581318	0.0434541
ENSG00000081019	RSBN1	54665	protein_coding	1	113761832	113812476	37.22	3637.4	-0.00137306	0.0880421	-0.0155955	0.987557	0.993149
ENSG00000081026	MAGI3	260425	protein_coding	1	113390515	113685923	37.14	1313.95	0.112357	0.0874418	1.28493	0.198817	0.381704
ENSG00000081052	COL4A4	1286	protein_coding	2	227002714	227164453	41	26.2911	0.532491	0.479576	1.11034	0.266854	NA
ENSG00000081059	TCF7	6932	protein_coding	5	134114681	134151865	54.55	24382.5	-0.215194	0.0735018	-2.92773	0.00341445	0.032032
ENSG00000081087	OSTM1	28962	protein_coding	6	108029245	108165854	42.48	3068.41	0.23211	0.104475	2.22169	0.0263045	0.109483
ENSG00000081148	IMPG2	50939	protein_coding	3	101222546	101320575	37.6	28.4827	0.635875	0.431191	1.47469	0.140295	NA
ENSG00000081154	PCNP	57092	protein_coding	3	101574180	101594465	39.69	5645.2	0.103936	0.0986568	1.05351	0.292106	0.487559
ENSG00000081177	EXD2	55218	protein_coding	14	69191498	69244020	41.37	353.421	0.129796	0.132209	0.98175	0.326223	0.520573
ENSG00000081181	ARG2	384	protein_coding	14	67619920	67651708	42.07	2397.03	0.0459301	0.0774742	0.592844	0.553286	0.712988
ENSG00000081237	PTPRC	5788	protein_coding	1	198638457	198759342	34.17	20468.9	0.123075	0.0834033	1.47566	0.140034	0.309621
ENSG00000081277	PKP1	5317	protein_coding	1	201283452	201332993	52.25	5.56747	-1.38856	0.959968	-1.44646	0.148048	NA
ENSG00000081307	UBA5	79876	protein_coding	3	132654446	132679794	36.81	2385.49	0.209856	0.0787063	2.66632	0.00766878	0.051461
ENSG00000081320	STK17B	9262	protein_coding	2	196133583	196176503	37.67	6430.07	0.195051	0.0969816	2.01122	0.0443024	0.150896
ENSG00000081377	CDC14B	8555	protein_coding	9	96490241	96619843	42.85	1.31802	-0.458776	1.8956	-0.242022	0.808763	NA
ENSG00000081386	ZNF510	22869	protein_coding	9	96754553	96778129	38.93	1676.41	0.309931	0.0879449	3.52415	0.000424848	0.00920632
ENSG00000081665	ZNF506	440515	protein_coding	19	19761038	19821751	41.77	44.9814	0.5068	0.34655	1.46241	0.143628	NA
ENSG00000081692	JMJD4	65094	protein_coding	1	227730425	227735411	61.26	664.565	-0.00585828	0.104228	-0.0562066	0.955177	0.975077
ENSG00000081721	DUSP12	11266	protein_coding	1	161749758	161757238	39.87	1642.92	0.0717416	0.0751337	0.954853	0.339652	0.533428
ENSG00000081760	AACS	65985	protein_coding	12	125065434	125143333	51.2	2426.71	-0.0241151	0.0809915	-0.297749	0.765895	0.865336
ENSG00000081791	DELE1	9812	protein_coding	5	141923855	141942047	48.18	743.854	-0.0944541	0.0907016	-1.04137	0.297703	0.49252
ENSG00000081853	PCDHGA2	56113	protein_coding	5	141338760	141512975	45.18	6.03841	-0.643208	0.876526	-0.733816	0.463061	NA
ENSG00000081870	IFT25	51668	protein_coding	1	53916574	53945699	39.89	1207.96	0.127937	0.0802201	1.59483	0.11075	0.265169
ENSG00000081913	PHLPP1	23239	protein_coding	18	62715541	62980433	39.46	499.739	-0.356272	0.113446	-3.14046	0.00168683	0.0210333
ENSG00000081923	ATP8B1	5205	protein_coding	18	57646426	57803315	43.04	10.716	-0.136765	0.690349	-0.19811	0.842959	NA
ENSG00000081985	IL12RB2	3595	protein_coding	1	67307364	67398724	41.73	16.1264	-0.355524	0.582613	-0.610224	0.541714	NA
ENSG00000082014	SMARCD3	6604	protein_coding	7	151238764	151277896	56.14	570.3	-0.183661	0.114417	-1.6052	0.108451	0.261699
ENSG00000082068	WDR70	55100	protein_coding	5	37379285	37753435	38.99	2279.47	0.155616	0.0803808	1.93598	0.0528697	0.169479
ENSG00000082074	FYB1	2533	protein_coding	5	39105252	39274528	37.96	311.331	0.0403317	0.136886	0.294636	0.768272	0.866749
ENSG00000082126	MPP4	58538	protein_coding	2	201644870	201698694	41.38	3.45203	-0.525489	1.48649	-0.35351	0.723706	NA
ENSG00000082146	STRADB	55437	protein_coding	2	201387858	201480846	38.23	954.721	0.322417	0.110112	2.92809	0.00341052	0.032032
ENSG00000082153	BZW1	9689	protein_coding	2	200810594	200827338	41.12	18979.7	0.110627	0.0871788	1.26897	0.204452	0.388239
ENSG00000082196	C1QTNF3	114899	protein_coding	5	34017858	34043213	39.58	103.711	0.614182	0.261159	2.35175	0.0186851	0.0892559
ENSG00000082212	ME2	4200	protein_coding	18	50879080	50954257	38.58	5442.14	0.0786337	0.0764089	1.02912	0.303424	0.498481
ENSG00000082213	C5orf22	55322	protein_coding	5	31532287	31555053	39.87	1855.54	0.210632	0.0944176	2.23086	0.0256906	0.107989
ENSG00000082258	CCNT2	905	protein_coding	2	134918235	134959342	37.48	2178.84	0.191413	0.0960799	1.99223	0.0463459	0.155632
ENSG00000082269	FAM135A	57579	protein_coding	6	70412941	70561174	36.09	555.841	0.311452	0.138505	2.24867	0.0245335	0.105075
ENSG00000082438	COBLL1	22837	protein_coding	2	164653624	164843679	36.27	418.36	0.110551	0.128682	0.859101	0.390285	0.579538
ENSG00000082458	DLG3	1741	protein_coding	X	70444835	70505490	46.89	443.522	0.225705	0.124202	1.81723	0.0691814	0.199913
ENSG00000082512	TRAF5	7188	protein_coding	1	211326615	211374946	44.65	2087.8	0.164368	0.0954848	1.7214	0.0851778	0.227324
ENSG00000082515	MRPL22	29093	protein_coding	5	154941073	154969411	38.82	3498.45	0.0876023	0.0732177	1.19646	0.231516	0.418261
ENSG00000082516	GEMIN5	25929	protein_coding	5	154887411	154938211	41.33	1901.03	0.0451429	0.0799611	0.564561	0.572372	0.727454
ENSG00000082641	NFE2L1	4779	protein_coding	17	48048329	48061545	54.26	16370.1	-0.215549	0.0538311	-4.00418	6.22341e-05	0.00284704
ENSG00000082684	SEMA5B	54437	protein_coding	3	122909082	123028605	50.17	2.01821	0.60397	2.39466	0.252216	0.800874	NA
ENSG00000082701	GSK3B	2932	protein_coding	3	119821321	120094994	37.2	6462.61	0.0697069	0.0637418	1.09358	0.274138	0.467608
ENSG00000082781	ITGB5	3693	protein_coding	3	124761948	124901418	46.61	16.7527	-0.0408354	0.623597	-0.0654836	0.947789	NA
ENSG00000082805	ERC1	23085	protein_coding	12	990509	1495933	39.35	3618.9	0.00975165	0.0656364	0.148571	0.881892	0.936314
ENSG00000082898	XPO1	7514	protein_coding	2	61476032	61538741	41.09	18109.9	0.184041	0.0841012	2.18833	0.0286456	0.115086
ENSG00000082996	RNF13	11342	protein_coding	3	149812770	149962139	36.38	2128.87	0.185126	0.0965099	1.91821	0.0550849	0.17375
ENSG00000083093	PALB2	79728	protein_coding	16	23603160	23641321	43.55	1197.23	0.217645	0.0861795	2.52548	0.0115541	0.0661769
ENSG00000083097	DOP1A	23033	protein_coding	6	83067666	83171350	35.96	1106.26	0.376131	0.104224	3.60886	0.000307543	0.00765987
ENSG00000083099	LYRM2	57226	protein_coding	6	89568144	89638749	44.37	1769.05	0.288139	0.109432	2.63304	0.00846239	0.0549735
ENSG00000083123	BCKDHB	594	protein_coding	6	80106647	80346270	36.82	1181.93	0.110695	0.0885971	1.24942	0.211513	0.395886
ENSG00000083168	KAT6A	7994	protein_coding	8	41929479	42051994	38.89	8093.26	-0.0524813	0.0554149	-0.947063	0.343607	0.53683
ENSG00000083223	TUT7	79670	protein_coding	9	86287733	86354454	37.99	3637.07	0.100903	0.0686403	1.47003	0.141553	0.31194
ENSG00000083312	TNPO1	3842	protein_coding	5	72816312	72916733	37.25	13027.5	0.0962603	0.0870835	1.10538	0.268995	0.461746
ENSG00000083444	PLOD1	5351	protein_coding	1	11934205	11975538	53.54	2223.98	-0.179207	0.0870359	-2.059	0.0394943	0.140733
ENSG00000083454	P2RX5	5026	protein_coding	17	3672199	3696240	57.89	1631.64	-0.234727	0.0757481	-3.09878	0.00194317	0.0228256
ENSG00000083457	ITGAE	3682	protein_coding	17	3714628	3801188	50.87	448.087	0.218559	0.115253	1.89634	0.057915	0.178943
ENSG00000083520	DIS3	22894	protein_coding	13	72752169	72782096	36.46	7439.42	0.0812932	0.0717127	1.1336	0.256964	0.448446
ENSG00000083535	PIBF1	10464	protein_coding	13	72782133	73016461	36.99	1695.3	0.227064	0.10324	2.19939	0.0278503	0.113068
ENSG00000083544	TDRD3	81550	protein_coding	13	60396457	60573878	36.41	1162.33	0.145424	0.102129	1.42393	0.154468	0.328848
ENSG00000083635	NUFIP1	26747	protein_coding	13	44939249	44989471	38.71	853.515	0.303937	0.0977139	3.11048	0.00186783	0.0223595
ENSG00000083642	PDS5B	23047	protein_coding	13	32586452	32778019	36.61	6540.23	0.082131	0.0808009	1.01646	0.309409	0.504682
ENSG00000083720	OXCT1	5019	protein_coding	5	41730065	41870425	37.45	6797.14	0.0482433	0.0764553	0.631001	0.52804	0.694112
ENSG00000083750	RRAGB	10325	protein_coding	X	55717749	55758774	40.86	587.407	-0.0281906	0.104179	-0.270597	0.786701	0.877657
ENSG00000083799	CYLD	1540	protein_coding	16	50742050	50801935	36.42	2368.25	0.284782	0.0906924	3.14009	0.00168898	0.0210333
ENSG00000083807	SLC27A5	10998	protein_coding	19	58479512	58512413	51.36	360.157	-0.156667	0.143866	-1.08898	0.276165	0.470197
ENSG00000083812	ZNF324	25799	protein_coding	19	58467056	58475436	57.74	1125.65	0.0335021	0.111661	0.300034	0.764151	0.864214
ENSG00000083814	ZNF671	79891	protein_coding	19	57719751	57727624	49.44	926.818	0.194235	0.0897154	2.16501	0.0303869	0.119187
ENSG00000083817	ZNF416	55659	protein_coding	19	57571566	57578911	48.61	461.877	0.230671	0.121255	1.90236	0.0571236	0.177614
ENSG00000083828	ZNF586	54807	protein_coding	19	57769655	57819939	46.13	692.358	-0.053333	0.10675	-0.499605	0.617353	0.760604
ENSG00000083838	ZNF446	55663	protein_coding	19	58474017	58481230	59.14	989.695	-0.0691261	0.0985215	-0.701635	0.482907	0.659232
ENSG00000083844	ZNF264	9422	protein_coding	19	57191500	57222846	44.47	2097.34	0.170708	0.0829178	2.05876	0.0395177	0.140733
ENSG00000083845	RPS5	6193	protein_coding	19	58386400	58394806	51.15	53710.4	-0.209738	0.0638081	-3.28701	0.00101258	0.0155249
ENSG00000083857	FAT1	2195	protein_coding	4	186587794	186726722	41.53	32860.5	0.124818	0.0628038	1.98742	0.0468757	0.15684
ENSG00000083896	YTHDC1	91746	protein_coding	4	68310387	68350090	35.4	6497.24	0.131203	0.0638935	2.05347	0.0400273	0.141665
ENSG00000083937	CHMP2B	25978	protein_coding	3	87227271	87255556	34.77	2230.42	0.231661	0.0969811	2.38873	0.0169069	0.0836289
ENSG00000084070	SMAP2	64744	protein_coding	1	40344850	40423326	41.95	5031.41	0.0196229	0.0552938	0.354884	0.722676	0.836699
ENSG00000084072	PPIE	10450	protein_coding	1	39692182	39763914	45.04	3816.9	0.0080602	0.0679442	0.11863	0.905569	0.94938
ENSG00000084073	ZMPSTE24	10269	protein_coding	1	40258041	40294180	40.81	2710.6	0.307232	0.100686	3.05139	0.00227787	0.0250643
ENSG00000084090	STARD7	56910	protein_coding	2	96184859	96208827	42.97	8562.24	0.161845	0.0538871	3.00342	0.00266967	0.0274631
ENSG00000084092	NOA1	84273	protein_coding	4	56963350	56977606	45.02	3522	-0.0972561	0.0661649	-1.4699	0.141588	0.31194
ENSG00000084093	REST	5978	protein_coding	4	56907876	56966808	43.58	3709.87	0.178215	0.0877887	2.03004	0.0423525	0.146821
ENSG00000084110	HAL	3034	protein_coding	12	95972662	95996365	43.36	36.6281	0.0238169	0.364419	0.0653558	0.947891	NA
ENSG00000084112	SSH1	54434	protein_coding	12	108778191	108857590	48.43	2739.91	0.234315	0.0797082	2.93966	0.00328576	0.0311376
ENSG00000084207	GSTP1	2950	protein_coding	11	67583742	67586656	62.26	17471.8	-0.197448	0.0731283	-2.70002	0.00693348	0.0485061
ENSG00000084234	APLP2	334	protein_coding	11	130068147	130144811	43.97	9443.17	-0.105784	0.0595366	-1.77679	0.0756029	0.211523
ENSG00000084444	FAM234B	57613	protein_coding	12	13044381	13142521	43.2	1054.87	0.0376208	0.0851622	0.441755	0.658666	0.790159
ENSG00000084463	WBP11	51729	protein_coding	12	14784582	14803486	37.11	10440.5	-0.0676498	0.0538959	-1.25519	0.209408	0.393419
ENSG00000084623	EIF3I	8668	protein_coding	1	32221077	32245397	51.24	18884.7	-0.149468	0.0535598	-2.79067	0.00525993	0.0414885
ENSG00000084628	NKAIN1	79570	protein_coding	1	31179745	31239887	50.64	27.4152	-0.630709	0.458436	-1.37578	0.168888	NA
ENSG00000084636	COL16A1	1307	protein_coding	1	31652263	31704319	56	5.78737	0.367351	0.976651	0.376133	0.706818	NA
ENSG00000084652	TXLNA	200081	protein_coding	1	32179675	32198285	50.29	9778.81	-0.0456664	0.0536569	-0.851082	0.394724	0.58401
ENSG00000084674	APOB	338	protein_coding	2	21001429	21044073	42.97	23.8127	0.106241	0.487903	0.217751	0.827623	NA
ENSG00000084676	NCOA1	8648	protein_coding	2	24491254	24770702	37.19	3523.78	0.0714003	0.0676269	1.0558	0.291061	0.48635
ENSG00000084693	AGBL5	60509	protein_coding	2	27042364	27070622	48.47	1526.99	-0.167216	0.0769271	-2.17369	0.0297286	0.117825
ENSG00000084710	EFR3B	22979	protein_coding	2	25042076	25159135	48.39	82.1804	0.190631	0.298082	0.639525	0.522481	NA
ENSG00000084731	KIF3C	3797	protein_coding	2	25926598	25982749	48.25	1055.31	-0.010309	0.103429	-0.0996719	0.920605	0.958115
ENSG00000084733	RAB10	10890	protein_coding	2	26034084	26137454	40.63	7103.96	-0.0231835	0.0602363	-0.384877	0.700329	0.819527
ENSG00000084754	HADHA	3030	protein_coding	2	26190635	26244672	41.91	13409.7	0.00222793	0.0651905	0.0341757	0.972737	0.985504
ENSG00000084764	MAPRE3	22924	protein_coding	2	26970637	27027219	45.88	135.816	-0.185764	0.203507	-0.912815	0.36134	0.553334
ENSG00000084774	CAD	790	protein_coding	2	27217369	27243943	51.18	8596.63	-0.25456	0.074503	-3.41677	0.000633684	0.0115842
ENSG00000085063	CD59	966	protein_coding	11	33703010	33736479	43.12	3914.63	-0.00527217	0.0619989	-0.0850365	0.932232	0.964239
ENSG00000085117	CD82	3732	protein_coding	11	44564427	44620363	53.55	5742.75	-0.367377	0.0768175	-4.78246	1.73163e-06	0.000228443
ENSG00000085185	BCORL1	63035	protein_coding	X	129981107	130058071	49.7	1654.51	-0.165693	0.0921652	-1.79778	0.0722122	0.205221
ENSG00000085224	ATRX	546	protein_coding	X	77504880	77786233	37.73	5450.25	0.228145	0.0888669	2.56727	0.0102503	0.061191
ENSG00000085231	AK6	102157402	protein_coding	5	69350984	69370013	41.64	2227.44	0.125109	0.0968443	1.29186	0.196406	0.379259
ENSG00000085274	MYNN	55892	protein_coding	3	169773396	169789716	36.36	1682.95	0.199519	0.108012	1.84718	0.0647205	0.191419
ENSG00000085365	SCAMP1	9522	protein_coding	5	78360611	78480739	37.55	2530.73	0.134101	0.105274	1.27383	0.202723	0.386361
ENSG00000085377	PREP	5550	protein_coding	6	105273218	105454062	40.86	4989.66	0.0258311	0.0623615	0.414216	0.678716	0.804262
ENSG00000085382	HACE1	57531	protein_coding	6	104728094	104859919	37.39	1109.04	0.236952	0.0990145	2.3931	0.0167065	0.0828696
ENSG00000085415	SEH1L	81929	protein_coding	18	12947133	12987536	43.55	4512.82	0.0800681	0.0740134	1.08181	0.279339	0.473616
ENSG00000085433	WDR47	22911	protein_coding	1	108970214	109042113	41.17	1669	0.158751	0.0784038	2.02479	0.0428885	0.148123
ENSG00000085449	WDFY1	57590	protein_coding	2	223855716	223945357	42.71	2453.34	0.153878	0.0730319	2.107	0.0351174	0.130417
ENSG00000085465	OVGP1	5016	protein_coding	1	111414319	111427735	45.67	311.126	0.116135	0.137633	0.843804	0.398779	0.587868
ENSG00000085491	SLC25A24	29957	protein_coding	1	108134043	108200849	39.44	2402.02	0.152231	0.095794	1.58915	0.112026	0.26737
ENSG00000085511	MAP3K4	4216	protein_coding	6	160991727	161117385	38.79	3007.56	0.193171	0.0636373	3.0355	0.00240138	0.0258942
ENSG00000085514	PILRA	29992	protein_coding	7	100367530	100400096	48.68	467.041	-0.152503	0.12272	-1.24269	0.213982	0.398966
ENSG00000085644	ZNF213	7760	protein_coding	16	3129777	3142804	53.46	1260.37	-0.179402	0.124999	-1.43523	0.151222	0.3238
ENSG00000085662	AKR1B1	231	protein_coding	7	134442356	134459284	50.04	6567.01	-0.0714974	0.0563236	-1.2694	0.204297	0.388006
ENSG00000085719	CPNE3	8895	protein_coding	8	86514435	86561498	37.62	3068.24	0.138827	0.0850016	1.63323	0.10242	0.252602
ENSG00000085721	RRN3	54700	protein_coding	16	15060033	15094311	42.08	3268.98	0.150958	0.0758849	1.98931	0.0466673	0.156404
ENSG00000085733	CTTN	2017	protein_coding	11	70398404	70436584	52.81	102.861	-0.0851285	0.252793	-0.336751	0.736304	0.845869
ENSG00000085741	WNT11	7481	protein_coding	11	76186325	76210736	57.84	1.19039	3.79931	2.30389	1.64909	0.09913	NA
ENSG00000085760	MTIF2	4528	protein_coding	2	55236595	55269347	39.6	2590.05	0.0903638	0.0809356	1.11649	0.264212	0.456515
ENSG00000085788	DDHD2	23259	protein_coding	8	38225218	38275558	42.25	2119.61	0.102237	0.07896	1.29479	0.195392	0.378215
ENSG00000085831	TTC39A	22996	protein_coding	1	51287258	51345116	51.4	15.0857	0.55263	0.661065	0.83597	0.403172	NA
ENSG00000085832	EPS15	2060	protein_coding	1	51354263	51519328	38.05	3730.86	0.132991	0.081445	1.63289	0.102493	0.252602
ENSG00000085840	ORC1	4998	protein_coding	1	52372829	52404423	44.74	4854.45	-0.117282	0.0563106	-2.08277	0.0372726	0.135422
ENSG00000085871	MGST2	4258	protein_coding	4	139665768	139740745	43.46	0.783432	1.52905	2.81936	0.542337	0.587586	NA
ENSG00000085872	CHERP	10523	protein_coding	19	16517894	16542437	57.25	6995.94	-0.197701	0.0878856	-2.24952	0.0244792	0.10503
ENSG00000085978	ATG16L1	55054	protein_coding	2	233210051	233295674	45.33	1547.03	0.141515	0.0768028	1.84258	0.0653908	0.192817
ENSG00000085982	USP40	55230	protein_coding	2	233475526	233566782	38.86	845.247	0.269016	0.0978176	2.75018	0.00595632	0.0441293
ENSG00000085998	POMGNT1	55624	protein_coding	1	46188683	46220305	49.38	2713.33	-0.101471	0.0719124	-1.41103	0.158235	0.333415
ENSG00000085999	RAD54L	8438	protein_coding	1	46246461	46278480	46.88	6444.16	0.00513734	0.056296	0.0912558	0.927289	0.961853
ENSG00000086015	MAST2	23139	protein_coding	1	45786987	46036122	41.32	2522.81	0.000634562	0.0802164	0.00791063	0.993688	0.995679
ENSG00000086061	DNAJA1	3301	protein_coding	9	33025273	33039907	41.08	17580.4	-0.0226548	0.0773953	-0.292716	0.769739	0.867495
ENSG00000086062	B4GALT1	2683	protein_coding	9	33100493	33167336	47.29	8815.31	0.220136	0.0520674	4.22791	2.35877e-05	0.00152242
ENSG00000086065	CHMP5	51510	protein_coding	9	33264879	33282070	41.65	4750.67	0.0298368	0.0782602	0.381251	0.703017	0.821545
ENSG00000086102	NFX1	4799	protein_coding	9	33290512	33371157	42.57	3228.57	0.0574391	0.0593272	0.968175	0.332957	0.526728
ENSG00000086159	AQP6	363	protein_coding	12	49967194	49977139	57.52	8.71401	-0.26588	0.825642	-0.322028	0.747432	NA
ENSG00000086189	DIMT1	27292	protein_coding	5	62347284	62403943	37.8	2723.56	0.0595785	0.0906583	0.657176	0.511068	0.680951
ENSG00000086200	IPO11	51194	protein_coding	5	62403972	62628582	38.3	2015.57	0.204844	0.0834433	2.45489	0.014093	0.0744175
ENSG00000086232	EIF2AK1	27102	protein_coding	7	6022247	6059175	44.67	8681.06	-0.000593422	0.0572855	-0.010359	0.991735	0.994718
ENSG00000086289	EPDR1	54749	protein_coding	7	37920640	37951936	40.23	3521.78	0.0992422	0.0645072	1.53847	0.123934	0.286179
ENSG00000086300	SNX10	29887	protein_coding	7	26291862	26374383	42.67	2244.33	0.209607	0.102237	2.05021	0.0403439	0.142534
ENSG00000086475	SEPHS1	22929	protein_coding	10	13317428	13348298	45.78	12785.1	0.0134173	0.0472275	0.284099	0.776335	0.871569
ENSG00000086504	MRPL28	10573	protein_coding	16	366969	371289	62.21	4539.45	-0.130338	0.072507	-1.79759	0.072242	0.205221
ENSG00000086506	HBQ1	3049	protein_coding	16	180459	181179	71.71	3.13102	0.111527	1.23146	0.0905649	0.927838	NA
ENSG00000086544	ITPKC	80271	protein_coding	19	40717112	40740860	51.3	626.206	-0.0290458	0.109426	-0.265438	0.790672	0.880113
ENSG00000086570	FAT2	2196	protein_coding	5	151504092	151591331	46.28	26.0937	0.311448	0.447548	0.695899	0.486492	NA
ENSG00000086589	RBM22	55696	protein_coding	5	150690792	150701077	43.25	5917.25	-0.0106631	0.0615117	-0.173351	0.862376	0.924937
ENSG00000086598	TMED2	10959	protein_coding	12	123584533	123598582	42.26	16295.2	0.0491297	0.0701219	0.700634	0.483532	0.659395
ENSG00000086619	ERO1B	56605	protein_coding	1	236214681	236282019	37.46	437.861	0.171288	0.118874	1.44093	0.149605	0.322293
ENSG00000086666	ZFAND6	54469	protein_coding	15	80059568	80140292	38.12	2275.35	0.137747	0.0817835	1.68428	0.0921269	0.238102
ENSG00000086712	TXLNG	55787	protein_coding	X	16786432	16844519	42.93	1633.19	0.128925	0.0819238	1.57372	0.115553	0.273073
ENSG00000086717	PPEF1	5475	protein_coding	X	18675909	18827921	41.71	18.5088	0.561225	0.540106	1.0391	0.298758	NA
ENSG00000086730	LAT2	7462	protein_coding	7	74199652	74229834	53.07	62.5827	0.474589	0.332159	1.4288	0.153061	NA
ENSG00000086758	HUWE1	10075	protein_coding	X	53532096	53686752	41.2	34218.7	-0.124868	0.0679053	-1.83885	0.0659371	0.193587
ENSG00000086827	ZW10	9183	protein_coding	11	113733187	113773735	39.08	2864.88	0.110784	0.0960555	1.15334	0.248772	0.438999
ENSG00000086848	ALG9	79796	protein_coding	11	111782195	111871581	40.69	2044.41	0.151124	0.0798846	1.89177	0.0585212	0.180002
ENSG00000086967	MYBPC2	4606	protein_coding	19	50432892	50466321	53.78	3.08235	-0.0163094	1.21997	-0.0133687	0.989334	NA
ENSG00000087008	ACOX3	8310	protein_coding	4	8366282	8440723	51.93	1046.18	0.132741	0.0863853	1.53662	0.124387	0.286648
ENSG00000087053	MTMR2	8898	protein_coding	11	95821766	95925315	36.51	4738.66	0.0979902	0.0763596	1.28327	0.199397	0.382328
ENSG00000087074	PPP1R15A	23645	protein_coding	19	48872212	48876059	56.78	2671.94	-0.192518	0.0728734	-2.64181	0.00824645	0.0539796
ENSG00000087076	HSD17B14	51171	protein_coding	19	48813018	48836510	51.4	23.864	-0.0897345	0.519318	-0.172793	0.862814	NA
ENSG00000087077	TRIP6	7205	protein_coding	7	100867387	100873454	56.08	1353.73	-0.175963	0.0927716	-1.89674	0.0578624	0.178925
ENSG00000087086	FTL	2512	protein_coding	19	48965309	48967896	53.59	16806.4	-0.244305	0.0626529	-3.89934	9.64552e-05	0.0038216
ENSG00000087087	SRRT	51593	protein_coding	7	100875103	100888664	53.16	19574.5	-0.187231	0.0593101	-3.15682	0.00159501	0.0203547
ENSG00000087088	BAX	581	protein_coding	19	48954815	48961798	53.57	939.228	-0.188642	0.0890839	-2.11758	0.034211	0.128225
ENSG00000087095	NLK	51701	protein_coding	17	28041737	28196381	37.3	1472.55	-0.2048	0.0986152	-2.07676	0.0378237	0.136712
ENSG00000087111	PIGS	94005	protein_coding	17	28553383	28571794	47.26	5344.68	-0.0580688	0.0650319	-0.892928	0.371896	0.562558
ENSG00000087152	ATXN7L3	56970	protein_coding	17	44191805	44200113	59.15	4514.69	-0.0729471	0.0604663	-1.20641	0.22766	0.413661
ENSG00000087157	PGS1	9489	protein_coding	17	78378649	78425114	52.04	2215.94	-0.259559	0.0742412	-3.49615	0.000472017	0.00971966
ENSG00000087191	PSMC5	5705	protein_coding	17	63827152	63832026	50.95	11029.4	-0.0278001	0.0505108	-0.550381	0.582058	0.733839
ENSG00000087206	UIMC1	51720	protein_coding	5	176905005	177022633	42.38	2708.04	0.134244	0.0702146	1.91191	0.0558883	0.175547
ENSG00000087245	MMP2	4313	protein_coding	16	55389700	55506691	45.67	8.06221	-0.43947	1.12574	-0.390384	0.696252	NA
ENSG00000087250	MT3	4504	protein_coding	16	56589074	56591088	61.39	2.71493	1.26441	1.61051	0.785099	0.432395	NA
ENSG00000087253	LPCAT2	54947	protein_coding	16	55509072	55586666	35.49	784.099	0.226471	0.113182	2.00095	0.0453979	0.153435
ENSG00000087258	GNAO1	2775	protein_coding	16	56189660	56357444	49.53	1606.88	-0.197217	0.0914685	-2.15612	0.0310741	0.120531
ENSG00000087263	OGFOD1	55239	protein_coding	16	56451521	56479104	40.36	3763.59	0.0659684	0.0792804	0.83209	0.405358	0.59331
ENSG00000087266	SH3BP2	6452	protein_coding	4	2793023	2841291	59.14	2051.75	0.0165372	0.0886729	0.186497	0.852055	0.919702
ENSG00000087269	NOP14	8602	protein_coding	4	2937933	2963406	50.02	10204.8	-0.121213	0.05121	-2.36697	0.0179342	0.0870957
ENSG00000087274	ADD1	118	protein_coding	4	2843844	2930076	44.84	14453.9	0.094351	0.0521281	1.80998	0.0702983	0.201734
ENSG00000087299	L2HGDH	79944	protein_coding	14	50237563	50312229	40.66	1884.53	0.114548	0.087204	1.31356	0.188994	0.371313
ENSG00000087301	TXNDC16	57544	protein_coding	14	52429472	52552547	36.91	793.682	0.201328	0.112667	1.78693	0.0739493	0.208769
ENSG00000087302	RTRAF	51637	protein_coding	14	51989514	52010694	36.67	7690.47	0.0399637	0.0784993	0.509097	0.610684	0.755178
ENSG00000087303	NID2	22795	protein_coding	14	52004809	52069059	43.19	15.245	-0.210069	0.615489	-0.341305	0.732874	NA
ENSG00000087338	GMCL1	64395	protein_coding	2	69829660	69881384	37.76	2990.87	0.109809	0.0665384	1.65031	0.0988802	0.248079
ENSG00000087365	SF3B2	10992	protein_coding	11	66050729	66069308	48.41	24014.2	-0.0422264	0.0488699	-0.864059	0.387556	0.576817
ENSG00000087448	KLHL42	57542	protein_coding	12	27780048	27803040	43.01	1877.2	0.0777701	0.0831604	0.935182	0.349695	0.542879
ENSG00000087460	GNAS	2778	protein_coding	20	58839718	58911192	47.09	65469.6	-0.1813	0.0610458	-2.9699	0.00297898	0.0294828
ENSG00000087470	DNM1L	10059	protein_coding	12	32679200	32745650	38.21	3368.83	0.117033	0.0921582	1.26991	0.204117	0.387848
ENSG00000087495	PHACTR3	116154	protein_coding	20	59577509	59847711	47.63	6.26041	-0.735845	0.924147	-0.796242	0.425891	NA
ENSG00000087502	ERGIC2	51290	protein_coding	12	29337352	29381189	34.04	2183.54	0.137271	0.111975	1.22591	0.220233	0.405693
ENSG00000087510	TFAP2C	7022	protein_coding	20	56629306	56639283	48.95	109.192	-0.237666	0.216164	-1.09947	0.271563	0.464602
ENSG00000087586	AURKA	6790	protein_coding	20	56369389	56392337	42.93	5276.07	0.172421	0.066854	2.57907	0.00990659	0.0597743
ENSG00000087589	CASS4	57091	protein_coding	20	56412112	56460387	45.22	50.2776	0.203801	0.334697	0.608914	0.542582	NA
ENSG00000087884	AAMDC	28971	protein_coding	11	77821109	77918432	41.82	331.967	0.0432537	0.150729	0.286964	0.77414	0.869932
ENSG00000087903	RFX2	5990	protein_coding	19	5993164	6199572	47.54	460.271	0.157163	0.129935	1.20955	0.226452	0.412536
ENSG00000087995	METTL2A	339175	protein_coding	17	62423875	62453385	45.17	2147.82	0.244856	0.0828639	2.95492	0.00312748	0.0304584
ENSG00000088035	ALG6	29929	protein_coding	1	63367575	63438553	37.94	1037	0.404942	0.120453	3.36183	0.000774276	0.0130367
ENSG00000088038	CNOT3	4849	protein_coding	19	54137749	54155681	57.9	7789.67	-0.226126	0.0902502	-2.50555	0.0122262	0.0684904
ENSG00000088053	GP6	51206	protein_coding	19	55013705	55038264	48.31	8.97746	-0.0773772	0.725614	-0.106637	0.915077	NA
ENSG00000088179	PTPN4	5775	protein_coding	2	119759922	119984899	36.97	1226.63	0.244551	0.0912246	2.68076	0.00734553	0.0501046
ENSG00000088205	DDX18	8886	protein_coding	2	117814691	117832377	39.2	7806.81	0.157547	0.0941056	1.67416	0.0941001	0.241538
ENSG00000088247	KHSRP	8570	protein_coding	19	6413102	6424811	58.57	26125.2	-0.177754	0.0783159	-2.2697	0.0232257	0.101939
ENSG00000088256	GNA11	2767	protein_coding	19	3094362	3123999	61.68	280.5	-0.0361251	0.160105	-0.225633	0.821487	0.900141
ENSG00000088280	ASAP3	55616	protein_coding	1	23428563	23484637	49.69	166.691	0.324832	0.215575	1.50682	0.131857	0.297995
ENSG00000088298	EDEM2	55741	protein_coding	20	35115364	35147336	45.8	1511.3	-0.00558361	0.086845	-0.064294	0.948736	0.972222
ENSG00000088305	DNMT3B	1789	protein_coding	20	32762385	32809359	49.4	822.706	0.210664	0.106966	1.96945	0.0489012	0.161103
ENSG00000088325	TPX2	22974	protein_coding	20	31739271	31801805	41.52	21039.3	0.0289076	0.0607126	0.476139	0.633976	0.772533
ENSG00000088340	FER1L4	NA	transcribed_unitary_pseudogene	20	35558866	35607494	49.57	23.3808	0.249751	0.485537	0.514381	0.606986	NA
ENSG00000088356	PDRG1	81572	protein_coding	20	31944337	31952046	49.33	1987.54	-0.0267475	0.0681677	-0.392377	0.69478	0.815779
ENSG00000088367	EPB41L1	2036	protein_coding	20	36091504	36232799	49.98	377.122	0.238937	0.133609	1.78833	0.0737235	0.208254
ENSG00000088387	DOCK9	23348	protein_coding	13	98793429	99086625	41.78	3312.91	0.0705654	0.0719253	0.981093	0.326547	0.520818
ENSG00000088448	ANKRD10	55608	protein_coding	13	110878540	110915069	40	3730.07	-0.0401328	0.0613702	-0.653946	0.513147	0.682512
ENSG00000088451	TGDS	23483	protein_coding	13	94574054	94596242	36.97	1294.9	0.267459	0.108932	2.45529	0.0140769	0.0744074
ENSG00000088538	DOCK3	1795	protein_coding	3	50674927	51384198	40.17	534.854	-0.00549051	0.117952	-0.0465486	0.962873	0.980181
ENSG00000088543	C3orf18	51161	protein_coding	3	50558025	50571027	55.98	545.486	0.0559974	0.11141	0.502624	0.615228	0.759077
ENSG00000088682	COQ9	57017	protein_coding	16	57447425	57461270	45.83	2174.57	0.0520864	0.0721199	0.72222	0.470159	0.648021
ENSG00000088727	KIF9	64147	protein_coding	3	47227998	47283451	48.45	329.12	-0.0558702	0.12728	-0.438955	0.660694	0.791622
ENSG00000088756	ARHGAP28	79822	protein_coding	18	6729716	6915716	39.1	30.8451	0.699913	0.423532	1.65256	0.0984203	NA
ENSG00000088766	CRLS1	54675	protein_coding	20	6006093	6040053	39.36	2072.16	-0.0354576	0.0793803	-0.44668	0.655106	0.787624
ENSG00000088808	PPP1R13B	23368	protein_coding	14	103733195	103847575	44.49	1996.58	0.0897772	0.0776849	1.15566	0.247821	0.438088
ENSG00000088812	ATRN	8455	protein_coding	20	3471018	3651118	40.35	2597	-0.0246949	0.0705015	-0.350275	0.726133	0.83892
ENSG00000088826	SMOX	54498	protein_coding	20	4120980	4187747	49.87	1757.65	-0.190828	0.0833397	-2.28976	0.0220354	0.0989655
ENSG00000088832	FKBP1A	2280	protein_coding	20	1368977	1393164	45.46	13976.8	-0.0961026	0.0519214	-1.85092	0.0641807	0.190385
ENSG00000088833	NSFL1C	55968	protein_coding	20	1442162	1473842	45.86	7251.03	-0.0564698	0.0597964	-0.944368	0.344982	0.538278
ENSG00000088836	SLC4A11	83959	protein_coding	20	3227417	3239559	61.73	483.614	-0.201919	0.147382	-1.37004	0.170676	0.349235
ENSG00000088854	DNAAF9	25943	protein_coding	20	3249306	3407669	43.8	675.264	0.190632	0.107502	1.7733	0.0761797	0.212387
ENSG00000088876	ZNF343	79175	protein_coding	20	2481817	2524702	43.04	679.181	0.0154995	0.106172	0.145984	0.883934	0.937554
ENSG00000088881	EBF4	57593	protein_coding	20	2692780	2760108	49.28	85.6992	-0.172271	0.256324	-0.672081	0.501532	NA
ENSG00000088882	CPXM1	56265	protein_coding	20	2794074	2800627	59.72	3081.8	-0.171163	0.0860031	-1.9902	0.0465688	0.156175
ENSG00000088888	MAVS	57506	protein_coding	20	3846799	3876123	52.52	4534.76	-0.0677078	0.0682343	-0.992284	0.321059	0.515834
ENSG00000088899	LZTS3	9762	protein_coding	20	3162617	3173549	59.3	551.471	-0.175165	0.10128	-1.72951	0.0837183	0.225193
ENSG00000088930	XRN2	22803	protein_coding	20	21303331	21389825	37.21	9448.71	0.0662587	0.0784766	0.844311	0.398495	0.587635
ENSG00000088970	KIZ	55857	protein_coding	20	21125983	21246622	41.17	1045.75	0.311819	0.0965694	3.22896	0.0012424	0.0174854
ENSG00000088986	DYNLL1	8655	protein_coding	12	120469850	120498493	47.04	6292.89	-0.0887606	0.0564438	-1.57255	0.115823	0.273605
ENSG00000088992	TESC	54997	protein_coding	12	117038923	117099479	51.4	1515.31	-0.181257	0.107054	-1.69314	0.0904297	0.23549
ENSG00000089006	SNX5	27131	protein_coding	20	17941597	17968980	42.13	7554.9	0.0374803	0.07031	0.533071	0.593984	0.74279
ENSG00000089009	RPL6	6128	protein_coding	12	112405189	112418838	45.67	51522.1	0.0805884	0.0584652	1.3784	0.168079	0.346014
ENSG00000089012	SIRPG	55423	protein_coding	20	1629152	1657779	43.73	360.198	-0.14953	0.132898	-1.12515	0.260525	0.452793
ENSG00000089022	MAPKAPK5	8550	protein_coding	12	111842013	111902222	43.76	2002.44	0.124336	0.0826041	1.50521	0.13227	0.29831
ENSG00000089041	P2RX7	5027	protein_coding	12	121132819	121188032	46.29	6.88452	-0.029984	0.89991	-0.0333189	0.97342	NA
ENSG00000089048	ESF1	51575	protein_coding	20	13714322	13784919	37.99	1011.39	0.278946	0.115705	2.41083	0.0159164	0.0803515
ENSG00000089050	RBBP9	10741	protein_coding	20	18486540	18497225	41.62	441.117	0.803105	0.144068	5.57447	2.48278e-08	7.2697e-06
ENSG00000089053	ANAPC5	51433	protein_coding	12	121308245	121399896	44.55	4309.07	0.012439	0.0602995	0.206286	0.836567	0.908514
ENSG00000089057	SLC23A2	9962	protein_coding	20	4852356	5010293	44.93	2875.46	0.0602816	0.0739321	0.815363	0.414864	0.60214
ENSG00000089060	SLC8B1	80024	protein_coding	12	113298759	113359493	49.93	1565.83	-0.0508023	0.0845011	-0.601202	0.547705	0.708722
ENSG00000089063	TMEM230	29058	protein_coding	20	5068232	5113087	44.98	2516.89	0.0712072	0.0771078	0.923476	0.355759	0.548534
ENSG00000089091	DZANK1	55184	protein_coding	20	18383367	18467281	41.71	162.465	0.556333	0.190557	2.91952	0.00350576	0.0324888
ENSG00000089094	KDM2B	84678	protein_coding	12	121429096	121582279	50.79	7886.52	-0.173026	0.0716054	-2.41639	0.0156755	0.0797374
ENSG00000089101	CFAP61	26074	protein_coding	20	20052514	20360703	41.33	10.1869	1.41103	0.74948	1.88268	0.0597444	NA
ENSG00000089123	TASP1	55617	protein_coding	20	13389392	13638932	37.32	635.169	-0.0897318	0.114792	-0.781689	0.434397	0.618007
ENSG00000089127	OAS1	4938	protein_coding	12	112905856	112933219	43.14	184.568	0.0173601	0.180217	0.0963285	0.92326	0.959381
ENSG00000089154	GCN1	10985	protein_coding	12	120127202	120194715	49.67	7726.32	-0.178914	0.0780043	-2.29365	0.0218109	0.0983619
ENSG00000089157	RPLP0	6175	protein_coding	12	120196699	120201235	48.95	162943	-0.121474	0.052837	-2.29904	0.0215028	0.0975961
ENSG00000089159	PXN	5829	protein_coding	12	120210439	120265771	53.01	966.916	0.117493	0.109189	1.07605	0.281904	0.475894
ENSG00000089163	SIRT4	23409	protein_coding	12	120292393	120313249	47.18	111.141	0.248345	0.225056	1.10348	0.269818	0.462737
ENSG00000089177	KIF16B	55614	protein_coding	20	16272104	16573448	40.7	1370.88	0.127549	0.0802456	1.58949	0.11195	0.267242
ENSG00000089195	TRMT6	51605	protein_coding	20	5937228	5950558	42.59	2852.72	0.22673	0.0879137	2.57901	0.00990845	0.0597743
ENSG00000089199	CHGB	1114	protein_coding	20	5911510	5925353	42.65	109.226	-0.246021	0.22387	-1.09895	0.27179	0.464858
ENSG00000089220	PEBP1	5037	protein_coding	12	118136124	118145584	48.71	9366.75	-0.153961	0.0662213	-2.32495	0.0200745	0.0934256
ENSG00000089234	BRAP	8315	protein_coding	12	111642146	111685956	44.39	2668.32	0.0658975	0.0640821	1.02833	0.303795	0.498846
ENSG00000089248	ERP29	10961	protein_coding	12	112013348	112023449	47.17	9949.24	-0.0627699	0.051034	-1.22996	0.218711	0.403943
ENSG00000089280	FUS	2521	protein_coding	16	31180138	31196963	47.07	27139.5	-0.171956	0.0556435	-3.09032	0.00199943	0.0231244
ENSG00000089289	IGBP1	3476	protein_coding	X	70133447	70166324	42.89	4123.37	0.0102583	0.0712872	0.1439	0.885579	0.938243
ENSG00000089327	FXYD5	53827	protein_coding	19	35154730	35171791	49.41	5101.62	-0.190539	0.0697746	-2.73079	0.00631834	0.0457568
ENSG00000089335	ZNF302	55900	protein_coding	19	34677639	34686397	39.83	575.929	0.438415	0.114222	3.83828	0.0001239	0.00444006
ENSG00000089351	GRAMD1A	57655	protein_coding	19	34994784	35026471	55.68	5892.45	-0.275366	0.0887761	-3.1018	0.00192348	0.0227502
ENSG00000089472	HEPH	9843	protein_coding	X	66162671	66268867	38.49	4.02574	0.717921	1.20269	0.59693	0.550554	NA
ENSG00000089486	CDIP1	29965	protein_coding	16	4510669	4538828	51.97	1066.87	-0.120215	0.0941082	-1.27741	0.201457	0.384743
ENSG00000089505	CMTM1	113540	protein_coding	16	66566393	66579137	43.3	244.758	-0.309134	0.172406	-1.79306	0.0729634	0.206879
ENSG00000089558	KCNH4	23415	protein_coding	17	42156891	42181142	54.88	26.0186	0.0470059	0.436822	0.107609	0.914306	NA
ENSG00000089597	GANAB	23193	protein_coding	11	62624826	62646726	50.02	33399.3	-0.0642954	0.0496374	-1.2953	0.195217	0.377996
ENSG00000089639	GMIP	51291	protein_coding	19	19629476	19643657	56.13	3752.46	-0.194314	0.091936	-2.11358	0.0345509	0.129136
ENSG00000089682	RBM41	55285	protein_coding	X	107052095	107118823	36.58	900.279	0.139681	0.115018	1.21443	0.224585	0.410747
ENSG00000089685	BIRC5	332	protein_coding	17	78214186	78225636	49.27	7981.11	0.0320271	0.0597429	0.536082	0.591902	0.740957
ENSG00000089693	MLF2	8079	protein_coding	12	6747996	6767475	52.27	8884.85	-0.100943	0.0595234	-1.69585	0.0899137	0.234706
ENSG00000089723	OTUB2	78990	protein_coding	14	94026340	94048930	52.76	160.671	0.600728	0.192573	3.11948	0.00181172	0.0219391
ENSG00000089737	DDX24	57062	protein_coding	14	94048287	94081202	43.33	18260	-0.0284809	0.0515467	-0.552526	0.580588	0.732564
ENSG00000089775	ZBTB25	7597	protein_coding	14	64449106	64505213	42.25	1658.4	-0.0245844	0.0989005	-0.248576	0.803688	0.888342
ENSG00000089818	NECAP1	25977	protein_coding	12	8076939	8097881	41.12	1541.99	0.12029	0.0949943	1.26629	0.205409	0.389072
ENSG00000089820	ARHGAP4	393	protein_coding	X	153907367	153934999	58.14	2770.55	-0.182332	0.099252	-1.83706	0.0662013	0.19416
ENSG00000089847	ANKRD24	170961	protein_coding	19	4182689	4224814	53.64	146.939	-0.0920745	0.211201	-0.435958	0.662867	0.792997
ENSG00000089876	DHX32	55760	protein_coding	10	125836337	125896436	41.45	5.05748	0.557762	0.982265	0.567833	0.570149	NA
ENSG00000089902	RCOR1	23186	protein_coding	14	102592649	102730561	43.49	5521.49	0.0391449	0.0586048	0.667947	0.504167	0.675142
ENSG00000089916	GPATCH2L	55668	protein_coding	14	76151916	76254342	39.76	4744.82	-0.0010722	0.0572839	-0.0187174	0.985067	0.992488
ENSG00000090006	LTBP4	8425	protein_coding	19	40592883	40629818	56.48	2890.81	-0.169147	0.112874	-1.49855	0.13399	0.300831
ENSG00000090013	BLVRB	645	protein_coding	19	40447765	40465764	49.72	1346.53	-0.243714	0.106408	-2.29038	0.0219992	0.098914
ENSG00000090020	SLC9A1	6548	protein_coding	1	27098809	27166981	51.7	2887.66	-0.0442049	0.0863645	-0.511841	0.608762	0.753655
ENSG00000090054	SPTLC1	10558	protein_coding	9	92000087	92115413	41.69	3371.28	0.195776	0.0911153	2.14867	0.0316609	0.121941
ENSG00000090060	PAPOLA	10914	protein_coding	14	96501433	96567116	36.57	7654.93	0.0371126	0.0707833	0.524313	0.600061	0.747352
ENSG00000090061	CCNK	8812	protein_coding	14	99481169	99535044	50.14	8487.1	-0.0648757	0.0618853	-1.04832	0.294491	0.489256
ENSG00000090097	PCBP4	57060	protein_coding	3	51957454	51974016	58.75	1550.96	-0.0911043	0.0976978	-0.93251	0.351073	0.54439
ENSG00000090238	YPEL3	83719	protein_coding	16	30092314	30096915	58.41	58.3216	0.254455	0.30587	0.831904	0.405463	NA
ENSG00000090263	MRPS33	51650	protein_coding	7	141002610	141015228	41.83	2108.72	-0.0758877	0.0739438	-1.02629	0.304756	0.499603
ENSG00000090266	NDUFB2	4708	protein_coding	7	140690777	140722790	43.57	4026.59	-0.187899	0.0668844	-2.80931	0.0049648	0.0401363
ENSG00000090273	NUDC	10726	protein_coding	1	26900238	26946871	48.43	14335.5	-0.224411	0.0626827	-3.58011	0.000343455	0.00824636
ENSG00000090316	MAEA	10296	protein_coding	4	1289887	1340147	55.01	3485.43	0.190234	0.081855	2.32404	0.0201236	0.0935283
ENSG00000090339	ICAM1	3383	protein_coding	19	10271093	10286615	51.86	323.841	-0.131504	0.141349	-0.930347	0.352192	0.545134
ENSG00000090372	STRN4	29888	protein_coding	19	46719511	46746994	57.35	4544.73	-0.114075	0.0865502	-1.31802	0.187496	0.369787
ENSG00000090432	MUL1	79594	protein_coding	1	20499448	20508151	47.5	2189.06	-0.015366	0.0759203	-0.202397	0.839607	0.910522
ENSG00000090447	TFAP4	7023	protein_coding	16	4257186	4273075	56.39	1079.56	-0.468421	0.0952584	-4.91737	8.77154e-07	0.000138556
ENSG00000090470	PDCD7	10081	protein_coding	15	65117379	65133808	45.71	2902.76	-0.126635	0.0604206	-2.0959	0.0360913	0.132419
ENSG00000090487	SPG21	51324	protein_coding	15	64963022	64990310	44.04	3603.96	-0.126528	0.0631246	-2.00442	0.0450247	0.152431
ENSG00000090520	DNAJB11	51726	protein_coding	3	186567403	186585800	40.07	5217.52	-0.0184138	0.0630219	-0.292181	0.770148	0.867645
ENSG00000090554	FLT3LG	2323	protein_coding	19	49474207	49486231	53.99	101.115	-0.157784	0.243504	-0.647973	0.517003	0.685814
ENSG00000090565	RAB11FIP3	9727	protein_coding	16	425649	523011	52.85	3022.9	-0.0650925	0.0921307	-0.706524	0.479862	0.656645
ENSG00000090581	GNPTG	84572	protein_coding	16	1351931	1365737	55.84	1035.32	-0.0636672	0.0947268	-0.672114	0.501511	0.67306
ENSG00000090612	ZNF268	10795	protein_coding	12	133181409	133214832	41.98	652.392	0.300652	0.129188	2.32724	0.0199525	0.092985
ENSG00000090615	GOLGA3	2802	protein_coding	12	132768902	132829143	53.6	6366.59	-0.01397	0.0645925	-0.216279	0.82877	0.904408
ENSG00000090621	PABPC4	8761	protein_coding	1	39560709	39576790	47.21	7057.64	-0.0731805	0.0592524	-1.23506	0.216807	0.402469
ENSG00000090661	CERS4	79603	protein_coding	19	8206736	8262433	52.87	640.276	0.0554963	0.112453	0.493507	0.621654	0.764021
ENSG00000090674	MCOLN1	57192	protein_coding	19	7522624	7534009	57.01	1750.7	-0.16765	0.111995	-1.49694	0.13441	0.301396
ENSG00000090686	USP48	84196	protein_coding	1	21678298	21783606	41.84	3012.54	0.099934	0.083648	1.1947	0.232205	0.418934
ENSG00000090776	EFNB1	1947	protein_coding	X	68829021	68842160	56.39	691.141	-0.00800424	0.105674	-0.0757446	0.939622	0.967839
ENSG00000090857	PDPR	55066	protein_coding	16	70114332	70162537	47.1	4334.82	-0.00559558	0.0693806	-0.0806504	0.93572	0.965975
ENSG00000090861	AARS1	16	protein_coding	16	70251983	70289707	49.58	29273.6	0.0616277	0.0463892	1.32849	0.184016	0.366353
ENSG00000090863	GLG1	2734	protein_coding	16	74447427	74607144	42.38	15227.7	0.00702775	0.0552897	0.127108	0.898855	0.945422
ENSG00000090889	KIF4A	24137	protein_coding	X	70290104	70420886	40.48	7049.51	0.110783	0.0614007	1.80427	0.0711897	0.203415
ENSG00000090905	TNRC6A	27327	protein_coding	16	24610209	24827632	42.59	3563.92	0.134659	0.0667738	2.01664	0.0437327	0.149759
ENSG00000090924	PLEKHG2	64857	protein_coding	19	39412669	39428415	56.66	2060.3	-0.151956	0.080951	-1.87714	0.0604991	0.1835
ENSG00000090932	DLL3	10683	protein_coding	19	39498895	39508481	56.84	233.552	-0.513527	0.15652	-3.28091	0.00103474	0.0156844
ENSG00000090971	NAT14	57106	protein_coding	19	55485188	55487568	65.69	1366.4	-0.227706	0.0868985	-2.62036	0.00878359	0.0563926
ENSG00000090975	PITPNM2	57605	protein_coding	12	122983480	123151090	51.5	4959.23	0.18099	0.0961395	1.88258	0.059758	0.182554
ENSG00000090989	EXOC1	55763	protein_coding	4	55853648	55905086	34.98	1218.1	0.313087	0.0955134	3.27793	0.0010457	0.015755
ENSG00000091009	RBM27	54439	protein_coding	5	146203605	146289223	38.67	2695.1	0.0914754	0.0745984	1.22624	0.220109	0.405589
ENSG00000091010	POU4F3	5459	protein_coding	5	146338839	146341728	54.57	4.14448	-1.44431	1.14809	-1.25801	0.208388	NA
ENSG00000091039	OSBPL8	114882	protein_coding	12	76351797	76559809	36.48	5624.04	0.184699	0.0960208	1.92353	0.054414	0.172404
ENSG00000091073	DTX2	113878	protein_coding	7	76461676	76505995	54.28	1339.66	-0.137493	0.101222	-1.35833	0.174359	0.35454
ENSG00000091127	PUS7	54517	protein_coding	7	105439661	105522271	43	765.865	-0.00351707	0.102704	-0.0342448	0.972682	0.985504
ENSG00000091128	LAMB4	22798	protein_coding	7	108023548	108130361	40.71	4.56018	0.179664	1.0346	0.173656	0.862136	NA
ENSG00000091136	LAMB1	3912	protein_coding	7	107923799	108003213	42.41	360.844	0.0431261	0.131832	0.32713	0.743569	0.850502
ENSG00000091137	SLC26A4	5172	protein_coding	7	107660828	107717809	39.85	24.925	0.00310864	0.442187	0.00703014	0.994391	NA
ENSG00000091140	DLD	1738	protein_coding	7	107891162	107931730	36.56	6468.89	0.116848	0.0835754	1.39812	0.162077	0.33886
ENSG00000091157	WDR7	23335	protein_coding	18	56651343	57029811	36.24	2049.2	-0.020981	0.0723524	-0.289984	0.771829	0.86856
ENSG00000091164	TXNL1	9352	protein_coding	18	56597209	56651600	38.58	5708.83	0.0557236	0.0799335	0.697125	0.485725	0.66135
ENSG00000091317	CMTM6	54918	protein_coding	3	32481312	32502852	38.52	5169.44	0.148351	0.094411	1.57133	0.116106	0.274003
ENSG00000091409	ITGA6	3655	protein_coding	2	172234216	172506459	42.74	2062.66	0.11407	0.0778026	1.46615	0.142609	0.312983
ENSG00000091428	RAPGEF4	11069	protein_coding	2	172735274	173052893	40.56	18.3661	-0.340316	0.509611	-0.667796	0.504264	NA
ENSG00000091436	MAP3K20	51776	protein_coding	2	173075435	173268015	38.91	3717.02	0.103732	0.0886137	1.17061	0.241756	0.43086
ENSG00000091483	FH	2271	protein_coding	1	241497511	241519799	36.88	7447.1	0.0511345	0.0775917	0.65902	0.509883	0.679825
ENSG00000091490	SEL1L3	23231	protein_coding	4	25747433	25863760	43.64	1298.04	0.176996	0.0817746	2.16443	0.0304311	0.11927
ENSG00000091513	TF	7018	protein_coding	3	133746040	133796641	43.58	44.6323	-0.148192	0.336774	-0.440032	0.659914	NA
ENSG00000091527	CDV3	55573	protein_coding	3	133573686	133590261	42.48	10569.1	0.00868986	0.0650079	0.133674	0.89366	0.943088
ENSG00000091536	MYO15A	51168	protein_coding	17	18108756	18179802	55.19	5.97275	-0.146367	0.967728	-0.151248	0.87978	NA
ENSG00000091542	ALKBH5	54890	protein_coding	17	18183078	18209954	50.24	14495.9	-0.238287	0.0664829	-3.58418	0.000338143	0.00820081
ENSG00000091592	NLRP1	22861	protein_coding	17	5499415	5619424	46.74	498.025	-0.0549155	0.121166	-0.453225	0.650387	0.78424
ENSG00000091622	PITPNM3	83394	protein_coding	17	6451263	6556555	52.01	47.6784	-0.105719	0.353979	-0.29866	0.7652	NA
ENSG00000091640	SPAG7	9552	protein_coding	17	4959226	4967817	51.59	2442.81	-0.105252	0.0699896	-1.50382	0.132627	0.298665
ENSG00000091651	ORC6	23594	protein_coding	16	46689643	46698394	44.16	2260.67	0.244815	0.0653514	3.74614	0.000179579	0.00559959
ENSG00000091732	ZC3HC1	51530	protein_coding	7	130018287	130051401	44.44	2607.97	0.0673349	0.0674452	0.998364	0.318103	0.512888
ENSG00000091831	ESR1	2099	protein_coding	6	151656691	152129619	39.66	16.7816	1.63346	0.645583	2.53022	0.0113993	NA
ENSG00000091844	RGS17	26575	protein_coding	6	153004459	153131282	37.44	175.736	0.566544	0.224727	2.52104	0.011701	0.0667952
ENSG00000091879	ANGPT2	285	protein_coding	8	6499632	6563409	40.71	10.1007	1.32768	0.794544	1.671	0.0947223	NA
ENSG00000091947	TMEM101	84336	protein_coding	17	44011188	44023946	49.94	2212.05	-0.101128	0.080323	-1.25901	0.208026	0.39168
ENSG00000091986	CCDC80	151887	protein_coding	3	112596797	112649530	40.28	5.22292	-0.268097	1.36285	-0.196718	0.844048	NA
ENSG00000092009	CMA1	1215	protein_coding	14	24505353	24508265	51.56	6.38815	1.14146	1.05921	1.07765	0.281191	NA
ENSG00000092010	PSME1	5720	protein_coding	14	24136163	24138967	57.43	5747.02	-0.0335844	0.0655655	-0.512227	0.608492	0.753554
ENSG00000092020	PPP2R3C	55012	protein_coding	14	35085467	35122517	42.2	1177.21	0.177761	0.120569	1.47435	0.140388	0.309978
ENSG00000092036	HAUS4	54930	protein_coding	14	22946228	22957161	45.59	3490.8	0.053281	0.0721465	0.738511	0.460204	0.63956
ENSG00000092054	MYH7	4625	protein_coding	14	23412740	23435660	53.05	2.82438	0.0646261	1.27632	0.0506348	0.959617	NA
ENSG00000092067	CEBPE	1053	protein_coding	14	23117036	23120256	59.83	77.5427	-0.279175	0.276947	-1.00804	0.313434	NA
ENSG00000092068	SLC7A8	23428	protein_coding	14	23125295	23183674	47.13	6.0908	0.0572147	0.86427	0.0662001	0.947219	NA
ENSG00000092094	OSGEP	55644	protein_coding	14	20446401	20455089	45.08	1352.86	-0.0585934	0.0842486	-0.695483	0.486753	0.662299
ENSG00000092096	SLC22A17	51310	protein_coding	14	23346314	23352912	57.87	288.83	-0.207866	0.18152	-1.14514	0.25215	0.44307
ENSG00000092098	RNF31	55072	protein_coding	14	24146683	24160660	52.92	1595.7	-0.247458	0.0994977	-2.48707	0.0128799	0.0705076
ENSG00000092108	SCFD1	23256	protein_coding	14	30622291	30737694	36.13	2507.45	0.14054	0.10836	1.29698	0.194638	0.377412
ENSG00000092140	G2E3	55632	protein_coding	14	30559158	30620064	35.46	1581.77	0.289143	0.126767	2.2809	0.0225545	0.100247
ENSG00000092148	HECTD1	25831	protein_coding	14	31100117	31207804	39.35	10829.1	0.15911	0.0636362	2.5003	0.0124087	0.0690939
ENSG00000092199	HNRNPC	3183	protein_coding	14	21209136	21269494	39.78	49919.4	-0.0539973	0.0644175	-0.83824	0.401896	0.589968
ENSG00000092200	RPGRIP1	57096	protein_coding	14	21280083	21351301	44.47	21.8943	-0.470205	0.554885	-0.847392	0.396777	NA
ENSG00000092201	SUPT16H	11198	protein_coding	14	21351476	21384019	40.35	18869.3	0.00283156	0.0628494	0.045053	0.964065	0.980731
ENSG00000092203	TOX4	9878	protein_coding	14	21476597	21499175	43.81	7109.04	-0.0197036	0.0558026	-0.353094	0.724018	0.837606
ENSG00000092208	GEMIN2	8487	protein_coding	14	39114285	39136973	39.61	1074.71	0.213114	0.090967	2.34276	0.0191418	0.0908026
ENSG00000092295	TGM1	7051	protein_coding	14	24249114	24264432	54.94	173.821	-0.0668799	0.175187	-0.381763	0.702637	0.82136
ENSG00000092330	TINF2	26277	protein_coding	14	24238286	24242663	51.19	2191.01	-0.0194997	0.076879	-0.253641	0.799773	0.886102
ENSG00000092421	SEMA6A	57556	protein_coding	5	116443555	116574823	40.55	18.2534	-0.196563	0.549123	-0.357958	0.720375	NA
ENSG00000092439	TRPM7	54822	protein_coding	15	50552473	50686797	38.89	3165.82	0.434518	0.0927005	4.68733	2.76788e-06	0.000319504
ENSG00000092445	TYRO3	7301	protein_coding	15	41557675	41583589	53.18	952.81	-0.147647	0.0838584	-1.76067	0.0782943	0.216112
ENSG00000092470	WDR76	79968	protein_coding	15	43826980	43868412	41.85	8506.83	0.0100842	0.0821015	0.122826	0.902245	0.947468
ENSG00000092529	CAPN3	825	protein_coding	15	42359498	42412949	46.78	260.882	-0.0324899	0.150971	-0.215206	0.829606	0.904909
ENSG00000092531	SNAP23	8773	protein_coding	15	42491233	42545356	42.25	2721.04	0.248195	0.0905607	2.74065	0.00613182	0.0448857
ENSG00000092621	PHGDH	26227	protein_coding	1	119648411	119744218	43.78	45918.7	-0.164679	0.0580397	-2.83734	0.00454905	0.0379509
ENSG00000092758	COL9A3	1299	protein_coding	20	62816244	62841159	61.84	2.59	0.0360743	1.48827	0.0242391	0.980662	NA
ENSG00000092820	EZR	7430	protein_coding	6	158765741	158819368	46.15	7100.7	-0.0916436	0.0524638	-1.7468	0.0806724	0.220086
ENSG00000092841	MYL6	4637	protein_coding	12	56158346	56163496	51.25	16332.2	-0.0521524	0.0644396	-0.809322	0.41833	0.604266
ENSG00000092847	AGO1	26523	protein_coding	1	35869808	35930532	44.84	5243.79	0.0574176	0.0661441	0.868068	0.385357	0.574773
ENSG00000092850	TEKT2	27285	protein_coding	1	36084094	36088275	58.32	3.85997	0.59411	1.17645	0.505	0.613559	NA
ENSG00000092853	CLSPN	63967	protein_coding	1	35720218	35769978	42.79	7401.09	0.0860066	0.0640923	1.34192	0.179623	0.361201
ENSG00000092871	RFFL	117584	protein_coding	17	35005990	35089319	43.34	1160.64	0.0732387	0.0863258	0.848399	0.396216	0.58545
ENSG00000092929	UNC13D	201294	protein_coding	17	75827225	75844785	59.7	6908.59	-0.287164	0.0908033	-3.16249	0.00156429	0.020215
ENSG00000092931	MFSD11	79157	protein_coding	17	76735865	76781449	44.16	1621.47	0.0925069	0.0771496	1.19906	0.230505	0.41719
ENSG00000092964	DPYSL2	1808	protein_coding	8	26514031	26658178	44.97	5462.23	-0.11483	0.0649516	-1.76794	0.0770712	0.213829
ENSG00000092969	TGFB2	7042	protein_coding	1	218345336	218444619	42.03	11.8362	1.03788	0.822633	1.26166	0.207072	NA
ENSG00000092978	GPATCH2	55105	protein_coding	1	217426992	217631090	36.36	1155.77	0.178937	0.10495	1.70497	0.0881992	0.231995
ENSG00000093000	NUP50	10762	protein_coding	22	45163925	45188017	43.51	15451.1	0.114841	0.0543803	2.1118	0.0347033	0.129534
ENSG00000093009	CDC45	8318	protein_coding	22	19479457	19520612	48.03	6617.86	-0.0184044	0.0567413	-0.324356	0.745669	0.851253
ENSG00000093010	COMT	1312	protein_coding	22	19941371	19969975	53.46	3117.05	-0.233974	0.0782609	-2.98967	0.00279279	0.0280987
ENSG00000093072	ADA2	51816	protein_coding	22	17178790	17258235	48.88	948.57	-0.0653642	0.098412	-0.664189	0.506569	0.677363
ENSG00000093100		NA	lncRNA	22	17787652	17811497	53.69	531.414	-0.249815	0.120584	-2.07171	0.0382927	0.137799
ENSG00000093134	VNN3P	NA	transcribed_unitary_pseudogene	6	132722926	132734692	37.78	0.92919	1.08191	2.56416	0.421935	0.673072	NA
ENSG00000093144	ECHDC1	55862	protein_coding	6	127288712	127343609	36	4069.77	0.125443	0.101331	1.23796	0.215731	0.401215
ENSG00000093167	LRRFIP2	9209	protein_coding	3	37052626	37183689	38.6	3857.83	0.140804	0.0646701	2.17727	0.0294604	0.117149
ENSG00000093183	SEC22C	9117	protein_coding	3	42547969	42601080	43.29	4367.59	0.119665	0.0636781	1.87922	0.060215	0.183147
ENSG00000093217	XYLB	9942	protein_coding	3	38346760	38421348	44.83	749.66	0.180979	0.101283	1.78686	0.0739603	0.208769
ENSG00000094631	HDAC6	10013	protein_coding	X	48801377	48824982	50.55	3611.45	0.0692397	0.0619631	1.11743	0.263809	0.456016
ENSG00000094804	CDC6	990	protein_coding	17	40287879	40304657	43.52	8574.18	0.0224786	0.0673481	0.333768	0.738555	0.847157
ENSG00000094841	UPRT	139596	protein_coding	X	75156388	75304885	39.9	1016.8	0.0459194	0.0881873	0.520703	0.602574	0.749161
ENSG00000094880	CDC23	8697	protein_coding	5	138187650	138213343	41.22	3794.14	0.206275	0.0757135	2.72441	0.00644171	0.0462516
ENSG00000094914	AAAS	8086	protein_coding	12	53307456	53324864	49.39	2821.58	-0.0647872	0.0762573	-0.849586	0.395555	0.58488
ENSG00000094916	CBX5	23468	protein_coding	12	54230942	54280133	42.96	22117.1	0.0615169	0.0691656	0.889414	0.373781	0.564575
ENSG00000094975	SUCO	51430	protein_coding	1	172532349	172611833	36.42	2950.1	0.290792	0.0914584	3.1795	0.00147529	0.0195268
ENSG00000095002	MSH2	4436	protein_coding	2	47403067	47663146	45.38	307.406	0.109962	0.147055	0.747764	0.454602	0.634815
ENSG00000095015	MAP3K1	4214	protein_coding	5	56815549	56896152	38.08	1757.38	-0.0281401	0.0799839	-0.351823	0.724971	0.838019
ENSG00000095059	DHPS	1725	protein_coding	19	12675717	12681880	54.72	4182.82	-0.262533	0.0728911	-3.60171	0.00031613	0.00782503
ENSG00000095066	HOOK2	29911	protein_coding	19	12763003	12872740	53.64	544.494	0.0415794	0.146062	0.284669	0.775898	0.871179
ENSG00000095139	ARCN1	372	protein_coding	11	118572390	118603033	42.33	14222.8	-0.0104815	0.0676801	-0.154868	0.876925	0.932849
ENSG00000095203	EPB41L4B	54566	protein_coding	9	109171974	109321059	45.23	492.509	0.185457	0.120752	1.53585	0.124576	0.286804
ENSG00000095209	TMEM38B	55151	protein_coding	9	105694541	105776629	37.53	2391.36	0.0358808	0.101996	0.351788	0.724997	0.838019
ENSG00000095261	PSMD5	5711	protein_coding	9	120815496	120842951	40.53	2979.36	0.251799	0.0713043	3.53134	0.000413467	0.00900848
ENSG00000095303	PTGS1	5742	protein_coding	9	122370530	122395703	50.08	22.1361	0.320691	0.520259	0.616408	0.537626	NA
ENSG00000095319	NUP188	23511	protein_coding	9	128947699	129007096	46.07	13015.2	-0.123378	0.060062	-2.05417	0.0399589	0.14159
ENSG00000095321	CRAT	1384	protein_coding	9	129094142	129111189	58.61	163.829	-0.269456	0.185681	-1.45117	0.146731	0.318249
ENSG00000095370	SH2D3C	10044	protein_coding	9	127738317	127778710	53.99	1205.37	-0.286922	0.0959408	-2.99062	0.00278415	0.0280559
ENSG00000095380	NANS	54187	protein_coding	9	98056732	98083077	46.23	2873.16	-0.149831	0.067928	-2.20573	0.027403	0.112247
ENSG00000095383	TBC1D2	55357	protein_coding	9	98199011	98255649	48.96	805.139	0.0470589	0.104063	0.452215	0.651114	0.784565
ENSG00000095397	WHRN	25861	protein_coding	9	114402078	114505473	48.36	251.988	-0.00757664	0.170134	-0.0445333	0.964479	0.980986
ENSG00000095485	CWF19L1	55280	protein_coding	10	100232298	100267680	42.57	2700.21	0.257182	0.0863729	2.97758	0.00290536	0.0289211
ENSG00000095539	SEMA4G	57715	protein_coding	10	100969504	100985871	52.9	94.8931	0.210763	0.244815	0.860907	0.389289	NA
ENSG00000095564	BTAF1	9044	protein_coding	10	91923770	92031437	37.3	4393.19	0.135346	0.076584	1.76728	0.0771812	0.214085
ENSG00000095574	IKZF5	64376	protein_coding	10	122990807	123008812	38.31	1688.8	0.0842453	0.0842315	1.00016	0.317231	0.512152
ENSG00000095587	TLL2	7093	protein_coding	10	96364608	96513926	46.43	32.0871	-0.254929	0.417344	-0.610838	0.541307	NA
ENSG00000095596	CYP26A1	1592	protein_coding	10	93073475	93077885	52.98	264.665	0.343318	0.14533	2.36234	0.0181602	0.0877669
ENSG00000095637	SORBS1	10580	protein_coding	10	95311771	95561414	44.47	309.3	0.134807	0.140003	0.962886	0.335605	0.529148
ENSG00000095739	BAMBI	25805	protein_coding	10	28677510	28682932	46.04	15.5064	0.521729	0.575525	0.906526	0.364657	NA
ENSG00000095752	IL11	3589	protein_coding	19	55364382	55370463	60.84	33.7399	0.213523	0.383388	0.556936	0.577571	NA
ENSG00000095787	WAC	51322	protein_coding	10	28532493	28623112	37.79	10996.6	0.0331023	0.0528729	0.626074	0.531266	0.6965
ENSG00000095794	CREM	1390	protein_coding	10	35126791	35212958	39.22	1358.73	0.666799	0.0808573	8.24662	1.62943e-16	4.89032e-13
ENSG00000095906	NUBP2	10101	protein_coding	16	1782932	1789186	62.16	3922.34	-0.194338	0.0964143	-2.01566	0.043836	0.149844
ENSG00000095932	SMIM24	284422	protein_coding	19	3473986	3480525	55.15	1639.15	-0.0845784	0.0722313	-1.17094	0.241624	0.43069
ENSG00000095951	HIVEP1	3096	protein_coding	6	12008762	12164999	39.37	1205.55	-0.111182	0.0902132	-1.23243	0.217787	0.403375
ENSG00000096060	FKBP5	2289	protein_coding	6	35573585	35728583	41.97	3326.02	0.0707635	0.0679268	1.04176	0.297523	0.49252
ENSG00000096063	SRPK1	6732	protein_coding	6	35832966	35921342	40.48	7090.19	0.0580139	0.0702471	0.825856	0.408886	0.5968
ENSG00000096070	BRPF3	27154	protein_coding	6	36196744	36232790	47.04	2007.18	0.0505393	0.0866935	0.582965	0.559917	0.717536
ENSG00000096080	MRPS18A	55168	protein_coding	6	43671202	43687791	49.08	3550.77	-0.013814	0.0667251	-0.207029	0.835987	0.908387
ENSG00000096092	TMEM14A	28978	protein_coding	6	52671113	52686588	41.72	1185.59	0.206462	0.090692	2.27652	0.0228151	0.100957
ENSG00000096093	EFHC1	114327	protein_coding	6	52362123	52529886	41.58	226.763	0.404179	0.167471	2.41343	0.0158031	0.0800153
ENSG00000096264	NCR2	9436	protein_coding	6	41335608	41350889	47.16	1.30205	-2.65445	2.44466	-1.08581	0.277561	NA
ENSG00000096384	HSP90AB1	3326	protein_coding	6	44246166	44253888	49.1	120474	-0.135428	0.0644805	-2.1003	0.0357027	0.131643
ENSG00000096401	CDC5L	988	protein_coding	6	44387706	44450425	38.46	6094.41	0.122067	0.0810711	1.50567	0.132151	0.298168
ENSG00000096433	ITPR3	3710	protein_coding	6	33620365	33696574	55.13	5765.71	-0.168095	0.0823071	-2.04229	0.0411226	0.144308
ENSG00000096654	ZNF184	7738	protein_coding	6	27450743	27473118	38.79	1644.39	0.15305	0.0937161	1.63312	0.102443	0.252602
ENSG00000096696	DSP	1832	protein_coding	6	7541326	7586717	42.54	12.6105	0.639381	0.757998	0.843514	0.398941	NA
ENSG00000096717	SIRT1	23411	protein_coding	10	67884656	67918390	40.88	2300.65	0.232259	0.0722919	3.2128	0.00131447	0.018159
ENSG00000096746	HNRNPH3	3189	protein_coding	10	68331174	68343193	39.82	6679.81	0.0123683	0.0647924	0.190892	0.848611	0.916973
ENSG00000096872	IFT74	80173	protein_coding	9	26947039	27066134	37.42	61.2331	0.228632	0.346757	0.659345	0.509674	NA
ENSG00000096968	JAK2	3717	protein_coding	9	4984390	5129948	37.57	1106.11	0.347061	0.101682	3.41321	0.000642024	0.0116604
ENSG00000096996	IL12RB1	3594	protein_coding	19	18058995	18098944	51.1	130.883	-0.168876	0.2358	-0.716183	0.473879	0.6518
ENSG00000097007	ABL1	25	protein_coding	9	130713043	130887675	44.57	10458.6	-0.127828	0.0708117	-1.80519	0.0710453	0.203168
ENSG00000097021	ACOT7	11332	protein_coding	1	6264269	6393767	53.97	8688.33	-0.300247	0.0864026	-3.47498	0.000510892	0.0101712
ENSG00000097033	SH3GLB1	51100	protein_coding	1	86704570	86748184	36.11	6596.91	0.0868278	0.0869278	0.998849	0.317868	0.512835
ENSG00000097046	CDC7	8317	protein_coding	1	91500851	91525764	36.66	3448.6	0.298857	0.0983025	3.04018	0.00236441	0.0256411
ENSG00000097096	SYDE2	84144	protein_coding	1	85156889	85201724	36.93	493.571	-0.0323336	0.120912	-0.267413	0.789151	0.879398
ENSG00000099139	PCSK5	5125	protein_coding	9	75890644	76362975	40.15	221.512	0.112527	0.160612	0.700615	0.483544	0.659395
ENSG00000099194	SCD	6319	protein_coding	10	100347233	100364826	46.86	145523	-0.0162102	0.0560779	-0.289065	0.772531	0.868905
ENSG00000099203	TMED1	11018	protein_coding	19	10832067	10836318	56.75	1803.52	-0.131649	0.0905867	-1.45329	0.146144	0.317624
ENSG00000099204	ABLIM1	3983	protein_coding	10	114431110	114768061	42.03	3529.9	-0.237301	0.0749512	-3.16607	0.00154515	0.0200979
ENSG00000099219	ERMP1	79956	protein_coding	9	5749832	5879537	40.53	108.867	0.00435712	0.224138	0.0194395	0.984491	0.992413
ENSG00000099246	RAB18	22931	protein_coding	10	27504174	27545117	36.57	2425.98	0.247513	0.0903681	2.73894	0.00616381	0.0450649
ENSG00000099250	NRP1	8829	protein_coding	10	33177492	33336262	41.34	216.856	-0.127507	0.189503	-0.672849	0.501043	0.673047
ENSG00000099251	HSD17B7P2	NA	transcribed_unprocessed_pseudogene	10	38356455	38378107	39.11	2.86127	2.6754	1.61473	1.65687	0.0975456	NA
ENSG00000099256	PRTFDC1	56952	protein_coding	10	24848614	24952606	41.87	81.4219	0.176437	0.247734	0.712202	0.47634	NA
ENSG00000099282	TSPAN15	23555	protein_coding	10	69451465	69507666	51.45	679.396	0.0818962	0.106346	0.770089	0.441247	0.624022
ENSG00000099284	MACROH2A2	55506	protein_coding	10	70052544	70112282	45.85	81.7228	0.354086	0.277202	1.27736	0.201477	NA
ENSG00000099290	WASHC2A	387680	protein_coding	10	50067888	50133509	42.59	3231.88	0.0862237	0.0682878	1.26265	0.206715	0.390466
ENSG00000099308	MAST3	23031	protein_coding	19	18097778	18151692	54.88	2079.37	-0.183777	0.0978953	-1.87728	0.0604798	0.1835
ENSG00000099326	MZF1	7593	protein_coding	19	58561931	58573575	55.33	638.941	-0.254336	0.153428	-1.6577	0.0973787	0.245903
ENSG00000099330	OCEL1	79629	protein_coding	19	17226213	17229219	58.66	376.667	-0.185451	0.139367	-1.33066	0.183301	0.365536
ENSG00000099331	MYO9B	4650	protein_coding	19	17075777	17214537	52.36	6146.07	-0.0692594	0.0928869	-0.745632	0.45589	0.636129
ENSG00000099337	KCNK6	9424	protein_coding	19	38319845	38332076	52.87	691.59	-0.175957	0.124084	-1.41805	0.156175	0.330771
ENSG00000099338	CATSPERG	57828	protein_coding	19	38335775	38370943	53.1	25.4126	0.117092	0.446054	0.262505	0.792932	NA
ENSG00000099341	PSMD8	5714	protein_coding	19	38374563	38383850	53.59	14668.8	-0.151712	0.0668392	-2.2698	0.0232196	0.101939
ENSG00000099364	FBXL19	54620	protein_coding	16	30923055	30948783	55.33	4651.57	-0.322879	0.104755	-3.08223	0.00205453	0.0236025
ENSG00000099365	STX1B	112755	protein_coding	16	30989256	31010638	55.21	7.51608	1.40349	0.941157	1.49124	0.135899	NA
ENSG00000099377	HSD3B7	80270	protein_coding	16	30985207	30989147	60.62	63.9067	0.278184	0.287378	0.968009	0.33304	NA
ENSG00000099381	SETD1A	9739	protein_coding	16	30957294	30984664	55.71	5482.98	-0.197775	0.092418	-2.14001	0.0323541	0.123737
ENSG00000099385	BCL7C	9274	protein_coding	16	30833626	30894302	48.75	2053.03	-0.205465	0.0872503	-2.3549	0.0185279	0.0889194
ENSG00000099617	EFNA2	1943	protein_coding	19	1285873	1301431	63.78	9.9225	-0.69355	0.686873	-1.00972	0.31263	NA
ENSG00000099622	CIRBP	1153	protein_coding	19	1259384	1274880	62.55	8371.05	-0.00984884	0.0603562	-0.163179	0.870378	0.930113
ENSG00000099624	ATP5F1D	513	protein_coding	19	1241746	1244825	62.95	6353.76	-0.341949	0.113944	-3.00103	0.00269072	0.02758
ENSG00000099625	CBARP	255057	protein_coding	19	1228287	1238027	70.01	656.905	-0.462859	0.165264	-2.80073	0.00509872	0.0407524
ENSG00000099725	PRKY	NA	transcribed_unitary_pseudogene	Y	7274313	7371868	44.4	373.513	-0.0180556	0.124483	-0.145044	0.884676	0.938044
ENSG00000099769	IGFALS	3483	protein_coding	16	1790413	1794971	68.39	12.1729	-0.996846	0.664557	-1.50002	0.13361	NA
ENSG00000099783	HNRNPM	4670	protein_coding	19	8444767	8489114	46.68	26186.3	-0.169235	0.0528827	-3.20018	0.0013734	0.0186723
ENSG00000099785	MARCHF2	51257	protein_coding	19	8413270	8439017	51.12	481.179	0.00823564	0.126175	0.0652715	0.947958	0.972088
ENSG00000099795	NDUFB7	4713	protein_coding	19	14566078	14572066	57.47	3591.32	-0.259945	0.0941022	-2.76237	0.0057383	0.0431902
ENSG00000099797	TECR	9524	protein_coding	19	14517085	14565980	53.54	9293.34	-0.266226	0.0835945	-3.18474	0.00144885	0.0192619
ENSG00000099800	TIMM13	26517	protein_coding	19	2425625	2427586	63.97	3127.92	-0.334244	0.0953881	-3.50404	0.000458248	0.00955115
ENSG00000099804	CDC34	997	protein_coding	19	531760	542092	64.64	3498.01	-0.195499	0.0926472	-2.11015	0.0348456	0.129843
ENSG00000099814	CEP170B	283638	protein_coding	14	104865268	104896747	64.32	789.658	-0.196902	0.144841	-1.35943	0.174011	0.354203
ENSG00000099817	POLR2E	5434	protein_coding	19	1086574	1095380	61.47	5559.89	-0.248687	0.0817115	-3.04347	0.00233865	0.0253885
ENSG00000099821	POLRMT	5442	protein_coding	19	617221	633537	61.1	9772.17	-0.335203	0.107134	-3.12882	0.00175509	0.0215438
ENSG00000099822	HCN2	610	protein_coding	19	589881	617159	63.15	128.092	-0.169913	0.223689	-0.759596	0.447496	0.629001
ENSG00000099834	CDHR5	53841	protein_coding	11	616577	626078	63.08	11.9583	0.0679931	0.685407	0.0992011	0.920979	NA
ENSG00000099840	IZUMO4	113177	protein_coding	19	2096429	2099593	66.13	133.413	-0.173324	0.193322	-0.896558	0.369955	0.561247
ENSG00000099849	RASSF7	8045	protein_coding	11	560404	564025	69.11	1951.12	-0.290152	0.0915714	-3.16859	0.0015318	0.0200319
ENSG00000099860	GADD45B	4616	protein_coding	19	2476122	2478805	60.13	149.812	-0.348702	0.216387	-1.61147	0.107076	0.25932
ENSG00000099864	PALM	5064	protein_coding	19	708935	748329	59.66	5.32047	-0.608748	0.963439	-0.631849	0.527486	NA
ENSG00000099866	MADCAM1	8174	protein_coding	19	489176	505343	60.88	32.7545	0.604463	0.438418	1.37874	0.167976	NA
ENSG00000099869	IGF2-AS	51214	lncRNA	11	2140501	2148666	57.48	0.912199	-0.357845	2.92565	-0.122313	0.902651	NA
ENSG00000099875	MKNK2	2872	protein_coding	19	2037465	2051244	64.23	22662	-0.608572	0.0962075	-6.32562	2.52215e-10	1.51392e-07
ENSG00000099889	ARVCF	421	protein_coding	22	19969896	20016823	58.04	439.667	-0.0280394	0.144458	-0.1941	0.846097	0.915246
ENSG00000099899	TRMT2A	27037	protein_coding	22	20111875	20117392	63.28	4092.54	-0.221458	0.0885841	-2.49997	0.0124204	0.0691267
ENSG00000099901	RANBP1	5902	protein_coding	22	20115938	20127355	57.68	12604.8	-0.150421	0.0603627	-2.49195	0.0127045	0.0698662
ENSG00000099904	ZDHHC8	29801	protein_coding	22	20129456	20148007	63.57	1903.19	-0.261138	0.115286	-2.26514	0.023504	0.102643
ENSG00000099910	KLHL22	84861	protein_coding	22	20441519	20495844	49.08	797.028	-0.0839432	0.0983215	-0.853762	0.393237	0.582384
ENSG00000099917	MED15	51586	protein_coding	22	20495913	20587632	50.5	7994.19	-0.279359	0.0928442	-3.0089	0.00262192	0.0272285
ENSG00000099937	SERPIND1	3053	protein_coding	22	20774113	20787720	46.49	5.30046	0.855684	1.05167	0.813639	0.415852	NA
ENSG00000099940	SNAP29	9342	protein_coding	22	20859007	20891214	48.84	4184.26	-0.00633896	0.0595285	-0.106486	0.915197	0.95522
ENSG00000099942	CRKL	1399	protein_coding	22	20917407	20953747	45.77	14692.1	-0.178413	0.0484653	-3.68126	0.000232086	0.00655574
ENSG00000099949	LZTR1	8216	protein_coding	22	20982269	20999032	58.23	2004.02	-0.00621559	0.0905465	-0.0686453	0.945272	0.970743
ENSG00000099954	CECR2	27443	protein_coding	22	17359949	17558151	44.03	191.439	-0.247551	0.1688	-1.46653	0.142503	0.31284
ENSG00000099956	SMARCB1	6598	protein_coding	22	23786931	23838009	51.42	10259.2	-0.153388	0.0571367	-2.68458	0.00726209	0.049818
ENSG00000099957	P2RX6	9127	protein_coding	22	21009808	21028013	56.14	7.3013	0.205873	0.931015	0.221128	0.824993	NA
ENSG00000099958	DERL3	91319	protein_coding	22	23834503	23839128	61.13	6.86438	0.702509	0.874339	0.803475	0.4217	NA
ENSG00000099968	BCL2L13	23786	protein_coding	22	17628855	17730855	42.8	2362.15	0.11482	0.0696663	1.64814	0.0993234	0.248619
ENSG00000099974	DDTL	100037417	protein_coding	22	23966888	23972556	51.49	109.891	-0.288635	0.22379	-1.28976	0.197135	0.37998
ENSG00000099977	DDT	1652	protein_coding	22	23970542	23980525	54.25	1421.39	-0.250001	0.107141	-2.33338	0.0196284	0.0921545
ENSG00000099985	OSM	5008	protein_coding	22	30262829	30266851	60.33	56.3077	-0.144458	0.307837	-0.469267	0.638879	NA
ENSG00000099991	CABIN1	23523	protein_coding	22	24011192	24178628	50.24	10279.3	-0.189868	0.0800987	-2.37043	0.0177675	0.0864607
ENSG00000099992	TBC1D10A	83874	protein_coding	22	30291990	30326947	52.41	3945.14	-0.269934	0.0822157	-3.28324	0.00102622	0.0156528
ENSG00000099994	SUSD2	56241	protein_coding	22	24181487	24189106	64.06	62.6823	0.324374	0.305714	1.06104	0.288674	NA
ENSG00000099995	SF3A1	10291	protein_coding	22	30331988	30356919	49.02	16769.8	-0.174536	0.0631741	-2.76278	0.00573115	0.0431902
ENSG00000099999	RNF215	200312	protein_coding	22	30368811	30421771	53.32	373.42	0.0885652	0.139763	0.63368	0.52629	0.693003
ENSG00000100003	SEC14L2	23541	protein_coding	22	30396941	30425303	50.37	1716.08	0.619141	0.0898344	6.89202	5.50045e-12	4.12705e-09
ENSG00000100012	SEC14L3	266629	protein_coding	22	30447959	30472017	48.07	5.37853	0.484747	1.04027	0.465982	0.641229	NA
ENSG00000100014	SPECC1L	23384	protein_coding	22	24270817	24417739	42.29	5626.25	0.121949	0.0575316	2.11968	0.034033	0.127837
ENSG00000100023	PPIL2	23759	protein_coding	22	21666000	21700015	54.06	3504.85	0.121156	0.0816343	1.48413	0.137773	0.306424
ENSG00000100027	YPEL1	29799	protein_coding	22	21697536	21735794	49.27	1136.58	-0.215869	0.0810908	-2.66207	0.00776621	0.0519406
ENSG00000100028	SNRPD3	6634	protein_coding	22	24555958	24582052	45.46	7839.91	-0.116993	0.0586799	-1.99375	0.0461794	0.155203
ENSG00000100029	PES1	23481	protein_coding	22	30576625	30607083	50.48	10553.8	-0.140331	0.0550252	-2.55031	0.0107627	0.0630889
ENSG00000100030	MAPK1	5594	protein_coding	22	21759657	21867680	43.44	8797.71	0.131398	0.0670664	1.95922	0.0500874	0.163582
ENSG00000100031	GGT1	2678	protein_coding	22	24594811	24629005	53.35	1226.85	0.0816576	0.0797345	1.02412	0.305779	0.500626
ENSG00000100034	PPM1F	9647	protein_coding	22	21919425	21952848	55.32	3302.24	-0.200702	0.0765771	-2.62091	0.00876951	0.0563888
ENSG00000100036	SLC35E4	339665	protein_coding	22	30635781	30669016	50.88	170.988	0.0120599	0.186028	0.0648285	0.948311	0.972117
ENSG00000100038	TOP3B	8940	protein_coding	22	21957025	21982813	54.98	1522.95	-0.0057415	0.104815	-0.0547775	0.956316	0.975575
ENSG00000100053	CRYBB3	1417	protein_coding	22	25199858	25207359	52.09	3.57626	0.642463	1.39557	0.46036	0.645258	NA
ENSG00000100055	CYTH4	27128	protein_coding	22	37282027	37315341	55.44	146.827	-0.158207	0.205489	-0.769905	0.441356	0.624022
ENSG00000100056	ESS2	8220	protein_coding	22	19130279	19144684	55.92	3382.51	-0.0842368	0.0762928	-1.10412	0.269539	0.462524
ENSG00000100058	CRYBB2P1	NA	transcribed_unprocessed_pseudogene	22	25455712	25459681	51.18	85.3256	-0.709464	0.287241	-2.46993	0.013514	NA
ENSG00000100060	MFNG	4242	protein_coding	22	37469063	37486393	56.66	3985.61	-0.290191	0.0749471	-3.87194	0.000107973	0.00406337
ENSG00000100075	SLC25A1	6576	protein_coding	22	19175581	19178739	67.08	9330.05	-0.162024	0.0919372	-1.76234	0.078012	0.215642
ENSG00000100077	GRK3	157	protein_coding	22	25564675	25729294	40.6	24504.2	0.205526	0.058886	3.49024	0.000482583	0.00983601
ENSG00000100078	PLA2G3	50487	protein_coding	22	31134807	31140508	56.98	0.300081	-1.73894	4.41081	-0.394244	0.693401	NA
ENSG00000100083	GGA1	26088	protein_coding	22	37608474	37633564	56.62	2943.67	-0.0860271	0.092447	-0.930556	0.352083	0.545119
ENSG00000100084	HIRA	7290	protein_coding	22	19330698	19447450	46.11	8582.4	0.0355668	0.0658593	0.540042	0.589168	0.739077
ENSG00000100092	SH3BP1	23616	protein_coding	22	37634654	37656117	57.36	2231.71	-0.190331	0.100371	-1.89628	0.0579234	0.178943
ENSG00000100097	LGALS1	3956	protein_coding	22	37675636	37679802	56.68	1121.37	-0.163889	0.0918504	-1.7843	0.0743747	0.209544
ENSG00000100099	HPS4	89781	protein_coding	22	26443107	26483931	46.91	2822.94	0.123499	0.0607005	2.03457	0.0418945	0.146205
ENSG00000100100	PIK3IP1	113791	protein_coding	22	31281594	31292534	51.26	178.927	0.0104014	0.18803	0.0553181	0.955885	0.975385
ENSG00000100104	SRRD	402055	protein_coding	22	26483877	26494658	45.15	1384.52	0.0867494	0.093307	0.92972	0.352516	0.545492
ENSG00000100105	PATZ1	23598	protein_coding	22	31325804	31346346	52.93	3224.51	-0.0850692	0.0826317	-1.0295	0.303246	0.498481
ENSG00000100106	TRIOBP	11078	protein_coding	22	37697048	37776556	54.36	2836.33	-0.0562869	0.0919656	-0.612043	0.540509	0.703546
ENSG00000100109	TFIP11	24144	protein_coding	22	26491225	26512505	44.89	5696.62	0.09256	0.0552749	1.67454	0.0940248	0.241478
ENSG00000100116	GCAT	23464	protein_coding	22	37807905	37817176	54.21	1965.26	-0.0897687	0.0696749	-1.28839	0.197609	0.38014
ENSG00000100124	ANKRD54	129138	protein_coding	22	37830855	37849327	50.74	3250.82	-0.102692	0.0801614	-1.28107	0.200171	0.383238
ENSG00000100129	EIF3L	51386	protein_coding	22	37848868	37889407	46	23223.9	-0.00162262	0.0537773	-0.030173	0.975929	0.986696
ENSG00000100138	SNU13	4809	protein_coding	22	41673933	41690504	46.8	7535.49	-0.191043	0.0595586	-3.20764	0.00133828	0.0183194
ENSG00000100139	MICALL1	85377	protein_coding	22	37905657	37942822	55.92	5312.67	-0.118508	0.0775027	-1.52908	0.126244	0.289118
ENSG00000100142	POLR2F	5435	protein_coding	22	37952607	38041915	53.44	2762.84	-0.228543	0.0951658	-2.40152	0.0163271	0.0817719
ENSG00000100146	SOX10	6663	protein_coding	22	37970686	37987422	57.55	5.72656	-0.755058	0.887521	-0.85075	0.394908	NA
ENSG00000100147	CCDC134	79879	protein_coding	22	41800679	41832172	49.36	2197.23	0.067473	0.0664817	1.01491	0.310148	0.505408
ENSG00000100150	DEPDC5	9681	protein_coding	22	31753867	31908033	45.28	1256.22	0.146965	0.0848498	1.73207	0.0832617	0.224418
ENSG00000100151	PICK1	9463	protein_coding	22	38056311	38075701	54.9	713.01	0.0584571	0.120127	0.486629	0.626521	0.767415
ENSG00000100154	TTC28	23331	protein_coding	22	27978014	28679840	39.91	1593.45	0.0459824	0.0770227	0.596999	0.550508	0.710629
ENSG00000100162	CENPM	79019	protein_coding	22	41927514	41947152	55.38	1713.13	-0.181704	0.0816194	-2.22623	0.0259987	0.108893
ENSG00000100167	SEPTIN3	55964	protein_coding	22	41969443	41998221	52.3	307.447	-0.106326	0.135676	-0.783678	0.433229	0.617026
ENSG00000100191	SLC5A4	6527	protein_coding	22	32218464	32255347	41.71	0.654998	0.635654	2.86393	0.221952	0.824352	NA
ENSG00000100196	KDELR3	11015	protein_coding	22	38468078	38483447	49.55	6.7883	-0.190068	0.893893	-0.212629	0.831616	NA
ENSG00000100197	CYP2D6	1565	protein_coding	22	42126499	42130865	62.72	102.317	0.1708	0.246688	0.692373	0.488703	0.663313
ENSG00000100201	DDX17	10521	protein_coding	22	38483438	38507660	43.03	15076.7	-0.0209611	0.0706342	-0.296755	0.766654	0.865658
ENSG00000100206	DMC1	11144	protein_coding	22	38518948	38570204	42.02	1111.87	0.0403992	0.0978067	0.413052	0.679569	0.804848
ENSG00000100207	TCF20	6942	protein_coding	22	42160013	42343616	49.75	7264.25	-0.140164	0.0609901	-2.29815	0.0215533	0.0976401
ENSG00000100209	HSCB	150274	protein_coding	22	28742039	28757515	46.7	444.584	0.000837274	0.114451	0.00731557	0.994163	0.995922
ENSG00000100211	CBY1	25776	protein_coding	22	38656636	38673854	47.17	310.039	0.475392	0.146119	3.25346	0.00114011	0.0165501
ENSG00000100216	TOMM22	56993	protein_coding	22	38681957	38685421	48.69	6097.48	-0.170756	0.0639916	-2.66842	0.00762092	0.0512229
ENSG00000100218	RSPH14	27156	protein_coding	22	23059415	23145021	55.52	9.59984	-1.03365	0.717797	-1.44003	0.149859	NA
ENSG00000100219	XBP1	7494	protein_coding	22	28794555	28800597	44.93	6768.19	-0.107282	0.0643846	-1.66627	0.0956601	0.243919
ENSG00000100220	RTCB	51493	protein_coding	22	32387582	32412248	41.29	8521.6	-0.0490471	0.0572021	-0.857434	0.391205	0.580191
ENSG00000100221	JOSD1	9929	protein_coding	22	38685543	38701556	47.81	8633.58	0.301009	0.0566026	5.31793	1.04955e-07	2.62497e-05
ENSG00000100225	FBXO7	25793	protein_coding	22	32474676	32498829	38.81	6164.12	0.0294077	0.0606489	0.484885	0.627758	0.76822
ENSG00000100226	GTPBP1	9567	protein_coding	22	38705742	38738299	51.11	7238.92	-0.0652248	0.0730419	-0.892978	0.371869	0.562558
ENSG00000100227	POLDIP3	84271	protein_coding	22	42583721	42614962	49.1	11876.2	-0.0374106	0.0515627	-0.725536	0.468123	0.646335
ENSG00000100239	PPP6R2	9701	protein_coding	22	50343304	50445090	51.13	4578.5	-0.0344157	0.0773136	-0.445144	0.656216	0.788418
ENSG00000100241	SBF1	6305	protein_coding	22	50443219	50483923	60.64	17076.5	-0.235835	0.100367	-2.34973	0.018787	0.0896058
ENSG00000100242	SUN2	25777	protein_coding	22	38733290	38794143	54.74	11503.3	-0.153555	0.0810036	-1.89565	0.0580057	0.179013
ENSG00000100243	CYB5R3	1727	protein_coding	22	42615730	42720870	52.93	6271.08	-0.247448	0.0892641	-2.77209	0.0055698	0.0426822
ENSG00000100246	DNAL4	10126	protein_coding	22	38778508	38794198	51.3	1079.45	0.0242575	0.0859344	0.282279	0.77773	0.872289
ENSG00000100253	MIOX	55586	protein_coding	22	50486784	50490648	63.88	13.1175	0.107651	0.65423	0.164546	0.869302	NA
ENSG00000100258	LMF2	91289	protein_coding	22	50502949	50507702	67.14	2841.6	-0.1088	0.100743	-1.07997	0.280154	0.474462
ENSG00000100263	RHBDD3	25807	protein_coding	22	29259872	29268209	55.98	869.341	-0.132953	0.105381	-1.26164	0.207077	0.390796
ENSG00000100266	PACSIN2	11252	protein_coding	22	42835412	43015149	48.59	5313.74	-0.100588	0.0705472	-1.42583	0.153918	0.32797
ENSG00000100271	TTLL1	25809	protein_coding	22	43039516	43089419	51.27	609.271	0.0141478	0.106877	0.132375	0.894688	0.943659
ENSG00000100276	RASL10A	10633	protein_coding	22	29312933	29319679	60.13	79.5989	-0.383338	0.270762	-1.41578	0.156841	NA
ENSG00000100280	AP1B1	162	protein_coding	22	29327680	29388583	51.4	6485.06	-0.179881	0.0808292	-2.22545	0.026051	0.108893
ENSG00000100281	HMGXB4	10042	protein_coding	22	35257452	35295807	41.49	2621.09	0.293273	0.0803346	3.65064	0.000261587	0.00697855
ENSG00000100284	TOM1	10043	protein_coding	22	35299275	35347992	53.52	2714.82	-0.0379911	0.0976934	-0.388881	0.697364	0.817382
ENSG00000100285	NEFH	4744	protein_coding	22	29480218	29491390	52.84	9.4866	1.06439	0.936002	1.13717	0.255467	NA
ENSG00000100288	CHKB	1120	protein_coding	22	50578959	50601455	50.64	578.261	0.0326885	0.115623	0.282715	0.777395	0.87209
ENSG00000100290	BIK	638	protein_coding	22	43110750	43129712	54.79	577.935	0.0293392	0.106584	0.275267	0.783111	0.874948
ENSG00000100292	HMOX1	3162	protein_coding	22	35380361	35394214	51.11	1.27007	-0.357817	2.50706	-0.142724	0.886508	NA
ENSG00000100294	MCAT	27349	protein_coding	22	43132209	43143398	52.52	1808	-0.121431	0.108219	-1.12209	0.261826	0.453763
ENSG00000100296	THOC5	8563	protein_coding	22	29505879	29555216	47.17	5299.04	0.0407127	0.0567093	0.717919	0.472807	0.650476
ENSG00000100297	MCM5	4174	protein_coding	22	35400134	35425431	52.45	29557.6	-0.217616	0.0739686	-2.942	0.00326096	0.031064
ENSG00000100298	APOBEC3H	164668	protein_coding	22	39097224	39104067	53.45	2.90408	-1.38709	1.32572	-1.04629	0.295428	NA
ENSG00000100299	ARSA	410	protein_coding	22	50622754	50628173	61.2	740.983	-0.160239	0.120812	-1.32635	0.184724	0.366747
ENSG00000100300	TSPO	706	protein_coding	22	43151547	43163242	57.74	2.91741	-4.78679	1.84841	-2.58968	0.00960651	NA
ENSG00000100302	RASD2	23551	protein_coding	22	35540831	35553999	55.59	78.5816	0.785173	0.265737	2.9547	0.00312974	NA
ENSG00000100304	TTLL12	23170	protein_coding	22	43166622	43187134	58.3	2871.9	-0.299746	0.0915503	-3.27411	0.00105996	0.0158072
ENSG00000100307	CBX7	23492	protein_coding	22	39120167	39152680	54.25	746.851	-0.0754045	0.100296	-0.751822	0.452158	0.63243
ENSG00000100311	PDGFB	5155	protein_coding	22	39223359	39244982	58.15	7.05892	-0.263436	0.871772	-0.302185	0.762511	NA
ENSG00000100312	ACR	49	protein_coding	22	50738196	50745339	55.46	2.02058	-0.419772	1.38918	-0.302172	0.762521	NA
ENSG00000100314	CABP7	164633	protein_coding	22	29720003	29731833	62.96	14.0386	-0.247505	0.65581	-0.377403	0.705874	NA
ENSG00000100316	RPL3	6122	protein_coding	22	39312882	39320389	53.41	142191	-0.129595	0.0519348	-2.49533	0.012584	0.0695539
ENSG00000100319	ZMAT5	55954	protein_coding	22	29730956	29767011	52.77	1318.58	-0.0429	0.0854027	-0.502326	0.615438	0.759258
ENSG00000100320	RBFOX2	23543	protein_coding	22	35738736	36028824	39.37	1750.3	-0.0848955	0.0795126	-1.0677	0.285656	0.480429
ENSG00000100321	SYNGR1	9145	protein_coding	22	39349925	39385575	55.76	86.8924	0.223538	0.242766	0.920799	0.357155	NA
ENSG00000100324	TAB1	10454	protein_coding	22	39399778	39437060	51.35	2417.82	-0.0625675	0.090715	-0.689715	0.490373	0.664589
ENSG00000100325	ASCC2	84164	protein_coding	22	29788609	29838304	48.94	5392.62	-0.161034	0.0744526	-2.16291	0.030548	0.1194
ENSG00000100330	MTMR3	8897	protein_coding	22	29883169	30030868	40.64	4976.39	-0.00393467	0.063676	-0.061792	0.950728	0.973077
ENSG00000100335	MIEF1	54471	protein_coding	22	39499432	39518132	49.85	5423.53	-0.0297705	0.0550182	-0.541103	0.588437	0.738398
ENSG00000100336	APOL4	80832	protein_coding	22	36189124	36204840	49.11	1.5543	-0.8032	2.2833	-0.351772	0.725009	NA
ENSG00000100342	APOL1	8542	protein_coding	22	36253071	36267530	49.99	5.16084	-0.101568	1.05566	-0.096213	0.923351	NA
ENSG00000100344	PNPLA3	80339	protein_coding	22	43923792	43964488	49.36	98.2885	0.155543	0.247803	0.627691	0.530206	NA
ENSG00000100345	MYH9	4627	protein_coding	22	36281280	36388010	52.37	54730.6	-0.231382	0.0870909	-2.65678	0.00788901	0.0523536
ENSG00000100346	CACNA1I	8911	protein_coding	22	39570753	39689735	56.05	10.6887	-0.0563795	0.749064	-0.0752666	0.940003	NA
ENSG00000100347	SAMM50	25813	protein_coding	22	43955442	44010531	47.17	4661.1	0.0564391	0.0568982	0.99193	0.321232	0.515951
ENSG00000100348	TXN2	25828	protein_coding	22	36467046	36481640	51.29	4594.83	-0.118675	0.0565451	-2.09877	0.0358374	0.131861
ENSG00000100350	FOXRED2	80020	protein_coding	22	36487190	36507221	52.87	3679.03	-0.0713067	0.0764577	-0.932629	0.351011	0.54439
ENSG00000100351	GRAP2	9402	protein_coding	22	39901084	39973721	44.48	2439.77	-0.0847283	0.0706107	-1.19994	0.230164	0.416886
ENSG00000100353	EIF3D	8664	protein_coding	22	36510855	36529184	46.83	16705.8	-0.0625325	0.0483345	-1.29374	0.195754	0.378548
ENSG00000100354	TNRC6B	23112	protein_coding	22	40044817	40335808	42.15	5337.45	0.00170312	0.073457	0.0231852	0.981503	0.990912
ENSG00000100359	SGSM3	27352	protein_coding	22	40370591	40410289	47.84	4241.99	-0.0754875	0.0894649	-0.843766	0.3988	0.587868
ENSG00000100360	IFT27	11020	protein_coding	22	36758202	36776256	51.18	755.542	0.0647935	0.0995403	0.650927	0.515094	0.68434
ENSG00000100364	KIAA0930	23313	protein_coding	22	45192244	45240894	54.64	2903.82	-0.244141	0.0735703	-3.31848	0.000905091	0.0143548
ENSG00000100365	NCF4	4689	protein_coding	22	36860988	36878017	53.4	81.5974	-0.209157	0.2582	-0.810058	0.417907	NA
ENSG00000100372	SLC25A17	10478	protein_coding	22	40769630	40819399	41.77	1814.49	0.174149	0.0962438	1.80945	0.0703808	0.201893
ENSG00000100376	FAM118A	55007	protein_coding	22	45308968	45341955	49.58	1413.06	0.164688	0.0804713	2.04654	0.0407033	0.143397
ENSG00000100379	KCTD17	79734	protein_coding	22	37051739	37063390	60.2	453.277	-0.196255	0.132825	-1.47755	0.139528	0.309104
ENSG00000100380	ST13	6767	protein_coding	22	40824535	40856639	38.21	20895.8	-0.0213362	0.0726644	-0.293626	0.769044	0.867122
ENSG00000100385	IL2RB	3560	protein_coding	22	37118666	37175118	53.89	127.048	0.102698	0.209024	0.49132	0.6232	0.764854
ENSG00000100387	RBX1	9978	protein_coding	22	40951347	40973309	44.92	4234.37	-0.11814	0.0664026	-1.77914	0.0752163	0.210849
ENSG00000100393	EP300	2033	protein_coding	22	41092510	41180077	42.04	10345.5	-0.0583965	0.0718436	-0.812827	0.416317	0.602809
ENSG00000100395	L3MBTL2	83746	protein_coding	22	41205282	41231271	52.38	4169.71	0.0222446	0.065768	0.338228	0.735191	0.845076
ENSG00000100399	CHADL	150356	protein_coding	22	41229510	41240931	58.1	5.89603	-0.277759	0.937757	-0.296195	0.767081	NA
ENSG00000100401	RANGAP1	5905	protein_coding	22	41244779	41286187	53.25	11525	-0.0979205	0.067073	-1.45991	0.144315	0.315172
ENSG00000100403	ZC3H7B	23264	protein_coding	22	41301525	41360147	54.29	7547.01	-0.149555	0.0854527	-1.75015	0.0800917	0.21922
ENSG00000100410	PHF5A	84844	protein_coding	22	41459717	41468692	46.22	4655.53	-0.0405264	0.0762889	-0.531223	0.595264	0.74347
ENSG00000100412	ACO2	50	protein_coding	22	41447830	41529273	49.69	10118.1	-0.127078	0.0632666	-2.00861	0.0445785	0.151305
ENSG00000100413	POLR3H	171568	protein_coding	22	41525799	41544606	55.14	2368	-0.139556	0.076015	-1.8359	0.0663718	0.194482
ENSG00000100416	TRMU	55687	protein_coding	22	46330875	46357340	52.44	1542.12	0.0223235	0.0772837	0.288851	0.772695	0.868919
ENSG00000100417	PMM1	5372	protein_coding	22	41576900	41589871	54.81	2673.68	-0.0889823	0.0651892	-1.36499	0.172258	0.351633
ENSG00000100418	DESI1	27351	protein_coding	22	41598028	41621043	46.9	1509.91	-0.0457	0.0847233	-0.539403	0.589609	0.739398
ENSG00000100422	CERK	64781	protein_coding	22	46684410	46738252	51.43	5552.04	0.151225	0.0564905	2.677	0.0074284	0.0503722
ENSG00000100425	BRD1	23774	protein_coding	22	49773278	49827873	54.21	3848.36	-0.168169	0.0833256	-2.01822	0.0435685	0.149397
ENSG00000100426	ZBED4	9889	protein_coding	22	49853844	49897383	47.19	9601.01	-0.171921	0.0497839	-3.45335	0.000553676	0.0107894
ENSG00000100427	MLC1	23209	protein_coding	22	50059391	50085426	55.49	9.37095	0.258077	0.743349	0.347182	0.728454	NA
ENSG00000100429	HDAC10	83933	protein_coding	22	50245183	50251405	64.5	1340.45	-0.147338	0.120485	-1.22287	0.221379	0.407116
ENSG00000100439	ABHD4	63874	protein_coding	14	22598290	22612963	48.34	2756.35	-0.223466	0.0605656	-3.68966	0.000224556	0.0063736
ENSG00000100441	KHNYN	23351	protein_coding	14	24429286	24441843	52.18	5730.99	-0.0518143	0.0602593	-0.859857	0.389868	0.57911
ENSG00000100442	FKBP3	2287	protein_coding	14	45115599	45135319	40.63	3309.35	0.126258	0.0893366	1.41329	0.157571	0.332625
ENSG00000100445	SDR39U1	56948	protein_coding	14	24439766	24442905	53.54	2331.21	-0.159621	0.0714608	-2.23369	0.0255035	0.107503
ENSG00000100448	CTSG	1511	protein_coding	14	24573518	24576250	53.71	16622.6	-0.223387	0.0653831	-3.41659	0.000634118	0.0115842
ENSG00000100450	GZMH	2999	protein_coding	14	24606480	24609699	52.14	19.5185	0.117102	0.515187	0.2273	0.82019	NA
ENSG00000100453	GZMB	3002	protein_coding	14	24630954	24634267	52.9	167.779	-0.0595187	0.188027	-0.316543	0.75159	0.854922
ENSG00000100461	RBM23	55147	protein_coding	14	22893204	22919182	45.96	4436.9	0.020695	0.055064	0.375835	0.70704	0.82452
ENSG00000100462	PRMT5	10419	protein_coding	14	22920525	22929408	47.51	10448.7	-0.0923815	0.0538907	-1.71424	0.0864847	0.229042
ENSG00000100473	COCH	1690	protein_coding	14	30874514	30895065	39.92	2382.9	0.106686	0.0740605	1.44053	0.149718	0.322397
ENSG00000100478	AP4S1	11154	protein_coding	14	31025106	31130996	41.95	257.461	0.345816	0.167972	2.05877	0.0395161	0.140733
ENSG00000100479	POLE2	5427	protein_coding	14	49643555	49688422	41.33	907.281	0.297102	0.101042	2.94039	0.00327795	0.0311327
ENSG00000100483	VCPKMT	79609	protein_coding	14	50108632	50116600	39.75	447.196	0.0679939	0.1196	0.56851	0.569689	0.725327
ENSG00000100485	SOS2	6655	protein_coding	14	50117130	50231578	38.28	1394.66	0.233578	0.0872024	2.67857	0.00739363	0.0502857
ENSG00000100490	CDKL1	8814	protein_coding	14	50326265	50416461	42.91	299.063	0.355362	0.161428	2.20137	0.0277099	0.112866
ENSG00000100503	NIN	51199	protein_coding	14	50719763	50831162	41.16	8384.44	0.0344712	0.058361	0.590654	0.554752	0.713805
ENSG00000100504	PYGL	5836	protein_coding	14	50857891	50944483	42.37	451.02	-0.0713964	0.113353	-0.629859	0.528787	0.694463
ENSG00000100505	TRIM9	114088	protein_coding	14	50975262	51096061	40.47	339.953	0.0517301	0.133296	0.388084	0.697954	0.817697
ENSG00000100519	PSMC6	5706	protein_coding	14	52707178	52728590	37.88	3364.18	0.204432	0.106274	1.92362	0.0544021	0.172404
ENSG00000100522	GNPNAT1	64841	protein_coding	14	52775193	52791668	37.87	2750.67	0.132189	0.0998478	1.3239	0.185536	0.367522
ENSG00000100523	DDHD1	80821	protein_coding	14	53036745	53153323	38.27	2531.75	0.0484127	0.067932	0.712664	0.476054	0.653818
ENSG00000100526	CDKN3	1033	protein_coding	14	54396849	54420218	40.35	2336.71	0.151583	0.0801925	1.89023	0.0587266	0.180402
ENSG00000100528	CNIH1	10175	protein_coding	14	54423561	54441391	38.2	4689.65	0.245772	0.0949914	2.58731	0.00967281	0.0588965
ENSG00000100532	CGRRF1	10668	protein_coding	14	54509812	54539292	37.45	598.438	0.483474	0.141126	3.42583	0.000612926	0.0114341
ENSG00000100554	ATP6V1D	51382	protein_coding	14	67294371	67360265	38.54	1954.45	0.242352	0.0981575	2.46901	0.0135487	0.0726616
ENSG00000100564	PIGH	5283	protein_coding	14	67581955	67600286	43.92	1409.8	0.160224	0.0819639	1.95481	0.0506054	0.16455
ENSG00000100567	PSMA3	5684	protein_coding	14	58244843	58272012	40.28	5295.18	0.0913225	0.0734959	1.24255	0.214033	0.398969
ENSG00000100568	VTI1B	10490	protein_coding	14	67647085	67674820	42.96	2409.77	0.0695635	0.0774843	0.897775	0.369305	0.560814
ENSG00000100575	TIMM9	26520	protein_coding	14	58408495	58427531	40.88	1211.68	0.15137	0.0984774	1.53711	0.124267	0.286559
ENSG00000100577	GSTZ1	2954	protein_coding	14	77320996	77331597	54.28	1215.21	0.00865751	0.0858679	0.100823	0.919691	0.957247
ENSG00000100578	KIAA0586	9786	protein_coding	14	58427385	58551297	37.04	2013.25	0.233786	0.0913119	2.5603	0.0104582	0.0620924
ENSG00000100580	TMED8	283578	protein_coding	14	77335029	77377094	41.15	6180.93	0.116581	0.0675651	1.72546	0.0844449	0.226207
ENSG00000100583	SAMD15	161394	protein_coding	14	77376689	77392163	44.54	26.9298	-0.469364	0.477887	-0.982166	0.326018	NA
ENSG00000100591	AHSA1	10598	protein_coding	14	77457870	77469472	46.04	8709.14	-0.215656	0.0594963	-3.6247	0.000289301	0.00737737
ENSG00000100592	DAAM1	23002	protein_coding	14	59188646	59371405	39.75	1200.32	0.243924	0.0994314	2.45319	0.0141595	0.0746398
ENSG00000100596	SPTLC2	9517	protein_coding	14	77505997	77616637	41.31	2978.84	0.144866	0.070209	2.06335	0.0390796	0.139711
ENSG00000100599	RIN3	79890	protein_coding	14	92513781	92688994	49.34	1688.56	-0.254912	0.102474	-2.48758	0.0128615	0.0704712
ENSG00000100600	LGMN	5641	protein_coding	14	92703807	92748679	47.28	1144.48	0.157442	0.09403	1.67438	0.0940566	0.241478
ENSG00000100601	ALKBH1	8846	protein_coding	14	77672404	77708023	42.35	1215.02	0.184622	0.0908425	2.03233	0.0421205	0.146525
ENSG00000100603	SNW1	22938	protein_coding	14	77717599	77761207	41.12	7245.44	0.0126158	0.0798647	0.157965	0.874484	0.931799
ENSG00000100604	CHGA	1113	protein_coding	14	92923150	92935285	56.29	1.49618	3.65449	2.02465	1.805	0.0710744	NA
ENSG00000100605	ITPK1	3705	protein_coding	14	92936914	93116320	53.85	3625.68	-0.181148	0.0881642	-2.05467	0.0399111	0.141462
ENSG00000100612	DHRS7	51635	protein_coding	14	60144119	60169856	39.65	5048.13	-0.0083323	0.0634396	-0.131342	0.895505	0.943774
ENSG00000100614	PPM1A	5494	protein_coding	14	60245752	60299087	36.08	4729.73	0.0640805	0.0726007	0.882643	0.377429	0.567657
ENSG00000100625	SIX4	51804	protein_coding	14	60709539	60724351	44.08	20.4106	0.138515	0.515317	0.268796	0.788087	NA
ENSG00000100628	ASB2	51676	protein_coding	14	93934166	93976739	52.44	45.056	0.00724549	0.346857	0.020889	0.983334	NA
ENSG00000100629	CEP128	145508	protein_coding	14	80476983	80959517	36.62	641.682	0.184961	0.123407	1.49879	0.133929	0.300807
ENSG00000100632	ERH	2079	protein_coding	14	69380128	69398299	40.2	15512.4	-0.070712	0.0543405	-1.30128	0.193164	0.375515
ENSG00000100644	HIF1A	3091	protein_coding	14	61695513	61748259	37.25	6025.91	-0.012588	0.0779851	-0.161415	0.871766	0.93068
ENSG00000100647	SUSD6	9766	protein_coding	14	69611596	69715144	44.82	2411.52	-0.0594624	0.068245	-0.871307	0.383586	0.573112
ENSG00000100650	SRSF5	6430	protein_coding	14	69726900	69772005	43.68	6310.79	0.173441	0.0634291	2.73441	0.00624931	0.0454409
ENSG00000100664	EIF5	1983	protein_coding	14	103333544	103345025	44.94	10325.6	0.499687	0.085737	5.82814	5.60488e-09	2.31298e-06
ENSG00000100678	SLC8A3	6547	protein_coding	14	70044215	70189480	43.6	2.93191	-0.595957	1.44145	-0.413443	0.679282	NA
ENSG00000100697	DICER1	23405	protein_coding	14	95086228	95158010	38	4495.43	0.151943	0.0790392	1.92238	0.0545584	0.172727
ENSG00000100711	ZFYVE21	79038	protein_coding	14	103715730	103733668	56.98	1054.51	0.130933	0.0874963	1.49644	0.134538	0.301425
ENSG00000100714	MTHFD1	4522	protein_coding	14	64388031	64463457	43.75	15519.8	-0.106377	0.054323	-1.95823	0.0502027	0.163684
ENSG00000100722	ZC3H14	79882	protein_coding	14	88562970	88627596	40.17	4802.13	0.190529	0.0743992	2.5609	0.01044	0.0620149
ENSG00000100726	TELO2	9894	protein_coding	16	1493344	1510457	63.09	2408.18	-0.114799	0.114633	-1.00145	0.31661	0.511557
ENSG00000100731	PCNX1	22990	protein_coding	14	70907405	71115382	36.87	4377.2	-0.0130066	0.0652246	-0.199413	0.84194	0.912228
ENSG00000100744	GSKIP	51527	protein_coding	14	96363452	96387288	38.94	1818.59	0.188739	0.108602	1.7379	0.082229	0.222936
ENSG00000100749	VRK1	7443	protein_coding	14	96797304	96954846	40.26	4496.79	0.0734007	0.0852842	0.86066	0.389425	0.578923
ENSG00000100764	PSMC1	5700	protein_coding	14	90256527	90275429	44.78	12517.5	0.0216227	0.0727909	0.297052	0.766427	0.865592
[truncated: 20,454 more rows]

## Sheet: Proteome
Uniprot	Protein.Description	Gene.Symbol	log2FC	pvalue	adj.pvalue
O15182	CETN3_HUMAN Centrin-3 OS=Homo sapiens OX=9606 GN=CETN3 PE=1 SV=2	CETN3_HUMAN	-0.157159	0.427171	0.949411
P05023	AT1A1_HUMAN Sodium/potassium-transporting ATPase subunit alpha-1 OS=Homo sapiens OX=9606 GN=ATP1A1 PE=1 SV=1	AT1A1_HUMAN	-0.00758418	0.882046	0.999806
P83881;Q969Q0	RL36A_HUMAN Large ribosomal subunit protein eL42 OS=Homo sapiens OX=9606 GN=RPL36A PE=1 SV=2;RL36L_HUMAN Ribosomal protein eL42-like OS=Homo sapiens OX=9606 GN=RPL36AL PE=1 SV=3	RL36A_HUMAN;RL36L_HUMAN	-0.000146687	0.997554	0.999806
Q9Y624	JAM1_HUMAN Junctional adhesion molecule A OS=Homo sapiens OX=9606 GN=F11R PE=1 SV=1	JAM1_HUMAN	0.118949	0.230641	0.819163
P0DP24;P0DP25;P0DP23	CALM2_HUMAN Calmodulin-2 OS=Homo sapiens OX=9606 GN=CALM2 PE=1 SV=1;CALM3_HUMAN Calmodulin-3 OS=Homo sapiens OX=9606 GN=CALM3 PE=1 SV=1;CALM1_HUMAN Calmodulin-1 OS=Homo sapiens OX=9606 GN=CALM1 PE=1 SV=1	CALM2_HUMAN;CALM3_HUMAN;CALM1_HUMAN	-0.01734	0.945769	0.999806
Q8NBJ7	SUMF2_HUMAN Inactive C-alpha-formylglycine-generating enzyme 2 OS=Homo sapiens OX=9606 GN=SUMF2 PE=1 SV=2	SUMF2_HUMAN	-0.0405621	0.342232	0.906866
P24539	AT5F1_HUMAN ATP synthase F(0) complex subunit B1, mitochondrial OS=Homo sapiens OX=9606 GN=ATP5PB PE=1 SV=2	AT5F1_HUMAN	0.0830565	0.22225	0.809659
P47224	MSS4_HUMAN Guanine nucleotide exchange factor MSS4 OS=Homo sapiens OX=9606 GN=RABIF PE=1 SV=2	MSS4_HUMAN	-0.0145044	0.737468	0.99635
P09669	COX6C_HUMAN Cytochrome c oxidase subunit 6C OS=Homo sapiens OX=9606 GN=COX6C PE=1 SV=2	COX6C_HUMAN	0.0271756	0.664574	0.995208
P13987	CD59_HUMAN CD59 glycoprotein OS=Homo sapiens OX=9606 GN=CD59 PE=1 SV=1	CD59_HUMAN	0.0108811	0.910872	0.999806
Q96A26	F162A_HUMAN Protein FAM162A OS=Homo sapiens OX=9606 GN=FAM162A PE=1 SV=2	F162A_HUMAN	-0.0536695	0.209396	0.801151
Q9Y6M9	NDUB9_HUMAN NADH dehydrogenase [ubiquinone] 1 beta subcomplex subunit 9 OS=Homo sapiens OX=9606 GN=NDUFB9 PE=1 SV=3	NDUB9_HUMAN	0.0144795	0.709557	0.99635
O75964	ATP5L_HUMAN ATP synthase subunit g, mitochondrial OS=Homo sapiens OX=9606 GN=ATP5MG PE=1 SV=3	ATP5L_HUMAN	0.115283	0.0884995	0.612425
P39656	OST48_HUMAN Dolichyl-diphosphooligosaccharide--protein glycosyltransferase 48 kDa subunit OS=Homo sapiens OX=9606 GN=DDOST PE=1 SV=4	OST48_HUMAN	0.0347695	0.163278	0.742482
O75131	CPNE3_HUMAN Copine-3 OS=Homo sapiens OX=9606 GN=CPNE3 PE=1 SV=1	CPNE3_HUMAN	-0.0830972	0.0910688	0.616605
P15153;P60763;P63000	RAC2_HUMAN Ras-related C3 botulinum toxin substrate 2 OS=Homo sapiens OX=9606 GN=RAC2 PE=1 SV=1;RAC3_HUMAN Ras-related C3 botulinum toxin substrate 3 OS=Homo sapiens OX=9606 GN=RAC3 PE=1 SV=1;RAC1_HUMAN Ras-related C3 botulinum toxin substrate 1 OS=Homo sapiens OX=9606 GN=RAC1 PE=1 SV=1	RAC2_HUMAN;RAC3_HUMAN;RAC1_HUMAN	0.0650066	0.236478	0.824198
P60602	ROMO1_HUMAN Reactive oxygen species modulator 1 OS=Homo sapiens OX=9606 GN=ROMO1 PE=1 SV=1	ROMO1_HUMAN	0.0338888	0.622234	0.989369
Q9Y2R5	RT17_HUMAN Small ribosomal subunit protein uS17m OS=Homo sapiens OX=9606 GN=MRPS17 PE=1 SV=1	RT17_HUMAN	0.0155333	0.820877	0.998329
Q92896	GSLG1_HUMAN Golgi apparatus protein 1 OS=Homo sapiens OX=9606 GN=GLG1 PE=1 SV=2	GSLG1_HUMAN	-0.0251822	0.450104	0.95593
P56385	ATP5I_HUMAN ATP synthase subunit e, mitochondrial OS=Homo sapiens OX=9606 GN=ATP5ME PE=1 SV=2	ATP5I_HUMAN	0.0167987	0.820703	0.998329
Q99442	SEC62_HUMAN Translocation protein SEC62 OS=Homo sapiens OX=9606 GN=SEC62 PE=1 SV=1	SEC62_HUMAN	0.0282861	0.61329	0.986868
O75947	ATP5H_HUMAN ATP synthase subunit d, mitochondrial OS=Homo sapiens OX=9606 GN=ATP5PD PE=1 SV=3	ATP5H_HUMAN	0.115326	0.0689963	0.55619
P30679	GNA15_HUMAN Guanine nucleotide-binding protein subunit alpha-15 OS=Homo sapiens OX=9606 GN=GNA15 PE=1 SV=3	GNA15_HUMAN	0.0275212	0.580647	0.980263
P10606	COX5B_HUMAN Cytochrome c oxidase subunit 5B, mitochondrial OS=Homo sapiens OX=9606 GN=COX5B PE=1 SV=2	COX5B_HUMAN	0.0244584	0.525837	0.969665
B2RPK0;P09429;P26583	HGB1A_HUMAN Putative high mobility group protein B1-like 1 OS=Homo sapiens OX=9606 GN=HMGB1P1 PE=5 SV=1;HMGB1_HUMAN High mobility group protein B1 OS=Homo sapiens OX=9606 GN=HMGB1 PE=1 SV=3;HMGB2_HUMAN High mobility group protein B2 OS=Homo sapiens OX=9606 GN=HMGB2 PE=1 SV=2	HGB1A_HUMAN;HMGB1_HUMAN;HMGB2_HUMAN	-0.0432689	0.815801	0.997996
P04899	GNAI2_HUMAN Guanine nucleotide-binding protein G(i) subunit alpha-2 OS=Homo sapiens OX=9606 GN=GNAI2 PE=1 SV=3	GNAI2_HUMAN	-0.000243305	0.996079	0.999806
Q9Y619	ORNT1_HUMAN Mitochondrial ornithine transporter 1 OS=Homo sapiens OX=9606 GN=SLC25A15 PE=1 SV=1	ORNT1_HUMAN	-0.00660056	0.904324	0.999806
P62805	H4_HUMAN Histone H4 OS=Homo sapiens OX=9606 GN=H4C16 PE=1 SV=2	H4_HUMAN	0.149606	0.290867	0.864377
Q6NVY1	HIBCH_HUMAN 3-hydroxyisobutyryl-CoA hydrolase, mitochondrial OS=Homo sapiens OX=9606 GN=HIBCH PE=1 SV=2	HIBCH_HUMAN	0.0529885	0.0651314	0.550015
P46778	RL21_HUMAN Large ribosomal subunit protein eL21 OS=Homo sapiens OX=9606 GN=RPL21 PE=1 SV=2	RL21_HUMAN	0.0150167	0.723627	0.99635
P30825	CTR1_HUMAN High affinity cationic amino acid transporter 1 OS=Homo sapiens OX=9606 GN=SLC7A1 PE=1 SV=1	CTR1_HUMAN	0.0846905	0.257347	0.844468
P60059	SC61G_HUMAN Protein transport protein Sec61 subunit gamma OS=Homo sapiens OX=9606 GN=SEC61G PE=1 SV=1	SC61G_HUMAN	-0.0867158	0.547652	0.973691
P07437;Q13885;Q3ZCM7;P68371;P04350;Q9BVA1;Q9BUF5;Q13509;Q9H4B7;A6NNZ2	TBB5_HUMAN Tubulin beta chain OS=Homo sapiens OX=9606 GN=TUBB PE=1 SV=2;TBB2A_HUMAN Tubulin beta-2A chain OS=Homo sapiens OX=9606 GN=TUBB2A PE=1 SV=1;TBB8_HUMAN Tubulin beta-8 chain OS=Homo sapiens OX=9606 GN=TUBB8 PE=1 SV=2;TBB4B_HUMAN Tubulin beta-4B chain OS=Homo sapiens OX=9606 GN=TUBB4B PE=1 SV=1;TBB4A_HUMAN Tubulin beta-4A chain OS=Homo sapiens OX=9606 GN=TUBB4A PE=1 SV=2;TBB2B_HUMAN Tubuli…	TBB5_HUMAN;TBB2A_HUMAN;TBB8_HUMAN;TBB4B_HUMAN;TBB4A_HUMAN;TBB2B_HUMAN;TBB6_HUMAN;TBB3_HUMAN;TBB1_HUMAN;TBB8B_HUMAN	0.0186537	0.536734	0.972258
P36578	RL4_HUMAN Large ribosomal subunit protein uL4 OS=Homo sapiens OX=9606 GN=RPL4 PE=1 SV=5	RL4_HUMAN	-0.0579753	0.078844	0.591291
Q8NBM4	UBAC2_HUMAN Ubiquitin-associated domain-containing protein 2 OS=Homo sapiens OX=9606 GN=UBAC2 PE=1 SV=1	UBAC2_HUMAN	0.0688468	0.111581	0.667164
O75695	XRP2_HUMAN Protein XRP2 OS=Homo sapiens OX=9606 GN=RP2 PE=1 SV=4	XRP2_HUMAN	-0.0203797	0.767038	0.99635
Q16555;Q14194;Q14195	DPYL2_HUMAN Dihydropyrimidinase-related protein 2 OS=Homo sapiens OX=9606 GN=DPYSL2 PE=1 SV=1;DPYL1_HUMAN Dihydropyrimidinase-related protein 1 OS=Homo sapiens OX=9606 GN=CRMP1 PE=1 SV=1;DPYL3_HUMAN Dihydropyrimidinase-related protein 3 OS=Homo sapiens OX=9606 GN=DPYSL3 PE=1 SV=1	DPYL2_HUMAN;DPYL1_HUMAN;DPYL3_HUMAN	-0.00449913	0.990115	0.999806
P28288	ABCD3_HUMAN ATP-binding cassette sub-family D member 3 OS=Homo sapiens OX=9606 GN=ABCD3 PE=1 SV=1	ABCD3_HUMAN	0.0786175	0.0341353	0.422418
P68366;Q9NY65;P0DPH7;P68363;Q9BQE3;Q71U36;P0DPH8;A6NHL2	TBA4A_HUMAN Tubulin alpha-4A chain OS=Homo sapiens OX=9606 GN=TUBA4A PE=1 SV=1;TBA8_HUMAN Tubulin alpha-8 chain OS=Homo sapiens OX=9606 GN=TUBA8 PE=1 SV=1;TBA3C_HUMAN Tubulin alpha-3C chain OS=Homo sapiens OX=9606 GN=TUBA3C PE=1 SV=1;TBA1B_HUMAN Tubulin alpha-1B chain OS=Homo sapiens OX=9606 GN=TUBA1B PE=1 SV=1;TBA1C_HUMAN Tubulin alpha-1C chain OS=Homo sapiens OX=9606 GN=TUBA1C PE=1 SV=1;TBA1A_H…	TBA4A_HUMAN;TBA8_HUMAN;TBA3C_HUMAN;TBA1B_HUMAN;TBA1C_HUMAN;TBA1A_HUMAN;TBA3D_HUMAN;TBAL3_HUMAN	0.000907935	0.990224	0.999806
P05141;P12236	ADT2_HUMAN ADP/ATP translocase 2 OS=Homo sapiens OX=9606 GN=SLC25A5 PE=1 SV=7;ADT3_HUMAN ADP/ATP translocase 3 OS=Homo sapiens OX=9606 GN=SLC25A6 PE=1 SV=4	ADT2_HUMAN;ADT3_HUMAN	-0.0854385	0.120623	0.686558
P16401	H15_HUMAN Histone H1.5 OS=Homo sapiens OX=9606 GN=H1-5 PE=1 SV=3	H15_HUMAN	0.039252	0.537082	0.972258
P12955	PEPD_HUMAN Xaa-Pro dipeptidase OS=Homo sapiens OX=9606 GN=PEPD PE=1 SV=3	PEPD_HUMAN	-0.0368786	0.559705	0.976017
P15880	RS2_HUMAN Small ribosomal subunit protein uS5 OS=Homo sapiens OX=9606 GN=RPS2 PE=1 SV=2	RS2_HUMAN	-0.0336413	0.184534	0.768839
P17844;O15523;Q92841;O00571	DDX5_HUMAN Probable ATP-dependent RNA helicase DDX5 OS=Homo sapiens OX=9606 GN=DDX5 PE=1 SV=1;DDX3Y_HUMAN ATP-dependent RNA helicase DDX3Y OS=Homo sapiens OX=9606 GN=DDX3Y PE=1 SV=2;DDX17_HUMAN Probable ATP-dependent RNA helicase DDX17 OS=Homo sapiens OX=9606 GN=DDX17 PE=1 SV=2;DDX3X_HUMAN ATP-dependent RNA helicase DDX3X OS=Homo sapiens OX=9606 GN=DDX3X PE=1 SV=3	DDX5_HUMAN;DDX3Y_HUMAN;DDX17_HUMAN;DDX3X_HUMAN	-0.267791	0.527606	0.969665
P13073	COX41_HUMAN Cytochrome c oxidase subunit 4 isoform 1, mitochondrial OS=Homo sapiens OX=9606 GN=COX4I1 PE=1 SV=1	COX41_HUMAN	-0.0270897	0.571299	0.978448
P37802	TAGL2_HUMAN Transgelin-2 OS=Homo sapiens OX=9606 GN=TAGLN2 PE=1 SV=3	TAGL2_HUMAN	0.00330285	0.987035	0.999806
O75648	MTU1_HUMAN Mitochondrial tRNA-specific 2-thiouridylase 1 OS=Homo sapiens OX=9606 GN=TRMU PE=1 SV=2	MTU1_HUMAN	0.0259959	0.809181	0.997996
P29401	TKT_HUMAN Transketolase OS=Homo sapiens OX=9606 GN=TKT PE=1 SV=3	TKT_HUMAN	-0.0275746	0.097344	0.627477
P31930	QCR1_HUMAN Cytochrome b-c1 complex subunit 1, mitochondrial OS=Homo sapiens OX=9606 GN=UQCRC1 PE=1 SV=3	QCR1_HUMAN	0.0129005	0.775715	0.99635
Q9Y4W6	AFG32_HUMAN AFG3-like protein 2 OS=Homo sapiens OX=9606 GN=AFG3L2 PE=1 SV=2	AFG32_HUMAN	0.0670589	0.07198	0.568376
Q9UI30	TR112_HUMAN Multifunctional methyltransferase subunit TRM112-like protein OS=Homo sapiens OX=9606 GN=TRMT112 PE=1 SV=1	TR112_HUMAN	-0.0643759	0.0729373	0.570238
Q9NRL2	BAZ1A_HUMAN Bromodomain adjacent to zinc finger domain protein 1A OS=Homo sapiens OX=9606 GN=BAZ1A PE=1 SV=2	BAZ1A_HUMAN	-0.0437816	0.110027	0.663182
Q8WWI5	CTL1_HUMAN Choline transporter-like protein 1 OS=Homo sapiens OX=9606 GN=SLC44A1 PE=1 SV=1	CTL1_HUMAN	-0.160018	0.156915	0.735593
P60174	TPIS_HUMAN Triosephosphate isomerase OS=Homo sapiens OX=9606 GN=TPI1 PE=1 SV=4	TPIS_HUMAN	-0.0537176	0.385766	0.933396
P05023;P13637	AT1A1_HUMAN Sodium/potassium-transporting ATPase subunit alpha-1 OS=Homo sapiens OX=9606 GN=ATP1A1 PE=1 SV=1;AT1A3_HUMAN Sodium/potassium-transporting ATPase subunit alpha-3 OS=Homo sapiens OX=9606 GN=ATP1A3 PE=1 SV=3	AT1A1_HUMAN;AT1A3_HUMAN	0.0237893	0.73072	0.99635
Q15223	NECT1_HUMAN Nectin-1 OS=Homo sapiens OX=9606 GN=NECTIN1 PE=1 SV=3	NECT1_HUMAN	-0.169032	0.00662881	0.194741
P49458	SRP09_HUMAN Signal recognition particle 9 kDa protein OS=Homo sapiens OX=9606 GN=SRP9 PE=1 SV=2	SRP09_HUMAN	-0.0303143	0.502754	0.965601
P33527	MRP1_HUMAN Multidrug resistance-associated protein 1 OS=Homo sapiens OX=9606 GN=ABCC1 PE=1 SV=3	MRP1_HUMAN	-0.0695565	0.23056	0.819163
P38117	ETFB_HUMAN Electron transfer flavoprotein subunit beta OS=Homo sapiens OX=9606 GN=ETFB PE=1 SV=3	ETFB_HUMAN	-0.0204804	0.395246	0.933488
P07355;A6NMY6	ANXA2_HUMAN Annexin A2 OS=Homo sapiens OX=9606 GN=ANXA2 PE=1 SV=2;AXA2L_HUMAN Putative annexin A2-like protein OS=Homo sapiens OX=9606 GN=ANXA2P2 PE=5 SV=2	ANXA2_HUMAN;AXA2L_HUMAN	-0.0399755	0.417661	0.946579
Q9HD33	RM47_HUMAN Large ribosomal subunit protein uL29m OS=Homo sapiens OX=9606 GN=MRPL47 PE=1 SV=2	RM47_HUMAN	-0.0276734	0.757307	0.99635
P05556	ITB1_HUMAN Integrin beta-1 OS=Homo sapiens OX=9606 GN=ITGB1 PE=1 SV=2	ITB1_HUMAN	-0.000811355	0.988491	0.999806
P62280	RS11_HUMAN Small ribosomal subunit protein uS17 OS=Homo sapiens OX=9606 GN=RPS11 PE=1 SV=3	RS11_HUMAN	-0.0560972	0.0931721	0.621314
P54709	AT1B3_HUMAN Sodium/potassium-transporting ATPase subunit beta-3 OS=Homo sapiens OX=9606 GN=ATP1B3 PE=1 SV=1	AT1B3_HUMAN	0.135958	0.053931	0.514166
P08195	4F2_HUMAN 4F2 cell-surface antigen heavy chain OS=Homo sapiens OX=9606 GN=SLC3A2 PE=1 SV=3	4F2_HUMAN	0.0017425	0.981591	0.999806
Q13308	PTK7_HUMAN Inactive tyrosine-protein kinase 7 OS=Homo sapiens OX=9606 GN=PTK7 PE=1 SV=2	PTK7_HUMAN	0.0381506	0.506022	0.965601
O43674	NDUB5_HUMAN NADH dehydrogenase [ubiquinone] 1 beta subcomplex subunit 5, mitochondrial OS=Homo sapiens OX=9606 GN=NDUFB5 PE=1 SV=1	NDUB5_HUMAN	0.0884869	0.191678	0.780627
P34897	GLYM_HUMAN Serine hydroxymethyltransferase, mitochondrial OS=Homo sapiens OX=9606 GN=SHMT2 PE=1 SV=3	GLYM_HUMAN	0.0159089	0.548445	0.973709
O00214	LEG8_HUMAN Galectin-8 OS=Homo sapiens OX=9606 GN=LGALS8 PE=1 SV=4	LEG8_HUMAN	-0.0704159	0.293028	0.867001
P05023;P13637;P50993	AT1A1_HUMAN Sodium/potassium-transporting ATPase subunit alpha-1 OS=Homo sapiens OX=9606 GN=ATP1A1 PE=1 SV=1;AT1A3_HUMAN Sodium/potassium-transporting ATPase subunit alpha-3 OS=Homo sapiens OX=9606 GN=ATP1A3 PE=1 SV=3;AT1A2_HUMAN Sodium/potassium-transporting ATPase subunit alpha-2 OS=Homo sapiens OX=9606 GN=ATP1A2 PE=1 SV=1	AT1A1_HUMAN;AT1A3_HUMAN;AT1A2_HUMAN	0.00521266	0.938	0.999806
Q13243	SRSF5_HUMAN Serine/arginine-rich splicing factor 5 OS=Homo sapiens OX=9606 GN=SRSF5 PE=1 SV=1	SRSF5_HUMAN	-0.00746792	0.793962	0.997069
P0DPI2;A0A0B4J2D5	GAL3A_HUMAN Glutamine amidotransferase-like class 1 domain-containing protein 3, mitochondrial OS=Homo sapiens OX=9606 GN=GATD3 PE=1 SV=1;GAL3B_HUMAN Putative glutamine amidotransferase-like class 1 domain-containing protein 3B, mitochondrial OS=Homo sapiens OX=9606 GN=GATD3B PE=5 SV=1	GAL3A_HUMAN;GAL3B_HUMAN	0.0639728	0.0623977	0.543105
Q13242	SRSF9_HUMAN Serine/arginine-rich splicing factor 9 OS=Homo sapiens OX=9606 GN=SRSF9 PE=1 SV=1	SRSF9_HUMAN	0.0116607	0.779681	0.9964
P07437;P68371;P04350	TBB5_HUMAN Tubulin beta chain OS=Homo sapiens OX=9606 GN=TUBB PE=1 SV=2;TBB4B_HUMAN Tubulin beta-4B chain OS=Homo sapiens OX=9606 GN=TUBB4B PE=1 SV=1;TBB4A_HUMAN Tubulin beta-4A chain OS=Homo sapiens OX=9606 GN=TUBB4A PE=1 SV=2	TBB5_HUMAN;TBB4B_HUMAN;TBB4A_HUMAN	0.183314	0.321963	0.891516
P62873	GBB1_HUMAN Guanine nucleotide-binding protein G(I)/G(S)/G(T) subunit beta-1 OS=Homo sapiens OX=9606 GN=GNB1 PE=1 SV=3	GBB1_HUMAN	-0.0225288	0.61884	0.988161
Q08945	SSRP1_HUMAN FACT complex subunit SSRP1 OS=Homo sapiens OX=9606 GN=SSRP1 PE=1 SV=1	SSRP1_HUMAN	0.0295097	0.538659	0.972258
Q9Y6M1;O00425;Q9NZI8	IF2B2_HUMAN Insulin-like growth factor 2 mRNA-binding protein 2 OS=Homo sapiens OX=9606 GN=IGF2BP2 PE=1 SV=2;IF2B3_HUMAN Insulin-like growth factor 2 mRNA-binding protein 3 OS=Homo sapiens OX=9606 GN=IGF2BP3 PE=1 SV=2;IF2B1_HUMAN Insulin-like growth factor 2 mRNA-binding protein 1 OS=Homo sapiens OX=9606 GN=IGF2BP1 PE=1 SV=2	IF2B2_HUMAN;IF2B3_HUMAN;IF2B1_HUMAN	0.0861612	0.692474	0.99635
P84243;Q71DI3;P68431;Q16695	H33_HUMAN Histone H3.3 OS=Homo sapiens OX=9606 GN=H3-3B PE=1 SV=2;H32_HUMAN Histone H3.2 OS=Homo sapiens OX=9606 GN=H3C13 PE=1 SV=3;H31_HUMAN Histone H3.1 OS=Homo sapiens OX=9606 GN=H3C12 PE=1 SV=2;H31T_HUMAN Histone H3.1t OS=Homo sapiens OX=9606 GN=H3-4 PE=1 SV=3	H33_HUMAN;H32_HUMAN;H31_HUMAN;H31T_HUMAN	0.142224	0.437169	0.952045
P43007	SATT_HUMAN Neutral amino acid transporter A OS=Homo sapiens OX=9606 GN=SLC1A4 PE=1 SV=1	SATT_HUMAN	0.217896	0.0107127	0.248923
Q9BQ39	DDX50_HUMAN ATP-dependent RNA helicase DDX50 OS=Homo sapiens OX=9606 GN=DDX50 PE=1 SV=1	DDX50_HUMAN	0.0159656	0.671135	0.99635
P55084	ECHB_HUMAN Trifunctional enzyme subunit beta, mitochondrial OS=Homo sapiens OX=9606 GN=HADHB PE=1 SV=3	ECHB_HUMAN	0.0301953	0.327787	0.892355
P27635;Q96L21	RL10_HUMAN Large ribosomal subunit protein uL16 OS=Homo sapiens OX=9606 GN=RPL10 PE=1 SV=5;RL10L_HUMAN Ribosomal protein uL16-like OS=Homo sapiens OX=9606 GN=RPL10L PE=1 SV=3	RL10_HUMAN;RL10L_HUMAN	0.00345087	0.976562	0.999806
Q15120	PDK3_HUMAN [Pyruvate dehydrogenase (acetyl-transferring)] kinase isozyme 3, mitochondrial OS=Homo sapiens OX=9606 GN=PDK3 PE=1 SV=1	PDK3_HUMAN	-0.0653549	0.640914	0.992677
P05141;P12236;P12235;Q9H0C2	ADT2_HUMAN ADP/ATP translocase 2 OS=Homo sapiens OX=9606 GN=SLC25A5 PE=1 SV=7;ADT3_HUMAN ADP/ATP translocase 3 OS=Homo sapiens OX=9606 GN=SLC25A6 PE=1 SV=4;ADT1_HUMAN ADP/ATP translocase 1 OS=Homo sapiens OX=9606 GN=SLC25A4 PE=1 SV=4;ADT4_HUMAN ADP/ATP translocase 4 OS=Homo sapiens OX=9606 GN=SLC25A31 PE=1 SV=1	ADT2_HUMAN;ADT3_HUMAN;ADT1_HUMAN;ADT4_HUMAN	-0.0173192	0.807674	0.997996
Q5TEC6	H37_HUMAN Histone H3-7 OS=Homo sapiens OX=9606 GN=H3-7 PE=1 SV=1	H37_HUMAN	0.129095	0.382107	0.932015
Q8N4Q1	MIA40_HUMAN Mitochondrial intermembrane space import and assembly protein 40 OS=Homo sapiens OX=9606 GN=CHCHD4 PE=1 SV=1	MIA40_HUMAN	0.0166481	0.937847	0.999806
Q9BTZ2	DHRS4_HUMAN Dehydrogenase/reductase SDR family member 4 OS=Homo sapiens OX=9606 GN=DHRS4 PE=1 SV=3	DHRS4_HUMAN	0.115245	0.0895715	0.614005
Q9Y2R9	RT07_HUMAN Small ribosomal subunit protein uS7m OS=Homo sapiens OX=9606 GN=MRPS7 PE=1 SV=2	RT07_HUMAN	-0.0335766	0.419517	0.946714
P30405	PPIF_HUMAN Peptidyl-prolyl cis-trans isomerase F, mitochondrial OS=Homo sapiens OX=9606 GN=PPIF PE=1 SV=1	PPIF_HUMAN	-0.0140401	0.838101	0.999748
Q9NQR4	NIT2_HUMAN Omega-amidase NIT2 OS=Homo sapiens OX=9606 GN=NIT2 PE=1 SV=1	NIT2_HUMAN	0.0729642	0.130144	0.701025
Q13601	KRR1_HUMAN KRR1 small subunit processome component homolog OS=Homo sapiens OX=9606 GN=KRR1 PE=1 SV=4	KRR1_HUMAN	0.0301133	0.418724	0.946714
Q8N983	RM43_HUMAN Large ribosomal subunit protein mL43 OS=Homo sapiens OX=9606 GN=MRPL43 PE=1 SV=1	RM43_HUMAN	-0.0343725	0.317422	0.887361
P52789;P52790;P19367	HXK2_HUMAN Hexokinase-2 OS=Homo sapiens OX=9606 GN=HK2 PE=1 SV=2;HXK3_HUMAN Hexokinase-3 OS=Homo sapiens OX=9606 GN=HK3 PE=1 SV=2;HXK1_HUMAN Hexokinase-1 OS=Homo sapiens OX=9606 GN=HK1 PE=1 SV=3	HXK2_HUMAN;HXK3_HUMAN;HXK1_HUMAN	-0.147767	0.707804	0.99635
P48509	CD151_HUMAN CD151 antigen OS=Homo sapiens OX=9606 GN=CD151 PE=1 SV=3	CD151_HUMAN	-1.05157	1.1e-05	0.00429544
P11233	RALA_HUMAN Ras-related protein Ral-A OS=Homo sapiens OX=9606 GN=RALA PE=1 SV=1	RALA_HUMAN	0.0612183	0.414568	0.945264
P51784;Q9Y4E8;Q13107	UBP11_HUMAN Ubiquitin carboxyl-terminal hydrolase 11 OS=Homo sapiens OX=9606 GN=USP11 PE=1 SV=3;UBP15_HUMAN Ubiquitin carboxyl-terminal hydrolase 15 OS=Homo sapiens OX=9606 GN=USP15 PE=1 SV=3;UBP4_HUMAN Ubiquitin carboxyl-terminal hydrolase 4 OS=Homo sapiens OX=9606 GN=USP4 PE=1 SV=3	UBP11_HUMAN;UBP15_HUMAN;UBP4_HUMAN	-0.0335072	0.835746	0.999555
O14672	ADA10_HUMAN Disintegrin and metalloproteinase domain-containing protein 10 OS=Homo sapiens OX=9606 GN=ADAM10 PE=1 SV=1	ADA10_HUMAN	-0.177767	0.00304685	0.12845
Q9HDC9	APMAP_HUMAN Adipocyte plasma membrane-associated protein OS=Homo sapiens OX=9606 GN=APMAP PE=1 SV=2	APMAP_HUMAN	-0.0153581	0.640121	0.992677
P52272	HNRPM_HUMAN Heterogeneous nuclear ribonucleoprotein M OS=Homo sapiens OX=9606 GN=HNRNPM PE=1 SV=3	HNRPM_HUMAN	-0.0294136	0.888921	0.999806
O96000	NDUBA_HUMAN NADH dehydrogenase [ubiquinone] 1 beta subcomplex subunit 10 OS=Homo sapiens OX=9606 GN=NDUFB10 PE=1 SV=3	NDUBA_HUMAN	0.0542064	0.295254	0.86951
P04626	ERBB2_HUMAN Receptor tyrosine-protein kinase erbB-2 OS=Homo sapiens OX=9606 GN=ERBB2 PE=1 SV=1	ERBB2_HUMAN	NA	NA	NA
P82930	RT34_HUMAN Small ribosomal subunit protein mS34 OS=Homo sapiens OX=9606 GN=MRPS34 PE=1 SV=2	RT34_HUMAN	0.084114	0.357561	0.920678
P45954	ACDSB_HUMAN Short/branched chain specific acyl-CoA dehydrogenase, mitochondrial OS=Homo sapiens OX=9606 GN=ACADSB PE=1 SV=1	ACDSB_HUMAN	0.0568611	0.0267452	0.374433
Q15126	PMVK_HUMAN Phosphomevalonate kinase OS=Homo sapiens OX=9606 GN=PMVK PE=1 SV=3	PMVK_HUMAN	0.0124633	0.764866	0.99635
Q9BWM7	SFXN3_HUMAN Sideroflexin-3 OS=Homo sapiens OX=9606 GN=SFXN3 PE=1 SV=3	SFXN3_HUMAN	0.0587218	0.167187	0.746233
P62491;Q15907	RB11A_HUMAN Ras-related protein Rab-11A OS=Homo sapiens OX=9606 GN=RAB11A PE=1 SV=3;RB11B_HUMAN Ras-related protein Rab-11B OS=Homo sapiens OX=9606 GN=RAB11B PE=1 SV=4	RB11A_HUMAN;RB11B_HUMAN	-0.00811499	0.730923	0.99635
P61247	RS3A_HUMAN Small ribosomal subunit protein eS1 OS=Homo sapiens OX=9606 GN=RPS3A PE=1 SV=2	RS3A_HUMAN	-0.0304279	0.285698	0.861969
O95870	ABHGA_HUMAN Phosphatidylserine lipase ABHD16A OS=Homo sapiens OX=9606 GN=ABHD16A PE=1 SV=3	ABHGA_HUMAN	0.122993	0.00685503	0.197499
Q6NUK1	SCMC1_HUMAN Mitochondrial adenyl nucleotide antiporter SLC25A24 OS=Homo sapiens OX=9606 GN=SLC25A24 PE=1 SV=2	SCMC1_HUMAN	-0.0007618	0.985229	0.999806
P26038	MOES_HUMAN Moesin OS=Homo sapiens OX=9606 GN=MSN PE=1 SV=3	MOES_HUMAN	-0.0254249	0.304611	0.878423
P05023;P13637;P50993;Q13733	AT1A1_HUMAN Sodium/potassium-transporting ATPase subunit alpha-1 OS=Homo sapiens OX=9606 GN=ATP1A1 PE=1 SV=1;AT1A3_HUMAN Sodium/potassium-transporting ATPase subunit alpha-3 OS=Homo sapiens OX=9606 GN=ATP1A3 PE=1 SV=3;AT1A2_HUMAN Sodium/potassium-transporting ATPase subunit alpha-2 OS=Homo sapiens OX=9606 GN=ATP1A2 PE=1 SV=1;AT1A4_HUMAN Sodium/potassium-transporting ATPase subunit alpha-4 OS=Homo…	AT1A1_HUMAN;AT1A3_HUMAN;AT1A2_HUMAN;AT1A4_HUMAN	0.0106362	0.893485	0.999806
P55011	S12A2_HUMAN Solute carrier family 12 member 2 OS=Homo sapiens OX=9606 GN=SLC12A2 PE=1 SV=1	S12A2_HUMAN	0.00991082	0.875825	0.999806
Q9NW13	RBM28_HUMAN RNA-binding protein 28 OS=Homo sapiens OX=9606 GN=RBM28 PE=1 SV=3	RBM28_HUMAN	-0.0210522	0.629449	0.98957
Q9NQ88	TIGAR_HUMAN Fructose-2,6-bisphosphatase TIGAR OS=Homo sapiens OX=9606 GN=TIGAR PE=1 SV=1	TIGAR_HUMAN	-0.0188612	0.719606	0.99635
Q15758	AAAT_HUMAN Neutral amino acid transporter B(0) OS=Homo sapiens OX=9606 GN=SLC1A5 PE=1 SV=2	AAAT_HUMAN	-0.0693497	0.294588	0.86951
O95168	NDUB4_HUMAN NADH dehydrogenase [ubiquinone] 1 beta subcomplex subunit 4 OS=Homo sapiens OX=9606 GN=NDUFB4 PE=1 SV=3	NDUB4_HUMAN	0.0472302	0.231896	0.82094
P50213	IDH3A_HUMAN Isocitrate dehydrogenase [NAD] subunit alpha, mitochondrial OS=Homo sapiens OX=9606 GN=IDH3A PE=1 SV=1	IDH3A_HUMAN	0.0283829	0.404688	0.939819
P22695	QCR2_HUMAN Cytochrome b-c1 complex subunit 2, mitochondrial OS=Homo sapiens OX=9606 GN=UQCRC2 PE=1 SV=3	QCR2_HUMAN	0.0357187	0.410004	0.94241
P61966;P56377	AP1S1_HUMAN AP-1 complex subunit sigma-1A OS=Homo sapiens OX=9606 GN=AP1S1 PE=1 SV=1;AP1S2_HUMAN AP-1 complex subunit sigma-2 OS=Homo sapiens OX=9606 GN=AP1S2 PE=1 SV=1	AP1S1_HUMAN;AP1S2_HUMAN	0.0130826	0.95242	0.999806
P22234	PUR6_HUMAN Bifunctional phosphoribosylaminoimidazole carboxylase/phosphoribosylaminoimidazole succinocarboxamide synthetase OS=Homo sapiens OX=9606 GN=PAICS PE=1 SV=3	PUR6_HUMAN	0.0244586	0.2451	0.831675
P18564	ITB6_HUMAN Integrin beta-6 OS=Homo sapiens OX=9606 GN=ITGB6 PE=1 SV=2	ITB6_HUMAN	-0.00429808	0.960327	0.999806
O75223	GGCT_HUMAN Gamma-glutamylcyclotransferase OS=Homo sapiens OX=9606 GN=GGCT PE=1 SV=1	GGCT_HUMAN	-0.00251694	0.986936	0.999806
Q99615	DNJC7_HUMAN DnaJ homolog subfamily C member 7 OS=Homo sapiens OX=9606 GN=DNAJC7 PE=1 SV=2	DNJC7_HUMAN	-0.00941041	0.908634	0.999806
P36543	VATE1_HUMAN V-type proton ATPase subunit E 1 OS=Homo sapiens OX=9606 GN=ATP6V1E1 PE=1 SV=1	VATE1_HUMAN	-0.0131915	0.769303	0.99635
P05023;P50993;Q13733	AT1A1_HUMAN Sodium/potassium-transporting ATPase subunit alpha-1 OS=Homo sapiens OX=9606 GN=ATP1A1 PE=1 SV=1;AT1A2_HUMAN Sodium/potassium-transporting ATPase subunit alpha-2 OS=Homo sapiens OX=9606 GN=ATP1A2 PE=1 SV=1;AT1A4_HUMAN Sodium/potassium-transporting ATPase subunit alpha-4 OS=Homo sapiens OX=9606 GN=ATP1A4 PE=1 SV=3	AT1A1_HUMAN;AT1A2_HUMAN;AT1A4_HUMAN	0.0445786	0.640356	0.992677
P84243;Q5TEC6;Q71DI3;P68431;Q6NXT2;Q16695	H33_HUMAN Histone H3.3 OS=Homo sapiens OX=9606 GN=H3-3B PE=1 SV=2;H37_HUMAN Histone H3-7 OS=Homo sapiens OX=9606 GN=H3-7 PE=1 SV=1;H32_HUMAN Histone H3.2 OS=Homo sapiens OX=9606 GN=H3C13 PE=1 SV=3;H31_HUMAN Histone H3.1 OS=Homo sapiens OX=9606 GN=H3C12 PE=1 SV=2;H3C_HUMAN Histone H3.3C OS=Homo sapiens OX=9606 GN=H3-5 PE=1 SV=3;H31T_HUMAN Histone H3.1t OS=Homo sapiens OX=9606 GN=H3-4 PE=1 SV=3	H33_HUMAN;H37_HUMAN;H32_HUMAN;H31_HUMAN;H3C_HUMAN;H31T_HUMAN	0.145956	0.375824	0.932015
O00411	RPOM_HUMAN DNA-directed RNA polymerase, mitochondrial OS=Homo sapiens OX=9606 GN=POLRMT PE=1 SV=2	RPOM_HUMAN	-0.0384169	0.158464	0.736735
Q9H936	GHC1_HUMAN Mitochondrial glutamate carrier 1 OS=Homo sapiens OX=9606 GN=SLC25A22 PE=1 SV=1	GHC1_HUMAN	0.0014726	0.981686	0.999806
P05023;P13637;P50993;Q13733;P54707	AT1A1_HUMAN Sodium/potassium-transporting ATPase subunit alpha-1 OS=Homo sapiens OX=9606 GN=ATP1A1 PE=1 SV=1;AT1A3_HUMAN Sodium/potassium-transporting ATPase subunit alpha-3 OS=Homo sapiens OX=9606 GN=ATP1A3 PE=1 SV=3;AT1A2_HUMAN Sodium/potassium-transporting ATPase subunit alpha-2 OS=Homo sapiens OX=9606 GN=ATP1A2 PE=1 SV=1;AT1A4_HUMAN Sodium/potassium-transporting ATPase subunit alpha-4 OS=Homo…	AT1A1_HUMAN;AT1A3_HUMAN;AT1A2_HUMAN;AT1A4_HUMAN;AT12A_HUMAN	0.122129	0.472094	0.96158
Q9H7E9	CH033_HUMAN UPF0488 protein C8orf33 OS=Homo sapiens OX=9606 GN=C8orf33 PE=1 SV=1	CH033_HUMAN	0.0432054	0.491574	0.965451
Q14562;Q92620	DHX8_HUMAN ATP-dependent RNA helicase DHX8 OS=Homo sapiens OX=9606 GN=DHX8 PE=1 SV=1;PRP16_HUMAN Pre-mRNA-splicing factor ATP-dependent RNA helicase PRP16 OS=Homo sapiens OX=9606 GN=DHX38 PE=1 SV=2	DHX8_HUMAN;PRP16_HUMAN	-0.184788	0.460119	0.958848
P07339	CATD_HUMAN Cathepsin D OS=Homo sapiens OX=9606 GN=CTSD PE=1 SV=1	CATD_HUMAN	-0.00377667	0.908237	0.999806
Q86XR8	CEP57_HUMAN Centrosomal protein of 57 kDa OS=Homo sapiens OX=9606 GN=CEP57 PE=1 SV=2	CEP57_HUMAN	-0.104311	0.144473	0.719184
Q96GD0;Q6ZT62	PLPP_HUMAN Chronophin OS=Homo sapiens OX=9606 GN=PDXP PE=1 SV=2;BGIN_HUMAN Bargin OS=Homo sapiens OX=9606 GN=BARGIN PE=1 SV=2	PLPP_HUMAN;BGIN_HUMAN	-0.00411226	0.957828	0.999806
Q96IJ6	GMPPA_HUMAN Mannose-1-phosphate guanyltransferase alpha OS=Homo sapiens OX=9606 GN=GMPPA PE=1 SV=1	GMPPA_HUMAN	0.0290648	0.387651	0.933488
Q7Z4V5;P51858;Q9Y3E1;O75475	HDGR2_HUMAN Hepatoma-derived growth factor-related protein 2 OS=Homo sapiens OX=9606 GN=HDGFL2 PE=1 SV=1;HDGF_HUMAN Hepatoma-derived growth factor OS=Homo sapiens OX=9606 GN=HDGF PE=1 SV=1;HDGR3_HUMAN Hepatoma-derived growth factor-related protein 3 OS=Homo sapiens OX=9606 GN=HDGFL3 PE=1 SV=1;PSIP1_HUMAN PC4 and SFRS1-interacting protein OS=Homo sapiens OX=9606 GN=PSIP1 PE=1 SV=1	HDGR2_HUMAN;HDGF_HUMAN;HDGR3_HUMAN;PSIP1_HUMAN	-0.323309	0.0657487	0.550015
P11234;P11233	RALB_HUMAN Ras-related protein Ral-B OS=Homo sapiens OX=9606 GN=RALB PE=1 SV=1;RALA_HUMAN Ras-related protein Ral-A OS=Homo sapiens OX=9606 GN=RALA PE=1 SV=1	RALB_HUMAN;RALA_HUMAN	0.11056	0.421873	0.946739
Q9Y2X7;Q14161	GIT1_HUMAN ARF GTPase-activating protein GIT1 OS=Homo sapiens OX=9606 GN=GIT1 PE=1 SV=2;GIT2_HUMAN ARF GTPase-activating protein GIT2 OS=Homo sapiens OX=9606 GN=GIT2 PE=1 SV=2	GIT1_HUMAN;GIT2_HUMAN	-0.0486626	0.0863522	0.609612
O15438;P33527	MRP3_HUMAN ATP-binding cassette sub-family C member 3 OS=Homo sapiens OX=9606 GN=ABCC3 PE=1 SV=3;MRP1_HUMAN Multidrug resistance-associated protein 1 OS=Homo sapiens OX=9606 GN=ABCC1 PE=1 SV=3	MRP3_HUMAN;MRP1_HUMAN	-0.0362957	0.828109	0.999516
P36873;P62140;P62136	PP1G_HUMAN Serine/threonine-protein phosphatase PP1-gamma catalytic subunit OS=Homo sapiens OX=9606 GN=PPP1CC PE=1 SV=1;PP1B_HUMAN Serine/threonine-protein phosphatase PP1-beta catalytic subunit OS=Homo sapiens OX=9606 GN=PPP1CB PE=1 SV=3;PP1A_HUMAN Serine/threonine-protein phosphatase PP1-alpha catalytic subunit OS=Homo sapiens OX=9606 GN=PPP1CA PE=1 SV=1	PP1G_HUMAN;PP1B_HUMAN;PP1A_HUMAN	-0.00660527	0.84718	0.999806
P63000	RAC1_HUMAN Ras-related C3 botulinum toxin substrate 1 OS=Homo sapiens OX=9606 GN=RAC1 PE=1 SV=1	RAC1_HUMAN	0.0480751	0.38516	0.933311
Q96FJ0	STALP_HUMAN AMSH-like protease OS=Homo sapiens OX=9606 GN=STAMBPL1 PE=1 SV=2	STALP_HUMAN	-0.0895939	0.0711772	0.565281
Q9Y508	RN114_HUMAN E3 ubiquitin-protein ligase RNF114 OS=Homo sapiens OX=9606 GN=RNF114 PE=1 SV=1	RN114_HUMAN	0.0184121	0.817882	0.997996
Q9BYD1	RM13_HUMAN Large ribosomal subunit protein uL13m OS=Homo sapiens OX=9606 GN=MRPL13 PE=1 SV=1	RM13_HUMAN	0.0652955	0.158009	0.736735
O75817	POP7_HUMAN Ribonuclease P protein subunit p20 OS=Homo sapiens OX=9606 GN=POP7 PE=1 SV=2	POP7_HUMAN	-0.0772691	0.0605865	0.536932
P08574	CY1_HUMAN Cytochrome c1, heme protein, mitochondrial OS=Homo sapiens OX=9606 GN=CYC1 PE=1 SV=3	CY1_HUMAN	0.0191277	0.706235	0.99635
Q6ZMR3;P00338	LDH6A_HUMAN L-lactate dehydrogenase A-like 6A OS=Homo sapiens OX=9606 GN=LDHAL6A PE=1 SV=1;LDHA_HUMAN L-lactate dehydrogenase A chain OS=Homo sapiens OX=9606 GN=LDHA PE=1 SV=2	LDH6A_HUMAN;LDHA_HUMAN	0.148557	0.464806	0.960505
Q9HCC0	MCCB_HUMAN Methylcrotonoyl-CoA carboxylase beta chain, mitochondrial OS=Homo sapiens OX=9606 GN=MCCC2 PE=1 SV=1	MCCB_HUMAN	0.024289	0.627607	0.98957
Q02218;Q9ULD0	ODO1_HUMAN 2-oxoglutarate dehydrogenase complex component E1 OS=Homo sapiens OX=9606 GN=OGDH PE=1 SV=3;OGDHL_HUMAN 2-oxoglutarate dehydrogenase-like, mitochondrial OS=Homo sapiens OX=9606 GN=OGDHL PE=1 SV=3	ODO1_HUMAN;OGDHL_HUMAN	0.0841793	0.0316583	0.411558
P62273	RS29_HUMAN Small ribosomal subunit protein uS14 OS=Homo sapiens OX=9606 GN=RPS29 PE=1 SV=2	RS29_HUMAN	-0.0716941	0.42081	0.946714
Q9BTZ2;P0CG22	DHRS4_HUMAN Dehydrogenase/reductase SDR family member 4 OS=Homo sapiens OX=9606 GN=DHRS4 PE=1 SV=3;DR4L1_HUMAN Putative dehydrogenase/reductase SDR family member 4-like 1 OS=Homo sapiens OX=9606 GN=DHRS4L1 PE=5 SV=1	DHRS4_HUMAN;DR4L1_HUMAN	0.089519	0.16613	0.744093
P61026	RAB10_HUMAN Ras-related protein Rab-10 OS=Homo sapiens OX=9606 GN=RAB10 PE=1 SV=1	RAB10_HUMAN	0.0197098	0.691347	0.99635
Q99879;Q6DN03;Q5QNW6;Q16778;O60814;P62807;P23527;P06899;Q99880;Q99877;Q6DRA6;P33778;Q93079;Q8N257;P58876	H2B1M_HUMAN Histone H2B type 1-M OS=Homo sapiens OX=9606 GN=H2BC14 PE=1 SV=3;H2B2C_HUMAN Putative histone H2B type 2-C OS=Homo sapiens OX=9606 GN=H2BC20P PE=5 SV=3;H2B2F_HUMAN Histone H2B type 2-F OS=Homo sapiens OX=9606 GN=H2BC18 PE=1 SV=3;H2B2E_HUMAN Histone H2B type 2-E OS=Homo sapiens OX=9606 GN=H2BC21 PE=1 SV=3;H2B1K_HUMAN Histone H2B type 1-K OS=Homo sapiens OX=9606 GN=H2BC12 PE=1 SV=3;H2B1…	H2B1M_HUMAN;H2B2C_HUMAN;H2B2F_HUMAN;H2B2E_HUMAN;H2B1K_HUMAN;H2B1C_HUMAN;H2B1O_HUMAN;H2B1J_HUMAN;H2B1L_HUMAN;H2B1N_HUMAN;H2B2D_HUMAN;H2B1B_HUMAN;H2B1H_HUMAN;H2B3B_HUMAN;H2B1D_HUMAN	-0.109717	0.664243	0.995208
O15145	ARPC3_HUMAN Actin-related protein 2/3 complex subunit 3 OS=Homo sapiens OX=9606 GN=ARPC3 PE=1 SV=3	ARPC3_HUMAN	-0.0598196	0.532623	0.971506
P61011	SRP54_HUMAN Signal recognition particle subunit SRP54 OS=Homo sapiens OX=9606 GN=SRP54 PE=1 SV=1	SRP54_HUMAN	0.0239797	0.471572	0.96158
Q9HAV0;P62879	GBB4_HUMAN Guanine nucleotide-binding protein subunit beta-4 OS=Homo sapiens OX=9606 GN=GNB4 PE=1 SV=3;GBB2_HUMAN Guanine nucleotide-binding protein G(I)/G(S)/G(T) subunit beta-2 OS=Homo sapiens OX=9606 GN=GNB2 PE=1 SV=3	GBB4_HUMAN;GBB2_HUMAN	-0.132531	0.336029	0.901635
P08754;P11488;P19087;P04899;P63096;A8MTJ3	GNAI3_HUMAN Guanine nucleotide-binding protein G(i) subunit alpha-3 OS=Homo sapiens OX=9606 GN=GNAI3 PE=1 SV=3;GNAT1_HUMAN Guanine nucleotide-binding protein G(t) subunit alpha-1 OS=Homo sapiens OX=9606 GN=GNAT1 PE=1 SV=5;GNAT2_HUMAN Guanine nucleotide-binding protein G(t) subunit alpha-2 OS=Homo sapiens OX=9606 GN=GNAT2 PE=1 SV=4;GNAI2_HUMAN Guanine nucleotide-binding protein G(i) subunit alpha-…	GNAI3_HUMAN;GNAT1_HUMAN;GNAT2_HUMAN;GNAI2_HUMAN;GNAI1_HUMAN;GNAT3_HUMAN	-0.000205078	0.999348	0.999806
P08758	ANXA5_HUMAN Annexin A5 OS=Homo sapiens OX=9606 GN=ANXA5 PE=1 SV=2	ANXA5_HUMAN	0.118657	0.249883	0.834014
Q9H9Y2	RPF1_HUMAN Ribosome production factor 1 OS=Homo sapiens OX=9606 GN=RPF1 PE=1 SV=2	RPF1_HUMAN	-0.0957017	0.0447376	0.470849
Q92734	TFG_HUMAN Protein TFG OS=Homo sapiens OX=9606 GN=TFG PE=1 SV=2	TFG_HUMAN	-0.0310859	0.726503	0.99635
P46777	RL5_HUMAN Large ribosomal subunit protein uL18 OS=Homo sapiens OX=9606 GN=RPL5 PE=1 SV=3	RL5_HUMAN	0.02219	0.797289	0.997069
Q969Q0	RL36L_HUMAN Ribosomal protein eL42-like OS=Homo sapiens OX=9606 GN=RPL36AL PE=1 SV=3	RL36L_HUMAN	-0.0901695	0.120014	0.685713
O15228	GNPAT_HUMAN Dihydroxyacetone phosphate acyltransferase OS=Homo sapiens OX=9606 GN=GNPAT PE=1 SV=1	GNPAT_HUMAN	0.0224697	0.640846	0.992677
P30153;P30154	2AAA_HUMAN Serine/threonine-protein phosphatase 2A 65 kDa regulatory subunit A alpha isoform OS=Homo sapiens OX=9606 GN=PPP2R1A PE=1 SV=4;2AAB_HUMAN Serine/threonine-protein phosphatase 2A 65 kDa regulatory subunit A beta isoform OS=Homo sapiens OX=9606 GN=PPP2R1B PE=1 SV=3	2AAA_HUMAN;2AAB_HUMAN	-0.0222812	0.756606	0.99635
Q96BP2	CHCH1_HUMAN Small ribosomal subunit protein mS37 OS=Homo sapiens OX=9606 GN=CHCHD1 PE=1 SV=1	CHCH1_HUMAN	-0.0161988	0.921359	0.999806
Q9UBX3	DIC_HUMAN Mitochondrial dicarboxylate carrier OS=Homo sapiens OX=9606 GN=SLC25A10 PE=1 SV=2	DIC_HUMAN	0.071339	0.499699	0.965601
P31151;Q86SG5	S10A7_HUMAN Protein S100-A7 OS=Homo sapiens OX=9606 GN=S100A7 PE=1 SV=4;S1A7A_HUMAN Protein S100-A7A OS=Homo sapiens OX=9606 GN=S100A7A PE=1 SV=3	S10A7_HUMAN;S1A7A_HUMAN	NA	NA	NA
O95249	GOSR1_HUMAN Golgi SNAP receptor complex member 1 OS=Homo sapiens OX=9606 GN=GOSR1 PE=1 SV=1	GOSR1_HUMAN	0.0331459	0.608938	0.986724
Q5TEC6;Q71DI3;P68431;Q16695	H37_HUMAN Histone H3-7 OS=Homo sapiens OX=9606 GN=H3-7 PE=1 SV=1;H32_HUMAN Histone H3.2 OS=Homo sapiens OX=9606 GN=H3C13 PE=1 SV=3;H31_HUMAN Histone H3.1 OS=Homo sapiens OX=9606 GN=H3C12 PE=1 SV=2;H31T_HUMAN Histone H3.1t OS=Homo sapiens OX=9606 GN=H3-4 PE=1 SV=3	H37_HUMAN;H32_HUMAN;H31_HUMAN;H31T_HUMAN	0.0570142	0.752576	0.99635
Q56VL3	OCAD2_HUMAN OCIA domain-containing protein 2 OS=Homo sapiens OX=9606 GN=OCIAD2 PE=1 SV=1	OCAD2_HUMAN	0.0638945	0.33767	0.903117
Q13418	ILK_HUMAN Integrin-linked protein kinase OS=Homo sapiens OX=9606 GN=ILK PE=1 SV=2	ILK_HUMAN	-0.0106856	0.730104	0.99635
P20674	COX5A_HUMAN Cytochrome c oxidase subunit 5A, mitochondrial OS=Homo sapiens OX=9606 GN=COX5A PE=1 SV=2	COX5A_HUMAN	0.0233243	0.655361	0.9928
O60783	RT14_HUMAN Small ribosomal subunit protein uS14m OS=Homo sapiens OX=9606 GN=MRPS14 PE=1 SV=1	RT14_HUMAN	0.00764316	0.886502	0.999806
Q7Z569	BRAP_HUMAN BRCA1-associated protein OS=Homo sapiens OX=9606 GN=BRAP PE=1 SV=2	BRAP_HUMAN	-0.271959	0.00106946	0.0738917
P49411	EFTU_HUMAN Elongation factor Tu, mitochondrial OS=Homo sapiens OX=9606 GN=TUFM PE=1 SV=3	EFTU_HUMAN	0.0173487	0.590747	0.98253
Q9Y4P3	TBL2_HUMAN Transducin beta-like protein 2 OS=Homo sapiens OX=9606 GN=TBL2 PE=1 SV=1	TBL2_HUMAN	0.0276569	0.226891	0.814921
Q1KMD3	HNRL2_HUMAN Heterogeneous nuclear ribonucleoprotein U-like protein 2 OS=Homo sapiens OX=9606 GN=HNRNPUL2 PE=1 SV=1	HNRL2_HUMAN	-0.0222397	0.564389	0.976412
P18077	RL35A_HUMAN Large ribosomal subunit protein eL33 OS=Homo sapiens OX=9606 GN=RPL35A PE=1 SV=2	RL35A_HUMAN	-0.0277654	0.518819	0.969665
P0C7P4;P47985	UCRIL_HUMAN Putative cytochrome b-c1 complex subunit Rieske-like protein 1 OS=Homo sapiens OX=9606 GN=UQCRFS1P1 PE=5 SV=1;UCRI_HUMAN Cytochrome b-c1 complex subunit Rieske, mitochondrial OS=Homo sapiens OX=9606 GN=UQCRFS1 PE=1 SV=2	UCRIL_HUMAN;UCRI_HUMAN	0.0309916	0.526379	0.969665
P36776	LONM_HUMAN Lon protease homolog, mitochondrial OS=Homo sapiens OX=9606 GN=LONP1 PE=1 SV=2	LONM_HUMAN	0.00350829	0.914106	0.999806
P61165	TM258_HUMAN Transmembrane protein 258 OS=Homo sapiens OX=9606 GN=TMEM258 PE=1 SV=1	TM258_HUMAN	0.0240784	0.880664	0.999806
P55145	MANF_HUMAN Mesencephalic astrocyte-derived neurotrophic factor OS=Homo sapiens OX=9606 GN=MANF PE=1 SV=3	MANF_HUMAN	-0.0304966	0.605054	0.98656
P52657	T2AG_HUMAN Transcription initiation factor IIA subunit 2 OS=Homo sapiens OX=9606 GN=GTF2A2 PE=1 SV=1	T2AG_HUMAN	-0.0172549	0.827964	0.999516
O95644;Q13469;Q12968;Q14934	NFAC1_HUMAN Nuclear factor of activated T-cells, cytoplasmic 1 OS=Homo sapiens OX=9606 GN=NFATC1 PE=1 SV=3;NFAC2_HUMAN Nuclear factor of activated T-cells, cytoplasmic 2 OS=Homo sapiens OX=9606 GN=NFATC2 PE=1 SV=2;NFAC3_HUMAN Nuclear factor of activated T-cells, cytoplasmic 3 OS=Homo sapiens OX=9606 GN=NFATC3 PE=1 SV=1;NFAC4_HUMAN Nuclear factor of activated T-cells, cytoplasmic 4 OS=Homo sapiens…	NFAC1_HUMAN;NFAC2_HUMAN;NFAC3_HUMAN;NFAC4_HUMAN	0.0239097	0.905214	0.999806
Q86X76	NIT1_HUMAN Deaminated glutathione amidase OS=Homo sapiens OX=9606 GN=NIT1 PE=1 SV=2	NIT1_HUMAN	-0.0103394	0.752108	0.99635
Q9BPY3	F118B_HUMAN Protein FAM118B OS=Homo sapiens OX=9606 GN=FAM118B PE=1 SV=1	F118B_HUMAN	-0.0292697	0.667814	0.995944
P68366;P68363;Q9BQE3;Q71U36;A6NHL2	TBA4A_HUMAN Tubulin alpha-4A chain OS=Homo sapiens OX=9606 GN=TUBA4A PE=1 SV=1;TBA1B_HUMAN Tubulin alpha-1B chain OS=Homo sapiens OX=9606 GN=TUBA1B PE=1 SV=1;TBA1C_HUMAN Tubulin alpha-1C chain OS=Homo sapiens OX=9606 GN=TUBA1C PE=1 SV=1;TBA1A_HUMAN Tubulin alpha-1A chain OS=Homo sapiens OX=9606 GN=TUBA1A PE=1 SV=1;TBAL3_HUMAN Tubulin alpha chain-like 3 OS=Homo sapiens OX=9606 GN=TUBAL3 PE=1 SV=2	TBA4A_HUMAN;TBA1B_HUMAN;TBA1C_HUMAN;TBA1A_HUMAN;TBAL3_HUMAN	0.240054	0.156892	0.735593
Q9P0J0	NDUAD_HUMAN NADH dehydrogenase [ubiquinone] 1 alpha subcomplex subunit 13 OS=Homo sapiens OX=9606 GN=NDUFA13 PE=1 SV=3	NDUAD_HUMAN	0.0312669	0.62964	0.98957
P23743	DGKA_HUMAN Diacylglycerol kinase alpha OS=Homo sapiens OX=9606 GN=DGKA PE=1 SV=3	DGKA_HUMAN	0.0246173	0.529413	0.970666
Q01650	LAT1_HUMAN Large neutral amino acids transporter small subunit 1 OS=Homo sapiens OX=9606 GN=SLC7A5 PE=1 SV=2	LAT1_HUMAN	-0.0316875	0.761082	0.99635
Q9NX07	TSAP1_HUMAN tRNA selenocysteine 1-associated protein 1 OS=Homo sapiens OX=9606 GN=TRNAU1AP PE=1 SV=1	TSAP1_HUMAN	-0.0460273	0.578864	0.980141
Q7Z739	YTHD3_HUMAN YTH domain-containing family protein 3 OS=Homo sapiens OX=9606 GN=YTHDF3 PE=1 SV=1	YTHD3_HUMAN	-0.0962703	0.0292513	0.394834
P05023;P13637;P20648;P50993;Q13733;P54707	AT1A1_HUMAN Sodium/potassium-transporting ATPase subunit alpha-1 OS=Homo sapiens OX=9606 GN=ATP1A1 PE=1 SV=1;AT1A3_HUMAN Sodium/potassium-transporting ATPase subunit alpha-3 OS=Homo sapiens OX=9606 GN=ATP1A3 PE=1 SV=3;ATP4A_HUMAN Potassium-transporting ATPase alpha chain 1 OS=Homo sapiens OX=9606 GN=ATP4A PE=1 SV=5;AT1A2_HUMAN Sodium/potassium-transporting ATPase subunit alpha-2 OS=Homo sapiens O…	AT1A1_HUMAN;AT1A3_HUMAN;ATP4A_HUMAN;AT1A2_HUMAN;AT1A4_HUMAN;AT12A_HUMAN	0.0577961	0.518712	0.969665
Q92879;O95319	CELF1_HUMAN CUGBP Elav-like family member 1 OS=Homo sapiens OX=9606 GN=CELF1 PE=1 SV=2;CELF2_HUMAN CUGBP Elav-like family member 2 OS=Homo sapiens OX=9606 GN=CELF2 PE=1 SV=1	CELF1_HUMAN;CELF2_HUMAN	0.0114053	0.847797	0.999806
P11171	EPB41_HUMAN Protein 4.1 OS=Homo sapiens OX=9606 GN=EPB41 PE=1 SV=4	EPB41_HUMAN	-0.0457339	0.912927	0.999806
Q96RP9	EFGM_HUMAN Elongation factor G, mitochondrial OS=Homo sapiens OX=9606 GN=GFM1 PE=1 SV=2	EFGM_HUMAN	-0.0240395	0.489804	0.964866
Q15067	ACOX1_HUMAN Peroxisomal acyl-coenzyme A oxidase 1 OS=Homo sapiens OX=9606 GN=ACOX1 PE=1 SV=3	ACOX1_HUMAN	0.00896062	0.853552	0.999806
P50148	GNAQ_HUMAN Guanine nucleotide-binding protein G(q) subunit alpha OS=Homo sapiens OX=9606 GN=GNAQ PE=1 SV=4	GNAQ_HUMAN	-0.0833275	0.201822	0.792211
P53999	TCP4_HUMAN Activated RNA polymerase II transcriptional coactivator p15 OS=Homo sapiens OX=9606 GN=SUB1 PE=1 SV=3	TCP4_HUMAN	0.0351426	0.669609	0.99635
Q8TD26;Q9HCK8;Q3L8U1;O14647;Q9P2D1;O14646	CHD6_HUMAN Chromodomain-helicase-DNA-binding protein 6 OS=Homo sapiens OX=9606 GN=CHD6 PE=1 SV=4;CHD8_HUMAN Chromodomain-helicase-DNA-binding protein 8 OS=Homo sapiens OX=9606 GN=CHD8 PE=1 SV=5;CHD9_HUMAN Chromodomain-helicase-DNA-binding protein 9 OS=Homo sapiens OX=9606 GN=CHD9 PE=1 SV=2;CHD2_HUMAN Chromodomain-helicase-DNA-binding protein 2 OS=Homo sapiens OX=9606 GN=CHD2 PE=1 SV=2;CHD7_HUMAN …	CHD6_HUMAN;CHD8_HUMAN;CHD9_HUMAN;CHD2_HUMAN;CHD7_HUMAN;CHD1_HUMAN	-0.0184315	0.87884	0.999806
Q5JNZ5;P62854	RS26L_HUMAN Putative ribosomal protein eS26-like OS=Homo sapiens OX=9606 GN=RPS26P11 PE=5 SV=1;RS26_HUMAN Small ribosomal subunit protein eS26 OS=Homo sapiens OX=9606 GN=RPS26 PE=1 SV=3	RS26L_HUMAN;RS26_HUMAN	0.00244302	0.966061	0.999806
Q15437;Q15436	SC23B_HUMAN Protein transport protein Sec23B OS=Homo sapiens OX=9606 GN=SEC23B PE=1 SV=2;SC23A_HUMAN Protein transport protein Sec23A OS=Homo sapiens OX=9606 GN=SEC23A PE=1 SV=2	SC23B_HUMAN;SC23A_HUMAN	0.119028	0.0549431	0.517289
Q96KC2	ARL5B_HUMAN ADP-ribosylation factor-like protein 5B OS=Homo sapiens OX=9606 GN=ARL5B PE=1 SV=1	ARL5B_HUMAN	-0.355768	0.00270696	0.119552
Q9UDR5	AASS_HUMAN Alpha-aminoadipic semialdehyde synthase, mitochondrial OS=Homo sapiens OX=9606 GN=AASS PE=1 SV=1	AASS_HUMAN	0.0442474	0.646121	0.992677
Q99623	PHB2_HUMAN Prohibitin-2 OS=Homo sapiens OX=9606 GN=PHB2 PE=1 SV=2	PHB2_HUMAN	0.0364156	0.314772	0.886705
Q5VTU8;P56381	AT5EL_HUMAN ATP synthase subunit epsilon-like protein, mitochondrial OS=Homo sapiens OX=9606 GN=ATP5F1EP2 PE=1 SV=1;ATP5E_HUMAN ATP synthase subunit epsilon, mitochondrial OS=Homo sapiens OX=9606 GN=ATP5F1E PE=1 SV=2	AT5EL_HUMAN;ATP5E_HUMAN	0.0303033	0.685575	0.99635
P11940;Q13310	PABP1_HUMAN Polyadenylate-binding protein 1 OS=Homo sapiens OX=9606 GN=PABPC1 PE=1 SV=2;PABP4_HUMAN Polyadenylate-binding protein 4 OS=Homo sapiens OX=9606 GN=PABPC4 PE=1 SV=1	PABP1_HUMAN;PABP4_HUMAN	0.0564854	0.25514	0.841297
P52799	EFNB2_HUMAN Ephrin-B2 OS=Homo sapiens OX=9606 GN=EFNB2 PE=1 SV=1	EFNB2_HUMAN	-0.110609	0.150786	0.729088
P25440;Q15059;O60885	BRD2_HUMAN Bromodomain-containing protein 2 OS=Homo sapiens OX=9606 GN=BRD2 PE=1 SV=2;BRD3_HUMAN Bromodomain-containing protein 3 OS=Homo sapiens OX=9606 GN=BRD3 PE=1 SV=1;BRD4_HUMAN Bromodomain-containing protein 4 OS=Homo sapiens OX=9606 GN=BRD4 PE=1 SV=2	BRD2_HUMAN;BRD3_HUMAN;BRD4_HUMAN	0.0469409	0.830677	0.999516
O95169	NDUB8_HUMAN NADH dehydrogenase [ubiquinone] 1 beta subcomplex subunit 8, mitochondrial OS=Homo sapiens OX=9606 GN=NDUFB8 PE=1 SV=1	NDUB8_HUMAN	0.0512652	0.410209	0.94241
O94826	TOM70_HUMAN Mitochondrial import receptor subunit TOM70 OS=Homo sapiens OX=9606 GN=TOMM70 PE=1 SV=1	TOM70_HUMAN	0.0660314	0.0545217	0.516296
Q02218	ODO1_HUMAN 2-oxoglutarate dehydrogenase complex component E1 OS=Homo sapiens OX=9606 GN=OGDH PE=1 SV=3	ODO1_HUMAN	0.0641274	0.0639426	0.547179
O95602;O14802	RPA1_HUMAN DNA-directed RNA polymerase I subunit RPA1 OS=Homo sapiens OX=9606 GN=POLR1A PE=1 SV=2;RPC1_HUMAN DNA-directed RNA polymerase III subunit RPC1 OS=Homo sapiens OX=9606 GN=POLR3A PE=1 SV=2	RPA1_HUMAN;RPC1_HUMAN	-0.00499076	0.949138	0.999806
Q9BYG3	MK67I_HUMAN MKI67 FHA domain-interacting nucleolar phosphoprotein OS=Homo sapiens OX=9606 GN=NIFK PE=1 SV=1	MK67I_HUMAN	0.0311399	0.523398	0.969665
P06733	ENOA_HUMAN Alpha-enolase OS=Homo sapiens OX=9606 GN=ENO1 PE=1 SV=2	ENOA_HUMAN	-0.0500139	0.224781	0.811081
Q08345	DDR1_HUMAN Epithelial discoidin domain-containing receptor 1 OS=Homo sapiens OX=9606 GN=DDR1 PE=1 SV=1	DDR1_HUMAN	NA	NA	NA
Q9GZT3	SLIRP_HUMAN SRA stem-loop-interacting RNA-binding protein, mitochondrial OS=Homo sapiens OX=9606 GN=SLIRP PE=1 SV=1	SLIRP_HUMAN	0.00889511	0.804518	0.997996
P05023;P13637;P20648;P50993	AT1A1_HUMAN Sodium/potassium-transporting ATPase subunit alpha-1 OS=Homo sapiens OX=9606 GN=ATP1A1 PE=1 SV=1;AT1A3_HUMAN Sodium/potassium-transporting ATPase subunit alpha-3 OS=Homo sapiens OX=9606 GN=ATP1A3 PE=1 SV=3;ATP4A_HUMAN Potassium-transporting ATPase alpha chain 1 OS=Homo sapiens OX=9606 GN=ATP4A PE=1 SV=5;AT1A2_HUMAN Sodium/potassium-transporting ATPase subunit alpha-2 OS=Homo sapiens O…	AT1A1_HUMAN;AT1A3_HUMAN;ATP4A_HUMAN;AT1A2_HUMAN	-0.00935753	0.900553	0.999806
P61006	RAB8A_HUMAN Ras-related protein Rab-8A OS=Homo sapiens OX=9606 GN=RAB8A PE=1 SV=1	RAB8A_HUMAN	0.00052438	0.988897	0.999806
Q2TB90;P52789;P52790;P19367	HKDC1_HUMAN Hexokinase HKDC1 OS=Homo sapiens OX=9606 GN=HKDC1 PE=1 SV=3;HXK2_HUMAN Hexokinase-2 OS=Homo sapiens OX=9606 GN=HK2 PE=1 SV=2;HXK3_HUMAN Hexokinase-3 OS=Homo sapiens OX=9606 GN=HK3 PE=1 SV=2;HXK1_HUMAN Hexokinase-1 OS=Homo sapiens OX=9606 GN=HK1 PE=1 SV=3	HKDC1_HUMAN;HXK2_HUMAN;HXK3_HUMAN;HXK1_HUMAN	-0.113652	0.410439	0.94241
Q16540	RM23_HUMAN Large ribosomal subunit protein uL23m OS=Homo sapiens OX=9606 GN=MRPL23 PE=1 SV=1	RM23_HUMAN	-0.0832356	0.460419	0.958848
O75643;Q86VH2	U520_HUMAN U5 small nuclear ribonucleoprotein 200 kDa helicase OS=Homo sapiens OX=9606 GN=SNRNP200 PE=1 SV=2;KIF27_HUMAN Kinesin-like protein KIF27 OS=Homo sapiens OX=9606 GN=KIF27 PE=1 SV=1	U520_HUMAN;KIF27_HUMAN	0.0612108	0.575672	0.978448
Q9UJX2	CDC23_HUMAN Cell division cycle protein 23 homolog OS=Homo sapiens OX=9606 GN=CDC23 PE=1 SV=3	CDC23_HUMAN	-0.072115	0.26301	0.845572
O14734	ACOT8_HUMAN Acyl-coenzyme A thioesterase 8 OS=Homo sapiens OX=9606 GN=ACOT8 PE=1 SV=1	ACOT8_HUMAN	-0.0309711	0.651837	0.992677
O43837	IDH3B_HUMAN Isocitrate dehydrogenase [NAD] subunit beta, mitochondrial OS=Homo sapiens OX=9606 GN=IDH3B PE=1 SV=2	IDH3B_HUMAN	-0.0193234	0.747435	0.99635
Q9Y5V0	ZN706_HUMAN Zinc finger protein 706 OS=Homo sapiens OX=9606 GN=ZNF706 PE=1 SV=1	ZN706_HUMAN	-0.138458	0.755026	0.99635
P11182	ODB2_HUMAN Lipoamide acyltransferase component of branched-chain alpha-keto acid dehydrogenase complex, mitochondrial OS=Homo sapiens OX=9606 GN=DBT PE=1 SV=3	ODB2_HUMAN	0.0196538	0.687392	0.99635
Q14145	KEAP1_HUMAN Kelch-like ECH-associated protein 1 OS=Homo sapiens OX=9606 GN=KEAP1 PE=1 SV=2	KEAP1_HUMAN	-0.0467841	0.27968	0.858954
P61289	PSME3_HUMAN Proteasome activator complex subunit 3 OS=Homo sapiens OX=9606 GN=PSME3 PE=1 SV=1	PSME3_HUMAN	-0.0379801	0.118653	0.683242
Q8TEH3	DEN1A_HUMAN DENN domain-containing protein 1A OS=Homo sapiens OX=9606 GN=DENND1A PE=1 SV=2	DEN1A_HUMAN	-0.0273713	0.741576	0.99635
Q9NZ45	CISD1_HUMAN CDGSH iron-sulfur domain-containing protein 1 OS=Homo sapiens OX=9606 GN=CISD1 PE=1 SV=1	CISD1_HUMAN	0.0326857	0.528632	0.97028
Q9NRR3	C42S2_HUMAN CDC42 small effector protein 2 OS=Homo sapiens OX=9606 GN=CDC42SE2 PE=1 SV=1	C42S2_HUMAN	0.0125296	0.961043	0.999806
P23634;Q16720;P20020;Q01814	AT2B4_HUMAN Plasma membrane calcium-transporting ATPase 4 OS=Homo sapiens OX=9606 GN=ATP2B4 PE=1 SV=2;AT2B3_HUMAN Plasma membrane calcium-transporting ATPase 3 OS=Homo sapiens OX=9606 GN=ATP2B3 PE=1 SV=3;AT2B1_HUMAN Plasma membrane calcium-transporting ATPase 1 OS=Homo sapiens OX=9606 GN=ATP2B1 PE=1 SV=4;AT2B2_HUMAN Plasma membrane calcium-transporting ATPase 2 OS=Homo sapiens OX=9606 GN=ATP2B2 P…	AT2B4_HUMAN;AT2B3_HUMAN;AT2B1_HUMAN;AT2B2_HUMAN	0.0195245	0.807451	0.997996
P10644;P31321	KAP0_HUMAN cAMP-dependent protein kinase type I-alpha regulatory subunit OS=Homo sapiens OX=9606 GN=PRKAR1A PE=1 SV=1;KAP1_HUMAN cAMP-dependent protein kinase type I-beta regulatory subunit OS=Homo sapiens OX=9606 GN=PRKAR1B PE=1 SV=4	KAP0_HUMAN;KAP1_HUMAN	-0.00308359	0.973001	0.999806
O43676	NDUB3_HUMAN NADH dehydrogenase [ubiquinone] 1 beta subcomplex subunit 3 OS=Homo sapiens OX=9606 GN=NDUFB3 PE=1 SV=3	NDUB3_HUMAN	-0.0212048	0.716216	0.99635
Q13011	ECH1_HUMAN Delta(3,5)-Delta(2,4)-dienoyl-CoA isomerase, mitochondrial OS=Homo sapiens OX=9606 GN=ECH1 PE=1 SV=2	ECH1_HUMAN	0.0322269	0.340707	0.906042
Q86WJ1	CHD1L_HUMAN Chromodomain-helicase-DNA-binding protein 1-like OS=Homo sapiens OX=9606 GN=CHD1L PE=1 SV=3	CHD1L_HUMAN	-0.0308193	0.40035	0.936786
Q9UGN5	PARP2_HUMAN Poly [ADP-ribose] polymerase 2 OS=Homo sapiens OX=9606 GN=PARP2 PE=1 SV=2	PARP2_HUMAN	0.0355472	0.63119	0.990273
Q9BT09	CNPY3_HUMAN Protein canopy homolog 3 OS=Homo sapiens OX=9606 GN=CNPY3 PE=1 SV=1	CNPY3_HUMAN	-0.0221482	0.475411	0.961617
O00154;Q6ZUV0	BACH_HUMAN Cytosolic acyl coenzyme A thioester hydrolase OS=Homo sapiens OX=9606 GN=ACOT7 PE=1 SV=3;BACHL_HUMAN Putative cytosolic acyl coenzyme A thioester hydrolase-like OS=Homo sapiens OX=9606 GN=ACOT7L PE=5 SV=1	BACH_HUMAN;BACHL_HUMAN	0.0139255	0.91636	0.999806
O76095	JTB_HUMAN Protein JTB OS=Homo sapiens OX=9606 GN=JTB PE=1 SV=1	JTB_HUMAN	-0.0301331	0.8377	0.999748
P61960	UFM1_HUMAN Ubiquitin-fold modifier 1 OS=Homo sapiens OX=9606 GN=UFM1 PE=1 SV=1	UFM1_HUMAN	-0.20244	0.000234151	0.0342595
Q9H9B4	SFXN1_HUMAN Sideroflexin-1 OS=Homo sapiens OX=9606 GN=SFXN1 PE=1 SV=4	SFXN1_HUMAN	0.00697575	0.87406	0.999806
P06744	G6PI_HUMAN Glucose-6-phosphate isomerase OS=Homo sapiens OX=9606 GN=GPI PE=1 SV=4	G6PI_HUMAN	0.0237009	0.33409	0.898695
P07305	H10_HUMAN Histone H1.0 OS=Homo sapiens OX=9606 GN=H1-0 PE=1 SV=3	H10_HUMAN	-0.0780515	0.180679	0.763381
Q719H9;Q4G0X4	KCTD1_HUMAN BTB/POZ domain-containing protein KCTD1 OS=Homo sapiens OX=9606 GN=KCTD1 PE=1 SV=1;KCD21_HUMAN BTB/POZ domain-containing protein KCTD21 OS=Homo sapiens OX=9606 GN=KCTD21 PE=1 SV=1	KCTD1_HUMAN;KCD21_HUMAN	-0.0682822	0.856307	0.999806
O15235	RT12_HUMAN Small ribosomal subunit protein uS12m OS=Homo sapiens OX=9606 GN=MRPS12 PE=1 SV=1	RT12_HUMAN	-0.05175	0.5223	0.969665
O43768;P56211	ENSA_HUMAN Alpha-endosulfine OS=Homo sapiens OX=9606 GN=ENSA PE=1 SV=1;ARP19_HUMAN cAMP-regulated phosphoprotein 19 OS=Homo sapiens OX=9606 GN=ARPP19 PE=1 SV=2	ENSA_HUMAN;ARP19_HUMAN	-0.0780319	0.524665	0.969665
Q6P4Q7	CNNM4_HUMAN Metal transporter CNNM4 OS=Homo sapiens OX=9606 GN=CNNM4 PE=1 SV=3	CNNM4_HUMAN	-0.0150872	0.971372	0.999806
Q12860	CNTN1_HUMAN Contactin-1 OS=Homo sapiens OX=9606 GN=CNTN1 PE=1 SV=1	CNTN1_HUMAN	NA	NA	NA
Q96MW5	COG8_HUMAN Conserved oligomeric Golgi complex subunit 8 OS=Homo sapiens OX=9606 GN=COG8 PE=1 SV=2	COG8_HUMAN	-0.00820939	0.860694	0.999806
Q9NZM1	MYOF_HUMAN Myoferlin OS=Homo sapiens OX=9606 GN=MYOF PE=1 SV=1	MYOF_HUMAN	NA	NA	NA
Q14344	GNA13_HUMAN Guanine nucleotide-binding protein subunit alpha-13 OS=Homo sapiens OX=9606 GN=GNA13 PE=1 SV=2	GNA13_HUMAN	0.0379794	0.594808	0.98386
P13797;P13796	PLST_HUMAN Plastin-3 OS=Homo sapiens OX=9606 GN=PLS3 PE=1 SV=4;PLSL_HUMAN Plastin-2 OS=Homo sapiens OX=9606 GN=LCP1 PE=1 SV=6	PLST_HUMAN;PLSL_HUMAN	0.030983	0.87855	0.999806
Q9Y2C4	EXOG_HUMAN Nuclease EXOG, mitochondrial OS=Homo sapiens OX=9606 GN=EXOG PE=1 SV=2	EXOG_HUMAN	0.0733746	0.624607	0.98957
P56181	NDUV3_HUMAN NADH dehydrogenase [ubiquinone] flavoprotein 3, mitochondrial OS=Homo sapiens OX=9606 GN=NDUFV3 PE=1 SV=2	NDUV3_HUMAN	0.110393	0.452551	0.95675
Q6SJ96;P20226	TBPL2_HUMAN TATA box-binding protein-like 2 OS=Homo sapiens OX=9606 GN=TBPL2 PE=2 SV=1;TBP_HUMAN TATA-box-binding protein OS=Homo sapiens OX=9606 GN=TBP PE=1 SV=2	TBPL2_HUMAN;TBP_HUMAN	-0.0415473	0.701642	0.99635
O14981	BTAF1_HUMAN TATA-binding protein-associated factor 172 OS=Homo sapiens OX=9606 GN=BTAF1 PE=1 SV=2	BTAF1_HUMAN	0.00251835	0.957213	0.999806
Q02539;P16402;P10412;P16401;P16403	H11_HUMAN Histone H1.1 OS=Homo sapiens OX=9606 GN=H1-1 PE=1 SV=3;H13_HUMAN Histone H1.3 OS=Homo sapiens OX=9606 GN=H1-3 PE=1 SV=2;H14_HUMAN Histone H1.4 OS=Homo sapiens OX=9606 GN=H1-4 PE=1 SV=2;H15_HUMAN Histone H1.5 OS=Homo sapiens OX=9606 GN=H1-5 PE=1 SV=3;H12_HUMAN Histone H1.2 OS=Homo sapiens OX=9606 GN=H1-2 PE=1 SV=2	H11_HUMAN;H13_HUMAN;H14_HUMAN;H15_HUMAN;H12_HUMAN	0.0169049	0.963554	0.999806
Q14137	BOP1_HUMAN Ribosome biogenesis protein BOP1 OS=Homo sapiens OX=9606 GN=BOP1 PE=1 SV=2	BOP1_HUMAN	0.032153	0.283112	0.861531
Q9BV44	THUM3_HUMAN tRNA (guanine(6)-N2)-methyltransferase THUMP3 OS=Homo sapiens OX=9606 GN=THUMPD3 PE=1 SV=1	THUM3_HUMAN	-0.0283657	0.304518	0.878423
P63104;P31947;Q04917;P61981	1433Z_HUMAN 14-3-3 protein zeta/delta OS=Homo sapiens OX=9606 GN=YWHAZ PE=1 SV=1;1433S_HUMAN 14-3-3 protein sigma OS=Homo sapiens OX=9606 GN=SFN PE=1 SV=1;1433F_HUMAN 14-3-3 protein eta OS=Homo sapiens OX=9606 GN=YWHAH PE=1 SV=4;1433G_HUMAN 14-3-3 protein gamma OS=Homo sapiens OX=9606 GN=YWHAG PE=1 SV=2	1433Z_HUMAN;1433S_HUMAN;1433F_HUMAN;1433G_HUMAN	0.0830802	0.743732	0.99635
P00533;Q15303;P04626	EGFR_HUMAN Epidermal growth factor receptor OS=Homo sapiens OX=9606 GN=EGFR PE=1 SV=2;ERBB4_HUMAN Receptor tyrosine-protein kinase erbB-4 OS=Homo sapiens OX=9606 GN=ERBB4 PE=1 SV=1;ERBB2_HUMAN Receptor tyrosine-protein kinase erbB-2 OS=Homo sapiens OX=9606 GN=ERBB2 PE=1 SV=1	EGFR_HUMAN;ERBB4_HUMAN;ERBB2_HUMAN	NA	NA	NA
Q9NRX2	RM17_HUMAN Large ribosomal subunit protein bL17m OS=Homo sapiens OX=9606 GN=MRPL17 PE=1 SV=1	RM17_HUMAN	0.0111027	0.766954	0.99635
P25788	PSA3_HUMAN Proteasome subunit alpha type-3 OS=Homo sapiens OX=9606 GN=PSMA3 PE=1 SV=2	PSA3_HUMAN	-0.0440481	0.0641098	0.547179
P04843	RPN1_HUMAN Dolichyl-diphosphooligosaccharide--protein glycosyltransferase subunit 1 OS=Homo sapiens OX=9606 GN=RPN1 PE=1 SV=1	RPN1_HUMAN	0.0408649	0.129977	0.701025
Q9Y2K6	UBP20_HUMAN Ubiquitin carboxyl-terminal hydrolase 20 OS=Homo sapiens OX=9606 GN=USP20 PE=1 SV=2	UBP20_HUMAN	-0.0610012	0.516219	0.969665
P17050	NAGAB_HUMAN Alpha-N-acetylgalactosaminidase OS=Homo sapiens OX=9606 GN=NAGA PE=1 SV=2	NAGAB_HUMAN	-0.0194515	0.826165	0.999516
Q04912;P12931;Q9H3Y6;P42685;P08581	RON_HUMAN Macrophage-stimulating protein receptor OS=Homo sapiens OX=9606 GN=MST1R PE=1 SV=3;SRC_HUMAN Proto-oncogene tyrosine-protein kinase Src OS=Homo sapiens OX=9606 GN=SRC PE=1 SV=3;SRMS_HUMAN Tyrosine-protein kinase Srms OS=Homo sapiens OX=9606 GN=SRMS PE=1 SV=1;FRK_HUMAN Tyrosine-protein kinase FRK OS=Homo sapiens OX=9606 GN=FRK PE=1 SV=1;MET_HUMAN Hepatocyte growth factor receptor OS=Homo…	RON_HUMAN;SRC_HUMAN;SRMS_HUMAN;FRK_HUMAN;MET_HUMAN	-0.107002	0.442472	0.95403
P07195;P07864;Q6ZMR3;P00338	LDHB_HUMAN L-lactate dehydrogenase B chain OS=Homo sapiens OX=9606 GN=LDHB PE=1 SV=2;LDHC_HUMAN L-lactate dehydrogenase C chain OS=Homo sapiens OX=9606 GN=LDHC PE=1 SV=4;LDH6A_HUMAN L-lactate dehydrogenase A-like 6A OS=Homo sapiens OX=9606 GN=LDHAL6A PE=1 SV=1;LDHA_HUMAN L-lactate dehydrogenase A chain OS=Homo sapiens OX=9606 GN=LDHA PE=1 SV=2	LDHB_HUMAN;LDHC_HUMAN;LDH6A_HUMAN;LDHA_HUMAN	-0.0414902	0.223969	0.809659
Q8N5N7	RM50_HUMAN Large ribosomal subunit protein mL50 OS=Homo sapiens OX=9606 GN=MRPL50 PE=1 SV=2	RM50_HUMAN	0.0126647	0.840613	0.999806
Q9UDY8	MALT1_HUMAN Mucosa-associated lymphoid tissue lymphoma translocation protein 1 OS=Homo sapiens OX=9606 GN=MALT1 PE=1 SV=1	MALT1_HUMAN	0.0297349	0.614498	0.986915
P46779	RL28_HUMAN Large ribosomal subunit protein eL28 OS=Homo sapiens OX=9606 GN=RPL28 PE=1 SV=3	RL28_HUMAN	-0.0139902	0.744713	0.99635
Q00325	S25A3_HUMAN Solute carrier family 25 member 3 OS=Homo sapiens OX=9606 GN=SLC25A3 PE=1 SV=2	S25A3_HUMAN	0.0467213	0.37889	0.932015
Q9NUP1	BL1S4_HUMAN Biogenesis of lysosome-related organelles complex 1 subunit 4 OS=Homo sapiens OX=9606 GN=BLOC1S4 PE=1 SV=1	BL1S4_HUMAN	-0.085311	0.688207	0.99635
Q9BW85	YJU2_HUMAN Splicing factor YJU2 OS=Homo sapiens OX=9606 GN=YJU2 PE=1 SV=1	YJU2_HUMAN	0.106128	0.202692	0.792536
Q96CM8	ACSF2_HUMAN Medium-chain acyl-CoA ligase ACSF2, mitochondrial OS=Homo sapiens OX=9606 GN=ACSF2 PE=1 SV=2	ACSF2_HUMAN	-0.0224501	0.629015	0.98957
P11940;Q4VXU2	PABP1_HUMAN Polyadenylate-binding protein 1 OS=Homo sapiens OX=9606 GN=PABPC1 PE=1 SV=2;PAP1L_HUMAN Polyadenylate-binding protein 1-like OS=Homo sapiens OX=9606 GN=PABPC1L PE=2 SV=1	PABP1_HUMAN;PAP1L_HUMAN	-0.0529828	0.523664	0.969665
P11940;P0CB38;Q13310	PABP1_HUMAN Polyadenylate-binding protein 1 OS=Homo sapiens OX=9606 GN=PABPC1 PE=1 SV=2;PAB4L_HUMAN Polyadenylate-binding protein 4-like OS=Homo sapiens OX=9606 GN=PABPC4L PE=2 SV=1;PABP4_HUMAN Polyadenylate-binding protein 4 OS=Homo sapiens OX=9606 GN=PABPC4 PE=1 SV=1	PABP1_HUMAN;PAB4L_HUMAN;PABP4_HUMAN	0.0789523	0.475854	0.961617
Q9H0C8	ILKAP_HUMAN Integrin-linked kinase-associated serine/threonine phosphatase 2C OS=Homo sapiens OX=9606 GN=ILKAP PE=1 SV=1	ILKAP_HUMAN	-0.0198548	0.603855	0.98656
P05026	AT1B1_HUMAN Sodium/potassium-transporting ATPase subunit beta-1 OS=Homo sapiens OX=9606 GN=ATP1B1 PE=1 SV=1	AT1B1_HUMAN	NA	NA	NA
P08708	RS17_HUMAN Small ribosomal subunit protein eS17 OS=Homo sapiens OX=9606 GN=RPS17 PE=1 SV=2	RS17_HUMAN	-0.0358481	0.465667	0.961184
Q02127	PYRD_HUMAN Dihydroorotate dehydrogenase (quinone), mitochondrial OS=Homo sapiens OX=9606 GN=DHODH PE=1 SV=3	PYRD_HUMAN	0.0393745	0.466066	0.961184
O43633	CHM2A_HUMAN Charged multivesicular body protein 2a OS=Homo sapiens OX=9606 GN=CHMP2A PE=1 SV=1	CHM2A_HUMAN	-0.0480773	0.360935	0.923945
P14927	QCR7_HUMAN Cytochrome b-c1 complex subunit 7 OS=Homo sapiens OX=9606 GN=UQCRB PE=1 SV=2	QCR7_HUMAN	-0.0112075	0.873534	0.999806
P55210	CASP7_HUMAN Caspase-7 OS=Homo sapiens OX=9606 GN=CASP7 PE=1 SV=1	CASP7_HUMAN	-0.0218336	0.696099	0.99635
Q8N5M4	TTC9C_HUMAN Tetratricopeptide repeat protein 9C OS=Homo sapiens OX=9606 GN=TTC9C PE=1 SV=1	TTC9C_HUMAN	-0.0216164	0.635838	0.99185
P48047	ATPO_HUMAN ATP synthase subunit O, mitochondrial OS=Homo sapiens OX=9606 GN=ATP5PO PE=1 SV=1	ATPO_HUMAN	0.0333169	0.395815	0.933488
Q13423	NNTM_HUMAN NAD(P) transhydrogenase, mitochondrial OS=Homo sapiens OX=9606 GN=NNT PE=1 SV=3	NNTM_HUMAN	0.0853565	0.0617861	0.541136
P07437;Q13885;P68371;P04350;Q9BVA1;Q13509	TBB5_HUMAN Tubulin beta chain OS=Homo sapiens OX=9606 GN=TUBB PE=1 SV=2;TBB2A_HUMAN Tubulin beta-2A chain OS=Homo sapiens OX=9606 GN=TUBB2A PE=1 SV=1;TBB4B_HUMAN Tubulin beta-4B chain OS=Homo sapiens OX=9606 GN=TUBB4B PE=1 SV=1;TBB4A_HUMAN Tubulin beta-4A chain OS=Homo sapiens OX=9606 GN=TUBB4A PE=1 SV=2;TBB2B_HUMAN Tubulin beta-2B chain OS=Homo sapiens OX=9606 GN=TUBB2B PE=1 SV=1;TBB3_HUMAN Tubu…	TBB5_HUMAN;TBB2A_HUMAN;TBB4B_HUMAN;TBB4A_HUMAN;TBB2B_HUMAN;TBB3_HUMAN	0.0264891	0.669077	0.996339
P56556	NDUA6_HUMAN NADH dehydrogenase [ubiquinone] 1 alpha subcomplex subunit 6 OS=Homo sapiens OX=9606 GN=NDUFA6 PE=1 SV=4	NDUA6_HUMAN	-0.0626221	0.153987	0.734714
Q16891	MIC60_HUMAN MICOS complex subunit MIC60 OS=Homo sapiens OX=9606 GN=IMMT PE=1 SV=1	MIC60_HUMAN	0.00429188	0.932403	0.999806
P61353	RL27_HUMAN Large ribosomal subunit protein eL27 OS=Homo sapiens OX=9606 GN=RPL27 PE=1 SV=2	RL27_HUMAN	-0.0279014	0.430677	0.95116
P11274;Q12979	BCR_HUMAN Breakpoint cluster region protein OS=Homo sapiens OX=9606 GN=BCR PE=1 SV=2;ABR_HUMAN Active breakpoint cluster region-related protein OS=Homo sapiens OX=9606 GN=ABR PE=1 SV=2	BCR_HUMAN;ABR_HUMAN	0.0715339	0.690409	0.99635
P11940;Q9H361;Q13310	PABP1_HUMAN Polyadenylate-binding protein 1 OS=Homo sapiens OX=9606 GN=PABPC1 PE=1 SV=2;PABP3_HUMAN Polyadenylate-binding protein 3 OS=Homo sapiens OX=9606 GN=PABPC3 PE=1 SV=2;PABP4_HUMAN Polyadenylate-binding protein 4 OS=Homo sapiens OX=9606 GN=PABPC4 PE=1 SV=1	PABP1_HUMAN;PABP3_HUMAN;PABP4_HUMAN	-0.00448285	0.945373	0.999806
Q15050	RRS1_HUMAN Ribosome biogenesis regulatory protein homolog OS=Homo sapiens OX=9606 GN=RRS1 PE=1 SV=2	RRS1_HUMAN	0.00260043	0.940175	0.999806
P48723	HSP13_HUMAN Heat shock 70 kDa protein 13 OS=Homo sapiens OX=9606 GN=HSPA13 PE=1 SV=1	HSP13_HUMAN	-0.016015	0.785542	0.997069
Q13823	NOG2_HUMAN Nucleolar GTP-binding protein 2 OS=Homo sapiens OX=9606 GN=GNL2 PE=1 SV=1	NOG2_HUMAN	-0.00660592	0.854147	0.999806
Q8N183	NDUF2_HUMAN NADH dehydrogenase [ubiquinone] 1 alpha subcomplex assembly factor 2 OS=Homo sapiens OX=9606 GN=NDUFAF2 PE=1 SV=1	NDUF2_HUMAN	-0.0346955	0.56687	0.976736
P21675	TAF1_HUMAN Transcription initiation factor TFIID subunit 1 OS=Homo sapiens OX=9606 GN=TAF1 PE=1 SV=2	TAF1_HUMAN	-0.0224326	0.903013	0.999806
O75145	LIPA3_HUMAN Liprin-alpha-3 OS=Homo sapiens OX=9606 GN=PPFIA3 PE=1 SV=3	LIPA3_HUMAN	-0.0449435	0.509075	0.967334
Q9UQ13	SHOC2_HUMAN Leucine-rich repeat protein SHOC-2 OS=Homo sapiens OX=9606 GN=SHOC2 PE=1 SV=2	SHOC2_HUMAN	-0.0923635	0.197065	0.785967
Q9Y673	ALG5_HUMAN Dolichyl-phosphate beta-glucosyltransferase OS=Homo sapiens OX=9606 GN=ALG5 PE=1 SV=1	ALG5_HUMAN	0.0664633	0.0710856	0.565281
O43819	SCO2_HUMAN Protein SCO2 homolog, mitochondrial OS=Homo sapiens OX=9606 GN=SCO2 PE=1 SV=3	SCO2_HUMAN	0.120679	0.057771	0.530895
O95831	AIFM1_HUMAN Apoptosis-inducing factor 1, mitochondrial OS=Homo sapiens OX=9606 GN=AIFM1 PE=1 SV=1	AIFM1_HUMAN	0.047794	0.0919068	0.618287
P23786	CPT2_HUMAN Carnitine O-palmitoyltransferase 2, mitochondrial OS=Homo sapiens OX=9606 GN=CPT2 PE=1 SV=2	CPT2_HUMAN	0.0108639	0.788616	0.997069
Q8TDX7	NEK7_HUMAN Serine/threonine-protein kinase Nek7 OS=Homo sapiens OX=9606 GN=NEK7 PE=1 SV=1	NEK7_HUMAN	-0.0103301	0.788039	0.997069
P20648	ATP4A_HUMAN Potassium-transporting ATPase alpha chain 1 OS=Homo sapiens OX=9606 GN=ATP4A PE=1 SV=5	ATP4A_HUMAN	0.0469832	0.780156	0.996617
Q8NBU5	ATAD1_HUMAN Outer mitochondrial transmembrane helix translocase OS=Homo sapiens OX=9606 GN=ATAD1 PE=1 SV=1	ATAD1_HUMAN	-0.0396663	0.222577	0.809659
Q16254	E2F4_HUMAN Transcription factor E2F4 OS=Homo sapiens OX=9606 GN=E2F4 PE=1 SV=2	E2F4_HUMAN	-0.0354305	0.551299	0.974954
O60812;P07910;B2RXH8	HNRC1_HUMAN Heterogeneous nuclear ribonucleoprotein C-like 1 OS=Homo sapiens OX=9606 GN=HNRNPCL1 PE=1 SV=1;HNRPC_HUMAN Heterogeneous nuclear ribonucleoproteins C1/C2 OS=Homo sapiens OX=9606 GN=HNRNPC PE=1 SV=4;HNRC2_HUMAN Heterogeneous nuclear ribonucleoprotein C-like 2 OS=Homo sapiens OX=9606 GN=HNRNPCL2 PE=1 SV=1	HNRC1_HUMAN;HNRPC_HUMAN;HNRC2_HUMAN	-0.136868	0.458162	0.958848
Q8IVS2	FABD_HUMAN Malonyl-CoA-acyl carrier protein transacylase, mitochondrial OS=Homo sapiens OX=9606 GN=MCAT PE=1 SV=2	FABD_HUMAN	0.0688724	0.268713	0.850496
Q14566	MCM6_HUMAN DNA replication licensing factor MCM6 OS=Homo sapiens OX=9606 GN=MCM6 PE=1 SV=1	MCM6_HUMAN	0.0357495	0.200411	0.789485
Q6P587	FAHD1_HUMAN Acylpyruvase FAHD1, mitochondrial OS=Homo sapiens OX=9606 GN=FAHD1 PE=1 SV=2	FAHD1_HUMAN	0.0072885	0.864681	0.999806
Q9BRJ2	RM45_HUMAN Large ribosomal subunit protein mL45 OS=Homo sapiens OX=9606 GN=MRPL45 PE=1 SV=2	RM45_HUMAN	-0.095476	0.0231147	0.35108
P68400	CSK21_HUMAN Casein kinase II subunit alpha OS=Homo sapiens OX=9606 GN=CSNK2A1 PE=1 SV=1	CSK21_HUMAN	0.074728	0.16894	0.747149
P33993	MCM7_HUMAN DNA replication licensing factor MCM7 OS=Homo sapiens OX=9606 GN=MCM7 PE=1 SV=4	MCM7_HUMAN	0.0288416	0.395008	0.933488
Q9Y243;P31751;P31749	AKT3_HUMAN RAC-gamma serine/threonine-protein kinase OS=Homo sapiens OX=9606 GN=AKT3 PE=1 SV=1;AKT2_HUMAN RAC-beta serine/threonine-protein kinase OS=Homo sapiens OX=9606 GN=AKT2 PE=1 SV=2;AKT1_HUMAN RAC-alpha serine/threonine-protein kinase OS=Homo sapiens OX=9606 GN=AKT1 PE=1 SV=2	AKT3_HUMAN;AKT2_HUMAN;AKT1_HUMAN	-0.0723025	0.65419	0.9928
P11940;Q9H361;Q4VXU2;Q5JQF8	PABP1_HUMAN Polyadenylate-binding protein 1 OS=Homo sapiens OX=9606 GN=PABPC1 PE=1 SV=2;PABP3_HUMAN Polyadenylate-binding protein 3 OS=Homo sapiens OX=9606 GN=PABPC3 PE=1 SV=2;PAP1L_HUMAN Polyadenylate-binding protein 1-like OS=Homo sapiens OX=9606 GN=PABPC1L PE=2 SV=1;PAP1M_HUMAN Polyadenylate-binding protein 1-like 2 OS=Homo sapiens OX=9606 GN=PABPC1L2B PE=2 SV=1	PABP1_HUMAN;PABP3_HUMAN;PAP1L_HUMAN;PAP1M_HUMAN	0.0563285	0.514623	0.969405
P17028	ZNF24_HUMAN Zinc finger protein 24 OS=Homo sapiens OX=9606 GN=ZNF24 PE=1 SV=4	ZNF24_HUMAN	-0.0898013	0.402561	0.938428
P61254;Q9UNX3	RL26_HUMAN Large ribosomal subunit protein uL24 OS=Homo sapiens OX=9606 GN=RPL26 PE=1 SV=1;RL26L_HUMAN Ribosomal protein uL24-like OS=Homo sapiens OX=9606 GN=RPL26L1 PE=1 SV=1	RL26_HUMAN;RL26L_HUMAN	-0.0400224	0.364085	0.925657
Q99996	AKAP9_HUMAN A-kinase anchor protein 9 OS=Homo sapiens OX=9606 GN=AKAP9 PE=1 SV=4	AKAP9_HUMAN	-0.0609035	0.265146	0.847145
Q13123	RED_HUMAN Protein Red OS=Homo sapiens OX=9606 GN=IK PE=1 SV=3	RED_HUMAN	-0.0341034	0.172913	0.751655
Q99879;P57053;Q5QNW6;O60814;P62807;Q99880;Q99877;Q93079;P58876	H2B1M_HUMAN Histone H2B type 1-M OS=Homo sapiens OX=9606 GN=H2BC14 PE=1 SV=3;H2BFS_HUMAN Histone H2B type F-S OS=Homo sapiens OX=9606 GN=H2BC12L PE=1 SV=2;H2B2F_HUMAN Histone H2B type 2-F OS=Homo sapiens OX=9606 GN=H2BC18 PE=1 SV=3;H2B1K_HUMAN Histone H2B type 1-K OS=Homo sapiens OX=9606 GN=H2BC12 PE=1 SV=3;H2B1C_HUMAN Histone H2B type 1-C/E/F/G/I OS=Homo sapiens OX=9606 GN=H2BC10 PE=1 SV=4;H2B1L…	H2B1M_HUMAN;H2BFS_HUMAN;H2B2F_HUMAN;H2B1K_HUMAN;H2B1C_HUMAN;H2B1L_HUMAN;H2B1N_HUMAN;H2B1H_HUMAN;H2B1D_HUMAN	0.0339144	0.699617	0.99635
Q99614	TTC1_HUMAN Tetratricopeptide repeat protein 1 OS=Homo sapiens OX=9606 GN=TTC1 PE=1 SV=1	TTC1_HUMAN	0.028398	0.652474	0.992677
P62266	RS23_HUMAN Small ribosomal subunit protein uS12 OS=Homo sapiens OX=9606 GN=RPS23 PE=1 SV=3	RS23_HUMAN	0.00614766	0.86552	0.999806
Q5XXA6	ANO1_HUMAN Anoctamin-1 OS=Homo sapiens OX=9606 GN=ANO1 PE=1 SV=1	ANO1_HUMAN	NA	NA	NA
O75746	S2512_HUMAN Electrogenic aspartate/glutamate antiporter SLC25A12, mitochondrial OS=Homo sapiens OX=9606 GN=SLC25A12 PE=1 SV=2	S2512_HUMAN	-0.0231196	0.557515	0.976017
Q56P03	EAPP_HUMAN E2F-associated phosphoprotein OS=Homo sapiens OX=9606 GN=EAPP PE=1 SV=4	EAPP_HUMAN	0.0729165	0.250025	0.834014
P63165	SUMO1_HUMAN Small ubiquitin-related modifier 1 OS=Homo sapiens OX=9606 GN=SUMO1 PE=1 SV=1	SUMO1_HUMAN	-0.00447625	0.966072	0.999806
P50583	AP4A_HUMAN Bis(5'-nucleosyl)-tetraphosphatase [asymmetrical] OS=Homo sapiens OX=9606 GN=NUDT2 PE=1 SV=3	AP4A_HUMAN	0.0643645	0.188589	0.775717
O95758	PTBP3_HUMAN Polypyrimidine tract-binding protein 3 OS=Homo sapiens OX=9606 GN=PTBP3 PE=1 SV=2	PTBP3_HUMAN	0.00942178	0.810222	0.997996
Q07157	ZO1_HUMAN Tight junction protein ZO-1 OS=Homo sapiens OX=9606 GN=TJP1 PE=1 SV=3	ZO1_HUMAN	NA	NA	NA
P20339;P61020;P51148	RAB5A_HUMAN Ras-related protein Rab-5A OS=Homo sapiens OX=9606 GN=RAB5A PE=1 SV=2;RAB5B_HUMAN Ras-related protein Rab-5B OS=Homo sapiens OX=9606 GN=RAB5B PE=1 SV=1;RAB5C_HUMAN Ras-related protein Rab-5C OS=Homo sapiens OX=9606 GN=RAB5C PE=1 SV=2	RAB5A_HUMAN;RAB5B_HUMAN;RAB5C_HUMAN	0.0579282	0.65813	0.993407
Q12846	STX4_HUMAN Syntaxin-4 OS=Homo sapiens OX=9606 GN=STX4 PE=1 SV=2	STX4_HUMAN	0.128896	0.0321754	0.415386
Q9UII2	ATIF1_HUMAN ATPase inhibitor, mitochondrial OS=Homo sapiens OX=9606 GN=ATP5IF1 PE=1 SV=1	ATIF1_HUMAN	0.0526405	0.51299	0.969405
Q9BVQ7	AFG2B_HUMAN ATPase family gene 2 protein homolog B OS=Homo sapiens OX=9606 GN=AFG2B PE=1 SV=2	AFG2B_HUMAN	-0.0323046	0.77927	0.9964
O00244	ATOX1_HUMAN Copper transport protein ATOX1 OS=Homo sapiens OX=9606 GN=ATOX1 PE=1 SV=1	ATOX1_HUMAN	-0.0029827	0.9576	0.999806
Q9UL46	PSME2_HUMAN Proteasome activator complex subunit 2 OS=Homo sapiens OX=9606 GN=PSME2 PE=1 SV=4	PSME2_HUMAN	0.0253268	0.381468	0.932015
Q9H5V8	CDCP1_HUMAN CUB domain-containing protein 1 OS=Homo sapiens OX=9606 GN=CDCP1 PE=1 SV=3	CDCP1_HUMAN	NA	NA	NA
P40222;Q9BZA5;Q9NUQ3	TXLNA_HUMAN Alpha-taxilin OS=Homo sapiens OX=9606 GN=TXLNA PE=1 SV=3;TXNG2_HUMAN Putative gamma-taxilin 2 OS=Homo sapiens OX=9606 GN=TXLNGY PE=5 SV=3;TXLNG_HUMAN Gamma-taxilin OS=Homo sapiens OX=9606 GN=TXLNG PE=1 SV=2	TXLNA_HUMAN;TXNG2_HUMAN;TXLNG_HUMAN	-0.0298488	0.735355	0.99635
Q9UIS9	MBD1_HUMAN Methyl-CpG-binding domain protein 1 OS=Homo sapiens OX=9606 GN=MBD1 PE=1 SV=2	MBD1_HUMAN	-0.0797642	0.453193	0.95675
Q9Y696	CLIC4_HUMAN Chloride intracellular channel protein 4 OS=Homo sapiens OX=9606 GN=CLIC4 PE=1 SV=4	CLIC4_HUMAN	-0.0568118	0.262176	0.845572
Q01415	GALK2_HUMAN N-acetylgalactosamine kinase OS=Homo sapiens OX=9606 GN=GALK2 PE=1 SV=1	GALK2_HUMAN	-0.0464828	0.290115	0.863284
Q16822	PCKGM_HUMAN Phosphoenolpyruvate carboxykinase [GTP], mitochondrial OS=Homo sapiens OX=9606 GN=PCK2 PE=1 SV=4	PCKGM_HUMAN	0.0459702	0.145732	0.722673
P23763;Q15836;P63027	VAMP1_HUMAN Vesicle-associated membrane protein 1 OS=Homo sapiens OX=9606 GN=VAMP1 PE=1 SV=1;VAMP3_HUMAN Vesicle-associated membrane protein 3 OS=Homo sapiens OX=9606 GN=VAMP3 PE=1 SV=3;VAMP2_HUMAN Vesicle-associated membrane protein 2 OS=Homo sapiens OX=9606 GN=VAMP2 PE=1 SV=3	VAMP1_HUMAN;VAMP3_HUMAN;VAMP2_HUMAN	-0.0543464	0.727451	0.99635
Q9BX68	HINT2_HUMAN Adenosine 5'-monophosphoramidase HINT2 OS=Homo sapiens OX=9606 GN=HINT2 PE=1 SV=1	HINT2_HUMAN	0.0655727	0.123321	0.692564
Q9H9H4	VP37B_HUMAN Vacuolar protein sorting-associated protein 37B OS=Homo sapiens OX=9606 GN=VPS37B PE=1 SV=1	VP37B_HUMAN	0.000205238	0.996504	0.999806
P19174	PLCG1_HUMAN 1-phosphatidylinositol 4,5-bisphosphate phosphodiesterase gamma-1 OS=Homo sapiens OX=9606 GN=PLCG1 PE=1 SV=1	PLCG1_HUMAN	0.0246544	0.572319	0.978448
Q14353	GAMT_HUMAN Guanidinoacetate N-methyltransferase OS=Homo sapiens OX=9606 GN=GAMT PE=1 SV=1	GAMT_HUMAN	-0.00271473	0.979243	0.999806
Q9Y5J6	T10B_HUMAN Mitochondrial import inner membrane translocase subunit Tim10 B OS=Homo sapiens OX=9606 GN=TIMM10B PE=1 SV=1	T10B_HUMAN	-0.160155	0.0891367	0.613045
P35625	TIMP3_HUMAN Metalloproteinase inhibitor 3 OS=Homo sapiens OX=9606 GN=TIMP3 PE=1 SV=2	TIMP3_HUMAN	NA	NA	NA
Q8NG31	KNL1_HUMAN Kinetochore scaffold 1 OS=Homo sapiens OX=9606 GN=KNL1 PE=1 SV=3	KNL1_HUMAN	-0.114616	0.0857369	0.607388
P27824;O14967	CALX_HUMAN Calnexin OS=Homo sapiens OX=9606 GN=CANX PE=1 SV=2;CLGN_HUMAN Calmegin OS=Homo sapiens OX=9606 GN=CLGN PE=1 SV=1	CALX_HUMAN;CLGN_HUMAN	-0.0304003	0.775712	0.99635
Q14651;P13797;P13796	PLSI_HUMAN Plastin-1 OS=Homo sapiens OX=9606 GN=PLS1 PE=1 SV=2;PLST_HUMAN Plastin-3 OS=Homo sapiens OX=9606 GN=PLS3 PE=1 SV=4;PLSL_HUMAN Plastin-2 OS=Homo sapiens OX=9606 GN=LCP1 PE=1 SV=6	PLSI_HUMAN;PLST_HUMAN;PLSL_HUMAN	-0.181415	0.458923	0.958848
P08754	GNAI3_HUMAN Guanine nucleotide-binding protein G(i) subunit alpha-3 OS=Homo sapiens OX=9606 GN=GNAI3 PE=1 SV=3	GNAI3_HUMAN	-0.07132	0.361114	0.924086
P39019	RS19_HUMAN Small ribosomal subunit protein eS19 OS=Homo sapiens OX=9606 GN=RPS19 PE=1 SV=2	RS19_HUMAN	0.00603368	0.914695	0.999806
Q99933	BAG1_HUMAN BAG family molecular chaperone regulator 1 OS=Homo sapiens OX=9606 GN=BAG1 PE=1 SV=4	BAG1_HUMAN	-0.0215642	0.745831	0.99635
Q9NYQ6	CELR1_HUMAN Cadherin EGF LAG seven-pass G-type receptor 1 OS=Homo sapiens OX=9606 GN=CELSR1 PE=1 SV=1	CELR1_HUMAN	NA	NA	NA
O75718	CRTAP_HUMAN Cartilage-associated protein OS=Homo sapiens OX=9606 GN=CRTAP PE=1 SV=1	CRTAP_HUMAN	-0.106497	0.323926	0.891516
Q9BW83	IFT27_HUMAN Intraflagellar transport protein 27 homolog OS=Homo sapiens OX=9606 GN=IFT27 PE=1 SV=1	IFT27_HUMAN	0.0025375	0.963293	0.999806
P49770	EI2BB_HUMAN Translation initiation factor eIF-2B subunit beta OS=Homo sapiens OX=9606 GN=EIF2B2 PE=1 SV=3	EI2BB_HUMAN	-0.0602416	0.420068	0.946714
O43707;Q9H254	ACTN4_HUMAN Alpha-actinin-4 OS=Homo sapiens OX=9606 GN=ACTN4 PE=1 SV=2;SPTN4_HUMAN Spectrin beta chain, non-erythrocytic 4 OS=Homo sapiens OX=9606 GN=SPTBN4 PE=1 SV=2	ACTN4_HUMAN;SPTN4_HUMAN	-0.0110721	0.877125	0.999806
Q00059	TFAM_HUMAN Transcription factor A, mitochondrial OS=Homo sapiens OX=9606 GN=TFAM PE=1 SV=1	TFAM_HUMAN	-0.033983	0.458441	0.958848
Q7L5Y9	MAEA_HUMAN E3 ubiquitin-protein transferase MAEA OS=Homo sapiens OX=9606 GN=MAEA PE=1 SV=1	MAEA_HUMAN	-0.0103997	0.795246	0.997069
P78527	PRKDC_HUMAN DNA-dependent protein kinase catalytic subunit OS=Homo sapiens OX=9606 GN=PRKDC PE=1 SV=3	PRKDC_HUMAN	-0.0128728	0.645632	0.992677
P06753	TPM3_HUMAN Tropomyosin alpha-3 chain OS=Homo sapiens OX=9606 GN=TPM3 PE=1 SV=2	TPM3_HUMAN	0.000366937	0.997032	0.999806
Q9HD15	SRA1_HUMAN Steroid receptor RNA activator 1 OS=Homo sapiens OX=9606 GN=SRA1 PE=1 SV=2	SRA1_HUMAN	-0.0887514	0.234063	0.824198
Q92685	ALG3_HUMAN Dol-P-Man:Man(5)GlcNAc(2)-PP-Dol alpha-1,3-mannosyltransferase OS=Homo sapiens OX=9606 GN=ALG3 PE=1 SV=1	ALG3_HUMAN	0.0284435	0.61909	0.988161
Q96EY8	MMAB_HUMAN Corrinoid adenosyltransferase MMAB OS=Homo sapiens OX=9606 GN=MMAB PE=1 SV=1	MMAB_HUMAN	0.0340244	0.538804	0.972258
Q9UHX1	PUF60_HUMAN Poly(U)-binding-splicing factor PUF60 OS=Homo sapiens OX=9606 GN=PUF60 PE=1 SV=1	PUF60_HUMAN	0.00281691	0.952468	0.999806
P16144	ITB4_HUMAN Integrin beta-4 OS=Homo sapiens OX=9606 GN=ITGB4 PE=1 SV=5	ITB4_HUMAN	NA	NA	NA
O14939	PLD2_HUMAN Phospholipase D2 OS=Homo sapiens OX=9606 GN=PLD2 PE=1 SV=2	PLD2_HUMAN	NA	NA	NA
O14662	STX16_HUMAN Syntaxin-16 OS=Homo sapiens OX=9606 GN=STX16 PE=1 SV=3	STX16_HUMAN	-0.0311917	0.624743	0.98957
Q96FX7	TRM61_HUMAN tRNA (adenine(58)-N(1))-methyltransferase catalytic subunit TRMT61A OS=Homo sapiens OX=9606 GN=TRMT61A PE=1 SV=1	TRM61_HUMAN	-0.00091327	0.978667	0.999806
P62829	RL23_HUMAN Large ribosomal subunit protein uL14 OS=Homo sapiens OX=9606 GN=RPL23 PE=1 SV=1	RL23_HUMAN	-0.011629	0.756317	0.99635
Q9NVI7;Q5T9A4	ATD3A_HUMAN ATPase family AAA domain-containing protein 3A OS=Homo sapiens OX=9606 GN=ATAD3A PE=1 SV=2;ATD3B_HUMAN ATPase family AAA domain-containing protein 3B OS=Homo sapiens OX=9606 GN=ATAD3B PE=1 SV=1	ATD3A_HUMAN;ATD3B_HUMAN	0.0508968	0.169959	0.747337
Q14696	MESD_HUMAN LRP chaperone MESD OS=Homo sapiens OX=9606 GN=MESD PE=1 SV=2	MESD_HUMAN	0.0485477	0.476987	0.961617
Q6P1L8	RM14_HUMAN Large ribosomal subunit protein uL14m OS=Homo sapiens OX=9606 GN=MRPL14 PE=1 SV=1	RM14_HUMAN	-0.103896	0.0112253	0.25318
Q8NG11	TSN14_HUMAN Tetraspanin-14 OS=Homo sapiens OX=9606 GN=TSPAN14 PE=1 SV=1	TSN14_HUMAN	-0.14887	0.351482	0.915129
Q9H967	WDR76_HUMAN WD repeat-containing protein 76 OS=Homo sapiens OX=9606 GN=WDR76 PE=1 SV=2	WDR76_HUMAN	-0.0516831	0.179883	0.763381
Q9Y5Y0	FLVC1_HUMAN Heme transporter FLVCR1 OS=Homo sapiens OX=9606 GN=FLVCR1 PE=1 SV=1	FLVC1_HUMAN	-0.053374	0.674128	0.99635
Q9P0M9	RM27_HUMAN Large ribosomal subunit protein bL27m OS=Homo sapiens OX=9606 GN=MRPL27 PE=1 SV=1	RM27_HUMAN	-0.0412545	0.45946	0.958848
Q6DN03;Q16778;P23527;P06899;Q6DRA6;P33778;Q8N257	H2B2C_HUMAN Putative histone H2B type 2-C OS=Homo sapiens OX=9606 GN=H2BC20P PE=5 SV=3;H2B2E_HUMAN Histone H2B type 2-E OS=Homo sapiens OX=9606 GN=H2BC21 PE=1 SV=3;H2B1O_HUMAN Histone H2B type 1-O OS=Homo sapiens OX=9606 GN=H2BC17 PE=1 SV=3;H2B1J_HUMAN Histone H2B type 1-J OS=Homo sapiens OX=9606 GN=H2BC11 PE=1 SV=3;H2B2D_HUMAN Putative histone H2B type 2-D OS=Homo sapiens OX=9606 GN=H2BC19P PE=5…	H2B2C_HUMAN;H2B2E_HUMAN;H2B1O_HUMAN;H2B1J_HUMAN;H2B2D_HUMAN;H2B1B_HUMAN;H2B3B_HUMAN	0.0687455	0.458974	0.958848
Q8IXI1	MIRO2_HUMAN Mitochondrial Rho GTPase 2 OS=Homo sapiens OX=9606 GN=RHOT2 PE=1 SV=2	MIRO2_HUMAN	0.138033	0.000101534	0.0199381
Q7KZ85	SPT6H_HUMAN Transcription elongation factor SPT6 OS=Homo sapiens OX=9606 GN=SUPT6H PE=1 SV=2	SPT6H_HUMAN	-0.0320422	0.498377	0.965601
Q9Y3D9	RT23_HUMAN Small ribosomal subunit protein mS23 OS=Homo sapiens OX=9606 GN=MRPS23 PE=1 SV=2	RT23_HUMAN	-0.0302728	0.186743	0.773722
Q15397	PUM3_HUMAN Pumilio homolog 3 OS=Homo sapiens OX=9606 GN=PUM3 PE=1 SV=3	PUM3_HUMAN	0.0219673	0.61028	0.986868
Q96KQ7	EHMT2_HUMAN Histone-lysine N-methyltransferase EHMT2 OS=Homo sapiens OX=9606 GN=EHMT2 PE=1 SV=3	EHMT2_HUMAN	-0.0895018	0.0521145	0.510431
Q96J66;O15440;Q96J65	MRP8_HUMAN ATP-binding cassette sub-family C member 11 OS=Homo sapiens OX=9606 GN=ABCC11 PE=1 SV=1;MRP5_HUMAN ATP-binding cassette sub-family C member 5 OS=Homo sapiens OX=9606 GN=ABCC5 PE=1 SV=2;MRP9_HUMAN ATP-binding cassette sub-family C member 12 OS=Homo sapiens OX=9606 GN=ABCC12 PE=1 SV=2	MRP8_HUMAN;MRP5_HUMAN;MRP9_HUMAN	NA	NA	NA
P08559;P29803	ODPA_HUMAN Pyruvate dehydrogenase E1 component subunit alpha, somatic form, mitochondrial OS=Homo sapiens OX=9606 GN=PDHA1 PE=1 SV=3;ODPAT_HUMAN Pyruvate dehydrogenase E1 component subunit alpha, testis-specific form, mitochondrial OS=Homo sapiens OX=9606 GN=PDHA2 PE=1 SV=1	ODPA_HUMAN;ODPAT_HUMAN	0.0589413	0.161724	0.740905
O95602	RPA1_HUMAN DNA-directed RNA polymerase I subunit RPA1 OS=Homo sapiens OX=9606 GN=POLR1A PE=1 SV=2	RPA1_HUMAN	0.0116592	0.721955	0.99635
P82663	RT25_HUMAN Small ribosomal subunit protein mS25 OS=Homo sapiens OX=9606 GN=MRPS25 PE=1 SV=1	RT25_HUMAN	0.065339	0.369604	0.929953
Q9H4A6	GOLP3_HUMAN Golgi phosphoprotein 3 OS=Homo sapiens OX=9606 GN=GOLPH3 PE=1 SV=1	GOLP3_HUMAN	-0.00684483	0.88172	0.999806
P30740;O75830;P50452;P50453	ILEU_HUMAN Leukocyte elastase inhibitor OS=Homo sapiens OX=9606 GN=SERPINB1 PE=1 SV=1;SPI2_HUMAN Serpin I2 OS=Homo sapiens OX=9606 GN=SERPINI2 PE=1 SV=1;SPB8_HUMAN Serpin B8 OS=Homo sapiens OX=9606 GN=SERPINB8 PE=1 SV=2;SPB9_HUMAN Serpin B9 OS=Homo sapiens OX=9606 GN=SERPINB9 PE=1 SV=1	ILEU_HUMAN;SPI2_HUMAN;SPB8_HUMAN;SPB9_HUMAN	-0.0940849	0.431468	0.95116
Q8N4C8;O95819;Q9UKE5	MINK1_HUMAN Misshapen-like kinase 1 OS=Homo sapiens OX=9606 GN=MINK1 PE=1 SV=2;M4K4_HUMAN Mitogen-activated protein kinase kinase kinase kinase 4 OS=Homo sapiens OX=9606 GN=MAP4K4 PE=1 SV=2;TNIK_HUMAN TRAF2 and NCK-interacting protein kinase OS=Homo sapiens OX=9606 GN=TNIK PE=1 SV=1	MINK1_HUMAN;M4K4_HUMAN;TNIK_HUMAN	-0.0820088	0.0109015	0.249587
Q86W42	THOC6_HUMAN THO complex subunit 6 homolog OS=Homo sapiens OX=9606 GN=THOC6 PE=1 SV=1	THOC6_HUMAN	0.0232192	0.534281	0.972195
Q13444	ADA15_HUMAN Disintegrin and metalloproteinase domain-containing protein 15 OS=Homo sapiens OX=9606 GN=ADAM15 PE=1 SV=4	ADA15_HUMAN	0.273796	0.00593616	0.185337
P00492	HPRT_HUMAN Hypoxanthine-guanine phosphoribosyltransferase OS=Homo sapiens OX=9606 GN=HPRT1 PE=1 SV=2	HPRT_HUMAN	-0.0248847	0.561538	0.976017
Q9Y2Y1	RPC10_HUMAN DNA-directed RNA polymerase III subunit RPC10 OS=Homo sapiens OX=9606 GN=POLR3K PE=1 SV=3	RPC10_HUMAN	-0.108061	0.223856	0.809659
Q6ZRP7	QSOX2_HUMAN Sulfhydryl oxidase 2 OS=Homo sapiens OX=9606 GN=QSOX2 PE=1 SV=3	QSOX2_HUMAN	-0.0373856	0.609776	0.986793
P0DME0;Q01105	SETLP_HUMAN Protein SETSIP OS=Homo sapiens OX=9606 GN=SETSIP PE=1 SV=1;SET_HUMAN Protein SET OS=Homo sapiens OX=9606 GN=SET PE=1 SV=3	SETLP_HUMAN;SET_HUMAN	-0.0276932	0.541664	0.972587
P18621	RL17_HUMAN Large ribosomal subunit protein uL22 OS=Homo sapiens OX=9606 GN=RPL17 PE=1 SV=3	RL17_HUMAN	-0.000118053	0.997196	0.999806
A1L0T0	HACL2_HUMAN 2-hydroxyacyl-CoA lyase 2 OS=Homo sapiens OX=9606 GN=ILVBL PE=1 SV=2	HACL2_HUMAN	0.0842441	0.0535914	0.51335
Q4KMQ2	ANO6_HUMAN Anoctamin-6 OS=Homo sapiens OX=9606 GN=ANO6 PE=1 SV=2	ANO6_HUMAN	-0.0171407	0.829138	0.999516
Q8N766	EMC1_HUMAN ER membrane protein complex subunit 1 OS=Homo sapiens OX=9606 GN=EMC1 PE=1 SV=1	EMC1_HUMAN	0.0016037	0.942107	0.999806
Q12805	FBLN3_HUMAN EGF-containing fibulin-like extracellular matrix protein 1 OS=Homo sapiens OX=9606 GN=EFEMP1 PE=1 SV=2	FBLN3_HUMAN	NA	NA	NA
P24941	CDK2_HUMAN Cyclin-dependent kinase 2 OS=Homo sapiens OX=9606 GN=CDK2 PE=1 SV=2	CDK2_HUMAN	0.0452317	0.340263	0.905831
Q5NDL2	EOGT_HUMAN EGF domain-specific O-linked N-acetylglucosamine transferase OS=Homo sapiens OX=9606 GN=EOGT PE=1 SV=1	EOGT_HUMAN	NA	NA	NA
O43715	TRIA1_HUMAN TP53-regulated inhibitor of apoptosis 1 OS=Homo sapiens OX=9606 GN=TRIAP1 PE=1 SV=1	TRIA1_HUMAN	-0.168074	0.274742	0.856965
Q9HCH3;Q96A23;Q96FN4;Q86YQ8;O75131;O95741;Q9UBL6;Q8IYJ1	CPNE5_HUMAN Copine-5 OS=Homo sapiens OX=9606 GN=CPNE5 PE=1 SV=2;CPNE4_HUMAN Copine-4 OS=Homo sapiens OX=9606 GN=CPNE4 PE=1 SV=1;CPNE2_HUMAN Copine-2 OS=Homo sapiens OX=9606 GN=CPNE2 PE=1 SV=3;CPNE8_HUMAN Copine-8 OS=Homo sapiens OX=9606 GN=CPNE8 PE=1 SV=2;CPNE3_HUMAN Copine-3 OS=Homo sapiens OX=9606 GN=CPNE3 PE=1 SV=1;CPNE6_HUMAN Copine-6 OS=Homo sapiens OX=9606 GN=CPNE6 PE=1 SV=3;CPNE7_HUMAN Cop…	CPNE5_HUMAN;CPNE4_HUMAN;CPNE2_HUMAN;CPNE8_HUMAN;CPNE3_HUMAN;CPNE6_HUMAN;CPNE7_HUMAN;CPNE9_HUMAN	-0.086419	0.523186	0.969665
Q9UL26	RB22A_HUMAN Ras-related protein Rab-22A OS=Homo sapiens OX=9606 GN=RAB22A PE=1 SV=2	RB22A_HUMAN	-0.0485508	0.612621	0.986868
O95782;O94973	AP2A1_HUMAN AP-2 complex subunit alpha-1 OS=Homo sapiens OX=9606 GN=AP2A1 PE=1 SV=3;AP2A2_HUMAN AP-2 complex subunit alpha-2 OS=Homo sapiens OX=9606 GN=AP2A2 PE=1 SV=2	AP2A1_HUMAN;AP2A2_HUMAN	-0.0346773	0.578186	0.979885
P62879	GBB2_HUMAN Guanine nucleotide-binding protein G(I)/G(S)/G(T) subunit beta-2 OS=Homo sapiens OX=9606 GN=GNB2 PE=1 SV=3	GBB2_HUMAN	-0.0542397	0.246195	0.832232
P63104;P31947;P31946;Q04917;P27348;P61981;P62258	1433Z_HUMAN 14-3-3 protein zeta/delta OS=Homo sapiens OX=9606 GN=YWHAZ PE=1 SV=1;1433S_HUMAN 14-3-3 protein sigma OS=Homo sapiens OX=9606 GN=SFN PE=1 SV=1;1433B_HUMAN 14-3-3 protein beta/alpha OS=Homo sapiens OX=9606 GN=YWHAB PE=1 SV=3;1433F_HUMAN 14-3-3 protein eta OS=Homo sapiens OX=9606 GN=YWHAH PE=1 SV=4;1433T_HUMAN 14-3-3 protein theta OS=Homo sapiens OX=9606 GN=YWHAQ PE=1 SV=1;1433G_HUMAN 1…	1433Z_HUMAN;1433S_HUMAN;1433B_HUMAN;1433F_HUMAN;1433T_HUMAN;1433G_HUMAN;1433E_HUMAN	-0.0260445	0.583004	0.980263
O76094	SRP72_HUMAN Signal recognition particle subunit SRP72 OS=Homo sapiens OX=9606 GN=SRP72 PE=1 SV=3	SRP72_HUMAN	0.000384908	0.988349	0.999806
Q9UBU9	NXF1_HUMAN Nuclear RNA export factor 1 OS=Homo sapiens OX=9606 GN=NXF1 PE=1 SV=1	NXF1_HUMAN	-0.116543	0.00116331	0.0762009
Q9UBC5;O43795	MYO1A_HUMAN Unconventional myosin-Ia OS=Homo sapiens OX=9606 GN=MYO1A PE=1 SV=1;MYO1B_HUMAN Unconventional myosin-Ib OS=Homo sapiens OX=9606 GN=MYO1B PE=1 SV=3	MYO1A_HUMAN;MYO1B_HUMAN	-0.0500335	0.397506	0.933488
Q9H4M9;Q9NZN3	EHD1_HUMAN EH domain-containing protein 1 OS=Homo sapiens OX=9606 GN=EHD1 PE=1 SV=2;EHD3_HUMAN EH domain-containing protein 3 OS=Homo sapiens OX=9606 GN=EHD3 PE=1 SV=2	EHD1_HUMAN;EHD3_HUMAN	-0.0687358	0.10908	0.66193
P50238	CRIP1_HUMAN Cysteine-rich protein 1 OS=Homo sapiens OX=9606 GN=CRIP1 PE=1 SV=3	CRIP1_HUMAN	-0.00441878	0.926885	0.999806
Q5RI15	COX20_HUMAN Cytochrome c oxidase assembly protein COX20, mitochondrial OS=Homo sapiens OX=9606 GN=COX20 PE=1 SV=2	COX20_HUMAN	0.0362544	0.482137	0.962726
Q7Z478;Q6P158	DHX29_HUMAN ATP-dependent RNA helicase DHX29 OS=Homo sapiens OX=9606 GN=DHX29 PE=1 SV=2;DHX57_HUMAN Putative ATP-dependent RNA helicase DHX57 OS=Homo sapiens OX=9606 GN=DHX57 PE=1 SV=2	DHX29_HUMAN;DHX57_HUMAN	-0.0576544	0.72593	0.99635
Q8NCW5	NNRE_HUMAN NAD(P)H-hydrate epimerase OS=Homo sapiens OX=9606 GN=NAXE PE=1 SV=2	NNRE_HUMAN	0.0365902	0.343495	0.908769
P23634	AT2B4_HUMAN Plasma membrane calcium-transporting ATPase 4 OS=Homo sapiens OX=9606 GN=ATP2B4 PE=1 SV=2	AT2B4_HUMAN	-0.0284925	0.755123	0.99635
P21912	SDHB_HUMAN Succinate dehydrogenase [ubiquinone] iron-sulfur subunit, mitochondrial OS=Homo sapiens OX=9606 GN=SDHB PE=1 SV=3	SDHB_HUMAN	0.00596676	0.924954	0.999806
Q8N6M0	OTU6B_HUMAN Deubiquitinase OTUD6B OS=Homo sapiens OX=9606 GN=OTUD6B PE=1 SV=1	OTU6B_HUMAN	-0.0502986	0.307604	0.878423
P55209	NP1L1_HUMAN Nucleosome assembly protein 1-like 1 OS=Homo sapiens OX=9606 GN=NAP1L1 PE=1 SV=1	NP1L1_HUMAN	-0.0145527	0.708367	0.99635
Q9UJ83	HACL1_HUMAN 2-hydroxyacyl-CoA lyase 1 OS=Homo sapiens OX=9606 GN=HACL1 PE=1 SV=2	HACL1_HUMAN	-0.0167715	0.794028	0.997069
P05062;P04075;P09972	ALDOB_HUMAN Fructose-bisphosphate aldolase B OS=Homo sapiens OX=9606 GN=ALDOB PE=1 SV=2;ALDOA_HUMAN Fructose-bisphosphate aldolase A OS=Homo sapiens OX=9606 GN=ALDOA PE=1 SV=2;ALDOC_HUMAN Fructose-bisphosphate aldolase C OS=Homo sapiens OX=9606 GN=ALDOC PE=1 SV=2	ALDOB_HUMAN;ALDOA_HUMAN;ALDOC_HUMAN	-0.0290396	0.914258	0.999806
P16989;P67809;Q9Y2T7	YBOX3_HUMAN Y-box-binding protein 3 OS=Homo sapiens OX=9606 GN=YBX3 PE=1 SV=4;YBOX1_HUMAN Y-box-binding protein 1 OS=Homo sapiens OX=9606 GN=YBX1 PE=1 SV=3;YBOX2_HUMAN Y-box-binding protein 2 OS=Homo sapiens OX=9606 GN=YBX2 PE=1 SV=2	YBOX3_HUMAN;YBOX1_HUMAN;YBOX2_HUMAN	-0.0234143	0.813778	0.997996
P83881	RL36A_HUMAN Large ribosomal subunit protein eL42 OS=Homo sapiens OX=9606 GN=RPL36A PE=1 SV=2	RL36A_HUMAN	-0.0330595	0.620333	0.98861
P55039	DRG2_HUMAN Developmentally-regulated GTP-binding protein 2 OS=Homo sapiens OX=9606 GN=DRG2 PE=1 SV=1	DRG2_HUMAN	-0.0512838	0.242687	0.828068
P31946;P27348	1433B_HUMAN 14-3-3 protein beta/alpha OS=Homo sapiens OX=9606 GN=YWHAB PE=1 SV=3;1433T_HUMAN 14-3-3 protein theta OS=Homo sapiens OX=9606 GN=YWHAQ PE=1 SV=1	1433B_HUMAN;1433T_HUMAN	0.210458	0.407851	0.94241
P11021	BIP_HUMAN Endoplasmic reticulum chaperone BiP OS=Homo sapiens OX=9606 GN=HSPA5 PE=1 SV=2	BIP_HUMAN	-0.00916653	0.765318	0.99635
Q14690	RRP5_HUMAN Protein RRP5 homolog OS=Homo sapiens OX=9606 GN=PDCD11 PE=1 SV=3	RRP5_HUMAN	-0.0781375	0.0244307	0.361898
Q93009	UBP7_HUMAN Ubiquitin carboxyl-terminal hydrolase 7 OS=Homo sapiens OX=9606 GN=USP7 PE=1 SV=2	UBP7_HUMAN	-0.0455957	0.384196	0.933048
P00338	LDHA_HUMAN L-lactate dehydrogenase A chain OS=Homo sapiens OX=9606 GN=LDHA PE=1 SV=2	LDHA_HUMAN	-0.0459843	0.492196	0.965501
P31151	S10A7_HUMAN Protein S100-A7 OS=Homo sapiens OX=9606 GN=S100A7 PE=1 SV=4	S10A7_HUMAN	NA	NA	NA
Q6YN16	HSDL2_HUMAN Hydroxysteroid dehydrogenase-like protein 2 OS=Homo sapiens OX=9606 GN=HSDL2 PE=1 SV=1	HSDL2_HUMAN	0.0241398	0.627354	0.98957
Q14498;Q86U06	RBM39_HUMAN RNA-binding protein 39 OS=Homo sapiens OX=9606 GN=RBM39 PE=1 SV=2;RBM23_HUMAN Probable RNA-binding protein 23 OS=Homo sapiens OX=9606 GN=RBM23 PE=1 SV=1	RBM39_HUMAN;RBM23_HUMAN	0.00716816	0.976231	0.999806
P21108;P11908;P60891	PRPS3_HUMAN Ribose-phosphate pyrophosphokinase 3 OS=Homo sapiens OX=9606 GN=PRPS1L1 PE=1 SV=2;PRPS2_HUMAN Ribose-phosphate pyrophosphokinase 2 OS=Homo sapiens OX=9606 GN=PRPS2 PE=1 SV=2;PRPS1_HUMAN Ribose-phosphate pyrophosphokinase 1 OS=Homo sapiens OX=9606 GN=PRPS1 PE=1 SV=2	PRPS3_HUMAN;PRPS2_HUMAN;PRPS1_HUMAN	-0.0043444	0.866769	0.999806
Q9BZZ5	API5_HUMAN Apoptosis inhibitor 5 OS=Homo sapiens OX=9606 GN=API5 PE=1 SV=3	API5_HUMAN	-0.00262879	0.93223	0.999806
P15311;P35241;P26038	EZRI_HUMAN Ezrin OS=Homo sapiens OX=9606 GN=EZR PE=1 SV=4;RADI_HUMAN Radixin OS=Homo sapiens OX=9606 GN=RDX PE=1 SV=1;MOES_HUMAN Moesin OS=Homo sapiens OX=9606 GN=MSN PE=1 SV=3	EZRI_HUMAN;RADI_HUMAN;MOES_HUMAN	-0.0492605	0.476141	0.961617
P17812	PYRG1_HUMAN CTP synthase 1 OS=Homo sapiens OX=9606 GN=CTPS1 PE=1 SV=2	PYRG1_HUMAN	0.0831155	0.0213615	0.344275
P98175;P78332	RBM10_HUMAN RNA-binding protein 10 OS=Homo sapiens OX=9606 GN=RBM10 PE=1 SV=3;RBM6_HUMAN RNA-binding protein 6 OS=Homo sapiens OX=9606 GN=RBM6 PE=1 SV=5	RBM10_HUMAN;RBM6_HUMAN	-0.00320434	0.98521	0.999806
Q14574	DSC3_HUMAN Desmocollin-3 OS=Homo sapiens OX=9606 GN=DSC3 PE=1 SV=3	DSC3_HUMAN	NA	NA	NA
Q6KCM7	SCMC2_HUMAN Mitochondrial adenyl nucleotide antiporter SLC25A25 OS=Homo sapiens OX=9606 GN=SLC25A25 PE=1 SV=1	SCMC2_HUMAN	-0.0366076	0.841636	0.999806
Q99653	CHP1_HUMAN Calcineurin B homologous protein 1 OS=Homo sapiens OX=9606 GN=CHP1 PE=1 SV=3	CHP1_HUMAN	0.0398495	0.660703	0.994989
Q7Z333	SETX_HUMAN Probable helicase senataxin OS=Homo sapiens OX=9606 GN=SETX PE=1 SV=4	SETX_HUMAN	0.0728316	0.718972	0.99635
Q9UK59	DBR1_HUMAN Lariat debranching enzyme OS=Homo sapiens OX=9606 GN=DBR1 PE=1 SV=2	DBR1_HUMAN	0.0139223	0.720945	0.99635
Q9UBQ7	GRHPR_HUMAN Glyoxylate reductase/hydroxypyruvate reductase OS=Homo sapiens OX=9606 GN=GRHPR PE=1 SV=1	GRHPR_HUMAN	0.0348698	0.392402	0.933488
Q96IZ6	MET2A_HUMAN tRNA N(3)-methylcytidine methyltransferase METTL2A OS=Homo sapiens OX=9606 GN=METTL2A PE=1 SV=5	MET2A_HUMAN	-0.0190296	0.924074	0.999806
Q5T2N8;Q9NVI7;Q5T9A4	ATD3C_HUMAN ATPase family AAA domain-containing protein 3C OS=Homo sapiens OX=9606 GN=ATAD3C PE=2 SV=2;ATD3A_HUMAN ATPase family AAA domain-containing protein 3A OS=Homo sapiens OX=9606 GN=ATAD3A PE=1 SV=2;ATD3B_HUMAN ATPase family AAA domain-containing protein 3B OS=Homo sapiens OX=9606 GN=ATAD3B PE=1 SV=1	ATD3C_HUMAN;ATD3A_HUMAN;ATD3B_HUMAN	-0.011543	0.811931	0.997996
P07910;Q86SE5	HNRPC_HUMAN Heterogeneous nuclear ribonucleoproteins C1/C2 OS=Homo sapiens OX=9606 GN=HNRNPC PE=1 SV=4;RALYL_HUMAN RNA-binding Raly-like protein OS=Homo sapiens OX=9606 GN=RALYL PE=1 SV=2	HNRPC_HUMAN;RALYL_HUMAN	0.399364	0.00995259	0.24191
Q9BSJ8	ESYT1_HUMAN Extended synaptotagmin-1 OS=Homo sapiens OX=9606 GN=ESYT1 PE=1 SV=1	ESYT1_HUMAN	-0.0188681	0.321327	0.89106
P09001	RM03_HUMAN Large ribosomal subunit protein uL3m OS=Homo sapiens OX=9606 GN=MRPL3 PE=1 SV=1	RM03_HUMAN	-0.0771159	0.389705	0.933488
P21108;P11908	PRPS3_HUMAN Ribose-phosphate pyrophosphokinase 3 OS=Homo sapiens OX=9606 GN=PRPS1L1 PE=1 SV=2;PRPS2_HUMAN Ribose-phosphate pyrophosphokinase 2 OS=Homo sapiens OX=9606 GN=PRPS2 PE=1 SV=2	PRPS3_HUMAN;PRPS2_HUMAN	0.0122997	0.908947	0.999806
Q6NW29	RWDD4_HUMAN RWD domain-containing protein 4 OS=Homo sapiens OX=9606 GN=RWDD4 PE=1 SV=3	RWDD4_HUMAN	-0.135263	0.253852	0.839646
P46782	RS5_HUMAN Small ribosomal subunit protein uS7 OS=Homo sapiens OX=9606 GN=RPS5 PE=1 SV=4	RS5_HUMAN	-0.0440397	0.380924	0.932015
Q8TED4	G6PT3_HUMAN Glucose-6-phosphate exchanger SLC37A2 OS=Homo sapiens OX=9606 GN=SLC37A2 PE=2 SV=2	G6PT3_HUMAN	NA	NA	NA
Q7Z7C8	TAF8_HUMAN Transcription initiation factor TFIID subunit 8 OS=Homo sapiens OX=9606 GN=TAF8 PE=1 SV=1	TAF8_HUMAN	-0.162748	0.237265	0.824198
Q4G0F5;O75436	VP26B_HUMAN Vacuolar protein sorting-associated protein 26B OS=Homo sapiens OX=9606 GN=VPS26B PE=1 SV=2;VP26A_HUMAN Vacuolar protein sorting-associated protein 26A OS=Homo sapiens OX=9606 GN=VPS26A PE=1 SV=2	VP26B_HUMAN;VP26A_HUMAN	0.00615029	0.967991	0.999806
Q96CN7	ISOC1_HUMAN Isochorismatase domain-containing protein 1 OS=Homo sapiens OX=9606 GN=ISOC1 PE=1 SV=3	ISOC1_HUMAN	-0.0169373	0.765302	0.99635
Q15532	SSXT_HUMAN Protein SSXT OS=Homo sapiens OX=9606 GN=SS18 PE=1 SV=3	SSXT_HUMAN	-0.104817	0.354193	0.917918
Q13740	CD166_HUMAN CD166 antigen OS=Homo sapiens OX=9606 GN=ALCAM PE=1 SV=2	CD166_HUMAN	0.0288325	0.772641	0.99635
P11142;P0DMV9;P0DMV8	HSP7C_HUMAN Heat shock cognate 71 kDa protein OS=Homo sapiens OX=9606 GN=HSPA8 PE=1 SV=1;HS71B_HUMAN Heat shock 70 kDa protein 1B OS=Homo sapiens OX=9606 GN=HSPA1B PE=1 SV=1;HS71A_HUMAN Heat shock 70 kDa protein 1A OS=Homo sapiens OX=9606 GN=HSPA1A PE=1 SV=1	HSP7C_HUMAN;HS71B_HUMAN;HS71A_HUMAN	-0.0955095	0.654715	0.9928
P61513	RL37A_HUMAN Large ribosomal subunit protein eL43 OS=Homo sapiens OX=9606 GN=RPL37A PE=1 SV=2	RL37A_HUMAN	-0.0692913	0.46684	0.961356
Q9P015	RM15_HUMAN Large ribosomal subunit protein uL15m OS=Homo sapiens OX=9606 GN=MRPL15 PE=1 SV=1	RM15_HUMAN	0.0358788	0.692254	0.99635
P08754;P04899;P63096	GNAI3_HUMAN Guanine nucleotide-binding protein G(i) subunit alpha-3 OS=Homo sapiens OX=9606 GN=GNAI3 PE=1 SV=3;GNAI2_HUMAN Guanine nucleotide-binding protein G(i) subunit alpha-2 OS=Homo sapiens OX=9606 GN=GNAI2 PE=1 SV=3;GNAI1_HUMAN Guanine nucleotide-binding protein G(i) subunit alpha-1 OS=Homo sapiens OX=9606 GN=GNAI1 PE=1 SV=2	GNAI3_HUMAN;GNAI2_HUMAN;GNAI1_HUMAN	-0.189158	0.144912	0.720889
P17707	DCAM_HUMAN S-adenosylmethionine decarboxylase proenzyme OS=Homo sapiens OX=9606 GN=AMD1 PE=1 SV=2	DCAM_HUMAN	-0.430285	0.0201672	0.334061
P14406	CX7A2_HUMAN Cytochrome c oxidase subunit 7A2, mitochondrial OS=Homo sapiens OX=9606 GN=COX7A2 PE=1 SV=1	CX7A2_HUMAN	0.0339993	0.657	0.99302
Q16629	SRSF7_HUMAN Serine/arginine-rich splicing factor 7 OS=Homo sapiens OX=9606 GN=SRSF7 PE=1 SV=1	SRSF7_HUMAN	0.0338909	0.630817	0.990046
O75494	SRS10_HUMAN Serine/arginine-rich splicing factor 10 OS=Homo sapiens OX=9606 GN=SRSF10 PE=1 SV=1	SRS10_HUMAN	0.064808	0.46367	0.959486
Q13769	THOC5_HUMAN THO complex subunit 5 homolog OS=Homo sapiens OX=9606 GN=THOC5 PE=1 SV=2	THOC5_HUMAN	0.0330251	0.385231	0.933311
P49591	SYSC_HUMAN Serine--tRNA ligase, cytoplasmic OS=Homo sapiens OX=9606 GN=SARS1 PE=1 SV=3	SYSC_HUMAN	-0.0191758	0.71961	0.99635
Q9BRP4	PAAF1_HUMAN Proteasomal ATPase-associated factor 1 OS=Homo sapiens OX=9606 GN=PAAF1 PE=1 SV=2	PAAF1_HUMAN	-0.0106886	0.670254	0.99635
Q92696	PGTA_HUMAN Geranylgeranyl transferase type-2 subunit alpha OS=Homo sapiens OX=9606 GN=RABGGTA PE=1 SV=2	PGTA_HUMAN	-0.00762489	0.845604	0.999806
Q9H6H4	REEP4_HUMAN Receptor expression-enhancing protein 4 OS=Homo sapiens OX=9606 GN=REEP4 PE=1 SV=1	REEP4_HUMAN	-0.0975867	0.207593	0.799382
Q6UX04	CWC27_HUMAN Spliceosome-associated protein CWC27 homolog OS=Homo sapiens OX=9606 GN=CWC27 PE=1 SV=1	CWC27_HUMAN	-0.0479531	0.546784	0.973441
P06731;P31997;P13688	CEAM5_HUMAN Carcinoembryonic antigen-related cell adhesion molecule 5 OS=Homo sapiens OX=9606 GN=CEACAM5 PE=1 SV=4;CEAM8_HUMAN Carcinoembryonic antigen-related cell adhesion molecule 8 OS=Homo sapiens OX=9606 GN=CEACAM8 PE=1 SV=2;CEAM1_HUMAN Carcinoembryonic antigen-related cell adhesion molecule 1 OS=Homo sapiens OX=9606 GN=CEACAM1 PE=1 SV=2	CEAM5_HUMAN;CEAM8_HUMAN;CEAM1_HUMAN	NA	NA	NA
Q8NCL4;Q14435	GALT6_HUMAN Polypeptide N-acetylgalactosaminyltransferase 6 OS=Homo sapiens OX=9606 GN=GALNT6 PE=1 SV=2;GALT3_HUMAN Polypeptide N-acetylgalactosaminyltransferase 3 OS=Homo sapiens OX=9606 GN=GALNT3 PE=1 SV=2	GALT6_HUMAN;GALT3_HUMAN	0.44869	0.000137683	0.0233379
Q9UNN8	EPCR_HUMAN Endothelial protein C receptor OS=Homo sapiens OX=9606 GN=PROCR PE=1 SV=1	EPCR_HUMAN	NA	NA	NA
P35613	BASI_HUMAN Basigin OS=Homo sapiens OX=9606 GN=BSG PE=1 SV=2	BASI_HUMAN	-0.182999	0.0377225	0.433174
Q9H2U1	DHX36_HUMAN ATP-dependent DNA/RNA helicase DHX36 OS=Homo sapiens OX=9606 GN=DHX36 PE=1 SV=2	DHX36_HUMAN	-0.0361939	0.286127	0.861969
O94763	RMP_HUMAN Unconventional prefoldin RPB5 interactor 1 OS=Homo sapiens OX=9606 GN=URI1 PE=1 SV=3	RMP_HUMAN	0.00320931	0.936404	0.999806
Q99755;A2A3N6	PI51A_HUMAN Phosphatidylinositol 4-phosphate 5-kinase type-1 alpha OS=Homo sapiens OX=9606 GN=PIP5K1A PE=1 SV=1;PIPSL_HUMAN Putative PIP5K1A and PSMD4-like protein OS=Homo sapiens OX=9606 GN=PIPSL PE=5 SV=1	PI51A_HUMAN;PIPSL_HUMAN	0.112284	0.262738	0.845572
Q9Y2Q9	RT28_HUMAN Small ribosomal subunit protein bS1m OS=Homo sapiens OX=9606 GN=MRPS28 PE=1 SV=1	RT28_HUMAN	-0.0432131	0.45218	0.956656
Q9NNW7	TRXR2_HUMAN Thioredoxin reductase 2, mitochondrial OS=Homo sapiens OX=9606 GN=TXNRD2 PE=1 SV=3	TRXR2_HUMAN	0.220561	0.0229815	0.35108
Q14241	ELOA1_HUMAN Elongin-A OS=Homo sapiens OX=9606 GN=ELOA PE=1 SV=2	ELOA1_HUMAN	-0.0999253	0.136691	0.708576
Q68EM7	RHG17_HUMAN Rho GTPase-activating protein 17 OS=Homo sapiens OX=9606 GN=ARHGAP17 PE=1 SV=1	RHG17_HUMAN	0.033836	0.47106	0.96158
Q8NEY8	PPHLN_HUMAN Periphilin-1 OS=Homo sapiens OX=9606 GN=PPHLN1 PE=1 SV=2	PPHLN_HUMAN	-0.0875463	0.527526	0.969665
Q5VVH2;P62942	FKB1C_HUMAN Peptidyl-prolyl cis-trans isomerase FKBP1C OS=Homo sapiens OX=9606 GN=FKBP1C PE=3 SV=1;FKB1A_HUMAN Peptidyl-prolyl cis-trans isomerase FKBP1A OS=Homo sapiens OX=9606 GN=FKBP1A PE=1 SV=2	FKB1C_HUMAN;FKB1A_HUMAN	-0.0103512	0.969356	0.999806
O15304	SIVA_HUMAN Apoptosis regulatory protein Siva OS=Homo sapiens OX=9606 GN=SIVA1 PE=1 SV=2	SIVA_HUMAN	0.01769	0.916821	0.999806
P09429	HMGB1_HUMAN High mobility group protein B1 OS=Homo sapiens OX=9606 GN=HMGB1 PE=1 SV=3	HMGB1_HUMAN	-0.0192364	0.591658	0.98253
P07737	PROF1_HUMAN Profilin-1 OS=Homo sapiens OX=9606 GN=PFN1 PE=1 SV=2	PROF1_HUMAN	-0.0237578	0.762979	0.99635
P68366;P0DPH7;P68363;Q9BQE3;Q71U36;P0DPH8	TBA4A_HUMAN Tubulin alpha-4A chain OS=Homo sapiens OX=9606 GN=TUBA4A PE=1 SV=1;TBA3C_HUMAN Tubulin alpha-3C chain OS=Homo sapiens OX=9606 GN=TUBA3C PE=1 SV=1;TBA1B_HUMAN Tubulin alpha-1B chain OS=Homo sapiens OX=9606 GN=TUBA1B PE=1 SV=1;TBA1C_HUMAN Tubulin alpha-1C chain OS=Homo sapiens OX=9606 GN=TUBA1C PE=1 SV=1;TBA1A_HUMAN Tubulin alpha-1A chain OS=Homo sapiens OX=9606 GN=TUBA1A PE=1 SV=1;TBA3…	TBA4A_HUMAN;TBA3C_HUMAN;TBA1B_HUMAN;TBA1C_HUMAN;TBA1A_HUMAN;TBA3D_HUMAN	0.00880142	0.928772	0.999806
P04156	PRIO_HUMAN Major prion protein OS=Homo sapiens OX=9606 GN=PRNP PE=1 SV=1	PRIO_HUMAN	-0.128372	0.195621	0.785967
Q9Y4D1	DAAM1_HUMAN Disheveled-associated activator of morphogenesis 1 OS=Homo sapiens OX=9606 GN=DAAM1 PE=1 SV=2	DAAM1_HUMAN	#NAME?	NA	0
Q5TGZ0	MIC10_HUMAN MICOS complex subunit MIC10 OS=Homo sapiens OX=9606 GN=MICOS10 PE=1 SV=1	MIC10_HUMAN	0.0645046	0.710735	0.99635
Q9UPN7	PP6R1_HUMAN Serine/threonine-protein phosphatase 6 regulatory subunit 1 OS=Homo sapiens OX=9606 GN=PPP6R1 PE=1 SV=5	PP6R1_HUMAN	-0.0542647	0.164444	0.742482
Q8NE86	MCU_HUMAN Calcium uniporter protein, mitochondrial OS=Homo sapiens OX=9606 GN=MCU PE=1 SV=1	MCU_HUMAN	0.0583165	0.365326	0.925719
O95178	NDUB2_HUMAN NADH dehydrogenase [ubiquinone] 1 beta subcomplex subunit 2, mitochondrial OS=Homo sapiens OX=9606 GN=NDUFB2 PE=1 SV=1	NDUB2_HUMAN	-0.0851621	0.566873	0.976736
Q9H4Z3	CAPAM_HUMAN mRNA (2'-O-methyladenosine-N(6)-)-methyltransferase OS=Homo sapiens OX=9606 GN=PCIF1 PE=1 SV=1	CAPAM_HUMAN	0.0145994	0.762086	0.99635
Q9P2G1	AKIB1_HUMAN Ankyrin repeat and IBR domain-containing protein 1 OS=Homo sapiens OX=9606 GN=ANKIB1 PE=1 SV=3	AKIB1_HUMAN	0.364223	0.0365179	0.427576
Q5VZL5	ZMYM4_HUMAN Zinc finger MYM-type protein 4 OS=Homo sapiens OX=9606 GN=ZMYM4 PE=1 SV=1	ZMYM4_HUMAN	-0.0586417	0.46085	0.958848
P15954	COX7C_HUMAN Cytochrome c oxidase subunit 7C, mitochondrial OS=Homo sapiens OX=9606 GN=COX7C PE=1 SV=1	COX7C_HUMAN	0.0866292	0.277075	0.858093
P31944	CASPE_HUMAN Caspase-14 OS=Homo sapiens OX=9606 GN=CASP14 PE=1 SV=2	CASPE_HUMAN	NA	NA	NA
Q14574;Q02487	DSC3_HUMAN Desmocollin-3 OS=Homo sapiens OX=9606 GN=DSC3 PE=1 SV=3;DSC2_HUMAN Desmocollin-2 OS=Homo sapiens OX=9606 GN=DSC2 PE=1 SV=1	DSC3_HUMAN;DSC2_HUMAN	NA	NA	NA
Q13332	PTPRS_HUMAN Receptor-type tyrosine-protein phosphatase S OS=Homo sapiens OX=9606 GN=PTPRS PE=1 SV=3	PTPRS_HUMAN	NA	NA	NA
Q9Y3E5	PTH2_HUMAN Peptidyl-tRNA hydrolase 2, mitochondrial OS=Homo sapiens OX=9606 GN=PTRH2 PE=1 SV=1	PTH2_HUMAN	0.065838	0.295753	0.86951
Q9BVK6	TMED9_HUMAN Transmembrane emp24 domain-containing protein 9 OS=Homo sapiens OX=9606 GN=TMED9 PE=1 SV=2	TMED9_HUMAN	0.0458277	0.652061	0.992677
O96005	CLPT1_HUMAN Putative lipid scramblase CLPTM1 OS=Homo sapiens OX=9606 GN=CLPTM1 PE=1 SV=1	CLPT1_HUMAN	0.0349971	0.587044	0.981824
P98172	EFNB1_HUMAN Ephrin-B1 OS=Homo sapiens OX=9606 GN=EFNB1 PE=1 SV=1	EFNB1_HUMAN	-0.507669	0.00133281	0.080205
Q9H0Q0;Q9NUQ9	CYRIA_HUMAN CYFIP-related Rac1 interactor A OS=Homo sapiens OX=9606 GN=CYRIA PE=2 SV=1;CYRIB_HUMAN CYFIP-related Rac1 interactor B OS=Homo sapiens OX=9606 GN=CYRIB PE=1 SV=1	CYRIA_HUMAN;CYRIB_HUMAN	-0.0413333	0.771079	0.99635
Q86U38	NOP9_HUMAN Nucleolar protein 9 OS=Homo sapiens OX=9606 GN=NOP9 PE=1 SV=1	NOP9_HUMAN	0.0466675	0.433666	0.95116
O95782	AP2A1_HUMAN AP-2 complex subunit alpha-1 OS=Homo sapiens OX=9606 GN=AP2A1 PE=1 SV=3	AP2A1_HUMAN	0.0197006	0.450487	0.95593
Q14011	CIRBP_HUMAN Cold-inducible RNA-binding protein OS=Homo sapiens OX=9606 GN=CIRBP PE=1 SV=1	CIRBP_HUMAN	-0.121953	0.0470802	0.482572
Q9NXG2	THUM1_HUMAN THUMP domain-containing protein 1 OS=Homo sapiens OX=9606 GN=THUMPD1 PE=1 SV=2	THUM1_HUMAN	0.0615464	0.25941	0.845058
Q9HCG8	CWC22_HUMAN Pre-mRNA-splicing factor CWC22 homolog OS=Homo sapiens OX=9606 GN=CWC22 PE=1 SV=3	CWC22_HUMAN	0.0172892	0.763913	0.99635
Q96J84	KIRR1_HUMAN Kin of IRRE-like protein 1 OS=Homo sapiens OX=9606 GN=KIRREL1 PE=1 SV=2	KIRR1_HUMAN	-0.0188315	0.88417	0.999806
Q9BYD3	RM04_HUMAN Large ribosomal subunit protein uL4m OS=Homo sapiens OX=9606 GN=MRPL4 PE=1 SV=1	RM04_HUMAN	-0.0486153	0.240471	0.82539
P16070	CD44_HUMAN CD44 antigen OS=Homo sapiens OX=9606 GN=CD44 PE=1 SV=3	CD44_HUMAN	NA	NA	NA
Q8WYP5	ELYS_HUMAN Protein ELYS OS=Homo sapiens OX=9606 GN=AHCTF1 PE=1 SV=3	ELYS_HUMAN	-0.138917	0.00395662	0.151517
Q8WXF1	PSPC1_HUMAN Paraspeckle component 1 OS=Homo sapiens OX=9606 GN=PSPC1 PE=1 SV=1	PSPC1_HUMAN	0.0523755	0.00814355	0.217132
P22670;P48378	RFX1_HUMAN MHC class II regulatory factor RFX1 OS=Homo sapiens OX=9606 GN=RFX1 PE=1 SV=2;RFX2_HUMAN DNA-binding protein RFX2 OS=Homo sapiens OX=9606 GN=RFX2 PE=1 SV=2	RFX1_HUMAN;RFX2_HUMAN	0.017029	0.865487	0.999806
P52888	THOP1_HUMAN Thimet oligopeptidase OS=Homo sapiens OX=9606 GN=THOP1 PE=1 SV=2	THOP1_HUMAN	-0.00885687	0.878138	0.999806
Q5BKY9	F133B_HUMAN Protein FAM133B OS=Homo sapiens OX=9606 GN=FAM133B PE=1 SV=1	F133B_HUMAN	-0.000837569	0.997139	0.999806
P61018	RAB4B_HUMAN Ras-related protein Rab-4B OS=Homo sapiens OX=9606 GN=RAB4B PE=1 SV=1	RAB4B_HUMAN	-0.0242771	0.832531	0.999516
Q4G0N4	NAKD2_HUMAN NAD kinase 2, mitochondrial OS=Homo sapiens OX=9606 GN=NADK2 PE=1 SV=2	NAKD2_HUMAN	0.0451639	0.365267	0.925719
P40121	CAPG_HUMAN Macrophage-capping protein OS=Homo sapiens OX=9606 GN=CAPG PE=1 SV=2	CAPG_HUMAN	-0.00492813	0.929125	0.999806
Q9UI12	VATH_HUMAN V-type proton ATPase subunit H OS=Homo sapiens OX=9606 GN=ATP6V1H PE=1 SV=1	VATH_HUMAN	-0.0943522	0.0329826	0.418565
O14777	NDC80_HUMAN Kinetochore protein NDC80 homolog OS=Homo sapiens OX=9606 GN=NDC80 PE=1 SV=1	NDC80_HUMAN	-0.0133821	0.914256	0.999806
Q9Y315	DEOC_HUMAN Deoxyribose-phosphate aldolase OS=Homo sapiens OX=9606 GN=DERA PE=1 SV=2	DEOC_HUMAN	0.0399579	0.31603	0.887361
Q7L8J4	3BP5L_HUMAN SH3 domain-binding protein 5-like OS=Homo sapiens OX=9606 GN=SH3BP5L PE=1 SV=1	3BP5L_HUMAN	NA	NA	NA
Q8IVH4	MMAA_HUMAN Methylmalonic aciduria type A protein, mitochondrial OS=Homo sapiens OX=9606 GN=MMAA PE=1 SV=1	MMAA_HUMAN	0.0235533	0.873273	0.999806
Q15084	PDIA6_HUMAN Protein disulfide-isomerase A6 OS=Homo sapiens OX=9606 GN=PDIA6 PE=1 SV=1	PDIA6_HUMAN	0.0729411	0.00336156	0.137595
P61163;P42025	ACTZ_HUMAN Alpha-centractin OS=Homo sapiens OX=9606 GN=ACTR1A PE=1 SV=1;ACTY_HUMAN Beta-centractin OS=Homo sapiens OX=9606 GN=ACTR1B PE=1 SV=1	ACTZ_HUMAN;ACTY_HUMAN	0.0483772	0.307597	0.878423
O43278	SPIT1_HUMAN Kunitz-type protease inhibitor 1 OS=Homo sapiens OX=9606 GN=SPINT1 PE=1 SV=2	SPIT1_HUMAN	2.13906	4.65e-07	0.000578887
Q93034	CUL5_HUMAN Cullin-5 OS=Homo sapiens OX=9606 GN=CUL5 PE=1 SV=4	CUL5_HUMAN	0.0201976	0.325896	0.891516
Q13753	LAMC2_HUMAN Laminin subunit gamma-2 OS=Homo sapiens OX=9606 GN=LAMC2 PE=1 SV=2	LAMC2_HUMAN	NA	NA	NA
Q16787	LAMA3_HUMAN Laminin subunit alpha-3 OS=Homo sapiens OX=9606 GN=LAMA3 PE=1 SV=3	LAMA3_HUMAN	NA	NA	NA
P16615	AT2A2_HUMAN Sarcoplasmic/endoplasmic reticulum calcium ATPase 2 OS=Homo sapiens OX=9606 GN=ATP2A2 PE=1 SV=1	AT2A2_HUMAN	0.0581739	0.208362	0.799382
Q9BT81	SOX7_HUMAN Transcription factor SOX-7 OS=Homo sapiens OX=9606 GN=SOX7 PE=1 SV=1	SOX7_HUMAN	NA	NA	NA
P12236;P12235	ADT3_HUMAN ADP/ATP translocase 3 OS=Homo sapiens OX=9606 GN=SLC25A6 PE=1 SV=4;ADT1_HUMAN ADP/ATP translocase 1 OS=Homo sapiens OX=9606 GN=SLC25A4 PE=1 SV=4	ADT3_HUMAN;ADT1_HUMAN	-0.048194	0.538412	0.972258
Q2TAC2;P67936	CCD57_HUMAN Coiled-coil domain-containing protein 57 OS=Homo sapiens OX=9606 GN=CCDC57 PE=1 SV=3;TPM4_HUMAN Tropomyosin alpha-4 chain OS=Homo sapiens OX=9606 GN=TPM4 PE=1 SV=3	CCD57_HUMAN;TPM4_HUMAN	-0.239534	0.23137	0.82057
P12830	CADH1_HUMAN Cadherin-1 OS=Homo sapiens OX=9606 GN=CDH1 PE=1 SV=3	CADH1_HUMAN	NA	NA	NA
P07919	QCR6_HUMAN Cytochrome b-c1 complex subunit 6, mitochondrial OS=Homo sapiens OX=9606 GN=UQCRH PE=1 SV=2	QCR6_HUMAN	0.0446483	0.769676	0.99635
Q9P206	K1522_HUMAN Uncharacterized protein KIAA1522 OS=Homo sapiens OX=9606 GN=KIAA1522 PE=1 SV=2	K1522_HUMAN	NA	NA	NA
O43776	SYNC_HUMAN Asparagine--tRNA ligase, cytoplasmic OS=Homo sapiens OX=9606 GN=NARS1 PE=1 SV=1	SYNC_HUMAN	0.00530496	0.91091	0.999806
Q96FK6	WDR89_HUMAN WD repeat-containing protein 89 OS=Homo sapiens OX=9606 GN=WDR89 PE=2 SV=1	WDR89_HUMAN	0.0508937	0.327459	0.892355
Q9H444;Q96CF2	CHM4B_HUMAN Charged multivesicular body protein 4b OS=Homo sapiens OX=9606 GN=CHMP4B PE=1 SV=1;CHM4C_HUMAN Charged multivesicular body protein 4c OS=Homo sapiens OX=9606 GN=CHMP4C PE=1 SV=1	CHM4B_HUMAN;CHM4C_HUMAN	0.376172	0.322649	0.891516
P39748	FEN1_HUMAN Flap endonuclease 1 OS=Homo sapiens OX=9606 GN=FEN1 PE=1 SV=1	FEN1_HUMAN	0.106085	0.0615677	0.539857
P12694	ODBA_HUMAN 2-oxoisovalerate dehydrogenase subunit alpha, mitochondrial OS=Homo sapiens OX=9606 GN=BCKDHA PE=1 SV=2	ODBA_HUMAN	0.0301579	0.561603	0.976017
Q14563	SEM3A_HUMAN Semaphorin-3A OS=Homo sapiens OX=9606 GN=SEMA3A PE=1 SV=1	SEM3A_HUMAN	0.0292223	0.891475	0.999806
Q9UPP1	PHF8_HUMAN Histone lysine demethylase PHF8 OS=Homo sapiens OX=9606 GN=PHF8 PE=1 SV=3	PHF8_HUMAN	-0.0404592	0.540879	0.972587
Q92930	RAB8B_HUMAN Ras-related protein Rab-8B OS=Homo sapiens OX=9606 GN=RAB8B PE=1 SV=2	RAB8B_HUMAN	0.0406521	0.714273	0.99635
Q9NPE2	NGRN_HUMAN Neugrin OS=Homo sapiens OX=9606 GN=NGRN PE=1 SV=2	NGRN_HUMAN	Inf	NA	0
Q9BS26	ERP44_HUMAN Endoplasmic reticulum resident protein 44 OS=Homo sapiens OX=9606 GN=ERP44 PE=1 SV=1	ERP44_HUMAN	0.0229932	0.70911	0.99635
Q9H2P0	ADNP_HUMAN Activity-dependent neuroprotector homeobox protein OS=Homo sapiens OX=9606 GN=ADNP PE=1 SV=1	ADNP_HUMAN	0.0138972	0.721661	0.99635
P32926	DSG3_HUMAN Desmoglein-3 OS=Homo sapiens OX=9606 GN=DSG3 PE=1 SV=2	DSG3_HUMAN	NA	NA	NA
P17302	CXA1_HUMAN Gap junction alpha-1 protein OS=Homo sapiens OX=9606 GN=GJA1 PE=1 SV=2	CXA1_HUMAN	NA	NA	NA
Q8IZ69	TRM2A_HUMAN tRNA (uracil-5-)-methyltransferase homolog A OS=Homo sapiens OX=9606 GN=TRMT2A PE=1 SV=2	TRM2A_HUMAN	0.0380394	0.769631	0.99635
P21953	ODBB_HUMAN 2-oxoisovalerate dehydrogenase subunit beta, mitochondrial OS=Homo sapiens OX=9606 GN=BCKDHB PE=1 SV=2	ODBB_HUMAN	0.020165	0.745067	0.99635
P26447	S10A4_HUMAN Protein S100-A4 OS=Homo sapiens OX=9606 GN=S100A4 PE=1 SV=1	S10A4_HUMAN	-0.0560087	0.430949	0.95116
P54764;P54753;P29323;P54762;Q15375;P29317;Q9UF33;P54760	EPHA4_HUMAN Ephrin type-A receptor 4 OS=Homo sapiens OX=9606 GN=EPHA4 PE=1 SV=1;EPHB3_HUMAN Ephrin type-B receptor 3 OS=Homo sapiens OX=9606 GN=EPHB3 PE=1 SV=2;EPHB2_HUMAN Ephrin type-B receptor 2 OS=Homo sapiens OX=9606 GN=EPHB2 PE=1 SV=5;EPHB1_HUMAN Ephrin type-B receptor 1 OS=Homo sapiens OX=9606 GN=EPHB1 PE=1 SV=1;EPHA7_HUMAN Ephrin type-A receptor 7 OS=Homo sapiens OX=9606 GN=EPHA7 PE=1 SV=3…	EPHA4_HUMAN;EPHB3_HUMAN;EPHB2_HUMAN;EPHB1_HUMAN;EPHA7_HUMAN;EPHA2_HUMAN;EPHA6_HUMAN;EPHB4_HUMAN	NA	NA	NA
P42677;Q71UM5	RS27_HUMAN Small ribosomal subunit protein eS27 OS=Homo sapiens OX=9606 GN=RPS27 PE=1 SV=3;RS27L_HUMAN Ribosomal protein eS27-like OS=Homo sapiens OX=9606 GN=RPS27L PE=1 SV=3	RS27_HUMAN;RS27L_HUMAN	-0.00243238	0.938164	0.999806
Q9UMD9	COHA1_HUMAN Collagen alpha-1(XVII) chain OS=Homo sapiens OX=9606 GN=COL17A1 PE=1 SV=3	COHA1_HUMAN	NA	NA	NA
Q7Z5G4	GOGA7_HUMAN Golgin subfamily A member 7 OS=Homo sapiens OX=9606 GN=GOLGA7 PE=1 SV=2	GOGA7_HUMAN	-0.112101	0.183182	0.765344
Q9UEU0	VTI1B_HUMAN Vesicle transport through interaction with t-SNAREs homolog 1B OS=Homo sapiens OX=9606 GN=VTI1B PE=1 SV=3	VTI1B_HUMAN	-0.0602115	0.236635	0.824198
P98194	AT2C1_HUMAN Calcium-transporting ATPase type 2C member 1 OS=Homo sapiens OX=9606 GN=ATP2C1 PE=1 SV=3	AT2C1_HUMAN	0.00358867	0.932057	0.999806
P09467	F16P1_HUMAN Fructose-1,6-bisphosphatase 1 OS=Homo sapiens OX=9606 GN=FBP1 PE=1 SV=5	F16P1_HUMAN	NA	NA	NA
Q86TN4	TRPT1_HUMAN tRNA 2'-phosphotransferase 1 OS=Homo sapiens OX=9606 GN=TRPT1 PE=1 SV=2	TRPT1_HUMAN	0.120373	0.372508	0.931654
P23634;P20020	AT2B4_HUMAN Plasma membrane calcium-transporting ATPase 4 OS=Homo sapiens OX=9606 GN=ATP2B4 PE=1 SV=2;AT2B1_HUMAN Plasma membrane calcium-transporting ATPase 1 OS=Homo sapiens OX=9606 GN=ATP2B1 PE=1 SV=4	AT2B4_HUMAN;AT2B1_HUMAN	-0.0376353	0.792002	0.997069
Q5SGD2	PPM1L_HUMAN Protein phosphatase 1L OS=Homo sapiens OX=9606 GN=PPM1L PE=1 SV=1	PPM1L_HUMAN	Inf	NA	0
Q8NF37	PCAT1_HUMAN Lysophosphatidylcholine acyltransferase 1 OS=Homo sapiens OX=9606 GN=LPCAT1 PE=1 SV=2	PCAT1_HUMAN	0.00044663	0.995349	0.999806
Q9H3L0	MMAD_HUMAN Cobalamin trafficking protein CblD OS=Homo sapiens OX=9606 GN=MMADHC PE=1 SV=2	MMAD_HUMAN	-0.263285	0.0265899	0.374433
Q6P1K2	PMF1_HUMAN Polyamine-modulated factor 1 OS=Homo sapiens OX=9606 GN=PMF1 PE=1 SV=2	PMF1_HUMAN	-0.0908791	0.179461	0.762174
P56962	STX17_HUMAN Syntaxin-17 OS=Homo sapiens OX=9606 GN=STX17 PE=1 SV=2	STX17_HUMAN	0.0178601	0.870166	0.999806
Q9Y3B2	EXOS1_HUMAN Exosome complex component CSL4 OS=Homo sapiens OX=9606 GN=EXOSC1 PE=1 SV=1	EXOS1_HUMAN	-0.0483629	0.142608	0.714679
O75832	PSD10_HUMAN 26S proteasome non-ATPase regulatory subunit 10 OS=Homo sapiens OX=9606 GN=PSMD10 PE=1 SV=1	PSD10_HUMAN	-0.027091	0.654362	0.9928
Q9Y5S9	RBM8A_HUMAN RNA-binding protein 8A OS=Homo sapiens OX=9606 GN=RBM8A PE=1 SV=1	RBM8A_HUMAN	-0.0132874	0.925241	0.999806
Q9BY66;P29375;P41229	KDM5D_HUMAN Lysine-specific demethylase 5D OS=Homo sapiens OX=9606 GN=KDM5D PE=1 SV=2;KDM5A_HUMAN Lysine-specific demethylase 5A OS=Homo sapiens OX=9606 GN=KDM5A PE=1 SV=3;KDM5C_HUMAN Lysine-specific demethylase 5C OS=Homo sapiens OX=9606 GN=KDM5C PE=1 SV=2	KDM5D_HUMAN;KDM5A_HUMAN;KDM5C_HUMAN	-0.229394	0.22324	0.809659
Q9NWU2	GID8_HUMAN Glucose-induced degradation protein 8 homolog OS=Homo sapiens OX=9606 GN=GID8 PE=1 SV=1	GID8_HUMAN	0.0535774	0.486281	0.96352
P00367	DHE3_HUMAN Glutamate dehydrogenase 1, mitochondrial OS=Homo sapiens OX=9606 GN=GLUD1 PE=1 SV=2	DHE3_HUMAN	0.00374399	0.913024	0.999806
Q96SU4	OSBL9_HUMAN Oxysterol-binding protein-related protein 9 OS=Homo sapiens OX=9606 GN=OSBPL9 PE=1 SV=2	OSBL9_HUMAN	0.017084	0.715451	0.99635
Q712K3	UB2R2_HUMAN Ubiquitin-conjugating enzyme E2 R2 OS=Homo sapiens OX=9606 GN=UBE2R2 PE=1 SV=1	UB2R2_HUMAN	-0.0509098	0.519677	0.969665
Q2PPJ7;P61254;Q9UNX3	RGPA2_HUMAN Ral GTPase-activating protein subunit alpha-2 OS=Homo sapiens OX=9606 GN=RALGAPA2 PE=1 SV=2;RL26_HUMAN Large ribosomal subunit protein uL24 OS=Homo sapiens OX=9606 GN=RPL26 PE=1 SV=1;RL26L_HUMAN Ribosomal protein uL24-like OS=Homo sapiens OX=9606 GN=RPL26L1 PE=1 SV=1	RGPA2_HUMAN;RL26_HUMAN;RL26L_HUMAN	-0.103771	0.129953	0.701025
Q9H871	RMD5A_HUMAN E3 ubiquitin-protein transferase RMND5A OS=Homo sapiens OX=9606 GN=RMND5A PE=1 SV=1	RMD5A_HUMAN	-0.0782189	0.352324	0.916042
Q9ULF5	S39AA_HUMAN Zinc transporter ZIP10 OS=Homo sapiens OX=9606 GN=SLC39A10 PE=1 SV=2	S39AA_HUMAN	-0.109748	0.354202	0.917918
P60891	PRPS1_HUMAN Ribose-phosphate pyrophosphokinase 1 OS=Homo sapiens OX=9606 GN=PRPS1 PE=1 SV=2	PRPS1_HUMAN	0.0793233	0.151301	0.730278
Q86U70;O43679	LDB1_HUMAN LIM domain-binding protein 1 OS=Homo sapiens OX=9606 GN=LDB1 PE=1 SV=2;LDB2_HUMAN LIM domain-binding protein 2 OS=Homo sapiens OX=9606 GN=LDB2 PE=1 SV=1	LDB1_HUMAN;LDB2_HUMAN	-0.093436	0.447126	0.95403
Q96M27	PRRC1_HUMAN Protein PRRC1 OS=Homo sapiens OX=9606 GN=PRRC1 PE=1 SV=1	PRRC1_HUMAN	-0.00807336	0.819104	0.998329
P55290	CAD13_HUMAN Cadherin-13 OS=Homo sapiens OX=9606 GN=CDH13 PE=1 SV=1	CAD13_HUMAN	NA	NA	NA
Q96G21	IMP4_HUMAN U3 small nucleolar ribonucleoprotein protein IMP4 OS=Homo sapiens OX=9606 GN=IMP4 PE=1 SV=1	IMP4_HUMAN	-0.0533891	0.162561	0.742482
O95376	ARI2_HUMAN E3 ubiquitin-protein ligase ARIH2 OS=Homo sapiens OX=9606 GN=ARIH2 PE=1 SV=1	ARI2_HUMAN	NA	NA	NA
Q8IYB3	SRRM1_HUMAN Serine/arginine repetitive matrix protein 1 OS=Homo sapiens OX=9606 GN=SRRM1 PE=1 SV=2	SRRM1_HUMAN	0.0274525	0.77463	0.99635
Q9C0C9	UBE2O_HUMAN (E3-independent) E2 ubiquitin-conjugating enzyme OS=Homo sapiens OX=9606 GN=UBE2O PE=1 SV=3	UBE2O_HUMAN	-0.094863	0.00473278	0.169789
Q96A72;P61326	MGN2_HUMAN Protein mago nashi homolog 2 OS=Homo sapiens OX=9606 GN=MAGOHB PE=1 SV=1;MGN_HUMAN Protein mago nashi homolog OS=Homo sapiens OX=9606 GN=MAGOH PE=1 SV=1	MGN2_HUMAN;MGN_HUMAN	-0.0168067	0.721372	0.99635
P33176	KINH_HUMAN Kinesin-1 heavy chain OS=Homo sapiens OX=9606 GN=KIF5B PE=1 SV=1	KINH_HUMAN	-0.0317712	0.282	0.861278
O95274	LYPD3_HUMAN Ly6/PLAUR domain-containing protein 3 OS=Homo sapiens OX=9606 GN=LYPD3 PE=1 SV=2	LYPD3_HUMAN	NA	NA	NA
Q15904	VAS1_HUMAN V-type proton ATPase subunit S1 OS=Homo sapiens OX=9606 GN=ATP6AP1 PE=1 SV=2	VAS1_HUMAN	-0.0319088	0.626341	0.98957
P31040	SDHA_HUMAN Succinate dehydrogenase [ubiquinone] flavoprotein subunit, mitochondrial OS=Homo sapiens OX=9606 GN=SDHA PE=1 SV=2	SDHA_HUMAN	0.0168286	0.71031	0.99635
P63279	UBC9_HUMAN SUMO-conjugating enzyme UBC9 OS=Homo sapiens OX=9606 GN=UBE2I PE=1 SV=1	UBC9_HUMAN	-0.0314936	0.788933	0.997069
Q13751	LAMB3_HUMAN Laminin subunit beta-3 OS=Homo sapiens OX=9606 GN=LAMB3 PE=1 SV=1	LAMB3_HUMAN	NA	NA	NA
O95373	IPO7_HUMAN Importin-7 OS=Homo sapiens OX=9606 GN=IPO7 PE=1 SV=1	IPO7_HUMAN	0.0363075	0.384068	0.933048
P29992	GNA11_HUMAN Guanine nucleotide-binding protein subunit alpha-11 OS=Homo sapiens OX=9606 GN=GNA11 PE=1 SV=2	GNA11_HUMAN	NA	NA	NA
P25787	PSA2_HUMAN Proteasome subunit alpha type-2 OS=Homo sapiens OX=9606 GN=PSMA2 PE=1 SV=2	PSA2_HUMAN	0.0164481	0.703705	0.99635
Q5VW32	BROX_HUMAN BRO1 domain-containing protein BROX OS=Homo sapiens OX=9606 GN=BROX PE=1 SV=1	BROX_HUMAN	-0.0228237	0.567272	0.976736
Q12872	SFSWA_HUMAN Splicing factor, suppressor of white-apricot homolog OS=Homo sapiens OX=9606 GN=SFSWAP PE=1 SV=3	SFSWA_HUMAN	-0.0347182	0.530469	0.97123
Q04724;Q04727;Q04726	TLE1_HUMAN Transducin-like enhancer protein 1 OS=Homo sapiens OX=9606 GN=TLE1 PE=1 SV=2;TLE4_HUMAN Transducin-like enhancer protein 4 OS=Homo sapiens OX=9606 GN=TLE4 PE=1 SV=3;TLE3_HUMAN Transducin-like enhancer protein 3 OS=Homo sapiens OX=9606 GN=TLE3 PE=1 SV=2	TLE1_HUMAN;TLE4_HUMAN;TLE3_HUMAN	-0.280317	0.134531	0.706949
O94919	ENDD1_HUMAN Endonuclease domain-containing 1 protein OS=Homo sapiens OX=9606 GN=ENDOD1 PE=1 SV=2	ENDD1_HUMAN	-0.0103084	0.826586	0.999516
Q5T2N8;Q9NVI7	ATD3C_HUMAN ATPase family AAA domain-containing protein 3C OS=Homo sapiens OX=9606 GN=ATAD3C PE=2 SV=2;ATD3A_HUMAN ATPase family AAA domain-containing protein 3A OS=Homo sapiens OX=9606 GN=ATAD3A PE=1 SV=2	ATD3C_HUMAN;ATD3A_HUMAN	-0.0513921	0.345828	0.910066
P0C7V7;P67812	SC11B_HUMAN Putative signal peptidase complex catalytic subunit SEC11B OS=Homo sapiens OX=9606 GN=SEC11B PE=5 SV=1;SC11A_HUMAN Signal peptidase complex catalytic subunit SEC11A OS=Homo sapiens OX=9606 GN=SEC11A PE=1 SV=1	SC11B_HUMAN;SC11A_HUMAN	0.109016	0.330255	0.89485
P07437;Q13885;P68371;Q9BVA1	TBB5_HUMAN Tubulin beta chain OS=Homo sapiens OX=9606 GN=TUBB PE=1 SV=2;TBB2A_HUMAN Tubulin beta-2A chain OS=Homo sapiens OX=9606 GN=TUBB2A PE=1 SV=1;TBB4B_HUMAN Tubulin beta-4B chain OS=Homo sapiens OX=9606 GN=TUBB4B PE=1 SV=1;TBB2B_HUMAN Tubulin beta-2B chain OS=Homo sapiens OX=9606 GN=TUBB2B PE=1 SV=1	TBB5_HUMAN;TBB2A_HUMAN;TBB4B_HUMAN;TBB2B_HUMAN	-0.045406	0.646505	0.992677
P52594	AGFG1_HUMAN Arf-GAP domain and FG repeat-containing protein 1 OS=Homo sapiens OX=9606 GN=AGFG1 PE=1 SV=2	AGFG1_HUMAN	-0.0847522	0.0923301	0.619018
Q9Y3C8	UFC1_HUMAN Ubiquitin-fold modifier-conjugating enzyme 1 OS=Homo sapiens OX=9606 GN=UFC1 PE=1 SV=3	UFC1_HUMAN	-0.0470353	0.285687	0.861969
P49368	TCPG_HUMAN T-complex protein 1 subunit gamma OS=Homo sapiens OX=9606 GN=CCT3 PE=1 SV=4	TCPG_HUMAN	0.0170212	0.267312	0.850496
Q9UHG3	PCYOX_HUMAN Prenylcysteine oxidase 1 OS=Homo sapiens OX=9606 GN=PCYOX1 PE=1 SV=3	PCYOX_HUMAN	0.0335214	0.5981	0.984947
O43291	SPIT2_HUMAN Kunitz-type protease inhibitor 2 OS=Homo sapiens OX=9606 GN=SPINT2 PE=1 SV=2	SPIT2_HUMAN	-0.030038	0.703045	0.99635
Q9P2I0	CPSF2_HUMAN Cleavage and polyadenylation specificity factor subunit 2 OS=Homo sapiens OX=9606 GN=CPSF2 PE=1 SV=2	CPSF2_HUMAN	0.000618968	0.979601	0.999806
Q6NYC1	JMJD6_HUMAN Bifunctional arginine demethylase and lysyl-hydroxylase JMJD6 OS=Homo sapiens OX=9606 GN=JMJD6 PE=1 SV=1	JMJD6_HUMAN	0.0946236	0.713356	0.99635
O14772	FPGT_HUMAN Fucose-1-phosphate guanylyltransferase OS=Homo sapiens OX=9606 GN=FPGT PE=1 SV=3	FPGT_HUMAN	-0.340784	0.156937	0.735593
Q13185;P45973	CBX3_HUMAN Chromobox protein homolog 3 OS=Homo sapiens OX=9606 GN=CBX3 PE=1 SV=4;CBX5_HUMAN Chromobox protein homolog 5 OS=Homo sapiens OX=9606 GN=CBX5 PE=1 SV=1	CBX3_HUMAN;CBX5_HUMAN	-0.0620188	0.65385	0.9928
P00367;P49448	DHE3_HUMAN Glutamate dehydrogenase 1, mitochondrial OS=Homo sapiens OX=9606 GN=GLUD1 PE=1 SV=2;DHE4_HUMAN Glutamate dehydrogenase 2, mitochondrial OS=Homo sapiens OX=9606 GN=GLUD2 PE=1 SV=2	DHE3_HUMAN;DHE4_HUMAN	0.0151277	0.807386	0.997996
P26639	SYTC_HUMAN Threonine--tRNA ligase 1, cytoplasmic OS=Homo sapiens OX=9606 GN=TARS1 PE=1 SV=3	SYTC_HUMAN	-0.0265692	0.474079	0.961617
Q13043	STK4_HUMAN Serine/threonine-protein kinase 4 OS=Homo sapiens OX=9606 GN=STK4 PE=1 SV=2	STK4_HUMAN	-0.318802	4.28e-07	0.000578887
Q9BTX1	NDC1_HUMAN Nucleoporin NDC1 OS=Homo sapiens OX=9606 GN=NDC1 PE=1 SV=2	NDC1_HUMAN	0.0339605	0.348657	0.912229
Q02297	NRG1_HUMAN Pro-neuregulin-1, membrane-bound isoform OS=Homo sapiens OX=9606 GN=NRG1 PE=1 SV=3	NRG1_HUMAN	NA	NA	NA
P49916	DNLI3_HUMAN DNA ligase 3 OS=Homo sapiens OX=9606 GN=LIG3 PE=1 SV=2	DNLI3_HUMAN	0.000407517	0.98872	0.999806
P08069	IGF1R_HUMAN Insulin-like growth factor 1 receptor OS=Homo sapiens OX=9606 GN=IGF1R PE=1 SV=1	IGF1R_HUMAN	Inf	NA	0
Q13153;O75914	PAK1_HUMAN Serine/threonine-protein kinase PAK 1 OS=Homo sapiens OX=9606 GN=PAK1 PE=1 SV=2;PAK3_HUMAN Serine/threonine-protein kinase PAK 3 OS=Homo sapiens OX=9606 GN=PAK3 PE=1 SV=2	PAK1_HUMAN;PAK3_HUMAN	-0.0468185	0.846108	0.999806
Q8WVK7	SKA2_HUMAN Spindle and kinetochore-associated protein 2 OS=Homo sapiens OX=9606 GN=SKA2 PE=1 SV=1	SKA2_HUMAN	-0.101227	0.415872	0.946179
O75153;Q9Y5I4	CLU_HUMAN Clustered mitochondria protein homolog OS=Homo sapiens OX=9606 GN=CLUH PE=1 SV=2;PCDC2_HUMAN Protocadherin alpha-C2 OS=Homo sapiens OX=9606 GN=PCDHAC2 PE=2 SV=1	CLU_HUMAN;PCDC2_HUMAN	-0.169363	0.0229085	0.35108
P15153	RAC2_HUMAN Ras-related C3 botulinum toxin substrate 2 OS=Homo sapiens OX=9606 GN=RAC2 PE=1 SV=1	RAC2_HUMAN	0.0318748	0.634455	0.991305
Q8N6R0	EFNMT_HUMAN eEF1A lysine and N-terminal methyltransferase OS=Homo sapiens OX=9606 GN=METTL13 PE=1 SV=1	EFNMT_HUMAN	-0.0435577	0.155574	0.735593
P11172	UMPS_HUMAN Uridine 5'-monophosphate synthase OS=Homo sapiens OX=9606 GN=UMPS PE=1 SV=1	UMPS_HUMAN	-0.0407639	0.109707	0.663017
Q6P4F2	FDX2_HUMAN Ferredoxin-2, mitochondrial OS=Homo sapiens OX=9606 GN=FDX2 PE=1 SV=2	FDX2_HUMAN	-0.0180906	0.839748	0.999806
P49914	MTHFS_HUMAN 5-formyltetrahydrofolate cyclo-ligase OS=Homo sapiens OX=9606 GN=MTHFS PE=1 SV=2	MTHFS_HUMAN	-0.0423353	0.592091	0.98253
Q16881	TRXR1_HUMAN Thioredoxin reductase 1, cytoplasmic OS=Homo sapiens OX=9606 GN=TXNRD1 PE=1 SV=3	TRXR1_HUMAN	-0.0255245	0.786742	0.997069
Q99733	NP1L4_HUMAN Nucleosome assembly protein 1-like 4 OS=Homo sapiens OX=9606 GN=NAP1L4 PE=1 SV=1	NP1L4_HUMAN	-0.00287099	0.926383	0.999806
P55212	CASP6_HUMAN Caspase-6 OS=Homo sapiens OX=9606 GN=CASP6 PE=1 SV=2	CASP6_HUMAN	-0.0995786	0.292824	0.867001
P04439	HLAA_HUMAN HLA class I histocompatibility antigen, A alpha chain OS=Homo sapiens OX=9606 GN=HLA-A PE=1 SV=2	HLAA_HUMAN	-0.0396737	0.64643	0.992677
Q96ER9	MITOK_HUMAN Mitochondrial potassium channel OS=Homo sapiens OX=9606 GN=CCDC51 PE=1 SV=2	MITOK_HUMAN	-0.0106205	0.860204	0.999806
P41223	BUD31_HUMAN Protein BUD31 homolog OS=Homo sapiens OX=9606 GN=BUD31 PE=1 SV=2	BUD31_HUMAN	-0.00422885	0.919894	0.999806
P60953	CDC42_HUMAN Cell division control protein 42 homolog OS=Homo sapiens OX=9606 GN=CDC42 PE=1 SV=2	CDC42_HUMAN	0.05556	0.490205	0.96508
P49821	NDUV1_HUMAN NADH dehydrogenase [ubiquinone] flavoprotein 1, mitochondrial OS=Homo sapiens OX=9606 GN=NDUFV1 PE=1 SV=4	NDUV1_HUMAN	-0.00307046	0.918366	0.999806
O95857	TSN13_HUMAN Tetraspanin-13 OS=Homo sapiens OX=9606 GN=TSPAN13 PE=2 SV=1	TSN13_HUMAN	0.0378819	0.815721	0.997996
Q08257	QOR_HUMAN Quinone oxidoreductase OS=Homo sapiens OX=9606 GN=CRYZ PE=1 SV=1	QOR_HUMAN	-0.000595943	0.978122	0.999806
P19012;Q99456;P13646	K1C15_HUMAN Keratin, type I cytoskeletal 15 OS=Homo sapiens OX=9606 GN=KRT15 PE=1 SV=3;K1C12_HUMAN Keratin, type I cytoskeletal 12 OS=Homo sapiens OX=9606 GN=KRT12 PE=1 SV=1;K1C13_HUMAN Keratin, type I cytoskeletal 13 OS=Homo sapiens OX=9606 GN=KRT13 PE=1 SV=4	K1C15_HUMAN;K1C12_HUMAN;K1C13_HUMAN	NA	NA	NA
Q8N9Q2	SR1IP_HUMAN Protein SREK1IP1 OS=Homo sapiens OX=9606 GN=SREK1IP1 PE=1 SV=1	SR1IP_HUMAN	-0.124972	0.619766	0.98861
Q15717	ELAV1_HUMAN ELAV-like protein 1 OS=Homo sapiens OX=9606 GN=ELAVL1 PE=1 SV=2	ELAV1_HUMAN	0.0901733	0.288918	0.862594
Q9NTI5	PDS5B_HUMAN Sister chromatid cohesion protein PDS5 homolog B OS=Homo sapiens OX=9606 GN=PDS5B PE=1 SV=1	PDS5B_HUMAN	0.00836391	0.789522	0.997069
Q8TDH9	BL1S5_HUMAN Biogenesis of lysosome-related organelles complex 1 subunit 5 OS=Homo sapiens OX=9606 GN=BLOC1S5 PE=1 SV=1	BL1S5_HUMAN	-0.0898194	0.571334	0.978448
Q8TBM8	DJB14_HUMAN DnaJ homolog subfamily B member 14 OS=Homo sapiens OX=9606 GN=DNAJB14 PE=1 SV=1	DJB14_HUMAN	0.0296713	0.891686	0.999806
P31949	S10AB_HUMAN Protein S100-A11 OS=Homo sapiens OX=9606 GN=S100A11 PE=1 SV=2	S10AB_HUMAN	NA	NA	NA
Q8IY18	SMC5_HUMAN Structural maintenance of chromosomes protein 5 OS=Homo sapiens OX=9606 GN=SMC5 PE=1 SV=2	SMC5_HUMAN	-0.0366387	0.447823	0.95403
Q9NPQ8;Q9NVN3	RIC8A_HUMAN Synembryn-A OS=Homo sapiens OX=9606 GN=RIC8A PE=1 SV=3;RIC8B_HUMAN Synembryn-B OS=Homo sapiens OX=9606 GN=RIC8B PE=1 SV=2	RIC8A_HUMAN;RIC8B_HUMAN	0.0325447	0.695567	0.99635
P09758	TACD2_HUMAN Tumor-associated calcium signal transducer 2 OS=Homo sapiens OX=9606 GN=TACSTD2 PE=1 SV=3	TACD2_HUMAN	NA	NA	NA
Q9BXB4;Q9BXB5	OSB11_HUMAN Oxysterol-binding protein-related protein 11 OS=Homo sapiens OX=9606 GN=OSBPL11 PE=1 SV=2;OSB10_HUMAN Oxysterol-binding protein-related protein 10 OS=Homo sapiens OX=9606 GN=OSBPL10 PE=1 SV=2	OSB11_HUMAN;OSB10_HUMAN	-0.317783	0.17492	0.754482
Q9Y244	POMP_HUMAN Proteasome maturation protein OS=Homo sapiens OX=9606 GN=POMP PE=1 SV=1	POMP_HUMAN	-0.0421818	0.728707	0.99635
Q96TC7	RMD3_HUMAN Regulator of microtubule dynamics protein 3 OS=Homo sapiens OX=9606 GN=RMDN3 PE=1 SV=2	RMD3_HUMAN	0.0836007	0.125367	0.696435
P53618	COPB_HUMAN Coatomer subunit beta OS=Homo sapiens OX=9606 GN=COPB1 PE=1 SV=3	COPB_HUMAN	0.0270247	0.471415	0.96158
Q96RQ3	MCCA_HUMAN Methylcrotonoyl-CoA carboxylase subunit alpha, mitochondrial OS=Homo sapiens OX=9606 GN=MCCC1 PE=1 SV=3	MCCA_HUMAN	-0.0356748	0.514581	0.969405
Q9Y651;P48431;O95416;O60248;P41225;O00570	SOX21_HUMAN Transcription factor SOX-21 OS=Homo sapiens OX=9606 GN=SOX21 PE=2 SV=1;SOX2_HUMAN Transcription factor SOX-2 OS=Homo sapiens OX=9606 GN=SOX2 PE=1 SV=1;SOX14_HUMAN Transcription factor SOX-14 OS=Homo sapiens OX=9606 GN=SOX14 PE=1 SV=1;SOX15_HUMAN Protein SOX-15 OS=Homo sapiens OX=9606 GN=SOX15 PE=1 SV=1;SOX3_HUMAN Transcription factor SOX-3 OS=Homo sapiens OX=9606 GN=SOX3 PE=1 SV=2;SOX…	SOX21_HUMAN;SOX2_HUMAN;SOX14_HUMAN;SOX15_HUMAN;SOX3_HUMAN;SOX1_HUMAN	NA	NA	NA
P08579;P09012	RU2B_HUMAN U2 small nuclear ribonucleoprotein B'' OS=Homo sapiens OX=9606 GN=SNRPB2 PE=1 SV=1;SNRPA_HUMAN U1 small nuclear ribonucleoprotein A OS=Homo sapiens OX=9606 GN=SNRPA PE=1 SV=3	RU2B_HUMAN;SNRPA_HUMAN	-0.367187	0.0347439	0.425113
Q9BXS6	NUSAP_HUMAN Nucleolar and spindle-associated protein 1 OS=Homo sapiens OX=9606 GN=NUSAP1 PE=1 SV=1	NUSAP_HUMAN	0.132488	0.166528	0.745155
Q93050	VPP1_HUMAN V-type proton ATPase 116 kDa subunit a 1 OS=Homo sapiens OX=9606 GN=ATP6V0A1 PE=1 SV=3	VPP1_HUMAN	-0.0313248	0.613678	0.986868
Q86UA1	PRP39_HUMAN Pre-mRNA-processing factor 39 OS=Homo sapiens OX=9606 GN=PRPF39 PE=1 SV=3	PRP39_HUMAN	0.0598211	0.466248	0.961184
O95757	HS74L_HUMAN Heat shock 70 kDa protein 4L OS=Homo sapiens OX=9606 GN=HSPA4L PE=1 SV=3	HS74L_HUMAN	-0.0125631	0.935637	0.999806
P84095	RHOG_HUMAN Rho-related GTP-binding protein RhoG OS=Homo sapiens OX=9606 GN=RHOG PE=1 SV=1	RHOG_HUMAN	0.0208296	0.736715	0.99635
O15400	STX7_HUMAN Syntaxin-7 OS=Homo sapiens OX=9606 GN=STX7 PE=1 SV=4	STX7_HUMAN	0.0334939	0.474412	0.961617
Q12800	TFCP2_HUMAN Alpha-globin transcription factor CP2 OS=Homo sapiens OX=9606 GN=TFCP2 PE=1 SV=2	TFCP2_HUMAN	0.0809589	0.201489	0.791348
O14733	MP2K7_HUMAN Dual specificity mitogen-activated protein kinase kinase 7 OS=Homo sapiens OX=9606 GN=MAP2K7 PE=1 SV=2	MP2K7_HUMAN	-1.10495	7.15e-09	5.34e-05
P62701	RS4X_HUMAN Small ribosomal subunit protein eS4, X isoform OS=Homo sapiens OX=9606 GN=RPS4X PE=1 SV=2	RS4X_HUMAN	-0.0122185	0.833143	0.999516
O15391;P25490;Q96MM3	TYY2_HUMAN Transcription factor YY2 OS=Homo sapiens OX=9606 GN=YY2 PE=2 SV=1;TYY1_HUMAN Transcriptional repressor protein YY1 OS=Homo sapiens OX=9606 GN=YY1 PE=1 SV=2;ZFP42_HUMAN Zinc finger protein 42 homolog OS=Homo sapiens OX=9606 GN=ZFP42 PE=1 SV=2	TYY2_HUMAN;TYY1_HUMAN;ZFP42_HUMAN	0.0414425	0.731049	0.99635
Q8IY95	TM192_HUMAN Transmembrane protein 192 OS=Homo sapiens OX=9606 GN=TMEM192 PE=1 SV=1	TM192_HUMAN	0.0394325	0.712405	0.99635
Q8N0U8	VKORL_HUMAN Vitamin K epoxide reductase complex subunit 1-like protein 1 OS=Homo sapiens OX=9606 GN=VKORC1L1 PE=1 SV=2	VKORL_HUMAN	-0.0334831	0.707285	0.99635
P61225	RAP2B_HUMAN Ras-related protein Rap-2b OS=Homo sapiens OX=9606 GN=RAP2B PE=1 SV=1	RAP2B_HUMAN	0.0649168	0.743651	0.99635
P00403	COX2_HUMAN Cytochrome c oxidase subunit 2 OS=Homo sapiens OX=9606 GN=MT-CO2 PE=1 SV=1	COX2_HUMAN	0.0100793	0.929703	0.999806
P53985	MOT1_HUMAN Monocarboxylate transporter 1 OS=Homo sapiens OX=9606 GN=SLC16A1 PE=1 SV=3	MOT1_HUMAN	-0.016823	0.882686	0.999806
Q9H6R4	NOL6_HUMAN Nucleolar protein 6 OS=Homo sapiens OX=9606 GN=NOL6 PE=1 SV=2	NOL6_HUMAN	-0.00605136	0.875912	0.999806
Q6P3S6	FBX42_HUMAN F-box only protein 42 OS=Homo sapiens OX=9606 GN=FBXO42 PE=1 SV=1	FBX42_HUMAN	-0.145538	0.0765364	0.584473
P08727;P02533	K1C19_HUMAN Keratin, type I cytoskeletal 19 OS=Homo sapiens OX=9606 GN=KRT19 PE=1 SV=4;K1C14_HUMAN Keratin, type I cytoskeletal 14 OS=Homo sapiens OX=9606 GN=KRT14 PE=1 SV=4	K1C19_HUMAN;K1C14_HUMAN	NA	NA	NA
Q9ULA0	DNPEP_HUMAN Aspartyl aminopeptidase OS=Homo sapiens OX=9606 GN=DNPEP PE=1 SV=2	DNPEP_HUMAN	0.0304536	0.28614	0.861969
P34059	GALNS_HUMAN N-acetylgalactosamine-6-sulfatase OS=Homo sapiens OX=9606 GN=GALNS PE=1 SV=1	GALNS_HUMAN	Inf	NA	0
Q9BV38	WDR18_HUMAN WD repeat-containing protein 18 OS=Homo sapiens OX=9606 GN=WDR18 PE=1 SV=2	WDR18_HUMAN	-0.0542805	0.180272	0.763381
Q6ZMP0	THSD4_HUMAN Thrombospondin type-1 domain-containing protein 4 OS=Homo sapiens OX=9606 GN=THSD4 PE=1 SV=2	THSD4_HUMAN	NA	NA	NA
P61586	RHOA_HUMAN Transforming protein RhoA OS=Homo sapiens OX=9606 GN=RHOA PE=1 SV=1	RHOA_HUMAN	0.0487772	0.499686	0.965601
P20337;P51153;O95716;Q96E17;Q92930;P20336;P61006	RAB3B_HUMAN Ras-related protein Rab-3B OS=Homo sapiens OX=9606 GN=RAB3B PE=1 SV=2;RAB13_HUMAN Ras-related protein Rab-13 OS=Homo sapiens OX=9606 GN=RAB13 PE=1 SV=1;RAB3D_HUMAN Ras-related protein Rab-3D OS=Homo sapiens OX=9606 GN=RAB3D PE=1 SV=1;RAB3C_HUMAN Ras-related protein Rab-3C OS=Homo sapiens OX=9606 GN=RAB3C PE=1 SV=1;RAB8B_HUMAN Ras-related protein Rab-8B OS=Homo sapiens OX=9606 GN=RAB8B…	RAB3B_HUMAN;RAB13_HUMAN;RAB3D_HUMAN;RAB3C_HUMAN;RAB8B_HUMAN;RAB3A_HUMAN;RAB8A_HUMAN	-0.121531	0.381106	0.932015
P22223	CADH3_HUMAN Cadherin-3 OS=Homo sapiens OX=9606 GN=CDH3 PE=1 SV=2	CADH3_HUMAN	NA	NA	NA
P50995	ANX11_HUMAN Annexin A11 OS=Homo sapiens OX=9606 GN=ANXA11 PE=1 SV=1	ANX11_HUMAN	-0.0421424	0.274774	0.856965
Q9H6Z4	RANB3_HUMAN Ran-binding protein 3 OS=Homo sapiens OX=9606 GN=RANBP3 PE=1 SV=1	RANB3_HUMAN	0.00974301	0.844838	0.999806
Q9UJA5	TRM6_HUMAN tRNA (adenine(58)-N(1))-methyltransferase non-catalytic subunit TRM6 OS=Homo sapiens OX=9606 GN=TRMT6 PE=1 SV=1	TRM6_HUMAN	0.00697652	0.739862	0.99635
P52815	RM12_HUMAN Large ribosomal subunit protein bL12m OS=Homo sapiens OX=9606 GN=MRPL12 PE=1 SV=2	RM12_HUMAN	0.0133582	0.737571	0.99635
Q969S9	RRF2M_HUMAN Ribosome-releasing factor 2, mitochondrial OS=Homo sapiens OX=9606 GN=GFM2 PE=1 SV=1	RRF2M_HUMAN	-0.0440496	0.540885	0.972587
Q96RT1	ERBIN_HUMAN Erbin OS=Homo sapiens OX=9606 GN=ERBIN PE=1 SV=2	ERBIN_HUMAN	-0.257881	0.00593267	0.185337
Q9BXV9	GON7_HUMAN EKC/KEOPS complex subunit GON7 OS=Homo sapiens OX=9606 GN=GON7 PE=1 SV=2	GON7_HUMAN	-0.0278504	0.804548	0.997996
Q96A46	MFRN2_HUMAN Mitoferrin-2 OS=Homo sapiens OX=9606 GN=SLC25A28 PE=2 SV=1	MFRN2_HUMAN	Inf	NA	0
Q9UJS0;O75746	S2513_HUMAN Electrogenic aspartate/glutamate antiporter SLC25A13, mitochondrial OS=Homo sapiens OX=9606 GN=SLC25A13 PE=1 SV=2;S2512_HUMAN Electrogenic aspartate/glutamate antiporter SLC25A12, mitochondrial OS=Homo sapiens OX=9606 GN=SLC25A12 PE=1 SV=2	S2513_HUMAN;S2512_HUMAN	-0.0471059	0.617277	0.98753
P62269	RS18_HUMAN Small ribosomal subunit protein uS13 OS=Homo sapiens OX=9606 GN=RPS18 PE=1 SV=3	RS18_HUMAN	0.0825965	0.486852	0.96352
Q9H1K4;Q9H936	GHC2_HUMAN Mitochondrial glutamate carrier 2 OS=Homo sapiens OX=9606 GN=SLC25A18 PE=1 SV=1;GHC1_HUMAN Mitochondrial glutamate carrier 1 OS=Homo sapiens OX=9606 GN=SLC25A22 PE=1 SV=1	GHC2_HUMAN;GHC1_HUMAN	0.0735168	0.238827	0.824198
P68366;P68363;Q9BQE3;Q71U36	TBA4A_HUMAN Tubulin alpha-4A chain OS=Homo sapiens OX=9606 GN=TUBA4A PE=1 SV=1;TBA1B_HUMAN Tubulin alpha-1B chain OS=Homo sapiens OX=9606 GN=TUBA1B PE=1 SV=1;TBA1C_HUMAN Tubulin alpha-1C chain OS=Homo sapiens OX=9606 GN=TUBA1C PE=1 SV=1;TBA1A_HUMAN Tubulin alpha-1A chain OS=Homo sapiens OX=9606 GN=TUBA1A PE=1 SV=1	TBA4A_HUMAN;TBA1B_HUMAN;TBA1C_HUMAN;TBA1A_HUMAN	0.27821	0.455763	0.958848
P40222;Q8N3L3;Q9NUQ3	TXLNA_HUMAN Alpha-taxilin OS=Homo sapiens OX=9606 GN=TXLNA PE=1 SV=3;TXLNB_HUMAN Beta-taxilin OS=Homo sapiens OX=9606 GN=TXLNB PE=1 SV=3;TXLNG_HUMAN Gamma-taxilin OS=Homo sapiens OX=9606 GN=TXLNG PE=1 SV=2	TXLNA_HUMAN;TXLNB_HUMAN;TXLNG_HUMAN	-0.643724	0.0034064	0.138144
Q9GZN1	ARP6_HUMAN Actin-related protein 6 OS=Homo sapiens OX=9606 GN=ACTR6 PE=1 SV=1	ARP6_HUMAN	-0.0991223	0.478611	0.961662
Q8WUY1	THEM6_HUMAN Protein THEM6 OS=Homo sapiens OX=9606 GN=THEM6 PE=1 SV=2	THEM6_HUMAN	0.0334558	0.58819	0.981895
P61019;Q8WUD1	RAB2A_HUMAN Ras-related protein Rab-2A OS=Homo sapiens OX=9606 GN=RAB2A PE=1 SV=1;RAB2B_HUMAN Ras-related protein Rab-2B OS=Homo sapiens OX=9606 GN=RAB2B PE=1 SV=1	RAB2A_HUMAN;RAB2B_HUMAN	0.0357893	0.303533	0.878423
P84243	H33_HUMAN Histone H3.3 OS=Homo sapiens OX=9606 GN=H3-3B PE=1 SV=2	H33_HUMAN	-0.0711358	0.630885	0.990046
P04792	HSPB1_HUMAN Heat shock protein beta-1 OS=Homo sapiens OX=9606 GN=HSPB1 PE=1 SV=2	HSPB1_HUMAN	NA	NA	NA
Q16610	ECM1_HUMAN Extracellular matrix protein 1 OS=Homo sapiens OX=9606 GN=ECM1 PE=1 SV=2	ECM1_HUMAN	NA	NA	NA
Q9UJS0	S2513_HUMAN Electrogenic aspartate/glutamate antiporter SLC25A13, mitochondrial OS=Homo sapiens OX=9606 GN=SLC25A13 PE=1 SV=2	S2513_HUMAN	-0.313593	3.65e-05	0.00939981
Q7Z2W9	RM21_HUMAN Large ribosomal subunit protein bL21m OS=Homo sapiens OX=9606 GN=MRPL21 PE=1 SV=2	RM21_HUMAN	0.0775402	0.343108	0.908219
Q96CW1	AP2M1_HUMAN AP-2 complex subunit mu OS=Homo sapiens OX=9606 GN=AP2M1 PE=1 SV=2	AP2M1_HUMAN	-0.0736031	0.232973	0.822736
Q9NVS2	RT18A_HUMAN Large ribosomal subunit protein mL66 OS=Homo sapiens OX=9606 GN=MRPS18A PE=1 SV=1	RT18A_HUMAN	-0.0335824	0.490908	0.965172
Q9Y6G9	DC1L1_HUMAN Cytoplasmic dynein 1 light intermediate chain 1 OS=Homo sapiens OX=9606 GN=DYNC1LI1 PE=1 SV=3	DC1L1_HUMAN	-0.0661961	0.0451553	0.471804
Q9BXS5;Q9Y6Q5	AP1M1_HUMAN AP-1 complex subunit mu-1 OS=Homo sapiens OX=9606 GN=AP1M1 PE=1 SV=3;AP1M2_HUMAN AP-1 complex subunit mu-2 OS=Homo sapiens OX=9606 GN=AP1M2 PE=1 SV=4	AP1M1_HUMAN;AP1M2_HUMAN	0.0231335	0.6122	0.986868
Q9BPZ7	SIN1_HUMAN Target of rapamycin complex 2 subunit MAPKAP1 OS=Homo sapiens OX=9606 GN=MAPKAP1 PE=1 SV=2	SIN1_HUMAN	-0.0161521	0.851788	0.999806
P82914	RT15_HUMAN Small ribosomal subunit protein uS15m OS=Homo sapiens OX=9606 GN=MRPS15 PE=1 SV=1	RT15_HUMAN	0.191277	0.087843	0.612278
Q9GZT8	NIF3L_HUMAN NIF3-like protein 1 OS=Homo sapiens OX=9606 GN=NIF3L1 PE=1 SV=2	NIF3L_HUMAN	0.0849672	0.197251	0.785967
Q6XQN6	PNCB_HUMAN Nicotinate phosphoribosyltransferase OS=Homo sapiens OX=9606 GN=NAPRT PE=1 SV=2	PNCB_HUMAN	0.0560127	0.307373	0.878423
Q9BZE4	GTPB4_HUMAN GTP-binding protein 4 OS=Homo sapiens OX=9606 GN=GTPBP4 PE=1 SV=3	GTPB4_HUMAN	-0.0414826	0.362211	0.924884
Q9H061	T126A_HUMAN Transmembrane protein 126A OS=Homo sapiens OX=9606 GN=TMEM126A PE=1 SV=1	T126A_HUMAN	-0.00411995	0.939006	0.999806
P16422	EPCAM_HUMAN Epithelial cell adhesion molecule OS=Homo sapiens OX=9606 GN=EPCAM PE=1 SV=2	EPCAM_HUMAN	NA	NA	NA
P46781	RS9_HUMAN Small ribosomal subunit protein uS4 OS=Homo sapiens OX=9606 GN=RPS9 PE=1 SV=3	RS9_HUMAN	0.041324	0.580151	0.980263
Q99543	DNJC2_HUMAN DnaJ homolog subfamily C member 2 OS=Homo sapiens OX=9606 GN=DNAJC2 PE=1 SV=4	DNJC2_HUMAN	-0.00337566	0.939687	0.999806
Q9Y6J0	CABIN_HUMAN Calcineurin-binding protein cabin-1 OS=Homo sapiens OX=9606 GN=CABIN1 PE=1 SV=1	CABIN_HUMAN	-0.177097	0.160587	0.739573
O15523;O00571	DDX3Y_HUMAN ATP-dependent RNA helicase DDX3Y OS=Homo sapiens OX=9606 GN=DDX3Y PE=1 SV=2;DDX3X_HUMAN ATP-dependent RNA helicase DDX3X OS=Homo sapiens OX=9606 GN=DDX3X PE=1 SV=3	DDX3Y_HUMAN;DDX3X_HUMAN	0.0142298	0.582298	0.980263
Q5TAQ9	DCAF8_HUMAN DDB1- and CUL4-associated factor 8 OS=Homo sapiens OX=9606 GN=DCAF8 PE=1 SV=1	DCAF8_HUMAN	0.179699	0.26089	0.845572
Q9Y287	ITM2B_HUMAN Integral membrane protein 2B OS=Homo sapiens OX=9606 GN=ITM2B PE=1 SV=1	ITM2B_HUMAN	-0.411003	0.000960368	0.0716627
P00533	EGFR_HUMAN Epidermal growth factor receptor OS=Homo sapiens OX=9606 GN=EGFR PE=1 SV=2	EGFR_HUMAN	NA	NA	NA
Q8NEC7	GSTCD_HUMAN Glutathione S-transferase C-terminal domain-containing protein OS=Homo sapiens OX=9606 GN=GSTCD PE=1 SV=2	GSTCD_HUMAN	-0.0791129	0.641697	0.992677
P36873;P62136	PP1G_HUMAN Serine/threonine-protein phosphatase PP1-gamma catalytic subunit OS=Homo sapiens OX=9606 GN=PPP1CC PE=1 SV=1;PP1A_HUMAN Serine/threonine-protein phosphatase PP1-alpha catalytic subunit OS=Homo sapiens OX=9606 GN=PPP1CA PE=1 SV=1	PP1G_HUMAN;PP1A_HUMAN	-0.0377165	0.588722	0.981895
Q5JRX3	PREP_HUMAN Presequence protease, mitochondrial OS=Homo sapiens OX=9606 GN=PITRM1 PE=1 SV=3	PREP_HUMAN	0.0172622	0.653335	0.992677
Q9Y490;Q9Y4G6	TLN1_HUMAN Talin-1 OS=Homo sapiens OX=9606 GN=TLN1 PE=1 SV=3;TLN2_HUMAN Talin-2 OS=Homo sapiens OX=9606 GN=TLN2 PE=1 SV=4	TLN1_HUMAN;TLN2_HUMAN	-0.0565276	0.168829	0.747149
P23396	RS3_HUMAN Small ribosomal subunit protein uS3 OS=Homo sapiens OX=9606 GN=RPS3 PE=1 SV=2	RS3_HUMAN	-0.0295976	0.52727	0.969665
Q6PCB5;Q5VWQ0	RSBNL_HUMAN Lysine-specific demethylase RSBN1L OS=Homo sapiens OX=9606 GN=RSBN1L PE=1 SV=2;RSBN1_HUMAN Lysine-specific demethylase 9 OS=Homo sapiens OX=9606 GN=RSBN1 PE=1 SV=2	RSBNL_HUMAN;RSBN1_HUMAN	0.00982506	0.945349	0.999806
Q6IAA8	LTOR1_HUMAN Ragulator complex protein LAMTOR1 OS=Homo sapiens OX=9606 GN=LAMTOR1 PE=1 SV=2	LTOR1_HUMAN	-0.0551726	0.462305	0.958848
O43447	PPIH_HUMAN Peptidyl-prolyl cis-trans isomerase H OS=Homo sapiens OX=9606 GN=PPIH PE=1 SV=1	PPIH_HUMAN	-0.00319275	0.937724	0.999806
Q6P1M0	S27A4_HUMAN Long-chain fatty acid transport protein 4 OS=Homo sapiens OX=9606 GN=SLC27A4 PE=1 SV=1	S27A4_HUMAN	0.0321544	0.521408	0.969665
Q9H0A0	NAT10_HUMAN RNA cytidine acetyltransferase OS=Homo sapiens OX=9606 GN=NAT10 PE=1 SV=2	NAT10_HUMAN	-0.00917009	0.786135	0.997069
Q9Y376	CAB39_HUMAN Calcium-binding protein 39 OS=Homo sapiens OX=9606 GN=CAB39 PE=1 SV=1	CAB39_HUMAN	-0.17445	0.0132551	0.285866
P83916	CBX1_HUMAN Chromobox protein homolog 1 OS=Homo sapiens OX=9606 GN=CBX1 PE=1 SV=1	CBX1_HUMAN	0.0254829	0.646994	0.992677
P78368;Q9Y6M4;Q9HCP0	KC1G2_HUMAN Casein kinase I isoform gamma-2 OS=Homo sapiens OX=9606 GN=CSNK1G2 PE=1 SV=1;KC1G3_HUMAN Casein kinase I isoform gamma-3 OS=Homo sapiens OX=9606 GN=CSNK1G3 PE=1 SV=2;KC1G1_HUMAN Casein kinase I isoform gamma-1 OS=Homo sapiens OX=9606 GN=CSNK1G1 PE=1 SV=1	KC1G2_HUMAN;KC1G3_HUMAN;KC1G1_HUMAN	0.158803	0.154329	0.735378
O15439;O15438;P33527	MRP4_HUMAN ATP-binding cassette sub-family C member 4 OS=Homo sapiens OX=9606 GN=ABCC4 PE=1 SV=3;MRP3_HUMAN ATP-binding cassette sub-family C member 3 OS=Homo sapiens OX=9606 GN=ABCC3 PE=1 SV=3;MRP1_HUMAN Multidrug resistance-associated protein 1 OS=Homo sapiens OX=9606 GN=ABCC1 PE=1 SV=3	MRP4_HUMAN;MRP3_HUMAN;MRP1_HUMAN	NA	NA	NA
O95861	BPNT1_HUMAN 3'(2'),5'-bisphosphate nucleotidase 1 OS=Homo sapiens OX=9606 GN=BPNT1 PE=1 SV=1	BPNT1_HUMAN	-0.0233079	0.456034	0.958848
Q99973	TEP1_HUMAN Telomerase protein component 1 OS=Homo sapiens OX=9606 GN=TEP1 PE=1 SV=2	TEP1_HUMAN	NA	NA	NA
P19012;Q99456	K1C15_HUMAN Keratin, type I cytoskeletal 15 OS=Homo sapiens OX=9606 GN=KRT15 PE=1 SV=3;K1C12_HUMAN Keratin, type I cytoskeletal 12 OS=Homo sapiens OX=9606 GN=KRT12 PE=1 SV=1	K1C15_HUMAN;K1C12_HUMAN	NA	NA	NA
Q92945;Q96AE4	FUBP2_HUMAN Far upstream element-binding protein 2 OS=Homo sapiens OX=9606 GN=KHSRP PE=1 SV=4;FUBP1_HUMAN Far upstream element-binding protein 1 OS=Homo sapiens OX=9606 GN=FUBP1 PE=1 SV=3	FUBP2_HUMAN;FUBP1_HUMAN	-0.0691772	0.215306	0.806405
Q86UF2;A4D2H0;Q96PC5	CTGE6_HUMAN cTAGE family member 6 OS=Homo sapiens OX=9606 GN=CTAGE6 PE=2 SV=2;CTGEF_HUMAN cTAGE family member 15 OS=Homo sapiens OX=9606 GN=CTAGE15 PE=2 SV=1;MIA2_HUMAN Melanoma inhibitory activity protein 2 OS=Homo sapiens OX=9606 GN=MIA2 PE=1 SV=4	CTGE6_HUMAN;CTGEF_HUMAN;MIA2_HUMAN	NA	NA	NA
P10599	THIO_HUMAN Thioredoxin OS=Homo sapiens OX=9606 GN=TXN PE=1 SV=3	THIO_HUMAN	-0.00219088	0.9601	0.999806
P27797	CALR_HUMAN Calreticulin OS=Homo sapiens OX=9606 GN=CALR PE=1 SV=1	CALR_HUMAN	0.0611744	0.543335	0.972587
P62249	RS16_HUMAN Small ribosomal subunit protein uS9 OS=Homo sapiens OX=9606 GN=RPS16 PE=1 SV=2	RS16_HUMAN	-0.0169854	0.696929	0.99635
P50613	CDK7_HUMAN Cyclin-dependent kinase 7 OS=Homo sapiens OX=9606 GN=CDK7 PE=1 SV=1	CDK7_HUMAN	-0.162737	0.0644906	0.54868
Q9NSD9	SYFB_HUMAN Phenylalanine--tRNA ligase beta subunit OS=Homo sapiens OX=9606 GN=FARSB PE=1 SV=3	SYFB_HUMAN	0.0114306	0.808969	0.997996
Q6UXV4	MIC27_HUMAN MICOS complex subunit MIC27 OS=Homo sapiens OX=9606 GN=APOOL PE=1 SV=1	MIC27_HUMAN	-0.0157047	0.820368	0.998329
P35579	MYH9_HUMAN Myosin-9 OS=Homo sapiens OX=9606 GN=MYH9 PE=1 SV=4	MYH9_HUMAN	-0.00834275	0.749024	0.99635
Q13162	PRDX4_HUMAN Peroxiredoxin-4 OS=Homo sapiens OX=9606 GN=PRDX4 PE=1 SV=1	PRDX4_HUMAN	0.0348594	0.469643	0.961356
P12814	ACTN1_HUMAN Alpha-actinin-1 OS=Homo sapiens OX=9606 GN=ACTN1 PE=1 SV=2	ACTN1_HUMAN	-0.0303105	0.670905	0.99635
P22681	CBL_HUMAN E3 ubiquitin-protein ligase CBL OS=Homo sapiens OX=9606 GN=CBL PE=1 SV=2	CBL_HUMAN	-0.000544745	0.986782	0.999806
Q6P1X6	CH082_HUMAN UPF0598 protein C8orf82 OS=Homo sapiens OX=9606 GN=C8orf82 PE=1 SV=2	CH082_HUMAN	0.0927636	0.315806	0.887361
Q8WUQ7	CATIN_HUMAN Splicing factor Cactin OS=Homo sapiens OX=9606 GN=CACTIN PE=1 SV=3	CATIN_HUMAN	-0.0763752	0.14202	0.714586
Q9UKU7	ACAD8_HUMAN Isobutyryl-CoA dehydrogenase, mitochondrial OS=Homo sapiens OX=9606 GN=ACAD8 PE=1 SV=1	ACAD8_HUMAN	-0.00315409	0.938307	0.999806
P14174	MIF_HUMAN Macrophage migration inhibitory factor OS=Homo sapiens OX=9606 GN=MIF PE=1 SV=4	MIF_HUMAN	-0.00933333	0.846611	0.999806
P32322;Q96C36	P5CR1_HUMAN Pyrroline-5-carboxylate reductase 1, mitochondrial OS=Homo sapiens OX=9606 GN=PYCR1 PE=1 SV=2;P5CR2_HUMAN Pyrroline-5-carboxylate reductase 2 OS=Homo sapiens OX=9606 GN=PYCR2 PE=1 SV=1	P5CR1_HUMAN;P5CR2_HUMAN	-0.0626461	0.288532	0.862594
Q99879	H2B1M_HUMAN Histone H2B type 1-M OS=Homo sapiens OX=9606 GN=H2BC14 PE=1 SV=3	H2B1M_HUMAN	0.108877	0.784269	0.997069
P17858;Q01813	PFKAL_HUMAN ATP-dependent 6-phosphofructokinase, liver type OS=Homo sapiens OX=9606 GN=PFKL PE=1 SV=6;PFKAP_HUMAN ATP-dependent 6-phosphofructokinase, platelet type OS=Homo sapiens OX=9606 GN=PFKP PE=1 SV=2	PFKAL_HUMAN;PFKAP_HUMAN	0.00782512	0.893605	0.999806
Q8IZJ1	UNC5B_HUMAN Netrin receptor UNC5B OS=Homo sapiens OX=9606 GN=UNC5B PE=1 SV=2	UNC5B_HUMAN	NA	NA	NA
Q9BUR5	MIC26_HUMAN MICOS complex subunit MIC26 OS=Homo sapiens OX=9606 GN=APOO PE=1 SV=1	MIC26_HUMAN	-0.0525261	0.104247	0.64888
Q9UI43	MRM2_HUMAN rRNA methyltransferase 2, mitochondrial OS=Homo sapiens OX=9606 GN=MRM2 PE=1 SV=1	MRM2_HUMAN	NA	NA	NA
Q9Y3X0	CCDC9_HUMAN Coiled-coil domain-containing protein 9 OS=Homo sapiens OX=9606 GN=CCDC9 PE=1 SV=1	CCDC9_HUMAN	-0.096065	0.096757	0.626737
Q9BSI4	TINF2_HUMAN TERF1-interacting nuclear factor 2 OS=Homo sapiens OX=9606 GN=TINF2 PE=1 SV=1	TINF2_HUMAN	-0.0521927	0.794402	0.997069
Q96NY8	NECT4_HUMAN Nectin-4 OS=Homo sapiens OX=9606 GN=NECTIN4 PE=1 SV=1	NECT4_HUMAN	NA	NA	NA
P15531	NDKA_HUMAN Nucleoside diphosphate kinase A OS=Homo sapiens OX=9606 GN=NME1 PE=1 SV=1	NDKA_HUMAN	-0.07044	0.337598	0.903117
Q14149	MORC3_HUMAN MORC family CW-type zinc finger protein 3 OS=Homo sapiens OX=9606 GN=MORC3 PE=1 SV=3	MORC3_HUMAN	-0.0305607	0.703152	0.99635
P60033	CD81_HUMAN CD81 antigen OS=Homo sapiens OX=9606 GN=CD81 PE=1 SV=1	CD81_HUMAN	-0.240794	0.137915	0.708576
P46531	NOTC1_HUMAN Neurogenic locus notch homolog protein 1 OS=Homo sapiens OX=9606 GN=NOTCH1 PE=1 SV=4	NOTC1_HUMAN	-0.353091	0.133285	0.7056
Q10471	GALT2_HUMAN Polypeptide N-acetylgalactosaminyltransferase 2 OS=Homo sapiens OX=9606 GN=GALNT2 PE=1 SV=1	GALT2_HUMAN	-0.0231379	0.663569	0.995208
Q9P2T1;P36959	GMPR2_HUMAN GMP reductase 2 OS=Homo sapiens OX=9606 GN=GMPR2 PE=1 SV=1;GMPR1_HUMAN GMP reductase 1 OS=Homo sapiens OX=9606 GN=GMPR PE=1 SV=1	GMPR2_HUMAN;GMPR1_HUMAN	0.00172734	0.965756	0.999806
P26012	ITB8_HUMAN Integrin beta-8 OS=Homo sapiens OX=9606 GN=ITGB8 PE=1 SV=1	ITB8_HUMAN	NA	NA	NA
Q5JTH9	RRP12_HUMAN RRP12-like protein OS=Homo sapiens OX=9606 GN=RRP12 PE=1 SV=2	RRP12_HUMAN	-0.00704721	0.853429	0.999806
Q5K651;Q8IVG5	SAMD9_HUMAN Sterile alpha motif domain-containing protein 9 OS=Homo sapiens OX=9606 GN=SAMD9 PE=1 SV=1;SAM9L_HUMAN Sterile alpha motif domain-containing protein 9-like OS=Homo sapiens OX=9606 GN=SAMD9L PE=1 SV=2	SAMD9_HUMAN;SAM9L_HUMAN	-0.100096	0.52225	0.969665
Q9H2U2	IPYR2_HUMAN Inorganic pyrophosphatase 2, mitochondrial OS=Homo sapiens OX=9606 GN=PPA2 PE=1 SV=2	IPYR2_HUMAN	0.0168808	0.792831	0.997069
Q9H7B4	SMYD3_HUMAN Histone-lysine N-methyltransferase SMYD3 OS=Homo sapiens OX=9606 GN=SMYD3 PE=1 SV=4	SMYD3_HUMAN	-0.0199784	0.600302	0.985205
Q9Y2L9	LRCH1_HUMAN Leucine-rich repeat and calponin homology domain-containing protein 1 OS=Homo sapiens OX=9606 GN=LRCH1 PE=1 SV=3	LRCH1_HUMAN	-0.0182486	0.841519	0.999806
Q92665	RT31_HUMAN Small ribosomal subunit protein mS31 OS=Homo sapiens OX=9606 GN=MRPS31 PE=1 SV=3	RT31_HUMAN	0.00611534	0.883704	0.999806
P62873;P62879	GBB1_HUMAN Guanine nucleotide-binding protein G(I)/G(S)/G(T) subunit beta-1 OS=Homo sapiens OX=9606 GN=GNB1 PE=1 SV=3;GBB2_HUMAN Guanine nucleotide-binding protein G(I)/G(S)/G(T) subunit beta-2 OS=Homo sapiens OX=9606 GN=GNB2 PE=1 SV=3	GBB1_HUMAN;GBB2_HUMAN	-0.0889055	0.344865	0.910066
Q04837	SSBP_HUMAN Single-stranded DNA-binding protein, mitochondrial OS=Homo sapiens OX=9606 GN=SSBP1 PE=1 SV=1	SSBP_HUMAN	0.0473493	0.599355	0.985205
Q9HCU5	PREB_HUMAN Prolactin regulatory element-binding protein OS=Homo sapiens OX=9606 GN=PREB PE=1 SV=2	PREB_HUMAN	0.0535015	0.220178	0.809659
Q8NFP7;A0A024RBG1;Q96G61;Q9NZJ9	NUD10_HUMAN Diphosphoinositol polyphosphate phosphohydrolase 3-alpha OS=Homo sapiens OX=9606 GN=NUDT10 PE=1 SV=1;NUD4B_HUMAN Diphosphoinositol polyphosphate phosphohydrolase NUDT4B OS=Homo sapiens OX=9606 GN=NUDT4B PE=3 SV=1;NUD11_HUMAN Diphosphoinositol polyphosphate phosphohydrolase 3-beta OS=Homo sapiens OX=9606 GN=NUDT11 PE=1 SV=1;NUDT4_HUMAN Diphosphoinositol polyphosphate phosphohydrolase 2…	NUD10_HUMAN;NUD4B_HUMAN;NUD11_HUMAN;NUDT4_HUMAN	-0.0601071	0.685136	0.99635
Q02539;P16402;P10412;P22492;P16403	H11_HUMAN Histone H1.1 OS=Homo sapiens OX=9606 GN=H1-1 PE=1 SV=3;H13_HUMAN Histone H1.3 OS=Homo sapiens OX=9606 GN=H1-3 PE=1 SV=2;H14_HUMAN Histone H1.4 OS=Homo sapiens OX=9606 GN=H1-4 PE=1 SV=2;H1T_HUMAN Histone H1t OS=Homo sapiens OX=9606 GN=H1-6 PE=2 SV=4;H12_HUMAN Histone H1.2 OS=Homo sapiens OX=9606 GN=H1-2 PE=1 SV=2	H11_HUMAN;H13_HUMAN;H14_HUMAN;H1T_HUMAN;H12_HUMAN	0.0749352	0.516505	0.969665
Q9NY27	PP4R2_HUMAN Serine/threonine-protein phosphatase 4 regulatory subunit 2 OS=Homo sapiens OX=9606 GN=PPP4R2 PE=1 SV=3	PP4R2_HUMAN	-0.0398331	0.349269	0.91287
Q99873	ANM1_HUMAN Protein arginine N-methyltransferase 1 OS=Homo sapiens OX=9606 GN=PRMT1 PE=1 SV=3	ANM1_HUMAN	-0.0089163	0.89752	0.999806
Q9BXS5	AP1M1_HUMAN AP-1 complex subunit mu-1 OS=Homo sapiens OX=9606 GN=AP1M1 PE=1 SV=3	AP1M1_HUMAN	0.0124165	0.819258	0.998329
P62820	RAB1A_HUMAN Ras-related protein Rab-1A OS=Homo sapiens OX=9606 GN=RAB1A PE=1 SV=3	RAB1A_HUMAN	-0.000330053	0.995825	0.999806
P63241	IF5A1_HUMAN Eukaryotic translation initiation factor 5A-1 OS=Homo sapiens OX=9606 GN=EIF5A PE=1 SV=2	IF5A1_HUMAN	Inf	NA	0
P56545	CTBP2_HUMAN C-terminal-binding protein 2 OS=Homo sapiens OX=9606 GN=CTBP2 PE=1 SV=1	CTBP2_HUMAN	NA	NA	NA
Q15853	USF2_HUMAN Upstream stimulatory factor 2 OS=Homo sapiens OX=9606 GN=USF2 PE=1 SV=1	USF2_HUMAN	0.033425	0.42231	0.946802
O15438	MRP3_HUMAN ATP-binding cassette sub-family C member 3 OS=Homo sapiens OX=9606 GN=ABCC3 PE=1 SV=3	MRP3_HUMAN	NA	NA	NA
O95251	KAT7_HUMAN Histone acetyltransferase KAT7 OS=Homo sapiens OX=9606 GN=KAT7 PE=1 SV=1	KAT7_HUMAN	0.078889	0.17136	0.749523
Q9HCN4	GPN1_HUMAN GPN-loop GTPase 1 OS=Homo sapiens OX=9606 GN=GPN1 PE=1 SV=1	GPN1_HUMAN	-0.0447988	0.318418	0.887361
Q9NPH2	INO1_HUMAN Inositol-3-phosphate synthase 1 OS=Homo sapiens OX=9606 GN=ISYNA1 PE=1 SV=1	INO1_HUMAN	NA	NA	NA
Q9P1U1;P61158	ARP3B_HUMAN Actin-related protein 3B OS=Homo sapiens OX=9606 GN=ACTR3B PE=2 SV=1;ARP3_HUMAN Actin-related protein 3 OS=Homo sapiens OX=9606 GN=ACTR3 PE=1 SV=3	ARP3B_HUMAN;ARP3_HUMAN	-0.00798307	0.910376	0.999806
O43854	EDIL3_HUMAN EGF-like repeat and discoidin I-like domain-containing protein 3 OS=Homo sapiens OX=9606 GN=EDIL3 PE=1 SV=1	EDIL3_HUMAN	NA	NA	NA
Q9UKD2	MRT4_HUMAN mRNA turnover protein 4 homolog OS=Homo sapiens OX=9606 GN=MRTO4 PE=1 SV=2	MRT4_HUMAN	-0.0644037	0.178846	0.760862
Q9HCS7	SYF1_HUMAN Pre-mRNA-splicing factor SYF1 OS=Homo sapiens OX=9606 GN=XAB2 PE=1 SV=2	SYF1_HUMAN	-0.0390013	0.14799	0.726046
Q96DV4	RM38_HUMAN Large ribosomal subunit protein mL38 OS=Homo sapiens OX=9606 GN=MRPL38 PE=1 SV=2	RM38_HUMAN	-0.0549607	0.338391	0.904072
Q9H4L7	SMRCD_HUMAN SWI/SNF-related matrix-associated actin-dependent regulator of chromatin subfamily A containing DEAD/H box 1 OS=Homo sapiens OX=9606 GN=SMARCAD1 PE=1 SV=2	SMRCD_HUMAN	-0.00193364	0.992584	0.999806
Q86X29	LSR_HUMAN Lipolysis-stimulated lipoprotein receptor OS=Homo sapiens OX=9606 GN=LSR PE=1 SV=4	LSR_HUMAN	NA	NA	NA
Q9H9Q4	NHEJ1_HUMAN Non-homologous end-joining factor 1 OS=Homo sapiens OX=9606 GN=NHEJ1 PE=1 SV=1	NHEJ1_HUMAN	0.0417385	0.835499	0.999555
Q13310	PABP4_HUMAN Polyadenylate-binding protein 4 OS=Homo sapiens OX=9606 GN=PABPC4 PE=1 SV=1	PABP4_HUMAN	-0.0203937	0.757948	0.99635
P48553	TPC10_HUMAN Trafficking protein particle complex subunit 10 OS=Homo sapiens OX=9606 GN=TRAPPC10 PE=1 SV=2	TPC10_HUMAN	-0.117557	0.240741	0.82539
P78318;A0A1W2PR95	IGBP1_HUMAN Immunoglobulin-binding protein 1 OS=Homo sapiens OX=9606 GN=IGBP1 PE=1 SV=1;IGB1C_HUMAN Immunoglobulin-binding protein 1 family member C OS=Homo sapiens OX=9606 GN=IGBP1C PE=3 SV=1	IGBP1_HUMAN;IGB1C_HUMAN	-0.0691104	0.577516	0.979453
P21926	CD9_HUMAN CD9 antigen OS=Homo sapiens OX=9606 GN=CD9 PE=1 SV=4	CD9_HUMAN	NA	NA	NA
P04183	KITH_HUMAN Thymidine kinase, cytosolic OS=Homo sapiens OX=9606 GN=TK1 PE=1 SV=2	KITH_HUMAN	NA	NA	NA
Q6S8J3;P63261;P60709;P0CG38;A5A3E0;P0CG39;Q9BYX7	POTEE_HUMAN POTE ankyrin domain family member E OS=Homo sapiens OX=9606 GN=POTEE PE=2 SV=3;ACTG_HUMAN Actin, cytoplasmic 2 OS=Homo sapiens OX=9606 GN=ACTG1 PE=1 SV=1;ACTB_HUMAN Actin, cytoplasmic 1 OS=Homo sapiens OX=9606 GN=ACTB PE=1 SV=1;POTEI_HUMAN POTE ankyrin domain family member I OS=Homo sapiens OX=9606 GN=POTEI PE=3 SV=1;POTEF_HUMAN POTE ankyrin domain family member F OS=Homo sapiens OX=9…	POTEE_HUMAN;ACTG_HUMAN;ACTB_HUMAN;POTEI_HUMAN;POTEF_HUMAN;POTEJ_HUMAN;ACTBM_HUMAN	-0.0959311	0.443135	0.95403
P06756	ITAV_HUMAN Integrin alpha-V OS=Homo sapiens OX=9606 GN=ITGAV PE=1 SV=2	ITAV_HUMAN	NA	NA	NA
Q9BQB6	VKOR1_HUMAN Vitamin K epoxide reductase complex subunit 1 OS=Homo sapiens OX=9606 GN=VKORC1 PE=1 SV=1	VKOR1_HUMAN	-0.00207133	0.981933	0.999806
O43707;P12814;P35609	ACTN4_HUMAN Alpha-actinin-4 OS=Homo sapiens OX=9606 GN=ACTN4 PE=1 SV=2;ACTN1_HUMAN Alpha-actinin-1 OS=Homo sapiens OX=9606 GN=ACTN1 PE=1 SV=2;ACTN2_HUMAN Alpha-actinin-2 OS=Homo sapiens OX=9606 GN=ACTN2 PE=1 SV=1	ACTN4_HUMAN;ACTN1_HUMAN;ACTN2_HUMAN	0.0524905	0.694095	0.99635
Q86XI2	CNDG2_HUMAN Condensin-2 complex subunit G2 OS=Homo sapiens OX=9606 GN=NCAPG2 PE=1 SV=1	CNDG2_HUMAN	-0.0955626	0.31154	0.884762
P48444	COPD_HUMAN Coatomer subunit delta OS=Homo sapiens OX=9606 GN=ARCN1 PE=1 SV=1	COPD_HUMAN	0.00563192	0.90469	0.999806
O43592	XPOT_HUMAN Exportin-T OS=Homo sapiens OX=9606 GN=XPOT PE=1 SV=2	XPOT_HUMAN	-0.0237959	0.538953	0.972258
P62745	RHOB_HUMAN Rho-related GTP-binding protein RhoB OS=Homo sapiens OX=9606 GN=RHOB PE=1 SV=1	RHOB_HUMAN	NA	NA	NA
Q9H444	CHM4B_HUMAN Charged multivesicular body protein 4b OS=Homo sapiens OX=9606 GN=CHMP4B PE=1 SV=1	CHM4B_HUMAN	-0.0727138	0.10795	0.659832
O94782	UBP1_HUMAN Ubiquitin carboxyl-terminal hydrolase 1 OS=Homo sapiens OX=9606 GN=USP1 PE=1 SV=1	UBP1_HUMAN	-0.313696	0.00337441	0.137595
Q8N4C8;O95819	MINK1_HUMAN Misshapen-like kinase 1 OS=Homo sapiens OX=9606 GN=MINK1 PE=1 SV=2;M4K4_HUMAN Mitogen-activated protein kinase kinase kinase kinase 4 OS=Homo sapiens OX=9606 GN=MAP4K4 PE=1 SV=2	MINK1_HUMAN;M4K4_HUMAN	-0.522088	0.0065485	0.19473
O43292	GPAA1_HUMAN Glycosylphosphatidylinositol anchor attachment 1 protein OS=Homo sapiens OX=9606 GN=GPAA1 PE=1 SV=3	GPAA1_HUMAN	-0.0118295	0.901879	0.999806
Q9NRW1;P20340	RAB6B_HUMAN Ras-related protein Rab-6B OS=Homo sapiens OX=9606 GN=RAB6B PE=1 SV=1;RAB6A_HUMAN Ras-related protein Rab-6A OS=Homo sapiens OX=9606 GN=RAB6A PE=1 SV=3	RAB6B_HUMAN;RAB6A_HUMAN	0.038108	0.261739	0.845572
P16615;Q93084	AT2A2_HUMAN Sarcoplasmic/endoplasmic reticulum calcium ATPase 2 OS=Homo sapiens OX=9606 GN=ATP2A2 PE=1 SV=1;AT2A3_HUMAN Sarcoplasmic/endoplasmic reticulum calcium ATPase 3 OS=Homo sapiens OX=9606 GN=ATP2A3 PE=1 SV=3	AT2A2_HUMAN;AT2A3_HUMAN	0.11465	0.121734	0.688521
P35226	BMI1_HUMAN Polycomb complex protein BMI-1 OS=Homo sapiens OX=9606 GN=BMI1 PE=1 SV=2	BMI1_HUMAN	0.0532787	0.466004	0.961184
Q9H7N4	SFR19_HUMAN Splicing factor, arginine/serine-rich 19 OS=Homo sapiens OX=9606 GN=SCAF1 PE=1 SV=3	SFR19_HUMAN	-0.0142022	0.855843	0.999806
P36542	ATPG_HUMAN ATP synthase subunit gamma, mitochondrial OS=Homo sapiens OX=9606 GN=ATP5F1C PE=1 SV=1	ATPG_HUMAN	0.0751607	0.0218811	0.348882
O15212	PFD6_HUMAN Prefoldin subunit 6 OS=Homo sapiens OX=9606 GN=PFDN6 PE=1 SV=1	PFD6_HUMAN	-0.0460446	0.724456	0.99635
Q13835	PKP1_HUMAN Plakophilin-1 OS=Homo sapiens OX=9606 GN=PKP1 PE=1 SV=2	PKP1_HUMAN	NA	NA	NA
P29992;P50148;O95837	GNA11_HUMAN Guanine nucleotide-binding protein subunit alpha-11 OS=Homo sapiens OX=9606 GN=GNA11 PE=1 SV=2;GNAQ_HUMAN Guanine nucleotide-binding protein G(q) subunit alpha OS=Homo sapiens OX=9606 GN=GNAQ PE=1 SV=4;GNA14_HUMAN Guanine nucleotide-binding protein subunit alpha-14 OS=Homo sapiens OX=9606 GN=GNA14 PE=1 SV=1	GNA11_HUMAN;GNAQ_HUMAN;GNA14_HUMAN	-0.0120903	0.90092	0.999806
P02788	TRFL_HUMAN Lactotransferrin OS=Homo sapiens OX=9606 GN=LTF PE=1 SV=6	TRFL_HUMAN	-0.0846272	0.628815	0.98957
Q9GZT5	WN10A_HUMAN Protein Wnt-10a OS=Homo sapiens OX=9606 GN=WNT10A PE=1 SV=1	WN10A_HUMAN	NA	NA	NA
A6NKT7;O14715;Q7Z3J3;P0DJD1;P49792;P0DJD0;Q99666	RGPD3_HUMAN RanBP2-like and GRIP domain-containing protein 3 OS=Homo sapiens OX=9606 GN=RGPD3 PE=3 SV=2;RGPD8_HUMAN RANBP2-like and GRIP domain-containing protein 8 OS=Homo sapiens OX=9606 GN=RGPD8 PE=1 SV=2;RGPD4_HUMAN RanBP2-like and GRIP domain-containing protein 4 OS=Homo sapiens OX=9606 GN=RGPD4 PE=2 SV=3;RGPD2_HUMAN RANBP2-like and GRIP domain-containing protein 2 OS=Homo sapiens OX=9606 GN…	RGPD3_HUMAN;RGPD8_HUMAN;RGPD4_HUMAN;RGPD2_HUMAN;RBP2_HUMAN;RGPD1_HUMAN;RGPD5_HUMAN	-0.0443178	0.0647063	0.54868
Q969K3	RNF34_HUMAN E3 ubiquitin-protein ligase RNF34 OS=Homo sapiens OX=9606 GN=RNF34 PE=1 SV=1	RNF34_HUMAN	0.0882861	0.510727	0.968509
Q07864	DPOE1_HUMAN DNA polymerase epsilon catalytic subunit A OS=Homo sapiens OX=9606 GN=POLE PE=1 SV=5	DPOE1_HUMAN	0.0506378	0.539327	0.972258
O95471	CLD7_HUMAN Claudin-7 OS=Homo sapiens OX=9606 GN=CLDN7 PE=1 SV=4	CLD7_HUMAN	NA	NA	NA
Q7Z6K5	ARPIN_HUMAN Arpin OS=Homo sapiens OX=9606 GN=ARPIN PE=1 SV=1	ARPIN_HUMAN	NA	NA	NA
P04732	MT1E_HUMAN Metallothionein-1E OS=Homo sapiens OX=9606 GN=MT1E PE=1 SV=1	MT1E_HUMAN	NA	NA	NA
P04632	CPNS1_HUMAN Calpain small subunit 1 OS=Homo sapiens OX=9606 GN=CAPNS1 PE=1 SV=1	CPNS1_HUMAN	-0.0585664	0.389229	0.933488
Q6DKI1	RL7L_HUMAN Ribosomal protein uL30-like OS=Homo sapiens OX=9606 GN=RPL7L1 PE=1 SV=2	RL7L_HUMAN	-0.0985413	0.223882	0.809659
Q08174	PCDH1_HUMAN Protocadherin-1 OS=Homo sapiens OX=9606 GN=PCDH1 PE=1 SV=2	PCDH1_HUMAN	NA	NA	NA
P17081;P15153;Q9H4E5;P84095;P60763;P60953;P63000	RHOQ_HUMAN Rho-related GTP-binding protein RhoQ OS=Homo sapiens OX=9606 GN=RHOQ PE=1 SV=2;RAC2_HUMAN Ras-related C3 botulinum toxin substrate 2 OS=Homo sapiens OX=9606 GN=RAC2 PE=1 SV=1;RHOJ_HUMAN Rho-related GTP-binding protein RhoJ OS=Homo sapiens OX=9606 GN=RHOJ PE=1 SV=1;RHOG_HUMAN Rho-related GTP-binding protein RhoG OS=Homo sapiens OX=9606 GN=RHOG PE=1 SV=1;RAC3_HUMAN Ras-related C3 botulin…	RHOQ_HUMAN;RAC2_HUMAN;RHOJ_HUMAN;RHOG_HUMAN;RAC3_HUMAN;CDC42_HUMAN;RAC1_HUMAN	0.00282127	0.98904	0.999806
P35580;Q9Y623;P12883;Q7Z406;Q9UKX2;P13535;A7E2Y1;P35749;P35579;P12882;P13533;P11055;Q9UKX3	MYH10_HUMAN Myosin-10 OS=Homo sapiens OX=9606 GN=MYH10 PE=1 SV=3;MYH4_HUMAN Myosin-4 OS=Homo sapiens OX=9606 GN=MYH4 PE=2 SV=2;MYH7_HUMAN Myosin-7 OS=Homo sapiens OX=9606 GN=MYH7 PE=1 SV=5;MYH14_HUMAN Myosin-14 OS=Homo sapiens OX=9606 GN=MYH14 PE=1 SV=2;MYH2_HUMAN Myosin-2 OS=Homo sapiens OX=9606 GN=MYH2 PE=1 SV=1;MYH8_HUMAN Myosin-8 OS=Homo sapiens OX=9606 GN=MYH8 PE=1 SV=3;MYH7B_HUMAN Myosin-7B…	MYH10_HUMAN;MYH4_HUMAN;MYH7_HUMAN;MYH14_HUMAN;MYH2_HUMAN;MYH8_HUMAN;MYH7B_HUMAN;MYH11_HUMAN;MYH9_HUMAN;MYH1_HUMAN;MYH6_HUMAN;MYH3_HUMAN;MYH13_HUMAN	0.00254626	0.963398	0.999806
[truncated: 8,003 more rows]

## Sheet: Integration
external_gene_name	log2FoldChange.rna	pvalue.rna	padj.rna	log2FoldChange.protein	pvalue.protein	padj.protein	sig_rna	sig_protein	sig_class
[truncated: 5,999 more rows]
